# Supplementary material for: RNA-seq driven expression and enrichment analysis to investigate CVD genes with associated phenotypes among high-risk heart failure patients
Source: Hum Genomics. 2021 Nov 13;15:67. doi: 10.1186/s40246-021-00367-8 (PMC8590246; doi:10.1186/s40246-021-00367-8)
Supplement: Supplementary file 3 — Additional file 3. All DEGs Expression [file 40246_2021_367_MOESM3_ESM.csv]

Gene	Healthy_648.genes	Healthy_649.genes	Healthy_650.genes	Healthy_651.genes	Healthy_652.genes	Healthy_653.genes	Healthy_655.genes	Healthy_656.genes	Healthy_657.genes	Healthy_658.genes	Patient_1058.genes	Patient_1059.genes	Patient_1060.genes	Patient_1061.genes	Patient_1062.genes	Patient_1063.genes	Patient_1064.genes	Patient_1065.genes	Patient_1066.genes	Patient_1067.genes	Patient_1068.genes	Patient_1069.genes	Patient_1070.genes	Patient_1071.genes	Patient_1072.genes	Patient_1073.genes	Patient_1074.genes	Patient_1075.genes	Patient_1076.genes	Patient_1077.genes	Patient_1078.genes	Patient_1079.genes	Patient_1080.genes	Patient_1081.genes	Patient_1082.genes	Patient_1083.genes	Patient_1084.genes	Patient_1085.genes	Patient_1086.genes	Patient_1087.genes	Patient_1088.genes	Patient_1089.genes	Patient_1090.genes	Patient_1091.genes	Patient_1092.genes	Patient_1093.genes	Patient_1094.genes	Patient_1095.genes	Patient_1096.genes
15-Sep	3.969682109	3.728191985	3.946359216	3.941886091	4.027592384	4.048274047	3.919926059	4.383083032	4.088732949	4.039500261	5.78558641	4.322677346	5.288134176	3.775235395	5.029763496	5.215813613	5.10363772	5.586779398	4.539316953	4.864414214	3.755643408	3.401075781	5.501976363	5.007208554	5.700538216	4.13577781	5.856030971	5.882959751	6.082506359	5.647736603	3.788519486	4.731312121	5.495497997	4.506015415	5.967147635	5.517798047	4.686498132	4.529055042	4.601670362	3.99506146	3.723843926	4.335886515	4.723835207	4.951954667	5.018418869	4.767353274	4.944303393	4.675383621	4.98775746
2-Mar	3.25074598	3.28587238	3.055356338	2.730489737	3.573560258	3.369834406	3.261377125	2.136049499	3.344211643	2.7818118	6.43123384	3.157010053	7.748278924	5.816392732	8.089798869	8.711836333	6.512117131	6.409489867	4.584058733	6.009259497	2.880806409	6.937879481	7.915224503	6.03349532	7.322668005	3.098577769	6.156325459	6.562317468	6.113723293	6.140175418	6.1357621	6.006672659	6.857813124	5.842598439	7.033915911	7.93638025	3.51965932	5.036199152	4.135482697	5.272674575	5.96584082	4.495526518	3.92983813	4.304572005	5.050832258	4.20716954	5.278489004	3.636979528	4.251011693
2-Sep	3.655334184	3.675608451	3.752596025	3.705670912	3.654010085	3.842037273	3.64781398	4.437216668	3.736241473	3.939186215	2.001802648	3.828232956	2.278583992	1.095154325	1.900505644	2.329325162	2.549583867	3.504858752	4.387020711	1.995012138	3.49967243	2.078914368	2.723148641	2.325295901	1.933172377	3.780223454	1.841695572	2.122782325	2.843225485	2.453734396	0.248966802	1.603918926	2.120399037	2.692274157	2.071270685	2.820706891	3.678830039	3.077062625	2.904348292	2.626096206	2.483891519	3.792759711	3.485747076	3.442517608	3.466581371	3.091726821	3.233997919	3.893931094	3.475851825
5-Sep	2.122820358	1.712860208	1.8211773	1.952583746	1.694487677	1.827197761	2.16754615	0.690688322	2.089629525	1.974076402	2.77547658	2.49755919	1.945920463	2.34563962	3.326131113	3.430515664	3.093742132	2.507461456	1.413253386	2.606623115	1.54893415	2.584493888	3.672945122	1.5199719	3.404342327	1.539427115	2.141434033	3.346326138	2.869915044	2.703506654	4.801730506	2.092484581	3.883824611	2.099872892	2.98509174	2.826635445	2.041779567	2.71443091	1.91708306	3.519430437	3.335701288	1.774799311	2.224080522	2.565573328	2.516076145	2.600657224	2.45629891	1.572816723	1.880409562
6-Mar	2.537570854	2.496474561	2.609225393	2.789983087	2.4372055	2.720067504	2.650347176	2.968231619	2.684531254	2.723070102	1.616413849	2.481125174	1.849214755	4.031784483	1.900505644	2.619396138	2.419997119	1.330003146	2.704596572	0.248966802	2.879403177	0.248966802	3.013735543	0.940679256	2.456048051	2.312579075	1.335873074	1.919149048	1.729233217	1.576283141	0.248966802	0.248966802	1.468973639	1.456954278	2.1069223	2.07518979	2.234963061	1.91020478	1.618045049	1.762843181	1.690493003	2.168295582	1.985332866	2.079549036	2.167632834	1.933953534	1.892144508	1.96268649	1.951338972
7-Mar	3.233438928	3.11085524	3.424035408	3.30654022	3.190565441	3.344808767	2.963290012	2.997822524	3.418674623	3.084625754	2.064409488	3.359386765	1.59463709	1.30418489	2.680881648	2.329325162	1.385924031	3.043142965	1.167549138	1.163911049	2.978412485	0.248966802	2.497078239	1.871136733	1.908728275	3.104672416	1.462898818	2.378977004	2.607838672	2.373638029	0.248966802	0.248966802	1.76184066	1.805966899	2.680470936	2.623682089	3.386421609	2.12359169	1.590330757	1.230160376	1.385170273	2.796838611	2.962446503	3.018976463	2.850396934	2.440119621	2.398202538	3.026847509	2.815486844
7-Sep	3.794529671	3.883670793	3.930196789	3.832958142	3.938901741	4.097925538	3.76970784	4.767649176	3.915741286	3.862561495	2.878632234	4.090955399	3.002897668	0.248966802	2.739930212	2.89220518	2.923539406	0.268000288	3.593706419	2.151939276	3.723157432	3.135990839	3.175403845	3.75679417	2.421908548	3.903233397	3.012797475	2.438316741	2.897741907	2.614831525	0.248966802	1.350283807	2.599686069	3.203688111	2.865300318	2.92386299	4.210219139	3.102080541	3.330949985	2.698304463	2.678539303	4.096005454	4.277910054	3.894035017	3.925049537	3.573378065	3.661962847	4.174285087	3.859958367
9-Sep	4.993166035	5.365826735	4.98674207	5.033839121	5.13984257	5.16445115	4.886369169	5.656384021	4.913931379	5.168844403	3.718684092	5.149834449	3.616192794	2.208413	2.619312742	3.272395856	3.908774342	3.314303479	4.961465702	3.045658195	4.897700645	2.485192494	3.433270786	3.592825465	3.368941678	5.065575759	3.884151657	4.353035291	4.047076352	3.933448004	2.916007031	4.024248234	3.384767405	4.337713553	3.500484187	3.492421895	4.830297684	5.167830239	5.416733892	5.198427397	4.597960974	5.53604155	5.24447344	4.98956836	4.966649628	5.175808842	5.184083361	5.46816681	5.425880387
A1BG	0.688785831	0.678107974	0.558563364	0.728888575	0.807702232	0.407390396	0.474745554	0.967736643	0.4389913	0.527844876	2.349403217	1.08754728	4.129966453	3.435911477	2.138552156	3.684850626	3.953694619	1.434782775	3.431785185	2.801102911	0.774910441	4.828141916	2.605833605	1.534805103	3.692621964	0.472798582	2.930005095	2.721165847	2.650796675	3.352204908	2.774200156	3.225885355	3.45962762	0.697886077	3.164983432	2.76622419	0.630436838	2.109145975	1.492854862	2.561484979	3.100314919	0.842660588	1.142299324	0.931581145	1.047125615	1.219447381	1.604248696	0.926186562	0.972458818
AAMDC	1.0409937	1.018027867	0.95585053	1.020466708	1.313187607	0.971410978	1.069468646	0.936424475	0.838397828	1.086363316	2.356569004	0.982993175	1.780944264	0.248966802	2.047990495	2.079379803	3.089012438	1.716922217	0.248966802	3.079857449	0.804786388	0.248966802	2.159204374	3.430453646	1.593082579	1.462417377	2.519393218	2.488309418	2.168751279	1.594065232	0.248966802	0.248966802	3.427166643	0.248966802	1.373127156	2.044995664	1.564759355	2.120714096	2.035394306	2.467637899	1.942350024	1.350810572	1.5645161	1.719489292	1.865177444	1.954098125	1.619584537	1.7329325	1.573301313
AARS	1.898019035	2.088688931	1.647940651	1.631480577	1.796825682	1.827197761	1.698349113	2.516126884	1.609672118	1.9389971	0.695756798	1.660351191	0.524214863	0.787776664	0.542267352	0.592765215	0.894496866	2.150371038	1.385435659	0.27871679	1.784069719	0.248966802	0.768965915	0.65411705	1.061156931	1.716126618	0.619984106	0.600244891	0.894004654	1.234687595	0.248966802	0.248966802	1.039969623	1.144578104	0.48403451	0.700214671	1.656428794	1.565478814	1.676095099	1.668210676	1.342027059	1.748900714	1.363017793	1.147100756	1.255450752	1.386878421	1.283249119	1.505641556	1.652273111
AASS	0.422900037	0.42517713	0.518585557	0.499657448	0.37323244	0.497849412	0.36871546	0.455015583	0.471491711	0.534823281	0.279448643	0.288499878	0.248966802	0.248966802	0.248966802	0.991174726	0.248966802	0.248966802	0.248966802	0.248966802	0.381755474	0.248966802	0.248966802	0.248966802	0.248966802	0.341330312	0.248966802	0.281736546	0.248966802	0.248966802	0.248966802	0.248966802	0.248966802	0.248966802	0.248966802	0.283860718	0.261478104	0.280250562	0.274855761	0.264272112	0.272136176	0.276420309	0.330219983	0.262977522	0.282949829	0.284756258	0.262055775	0.303776668	0.292261288
ABAT	1.61344584	1.190584132	1.355918763	1.427163691	1.213741341	1.687288031	1.759301031	1.279650762	1.514103057	1.266942568	0.626306732	1.397680328	0.438171172	0.248966802	0.403057793	0.738140093	0.894496866	0.248966802	0.248966802	0.248966802	1.289160389	0.248966802	0.944902558	0.307723195	0.396901428	1.269753969	0.67350396	0.700599438	0.714211731	0.919166795	0.248966802	0.405428738	1.888629678	0.522281369	0.331652123	0.937851859	1.597201914	0.837948274	0.661581889	0.706598609	0.653639728	1.055703119	1.182240841	1.235020526	1.381045302	1.021542497	0.886758611	1.120109151	0.904330679
ABCA1	0.761267749	1.043307658	0.973702321	1.001895953	0.868910305	1.192608524	0.776972663	1.109049663	0.873276808	0.755486747	0.367210563	1.291019778	0.248966802	0.248966802	0.248966802	0.248966802	0.347304481	0.248966802	0.895102484	0.248966802	0.85514947	0.248966802	0.495047021	0.341861676	0.248966802	0.930203996	0.33452302	0.37580325	0.508779333	0.495951581	0.248966802	0.248966802	0.302008735	0.248966802	0.48403451	0.317930562	0.571367123	0.290529529	0.346362732	0.304309803	0.317387657	0.502490617	0.444114697	0.552556122	0.519876924	0.305811375	0.433828481	0.718794682	0.749846055
ABCA6	0.278902636	0.320503102	0.306446493	0.268221084	0.282074177	0.27112237	0.272679985	3.481064784	0.282935702	0.292849687	0.395316951	0.352849512	0.891011293	0.248966802	0.248966802	0.248966802	0.282496342	0.248966802	0.248966802	0.248966802	0.336111088	0.248966802	0.335741712	0.248966802	0.248966802	0.289956697	0.248966802	0.313778451	0.248966802	0.248966802	0.248966802	0.248966802	0.248966802	0.248966802	0.409854276	0.700214671	0.289238027	0.269897833	0.282168072	0.264272112	0.248966802	0.253578819	0.269713129	0.25598917	0.260383651	0.284756258	0.300624925	0.287871141	0.28155886
ABCA7	3.865573306	3.952422915	3.736420996	4.194408134	3.856127103	3.573361766	4.267607999	4.067665451	4.398268757	3.546599085	3.802407594	3.815391945	2.397348412	3.214873739	2.619312742	2.76223949	2.15625376	3.99925529	3.09818907	2.928556267	3.983021608	2.95401882	3.546755579	3.533748968	2.908462235	3.888001519	2.440545475	4.187807152	4.017540634	3.809545717	0.678545472	2.954133526	3.06621954	4.094484769	3.022909366	2.956671918	3.448948497	4.077170482	2.732170228	2.643758646	4.277112308	3.314888331	2.891936263	3.810643901	3.158713138	3.512042427	3.345801202	2.655079481	2.521253516
ABCA9	0.268992883	0.275877055	0.281182256	0.268221084	0.26147127	0.267453323	0.275290884	1.368898378	0.285984489	0.276289404	0.279448643	0.268868748	0.248966802	0.248966802	0.248966802	0.248966802	0.248966802	0.248966802	0.248966802	0.248966802	0.269109724	0.248966802	0.248966802	0.248966802	0.396901428	0.289956697	0.248966802	0.248966802	0.248966802	0.248966802	0.248966802	0.248966802	0.248966802	0.248966802	0.248966802	0.351214359	0.283115151	0.259470276	0.248966802	0.248966802	0.248966802	0.271880851	0.302298932	0.276853485	0.260383651	0.256196073	0.338189756	0.25552415	0.2544502
ABCB10	0.940522102	0.898444349	0.896777669	0.941709931	0.807702232	0.94868042	0.800726782	2.112572726	0.887397195	0.955961046	0.740266376	0.808718613	0.954375447	0.870975179	0.893839667	1.776865277	0.709666686	1.638649881	0.248966802	0.248966802	0.999925738	0.248966802	1.220481997	0.940679256	0.624090649	0.84539629	0.903686028	0.748274815	0.887488383	0.816873413	0.248966802	0.248966802	0.668021098	0.248966802	0.91787855	1.002127756	0.717013061	0.360501939	0.42774037	0.274386184	0.361262843	0.677438969	0.903010364	0.704021144	0.779953731	0.672921051	0.726018452	0.856724239	0.847412628
ABCC1	1.608215134	1.66988485	1.503855723	1.611831874	1.528519946	1.605367503	1.54017913	1.921218529	1.614530895	1.728387355	0.553343572	1.503309359	0.682286227	0.248966802	0.403057793	0.431082887	0.553630637	0.511046657	0.248966802	0.248966802	1.737326115	0.248966802	0.603949975	1.416983753	0.65381154	1.510135441	0.578499621	0.520114788	0.583247191	0.706769674	0.248966802	0.248966802	0.541395834	0.248966802	0.447421114	0.592995776	1.439601068	0.773453038	1.043586616	0.79355917	0.788303579	1.287004252	1.160187763	0.94901873	1.305906424	1.071574008	1.250787214	1.289430249	1.230714801
ABCC10	2.405097525	2.205967085	2.397772607	2.386753236	2.033946174	2.324959586	2.473495646	2.817554137	2.386618861	2.451606093	1.355363455	1.997282113	1.512811122	0.248966802	0.542267352	1.102787345	1.133737324	0.248966802	1.827160552	1.878411129	2.807442215	0.248966802	1.243108905	0.248966802	0.993031752	2.171964246	1.687637183	1.567036172	1.654445918	1.965901697	0.248966802	2.619029728	1.56974237	1.74726194	1.892150506	0.647601038	1.848000514	1.841956081	1.895789929	1.587359188	1.716062995	2.019181603	1.898748147	1.92511243	1.784444254	1.929438501	1.823169498	1.838250369	1.731084042
ABCE1	1.517658223	1.590649187	1.532241631	1.624960698	1.459649486	1.729237379	1.256826576	2.025976536	1.532190222	1.886090006	0.740266376	1.264005226	0.605414383	0.248966802	0.669218391	0.431082887	1.133737324	0.248966802	0.248966802	2.207132363	1.655524109	0.248966802	0.768965915	0.840764914	0.793871628	1.463471687	1.011530829	1.526594376	1.110907447	0.457613361	0.248966802	0.248966802	0.892131586	0.75859256	1.117513353	1.002127756	1.254847701	0.958884506	1.064941463	0.739826087	1.024932008	1.420142603	1.551020334	1.124257357	1.092544859	1.197083233	1.289654761	1.502888385	1.398597475
ABCF1	2.225455159	2.429145954	2.110116978	2.053832429	2.299483827	2.367568607	2.228769057	2.606021117	2.052515288	2.301136057	1.220477942	2.183769309	1.073320209	0.248966802	1.176303802	1.393614244	1.587163121	0.268000288	2.744561736	0.558847113	2.117377711	0.248966802	1.101696994	0.918228618	0.711477245	2.191820702	1.062573423	0.771534424	1.171165602	1.405536971	0.248966802	1.365607499	0.627035254	1.679103972	0.83526775	1.141825719	2.161765635	1.916855382	2.31659743	2.293338069	2.193578315	2.332058729	2.058693309	1.654543918	1.764537342	1.784468555	1.588748082	2.16605844	1.908505685
ABCF3	2.608050203	2.595929042	2.490246161	2.417259504	2.452736917	2.474868904	2.75225879	2.954553417	2.411958314	2.559477419	1.992632834	2.237150662	1.426063661	2.664100751	1.61526617	1.393614244	2.521775973	3.267783318	2.334494001	2.72480653	2.669735453	0.248966802	1.700938779	2.494182119	1.546310197	2.342686029	1.614265377	2.095393258	2.294752494	2.261274267	0.248966802	0.815647482	2.142380103	0.374954186	2.141714104	2.59618134	2.202077382	2.376116873	2.505722456	2.839535081	2.888011026	2.535116883	2.058693309	2.029201659	1.997278054	2.075536449	1.90888504	2.102008177	2.194655987
ABCG1	1.099945482	1.908686129	1.737738181	2.172270491	2.156170582	1.709091566	2.086615342	2.071913012	1.805097328	1.496062302	0.886051042	2.341857431	0.755268449	0.248966802	0.669218391	0.991174726	0.958127872	1.105040649	1.785196854	0.496914778	1.41458927	0.248966802	1.471066434	2.053868052	0.682932492	1.687537621	1.121532345	1.005328874	1.116490655	1.679829493	0.248966802	1.439875651	1.229871241	0.248966802	0.621848292	0.647601038	2.08113031	0.823863104	1.19653722	1.431132397	1.385170273	1.478436174	1.015377879	1.822417537	1.027213798	0.645654659	0.936591015	1.75739493	1.55342012
ABHD14A	1.170844762	1.210248694	1.297267407	1.187797127	1.085990807	1.269826039	1.115363218	1.834262862	1.316565726	1.209224925	2.290758364	1.218678482	3.145471068	3.014462053	1.736208619	2.234477792	2.302339807	0.248966802	3.542985709	2.591886312	1.096488868	2.57379196	1.700938779	2.012076767	2.136317967	1.250337794	2.533935267	2.363752708	2.959622025	2.623515531	2.520281663	1.667122599	2.075405932	2.200552123	2.786875838	2.637238347	1.267308325	2.23954323	2.578059088	3.297506197	2.946789426	2.000096478	1.789495645	1.494530335	1.792330738	2.127707311	2.081247716	1.870646979	1.758356873
ABHD14B	2.44084554	2.45821883	2.432610688	2.361202778	2.46989996	2.452422877	2.361853337	3.174568055	2.338974705	2.645002879	2.704239937	2.609100728	3.450268825	2.669920875	2.223763246	2.76223949	3.410438731	3.963214829	1.456675335	3.371478147	2.238346767	2.552146958	2.506460955	2.933498488	3.476802721	2.533978357	3.407685028	3.169377878	3.24094473	2.767589647	3.337551547	2.526622967	2.899837667	3.711665761	3.299457105	3.284160961	2.680359086	3.300757684	3.862095883	4.236963973	3.612521623	3.281404723	3.135186141	2.705522882	3.06741929	3.249470472	3.367158514	3.232785641	3.151516258
ABHD17A	2.881175793	3.069157362	2.85322261	3.095040884	3.045666403	2.400604849	2.563828953	2.517221987	3.035541065	2.290352189	5.411084	2.97665718	5.472581383	5.208747287	5.053234728	5.374361118	5.830471179	5.115926681	5.118837061	5.565751803	3.03202065	4.127572235	5.007496981	5.723500841	5.602974606	3.030136081	6.003076379	5.624127725	6.141201069	6.091321455	5.004549504	5.302581681	6.037754453	5.694234878	5.829878944	5.712062864	2.805246866	3.995487608	4.385947396	5.12504947	4.903575358	3.92295982	3.802860989	3.632568889	3.422798046	3.959538964	3.665661363	3.643868866	3.561290438
ABHD2	2.992759079	3.466965149	3.55661714	3.549184376	3.183464273	3.363833361	3.690007826	1.894498255	3.320619015	2.950801582	1.411489376	3.275796895	2.844673764	0.870975179	1.793078764	1.102787345	1.665497822	3.234303	4.438013889	0.793328049	2.709762945	0.472837328	1.451768836	2.429509638	1.248126042	2.934911206	1.072568759	1.321251729	1.099675788	1.079236587	0.248966802	0.573214057	1.56974237	0.466761044	1.538913048	0.870578223	2.801503422	2.157682439	1.390005794	1.546212122	1.507360095	2.277624044	2.418690143	2.461583882	2.218272907	2.01715889	2.05516677	2.521354375	1.773712951
ABHD3	2.841606044	2.196139085	3.111978455	3.016091509	2.895310816	2.710641203	2.861846713	2.210603265	3.249778103	2.810129678	3.206688374	2.578529106	3.032561831	3.318548968	3.905484991	2.023739905	2.191981441	1.434782775	1.59911858	1.056377266	2.621308509	2.485192494	3.065436341	2.748637835	3.207972628	2.678995256	3.222588431	2.122782325	2.03952685	2.261274267	0.248966802	2.787782896	2.641445048	1.103563089	3.354873609	2.044995664	2.72790434	1.487206963	1.135270798	0.934164622	0.91146379	1.857411868	2.072928148	2.49312953	2.191685019	2.091790888	2.024770956	2.278183468	2.0570958
ABHD8	0.821268343	0.993918878	0.804478345	0.885152612	1.038343316	0.744767637	0.8294357	0.681600166	0.883376882	0.768866468	1.311787974	1.173201964	1.333764593	2.224321075	1.259376206	1.965867785	1.70312582	0.511046657	1.514323689	0.843957186	0.849427272	1.918997457	1.12624931	1.115310879	1.76633922	1.023229668	1.507790881	1.644669845	1.587678788	1.760780124	0.284273	2.036140075	1.296733812	2.577145197	1.045848212	1.12267814	0.960901405	1.48273147	1.674706684	1.954301096	1.82973983	1.201271495	1.151271269	1.344486414	1.167226786	1.309070463	1.423829197	1.188527346	1.40354158
ABI1	2.829295577	2.700434717	2.833262375	2.862641755	2.937481985	2.918513808	2.715721701	3.479941877	2.868652905	2.726502867	2.141107089	2.964885996	2.485787396	2.232209812	2.768572241	2.184608417	2.033621689	1.797729315	2.287170848	1.195448109	2.352651995	1.488702133	2.449226907	2.033123728	1.933172377	2.791995943	1.66799389	1.8443409	2.048316665	1.807256262	0.248966802	1.577841224	1.752343238	1.203993874	1.892150506	1.939524916	3.108982156	2.257993795	2.053668837	1.603494947	1.155264541	2.711413999	2.831123376	2.821301622	2.934760567	2.698102881	2.670237984	2.94148011	2.855726822
ABI3	2.304389995	2.529275691	1.988562535	2.279348256	3.007202436	2.232009454	2.358163682	1.076731966	2.167737494	2.066666276	3.038661205	2.324727507	2.278583992	3.38728226	2.342827332	2.953045875	3.121799231	2.630220523	1.632635481	3.036980192	2.294877845	3.178993733	2.439463194	3.648441547	3.08791494	3.081511843	3.534229317	3.479412539	3.070204674	3.450648937	2.627268568	3.819708269	3.585303325	2.719676031	2.734654142	2.735042674	2.762974977	3.077062625	3.771476844	3.236086405	3.307943948	3.124079215	2.822724216	2.989786798	2.603837856	2.695446138	2.501148243	2.826173374	3.37058785
ABL1	1.179687523	1.434607031	1.229541401	1.191583938	1.26845719	1.249511444	1.196118945	1.440684533	1.099803458	1.292901295	0.338545712	1.227604261	0.248966802	0.248966802	0.248966802	0.431082887	0.999041003	0.248966802	0.261263948	0.248966802	1.185479002	0.248966802	0.293006573	0.248966802	0.324829446	1.181528397	0.461662599	0.54732234	0.465684684	0.476909817	0.248966802	0.723503117	0.496591108	0.248966802	0.29090175	0.283860718	1.117070123	0.788036542	0.92713994	0.74347123	0.581280617	1.145290633	1.073169983	0.803233877	0.916110885	0.915952743	0.808626015	1.112904888	1.084450347
ABLIM1	2.344262469	2.745894949	2.484723468	2.386202575	1.383517327	2.714014814	1.981817792	2.761050202	2.112994174	2.785473511	0.553343572	1.648056202	0.682286227	0.248966802	0.248966802	0.248966802	0.75814115	0.718990437	0.94169011	0.248966802	2.287137927	0.248966802	0.532268921	0.933234461	0.248966802	1.467681239	0.415288286	0.700599438	0.827478342	0.569700662	0.248966802	0.248966802	0.327815885	0.522281369	0.686113503	0.564898023	1.567281003	1.296383065	1.730563734	1.807058459	1.55536838	1.968183664	1.923834422	1.012594466	1.80797554	1.672749745	1.782871001	2.199600505	1.942873447
ABR	3.304288201	3.247640877	3.437676843	3.541539225	3.586455942	3.378789428	3.49575678	3.852577896	3.500679444	3.179239985	1.640097846	3.460199445	1.59463709	0.248966802	1.412416121	1.559315353	2.381834319	2.377664874	3.40293912	2.549803968	3.381728893	0.248966802	1.927385171	2.594344001	2.67476893	3.507164341	1.812171943	1.799784675	1.93597596	2.424216907	3.893707013	1.863397883	2.376767829	1.288767078	1.836604957	2.253009025	3.20724088	2.876731846	2.372475647	2.364894185	2.607449345	3.126595567	2.875788066	3.305394395	2.794558567	2.839574737	2.635455976	2.917387855	2.751002471
ABRACL	2.995265716	3.017076332	2.90324176	2.667077755	3.170261883	3.067313705	2.832895926	2.07091898	2.782228838	3.030726008	4.618174023	3.381549607	4.177211972	4.529503943	4.728206183	4.314364395	4.840727473	4.745983917	3.853329027	4.95010902	3.154254581	4.612416	4.359437688	3.913504119	5.22647363	3.097219899	4.662328182	4.696189915	4.322374009	4.63558852	3.649898051	4.316101547	4.754924563	4.394607024	4.422680851	3.785079984	3.29086469	3.053113319	3.934363274	3.403832997	3.100314919	3.33895831	3.366096683	3.517481879	3.739670801	3.779340412	3.598882671	3.347718753	4.327793716
ABT1	1.665994757	1.765076895	1.827735784	1.695997249	1.900400444	1.848228544	1.803382389	2.276327687	1.879644876	1.799647878	2.801965179	2.142564315	2.327269123	2.074409014	1.736208619	2.54229502	2.464498625	2.776955557	0.261263948	1.658438545	1.784069719	1.394540485	2.515783044	2.397405986	2.696351146	1.89634723	2.896636043	2.841447127	2.767176452	2.538827557	1.07108774	2.838085537	2.376767829	2.188344802	2.727037163	2.728724675	1.96162208	2.47180982	2.631995324	2.652509433	2.473933916	2.324406968	2.338477592	2.226209759	2.221197096	2.393346167	2.340755953	2.335013924	2.423633835
ABTB1	5.907580009	5.815874344	6.163012682	6.092804238	6.212978195	5.82527987	6.179007288	4.241064531	6.32387103	5.004585254	6.868494689	6.401810871	7.610008223	6.078948124	7.724464099	7.841410711	6.539676784	6.647474377	5.641687419	6.000080055	5.383494819	6.051103318	7.567096734	6.885327745	7.051169162	5.417005845	6.558467272	7.582282664	7.060870107	6.946297971	6.839458992	6.652315436	7.012763569	5.401915773	7.254272554	7.301902732	6.180121431	7.002149929	5.562644708	6.66647993	7.350653084	5.745560265	5.552812264	6.751111935	6.447189474	6.520093391	6.376016249	5.783409837	5.643152197
AC002398.9	0.248966802	0.248966802	0.248966802	0.315261696	0.403636076	0.27112237	0.248966802	0.334286024	0.351477645	0.248966802	1.616413849	0.303049889	0.248966802	3.01902927	1.677004363	2.329325162	0.248966802	0.248966802	3.072250577	2.151939276	0.41571088	0.248966802	0.603949975	0.248966802	0.248966802	0.33903441	0.248966802	0.771534424	0.248966802	0.248966802	0.248966802	1.937048196	3.658313372	0.248966802	0.248966802	0.248966802	0.292289747	0.248966802	0.248966802	0.248966802	0.248966802	0.303361136	0.384491468	0.317698146	0.248966802	0.583790512	0.490535273	0.291066306	0.354860306
AC005943.2	1.248543632	1.241983968	0.856720472	1.009066869	1.321173482	1.063151475	0.363817214	1.182676605	0.757242568	0.56069573	2.753929864	0.868636327	2.065536153	0.248966802	1.337924506	1.707930406	0.958127872	0.248966802	0.248966802	0.248966802	1.379284016	0.248966802	2.182805062	0.856593976	1.481490499	0.681097277	3.826253	1.887562174	1.747339601	0.248966802	0.638179763	5.716711049	0.248966802	0.248966802	2.304100615	0.564898023	0.904183488	1.651732453	1.366119408	0.338453883	0.524525418	1.458599887	1.823569768	1.37060261	1.634577433	1.204576535	1.698731247	1.072625243	1.963107868
AC006486.9	0.248966802	0.248966802	0.248966802	0.248966802	0.248966802	0.25638986	0.248966802	0.248966802	0.248966802	0.248966802	0.248966802	0.248966802	0.248966802	3.210887078	0.248966802	0.248966802	0.248966802	0.248966802	3.960909872	0.248966802	0.248966802	4.174369447	0.248966802	0.248966802	0.248966802	0.248966802	0.248966802	0.248966802	0.248966802	0.248966802	0.248966802	0.248966802	0.248966802	0.248966802	0.248966802	0.248966802	0.248966802	0.248966802	0.248966802	0.248966802	0.248966802	0.248966802	0.248966802	0.248966802	0.248966802	0.248966802	0.248966802	0.306936838	0.248966802
AC011753.3	1.752698393	1.756504306	1.55218069	1.815335877	1.862596945	1.318509007	1.492731086	1.846512818	1.360611795	1.566709139	4.324963006	1.88490393	4.08820116	4.056431951	2.768572241	3.451753276	4.242714162	4.387601459	0.248966802	4.341845943	1.747617387	4.74830057	3.796648029	2.636212311	4.087797462	1.639837189	4.684494405	4.59062132	4.302305842	4.068367314	0.248966802	0.248966802	4.140172918	0.313335332	3.283966625	4.12043488	0.978059566	2.518470355	2.499462088	3.681640464	3.474511673	1.979364018	2.315713948	1.902914744	1.660661466	2.137527434	2.325250387	2.135277895	2.009246264
AC024592.12	0.35582156	0.373789229	0.443709342	0.315261696	0.422318035	0.453328776	0.316435169	0.413272287	0.325043332	0.276289404	1.03640627	0.517863301	1.67207014	0.766205123	1.483249573	0.870197789	1.133737324	0.248966802	0.248966802	0.248966802	0.314121236	0.248966802	1.508904099	0.608104785	0.993031752	0.544296613	0.521263546	0.600244891	0.887488383	0.248966802	1.403632825	1.287307629	2.13509023	1.436456295	1.094018311	1.494440182	0.504521872	0.721217589	0.756513449	0.74347123	0.755797603	0.49471981	0.518807814	0.744528579	0.706732053	0.60092734	0.56635698	0.319508749	0.576813126
AC073346.2	1.236728597	1.251505583	1.116242593	1.202885098	1.452396332	1.350074972	1.110985072	1.815393933	1.111880575	1.384598271	2.363699375	1.34943017	2.50707527	4.208128247	2.000484623	1.842655966	2.772438993	1.255668305	0.248966802	2.963322167	1.123608935	0.248966802	1.941289238	1.819576136	3.021071108	1.349476084	3.129903489	2.277020065	2.326413217	2.238842624	0.248966802	3.208994195	1.956372531	1.640197545	1.87846332	2.133745915	1.429934717	1.321662692	1.5424159	1.073903358	1.216265904	1.357252984	1.683707762	1.619580378	1.707290751	1.586478961	1.764592767	1.42067136	1.829884983
AC104534.3	0.29526911	0.302294536	0.248966802	0.248966802	0.269747773	0.248966802	0.248966802	0.248966802	0.270675715	0.248966802	0.248966802	0.248966802	0.248966802	0.248966802	0.248966802	0.248966802	0.248966802	0.248966802	0.655270731	0.248966802	0.248966802	0.248966802	0.248966802	1.55919315	0.248966802	0.248966802	0.248966802	0.248966802	0.248966802	0.248966802	3.861926039	0.248966802	2.105556701	3.805765454	0.248966802	0.383747564	0.248966802	0.248966802	0.248966802	0.248966802	0.248966802	0.248966802	0.248966802	0.331060042	0.248966802	0.319679321	0.248966802	0.248966802	0.248966802
ACAA1	4.068210439	3.832248869	4.008775996	4.092606429	4.464304732	3.89114516	4.443166361	3.183792899	4.175750222	3.780720672	4.650601086	4.302905741	4.723429964	5.162020541	5.430127144	4.37120103	4.545121158	4.184710496	4.373631793	4.085137678	4.300724513	0.449610739	4.701285682	4.562814156	4.888085727	4.408947996	4.813020436	5.234036459	4.841246828	4.940184303	3.57346706	4.085684094	5.242590202	4.651837086	4.540349872	4.896586606	4.296907683	4.962175557	4.45753219	4.791296358	4.881146234	4.080838794	4.007236714	4.633262364	4.317523645	4.295782165	4.07831967	4.110607174	4.111058032
ACADM	1.67227417	1.796080977	1.720220256	1.554171634	1.61875692	1.719870997	1.474669882	3.503893843	1.65164166	1.831877013	1.071668201	1.52829297	1.88217552	0.248966802	0.542267352	0.991174726	0.894496866	0.248966802	0.248966802	0.248966802	1.724878895	0.248966802	1.174134893	1.643726536	0.820322889	1.828410368	1.49298153	1.498989306	1.95167809	1.364683753	0.248966802	0.248966802	1.039969623	0.248966802	1.045848212	2.104764917	2.079364733	1.239157689	1.74386553	1.250796972	0.820093259	1.946984064	2.111364867	1.810542327	1.883751607	1.746471598	1.858069174	1.951623785	2.124523535
ACADS	1.212804225	1.290296191	1.096463218	1.168712522	1.319181154	1.157357338	1.275203991	0.986835413	1.250991473	1.099366516	1.785235442	1.191564947	2.351009138	1.432979247	2.710708011	2.234477792	2.110312814	1.468083845	0.248966802	1.848966487	1.319831418	0.646302949	2.073422144	2.060717068	2.093581986	1.216968576	2.160303087	2.039004048	2.021784909	1.837428871	2.749148868	1.997316182	2.572959268	2.749893549	2.251976565	2.313364614	1.050140175	1.717966592	1.846082652	1.940076116	2.137909174	1.470534358	1.351386295	1.405757487	1.327776952	1.521965774	1.464030619	1.407482918	1.496712264
ACADVL	5.039685722	4.743440297	4.780494906	4.666362297	4.757754934	4.473452	5.509044712	4.623402264	5.06267034	4.499115176	4.572746861	4.717417913	4.254769891	4.304810459	4.288340435	4.842442772	4.06385276	3.516843016	3.56423307	4.330350243	5.379860589	2.479470124	4.719554017	4.917619243	3.31415669	4.804048596	4.677962067	3.933188755	4.844614761	4.340051137	4.159185248	4.552050177	4.664143998	4.806796965	4.843068909	4.146738284	4.493174576	5.238885614	4.965413228	5.092371092	5.488609364	4.739440275	4.125486036	4.117717566	4.306551829	4.272352402	4.339082581	4.088970413	4.154231173
ACAP2	2.663946928	2.45410126	2.889723766	2.776179037	2.529704788	2.877582824	2.49885056	2.512104377	3.02827696	2.579441721	1.992632834	2.622697735	1.815483305	1.867121826	2.047990495	2.184608417	1.532472535	1.157016992	1.396627197	0.772568201	2.35197764	0.78266325	2.389628157	2.050431313	1.168003749	2.299059469	1.376783049	2.067474139	2.080095422	1.852281791	0.568287598	0.793157235	1.826627553	0.920851783	2.374048347	2.387429714	2.2460228	1.179568341	0.838159533	0.807556316	0.788303579	1.538250578	1.612406409	2.033294743	1.744351899	1.376964393	1.400343771	1.806226576	1.672895096
ACBD3	1.356988693	1.343417273	1.189363765	1.358082006	1.372031226	1.422799418	1.196118945	2.655597172	1.459790434	1.43954849	0.762016589	1.378344475	0.891011293	0.248966802	0.669218391	0.592765215	0.709666686	0.248966802	1.41875314	1.003907103	1.139326972	0.248966802	0.603949975	0.353063984	0.65381154	1.297214729	0.550165406	0.492384255	0.558849182	0.495951581	0.248966802	0.248966802	0.327815885	0.248966802	0.806645084	0.415563285	1.190877219	0.577511168	0.721978138	0.418158818	0.505099772	1.097348811	1.357213766	0.995912986	1.086143286	0.806951573	0.976842244	1.179934988	1.087525784
ACCS	1.489486617	0.975979324	1.541580829	1.580404287	1.052803519	1.100750591	2.76438993	2.728010288	1.362057087	2.369576327	2.363699375	2.09249025	1.129306453	0.850621021	1.176303802	0.991174726	1.096518595	0.248966802	0.248966802	0.248966802	1.559487339	0.248966802	2.035037215	0.550880086	1.562070078	1.426104543	1.49298153	1.22343439	1.213461018	0.861604385	3.606969225	0.248966802	1.663929835	0.248966802	2.141714104	1.370056139	1.26575662	2.112046713	1.22147492	1.529418978	1.467768992	1.313749972	1.162408303	0.678113997	0.979655452	1.095953811	0.826358159	0.990493387	1.084450347
ACKR1	0.526352682	0.599335179	0.574249374	0.430839108	0.664396454	0.718134504	0.526071256	0.305839985	0.41412631	0.401828986	2.593357549	0.364457432	3.947354543	0.248966802	3.892531008	4.707696342	2.16526897	2.220443127	3.761087201	0.985984235	0.248966802	4.488264824	3.084356256	1.706212625	2.43051946	0.415115424	1.687637183	1.593380977	1.269663904	1.116625214	0.248966802	2.435170774	2.300619968	0.248966802	1.671812681	3.020132831	0.248966802	0.906382398	0.248966802	0.786509341	1.963854441	0.724710094	0.749000644	0.864246221	1.748411645	0.874275327	1.276814909	0.43666408	0.248966802
ACLY	2.659528743	2.785291575	2.628761207	2.607379881	2.933580391	2.720067504	2.608513196	2.724537879	2.608635576	2.797854267	0.866105103	2.697569722	1.129306453	0.248966802	1.259376206	0.592765215	1.639855963	0.94867807	1.961343918	1.336498253	2.677830289	0.248966802	1.076719593	1.55919315	1.248126042	2.730702648	0.737727151	0.676157625	0.919779344	1.234687595	0.248966802	0.793157235	0.874729465	0.248966802	0.554586362	0.9595969	2.605660961	1.755553124	1.618045049	1.403751017	1.286217907	2.320016243	2.094020472	1.931705677	1.719750551	1.699513505	1.713099744	2.167797649	1.86794333
ACO2	2.553986654	2.65298215	2.306808952	2.371254742	2.8106296	2.552297445	2.706078196	2.790031889	2.320508696	2.3961643	1.907371141	2.574036949	2.278583992	0.530643051	2.000484623	2.656454626	2.24396686	2.230181273	1.030581387	0.594769258	2.308844912	0.248966802	2.614537073	1.33461144	2.038317833	2.493779037	2.397457738	2.244141782	2.082949988	2.255698969	0.966292731	1.987444737	1.742782879	3.100632117	2.314303189	2.133745915	2.403896603	2.449048688	2.496321687	2.401115765	2.150467058	2.515089891	2.343379038	2.263274428	2.227027752	2.099849944	2.235197988	2.27657244	2.418758225
ACOT13	1.367862334	1.077359557	1.144536991	1.264106504	1.484752154	1.409543939	1.073974412	1.508333283	1.059394268	1.122712552	3.553905047	1.422324565	3.198776059	4.523087539	3.205621582	3.451753276	3.618390419	0.511046657	0.248966802	1.48425781	1.183964153	0.248966802	2.932535167	3.834780801	3.222920741	1.415248004	2.951829914	3.46164632	3.052838276	3.203757696	4.427414814	2.164342822	3.32195029	0.286099708	3.053684011	2.623682089	1.602128953	1.841956081	2.112280738	2.869034148	2.066816096	1.608341752	1.934267942	2.133927679	2.030997967	2.420948658	2.290539943	1.805109528	1.880409562
ACOT8	1.964000173	1.91126294	1.860088295	1.881689876	2.092274872	1.795702318	1.905504549	2.111606328	1.870534386	1.736733455	3.490175828	2.187695136	3.817053011	4.266911473	3.382809859	3.039750925	3.368119974	4.300158934	0.248966802	3.635665059	1.832250268	0.248966802	3.367856666	2.882225027	3.867691013	2.056534236	3.628712636	3.958745239	3.326534569	3.257747942	0.568287598	1.88482727	3.190982242	3.207322357	3.459702491	3.271177157	2.105624155	3.11659682	2.855552954	3.460853097	3.097074863	2.306763317	2.230444405	2.626447207	2.373531393	2.653628442	2.410010481	2.179051686	2.305782089
ACOX1	2.545117956	2.761211703	3.137718998	3.114786088	2.704729933	3.035308299	3.171382502	1.719698999	3.187149967	2.319942263	1.955359383	3.005115618	1.976766926	3.926325468	2.342827332	1.559315353	1.855711275	0.924890079	2.592271555	1.954112996	2.15497718	0.248966802	2.449226907	3.259418745	1.806586928	2.480820821	1.732457428	2.04855664	2.00080639	1.844874445	0.53935427	0.675125676	1.601826299	0.45865223	1.503683054	1.479466128	2.676276669	2.349325321	1.519395992	2.039793289	2.503602884	2.107177091	1.938161141	2.479694339	2.14317285	2.414501305	1.875207443	2.489721462	1.721217434
ACOX2	0.317874665	0.325663615	0.287539914	0.319882486	0.322417779	0.282073855	0.363817214	0.248966802	0.316123154	0.29490642	0.476492875	0.343495458	0.248966802	0.248966802	0.785896189	0.248966802	0.409326065	2.729682931	0.248966802	3.017261699	0.277657049	0.248966802	0.532268921	0.248966802	0.682932492	0.364090594	0.248966802	0.882519405	0.375430002	0.248966802	0.248966802	0.248966802	0.248966802	0.248966802	0.409854276	0.283860718	0.298373891	0.280250562	0.453877201	0.445270649	0.543692973	0.377069779	0.318319924	0.396073934	0.380344802	0.33341523	0.42221466	0.297435484	0.359956324
ACP1	2.520270086	2.398863211	2.450427722	2.328901488	2.711581343	2.740061683	2.3156745	2.904655853	2.439600925	2.611563658	3.898820717	2.119458197	5.591950741	3.700436148	5.880724414	6.419707009	3.987125792	3.009609826	2.860237672	3.7817658	2.495669186	5.112293593	5.139996338	3.406458967	4.941778271	2.383361781	3.653895963	3.607728489	3.312009443	3.183345953	3.799237596	2.705872305	4.057754068	4.806397649	4.502926952	4.423980164	2.256217191	3.263411928	2.962967245	2.794563043	3.400217817	2.573433698	3.001420162	3.118653639	3.846741417	3.053854966	3.215613491	2.698439477	2.904498043
ACP5	2.575587807	2.106787624	2.210558324	2.003737177	2.557857905	1.812165731	2.340819418	3.515448354	2.06054911	2.180617139	3.137652836	2.213597809	5.315541128	1.563770383	3.573435243	6.411600933	2.874910008	3.508864578	6.083170978	3.613948028	2.084466788	3.820936776	4.678638929	1.875027643	4.162064329	2.842305389	2.907845036	3.544996626	4.311462356	3.235260973	3.873563921	4.043431733	4.322905966	5.682532749	5.06321826	5.4260833	2.617875627	3.260800371	3.13588493	2.980572987	3.873372655	2.442216604	2.483175626	2.90744501	3.275847706	3.070354126	3.386711135	2.308456067	2.926991908
ACRBP	3.118112168	2.609215436	3.055356338	2.003019038	2.879173309	2.757168623	2.913040728	1.880382943	3.404016165	2.701525168	5.000865524	2.760423994	3.891789797	3.162167548	5.739566334	6.555879263	4.439471127	4.086274283	0.423248493	3.420675836	2.662139072	4.68008773	5.782444015	3.53866326	5.283435425	2.539487934	4.12530438	4.73664082	4.949218387	3.200859354	0.248966802	3.517566596	4.792478396	0.248966802	4.985543868	4.833214877	3.167906163	3.732587452	3.688949625	5.446827847	4.75216652	2.230443327	2.743364112	2.579635573	3.361831824	3.550038445	3.190160181	2.251368685	3.380025064
ACSL4	2.280748774	1.978333093	2.372576526	2.364002023	2.559546625	2.180263747	1.933874313	1.405632199	2.383064028	2.112865844	1.628304448	2.30438165	1.235154461	0.580933084	1.088154129	1.776865277	0.937227824	1.246101253	1.13450689	0.496914778	1.724878895	0.248966802	2.786137302	2.440054041	1.038804077	2.239990526	1.121532345	1.706318577	1.796860933	1.859651298	0.494836313	2.092484581	1.591210738	1.411467979	2.55702203	2.180790236	2.115134099	1.028090368	0.833189811	0.565462501	0.881645328	1.380632039	1.483357609	1.857467708	1.482021529	1.107990937	1.134611057	1.571503421	1.442496049
ACSS1	2.120985162	2.188369841	2.187796367	2.145838939	2.277078516	2.25442495	2.178048369	2.448851226	2.008895902	2.255925538	1.478709026	2.04711273	1.015073299	0.478536477	0.785896189	0.738140093	1.290271906	1.236470334	1.066061572	0.248966802	2.184063699	0.248966802	0.999082999	1.509997688	1.168003749	2.112045738	1.551328098	1.044047178	1.421717486	1.576283141	0.248966802	0.793157235	1.008401068	0.248966802	1.272064693	1.538451819	2.133117194	1.876483968	2.071714777	2.09789902	1.970951934	2.312300172	2.098666071	1.793751083	1.853917067	2.042467632	1.883700831	2.118289297	1.866153614
ACTA1	0.262348361	0.265173112	0.261939435	0.248966802	0.26147127	0.248966802	0.256914582	0.259475539	0.252088147	0.263743238	0.248966802	0.258952093	0.248966802	0.248966802	0.248966802	0.248966802	0.248966802	0.248966802	0.248966802	0.248966802	0.254750677	0.248966802	0.248966802	0.248966802	0.248966802	0.253850028	0.248966802	0.248966802	0.248966802	0.248966802	0.248966802	0.248966802	0.248966802	0.248966802	0.248966802	3.218040908	0.270790887	0.248966802	0.260119004	0.259188362	0.248966802	0.435064988	0.248966802	0.523752327	0.271710861	0.263389299	0.275027064	0.265304627	0.248966802
ACTB	9.387375029	9.402638722	9.013359062	9.338488754	10.18028044	9.264081438	9.348213023	8.18013038	9.113515117	8.946260285	8.451088489	10.00597523	7.502822063	7.455690091	8.47475568	8.612789112	8.104559733	7.408646064	8.69398084	7.027309269	8.763002626	6.756058821	9.268950851	8.69853651	7.761501576	9.689587603	7.039070013	8.154340391	8.123907087	7.880206721	6.511478756	7.119255037	7.803322171	7.311155179	7.7644766	8.026704254	9.818857821	9.47891032	8.827836462	9.197407338	9.544667418	9.269813536	8.883906749	9.62450074	9.057469006	9.119275516	8.728439075	9.141382152	8.89551969
ACTG1	7.637236465	7.965487405	7.429689723	7.561345824	8.088818387	7.407577513	7.52948483	7.09792942	7.428331467	7.437719494	8.414218801	8.056059159	8.336539156	8.928086733	8.935391015	8.087680569	9.533287327	8.488896713	8.097737713	8.851292294	7.178679945	7.524960343	7.663560412	7.496956579	9.156613816	7.742582157	9.180613669	8.814649393	7.935006045	8.132514959	7.709155285	8.810454432	8.762405557	8.144656844	8.197200521	8.139208994	7.654120633	7.466684719	7.452169339	7.404290438	7.124678538	7.939385306	7.692956018	7.977019503	7.5658206	7.634599809	7.789557017	7.686759214	7.463955514
ACTN1	4.637271822	4.451243362	4.549220697	4.735652755	4.835780429	4.774540197	4.428433791	2.273306078	4.582974281	4.153691866	2.78081335	4.684571869	1.554304148	1.945987596	2.380427532	2.418319765	2.514739435	2.399405794	4.615530535	1.163911049	3.919355131	3.72746761	2.327460851	2.577727998	2.472819554	4.332099422	2.141434033	2.895380467	2.252273069	1.807256262	0.318735771	2.485133328	2.466626796	1.934313471	2.034715682	1.939524916	4.561326328	4.172650386	2.711330359	3.408432541	3.464488892	3.72546278	3.350600372	4.184110019	3.683530397	3.637065952	3.473670977	3.731441511	3.265206286
ACTN4	4.761006068	4.823482781	4.561077386	4.946334735	5.118950317	4.631479702	4.807845122	3.468287037	4.754005717	4.36556393	1.640097846	4.882835775	1.67207014	0.653226554	1.176303802	1.206381777	2.389548066	1.609100385	5.463575278	1.995012138	4.359444383	0.248966802	1.545774703	2.258355875	1.83280818	4.734459512	1.75124789	1.580268709	1.736503062	2.363305932	0.266727902	0.859602733	2.706826565	4.255264962	1.850693119	1.083603309	4.768909966	3.466317832	2.795499602	2.993641064	2.891755675	4.497229011	3.922323574	4.038481558	3.621800994	3.673296493	3.248867398	4.097207837	3.239169133
ACTR2	4.912975992	4.860843104	5.059363224	4.856362467	4.994481346	5.169128952	4.7401193	4.675177236	5.123905588	4.841086049	3.477085064	5.081145955	3.825550875	3.383745208	3.697786664	3.611258152	3.383652618	2.969476546	3.98056644	3.012842969	4.209301617	0.801132295	3.68125413	3.745149106	3.060438721	4.722179203	2.859593419	3.124919058	3.054293487	3.120318572	1.346319877	2.273978713	3.190982242	1.540000369	3.636807069	3.565145127	4.614565781	3.293109891	3.023666292	2.503549727	2.359608932	4.213695599	4.252599894	4.521150451	4.10995473	3.607694443	3.634546749	4.4457654	4.120472424
ACTR3	5.315990455	5.241733544	5.230399231	5.250211756	5.493570769	5.353149754	4.978069818	4.76311752	5.329501407	5.043026434	3.103985897	5.502458841	2.548731228	2.271019147	2.739930212	2.460839633	3.198453364	1.38334399	4.327595604	2.937909397	4.947988613	0.248966802	3.071770588	2.476364123	2.660199305	5.238055147	2.405388196	2.8523963	2.703683211	2.735903934	0.248966802	2.092484581	2.759925269	2.173558349	2.477541645	2.371296275	5.532802768	4.502772273	4.150543344	3.485005745	2.754539588	5.038821537	5.056988445	5.188947049	5.043416621	4.823790068	4.72315576	5.131475934	4.873695896
ACYP2	0.658741731	0.649584376	0.652683504	0.586588665	0.770274289	0.649317796	0.65797017	0.844021871	0.671248577	0.569217789	1.530317025	0.586872847	1.470089296	0.248966802	1.483249573	1.635535678	1.931643268	2.670116711	0.248966802	2.540624373	0.581364817	0.248966802	1.220481997	1.141389949	1.908728275	0.688329949	2.210955436	1.833330185	1.575568772	1.079236587	2.684548779	2.128861047	1.02427169	1.622159896	1.521405586	1.595120267	0.741781033	0.899683228	0.601472149	1.008757444	0.524525418	0.82107276	0.809760171	0.662343418	0.842059427	0.888302003	0.687728863	0.756267889	1.090594678
AD000671.6	0.942601658	1.035455203	0.937775073	1.006202778	1.232917183	0.788945255	0.876622974	1.703114028	1.055826344	0.743488588	1.974116479	1.107025962	1.554304148	2.374439644	1.337924506	2.795844917	2.062860677	1.236470334	2.537713338	1.606597829	0.677079872	2.048317715	1.287325141	2.29657238	2.386941558	1.034624541	2.290186901	2.122782325	1.487827023	1.464726334	0.248966802	0.248966802	2.523566701	3.30213841	1.229570419	1.7021871	1.04109785	1.671530712	1.405155089	1.77891723	2.106027743	1.071461468	0.970461953	1.177006642	1.18530847	1.343416781	1.406251067	1.096562545	1.040691332
ADA	1.714264342	2.063426584	1.65533376	1.695997249	1.928116872	1.692769885	1.832039031	0.695855965	1.860343683	1.687483365	2.206019733	1.304339699	1.976766926	0.248966802	1.793078764	2.89220518	2.457176382	1.681869393	0.248966802	1.912020486	1.799979743	0.248966802	1.581726447	3.083954829	2.015605476	2.133400818	2.907845036	2.536627597	2.369134784	2.520346962	3.381007706	2.849029653	2.112996956	0.655947844	1.71865471	1.917472885	2.002257455	2.273622903	2.90789795	2.755383239	2.315682644	2.242093884	2.015126159	1.896188287	1.776514421	1.936205763	2.114102127	2.109266923	2.62543656
ADAM10	3.039170217	2.791365835	3.079830158	3.126702589	3.027478067	2.922602077	2.800636229	2.479514069	3.202559609	3.084328503	1.936355201	3.217145615	1.554304148	2.308811779	2.047990495	2.132953305	1.727676756	3.316590571	3.372087762	1.972433681	3.211137567	0.248966802	1.995603021	1.782769251	1.378449998	3.032624481	0.9586159	1.412855909	2.10277535	1.594065232	1.110963332	0.723503117	1.547949705	1.524546253	1.655854489	1.801854173	2.85459705	1.487206963	1.531718969	1.230160376	1.447558414	2.305653391	2.267017775	2.10699455	2.054141567	1.840853659	1.809861347	2.407464785	2.236818288
ADAM15	2.270851738	2.377280615	2.149915653	2.368469548	2.922468227	1.962693878	2.377126128	1.358345285	2.195565861	2.319942263	2.743034616	2.592415919	2.202329948	0.339389308	1.793078764	2.795844917	2.748644318	3.586730356	2.688750586	3.687876299	2.889197261	0.248966802	2.770646078	2.986613005	2.228082433	2.427791714	3.303324295	3.156183495	2.34793213	1.965901697	3.297073346	3.811339118	3.627474641	2.938084194	3.004124464	2.988751284	2.455853829	2.869893238	3.070873594	3.205358807	4.094203497	2.270815186	2.367639553	2.792612765	2.200602203	2.717874018	2.153267285	2.580655449	2.530322802
ADAM17	1.669765683	1.495403951	1.605315298	1.530446418	1.754694913	1.651139074	1.379595255	1.715888585	1.710691195	1.45526579	1.000260838	1.640437643	0.954375447	0.36831313	1.176303802	0.870197789	1.273694646	0.732756869	0.248966802	0.71932279	1.696473677	0.248966802	1.351207951	1.416983753	0.711477245	1.548398023	0.660308977	0.924628214	1.176520838	1.153069311	0.248966802	0.375464454	1.086063873	0.248966802	1.272064693	1.12267814	1.745962684	1.117411266	0.966252585	0.86557415	0.705622707	1.182045287	1.188791561	1.089299413	1.305906424	1.0878729	1.061630007	1.224066645	1.173975778
ADAM19	2.438637053	2.497618137	2.628135131	2.614449765	2.304527779	2.507896428	2.955985348	3.05925886	2.718778062	2.412832306	0.925134223	2.891365541	0.605414383	1.446605001	0.403057793	0.592765215	0.734107501	0.248966802	2.241349721	0.248966802	2.475378375	0.248966802	0.888607705	0.940679256	0.593744577	2.074586573	0.646992198	0.924628214	1.076946695	1.176863766	0.248966802	1.238203175	0.668021098	0.248966802	0.686113503	0.981019049	2.567754414	1.827910176	1.465816292	1.466850801	1.655679064	2.049997786	1.981565068	2.485680986	2.200602203	2.22486783	1.985852874	2.0482608	1.652273111
ADAM28	1.492328662	1.248791528	1.692939379	1.797224124	1.237144088	1.419496949	1.235533106	4.443662773	1.639774428	1.879937633	0.626306732	1.00540894	2.093952256	0.248966802	0.248966802	0.248966802	0.827929359	0.248966802	0.248966802	0.248966802	1.60773987	0.248966802	0.456839296	1.935896051	0.820322889	1.545413914	1.011530829	0.860994952	0.69194739	1.211835416	0.248966802	0.248966802	0.248966802	0.248966802	0.588609281	1.417965575	1.624094739	0.788036542	1.253448589	1.240515572	1.130122983	0.863930143	1.525370376	1.029085264	1.047125615	1.162873235	1.016000878	0.926186562	0.925109037
ADAM29	0.252323846	0.248966802	0.248966802	0.253804517	0.248966802	0.248966802	0.25162093	1.892249065	0.248966802	0.248966802	0.248966802	0.251469611	0.524214863	0.248966802	0.248966802	0.248966802	0.248966802	0.248966802	0.248966802	0.248966802	0.248966802	0.248966802	0.248966802	0.248966802	0.248966802	0.248966802	0.248966802	0.248966802	0.248966802	0.248966802	0.248966802	0.248966802	0.248966802	0.248966802	0.248966802	0.248966802	0.248966802	0.248966802	0.248966802	0.248966802	0.248966802	0.248966802	0.248966802	0.248966802	0.248966802	0.270546838	0.248966802	0.252249202	0.248966802
ADAP1	2.790567033	2.960143928	2.757998855	2.705988022	3.236681985	2.923768029	2.962480207	1.243934683	3.075293358	2.529221616	3.802407594	3.337761701	3.931696066	3.723006013	2.929420413	4.267225766	3.107838886	4.4555906	4.956747647	4.365432886	2.658871196	2.595117013	2.946389926	3.822743947	4.003740246	3.262311149	3.675371491	4.579132575	3.674741923	4.181486007	4.12672943	4.243309393	3.972386603	2.916044817	3.668966051	4.017939579	3.468978007	3.73541192	3.882084864	4.024197975	4.249652733	3.310468496	3.296025339	3.814216488	3.477628413	3.695403977	3.114602054	3.095158515	3.361723735
ADAP2	1.23163524	1.294250122	1.139273888	0.975781461	1.764977622	1.269826039	1.260784348	0.740300287	1.154206119	1.187248108	2.019969257	1.79082325	1.183200975	2.802992231	1.61526617	1.905576823	1.57368361	1.516637093	0.248966802	2.624110847	1.277843618	2.672390908	1.59937184	1.549487347	1.992529831	2.023316649	2.012375383	1.593380977	1.375899139	1.079236587	1.825219921	2.368280969	2.13509023	0.248966802	1.229570419	1.269182754	1.574819608	1.717966592	2.032145222	1.219730315	1.821910509	1.271170495	1.748697873	1.951306535	1.752459998	1.506892451	1.659700575	1.469433885	2.115512319
ADAR	4.849973603	4.679502365	4.950391021	5.122632976	4.973733247	5.011635518	4.77662726	4.229863784	4.778565834	4.651553614	3.194743205	4.7654902	2.374364819	2.011626762	2.768572241	3.198938418	2.642895723	2.225320416	3.401551006	1.897712241	4.511063786	2.414978851	3.781269858	4.275488457	2.950979123	4.975234479	2.219976894	3.318959129	3.052838276	3.06401307	2.046988227	1.727673179	2.47819598	2.301478178	2.412546729	2.716005061	4.933221498	4.004881947	3.132854688	3.413017467	3.641723851	4.219895273	3.998562931	4.318474792	4.107586247	3.948424427	3.8877507	4.066305061	4.569946603
ADCK2	1.122134065	1.228271715	1.153266386	1.109895523	1.260173258	1.173130963	1.161254944	1.178990889	1.080618474	1.281536957	1.65179562	1.276347311	1.815483305	0.248966802	0.994265919	1.206381777	1.899589068	1.586534171	0.248966802	1.719369562	1.115685229	2.056027927	1.471066434	1.173339515	1.933172377	1.134644556	1.904596114	1.553681142	1.80379866	1.859651298	0.248966802	1.116676156	2.454964086	3.170561227	1.430532133	1.777575449	1.211980348	1.647739988	1.919429681	2.199589076	1.673191044	1.50768841	1.502765448	1.34777691	1.427361069	1.545760234	1.327502592	1.511132186	1.537765303
ADCK3	2.165288802	2.604977088	2.446171658	2.314502853	2.533146692	2.335511388	2.635690479	2.369013494	2.281325205	2.262246343	1.837387448	2.565513411	1.849214755	0.248966802	1.259376206	1.965867785	1.993691102	2.48323419	3.065254154	1.892911117	2.391891179	0.248966802	1.764883292	1.265150366	1.76633922	2.187360814	2.053329264	1.567036172	1.487827023	1.301149366	0.352394474	1.395775077	1.580516487	1.51675667	1.411649802	1.464335024	2.355844118	2.301843797	1.92177249	1.858387928	1.942350024	2.217518102	1.89341078	2.266755235	1.804080216	1.945179681	1.858069174	2.133499013	1.86794333
ADCK4	2.059075607	2.15469445	2.228843196	2.248778201	2.337382768	1.936362568	2.281018374	2.181426666	2.307065275	1.810471118	2.748492525	2.544236806	2.972610733	2.710017283	2.954567588	2.184608417	2.662129418	1.586534171	0.261263948	2.381780769	2.190867563	0.275627219	3.121467606	3.371079885	3.23771556	2.268621463	3.277631453	3.282992501	3.195507863	2.998760875	0.248966802	2.849029653	2.829320241	3.443404806	2.997808081	2.951255315	2.274850418	2.821093233	2.45728652	2.958003493	2.888011026	2.40019774	2.183110641	2.599095247	2.437791311	2.348391675	2.410010481	2.269300469	2.31499555
ADCY7	3.627165978	3.542874645	3.524680476	3.712495887	3.49939748	3.339139515	3.371626211	2.782461396	3.780958916	3.413790837	1.397661268	3.061471946	1.815483305	1.060127574	0.785896189	1.102787345	1.931643268	0.588797866	2.686472599	0.664036701	3.767070517	3.898032126	1.490109309	1.411636196	1.324031766	3.459346256	1.745011556	1.498989306	2.168751279	1.512260917	0.248966802	0.770310827	1.229871241	1.79634713	2.022321913	1.402171882	2.795601171	1.76664075	1.82870946	1.219730315	1.216265904	3.087735961	3.408808291	2.600475231	2.414986079	2.326236922	2.514882467	2.817336094	2.750032333
ADD1	3.938501427	4.111204734	4.065601428	3.930978524	4.043367574	4.1436751	4.08676401	4.473870988	4.018984037	4.022379196	2.68159399	3.916830377	3.090120741	1.362850558	2.680881648	3.553490541	3.001114135	1.555886093	3.609423257	0.921440425	3.848452128	3.90445253	3.457660871	2.744390152	2.060678164	4.022845588	1.818125201	2.635019168	2.851619134	2.55707441	4.417511113	0.92312225	2.736031481	2.035910496	2.590988227	2.503001222	4.138480402	4.007221004	3.619206511	4.065554793	4.194630667	3.89813747	3.624692528	3.71387109	4.009509686	3.809138146	3.620640817	3.702337313	3.52488655
ADD3	3.858431579	3.674597652	3.893415927	3.794879498	3.192743402	4.044795226	3.400912446	4.181640103	3.847990803	4.089380895	2.664373156	3.454236689	2.776182858	1.005939408	2.380427532	2.184608417	2.200776806	3.809312587	3.360703475	0.921440425	3.866743296	0.248966802	2.515783044	2.328137048	1.819757125	3.385622099	1.996712908	2.149661093	2.366794263	2.29428103	3.568105395	1.098448304	2.213321816	1.559088088	2.719379755	2.568146166	3.173295937	1.788563592	1.982509902	1.554535955	1.385170273	3.373797192	3.371385328	2.900739691	3.113788229	2.471515756	2.856510386	3.444514915	3.01037885
ADGRE2	3.262447236	3.769962548	3.48581394	4.495252422	2.967048744	3.65003991	3.50273636	1.607638106	4.204030477	2.692582292	2.466630287	3.463981135	1.780944264	1.162755426	1.793078764	2.418319765	2.183132126	2.70545277	2.936982283	1.509569856	3.896182932	0.248966802	1.733265283	2.903334658	2.188017004	3.600451417	2.635197169	2.17604823	2.205888388	2.114988756	0.998538155	2.29013006	0.992353914	1.508924799	2.18683528	1.7021871	2.489480715	2.4328995	2.122501104	1.944833377	2.337812962	2.702164911	2.180921762	2.725897693	2.667396602	2.613379941	2.642980181	2.829473447	2.034963357
ADGRE3	3.9185666	3.992519611	3.965071976	4.106379379	4.076770133	4.271441095	4.072761804	2.085265829	3.966505616	3.657255533	3.516006305	4.208004842	3.061628319	3.662989936	4.120727284	3.430515664	2.907511048	3.460044555	3.238522196	2.408938734	3.282945062	0.248966802	3.935103288	3.090662819	3.382318923	3.583095125	3.056260252	3.859123998	2.907436397	3.411070814	2.141468857	2.747408843	3.879468673	0.248966802	2.858344393	3.343253312	4.028402593	3.681754527	2.429566528	3.209318113	3.925449838	3.361565538	3.483084625	3.649333348	3.592741946	3.576269147	3.042472892	3.43876429	2.849399609
ADGRE5	6.597085807	6.199527841	6.289754873	6.363388169	6.963490362	6.079530636	6.481643697	4.137457186	6.225175116	5.845392326	5.467606924	6.019801864	4.163870388	4.235858732	5.558690965	5.171697298	5.285171095	4.943890787	4.09233303	4.252840453	6.374770988	3.756149638	5.745280811	5.908563406	5.43126818	6.143501605	4.738071789	5.432227106	4.772182441	5.02538272	3.57346706	4.832655718	5.194306318	5.635650668	4.969494242	4.312220865	6.637929247	6.130971572	4.945690294	5.703343071	4.878317916	5.352331695	4.854209954	5.359815985	5.084541942	5.703658906	4.642874627	5.248888371	5.076531683
ADI1	2.20913638	2.286246001	2.016579807	2.049665671	2.516724016	2.259974825	2.27841783	2.153057509	2.119844985	2.218491811	3.034199231	2.737842892	2.202329948	1.486726729	2.877771587	2.460839633	3.153857436	1.516637093	3.613026033	2.846506837	2.303971804	0.449610739	3.192943612	2.064129421	2.497616812	2.374421316	2.467309731	2.589936735	2.581839832	2.529616851	2.952129863	2.224410565	2.636290801	2.301478178	2.412546729	2.338477843	2.759671407	2.900414877	3.31365922	3.192748834	2.575210929	2.717269059	2.866284134	3.114796017	3.039528085	3.005340968	3.019533738	2.871167658	3.051907252
ADIPOR1	5.129366444	5.168680625	5.718553459	5.104000594	6.310408239	6.113840281	5.438582823	3.621088001	5.25191287	4.529019635	7.58560752	5.063717435	9.64151053	6.994682085	9.854646724	10.35627885	7.384149136	7.243425176	5.25918599	6.125355317	5.377211751	7.698630324	9.563745196	6.140001919	9.310318564	5.454142335	6.807324353	7.707033585	6.346672477	6.881029203	7.769867554	7.061616206	7.723245477	5.835375107	9.159330172	8.796993923	5.69024465	7.233354513	5.059776597	4.823941426	6.990765833	6.174792865	6.150268087	6.867586785	8.095237379	6.908373121	7.807663118	5.548377573	6.565486231
ADNP	2.00636862	2.075730247	2.102925268	2.05452572	1.895060214	2.1596283	1.981817792	2.532827807	2.088756859	2.105853804	1.425186201	1.938696897	1.470089296	0.629528976	1.412416121	1.478842448	1.354739362	0.248966802	1.121075142	1.300696	2.034909419	0.81936789	1.490109309	1.154254804	1.016099434	1.783527145	1.072568759	1.305402499	1.318924366	1.268301165	0.248966802	0.625069556	1.055498584	0.248966802	1.14063189	1.494440182	1.815490614	0.965314937	0.97078513	0.921348724	0.881645328	1.575564746	1.57288729	1.351059918	1.437454613	1.288063204	1.302381347	1.626922938	1.36857166
ADORA2A	1.996393173	2.000283324	1.848309777	1.935372407	1.717360842	1.928252358	1.793398719	2.138898128	1.976237528	1.850874468	2.796706224	2.237781919	2.810834718	1.362850558	1.550767399	2.132953305	2.464498625	1.744363902	1.776655629	3.503324103	1.70600436	0.275627219	2.458924987	2.255373781	2.806301367	1.661130214	2.537547991	3.088338434	2.816032854	2.978595491	2.789639152	1.287307629	2.899837667	2.91011034	2.615948167	2.442516963	1.77897149	2.770584574	2.33077119	3.096270807	2.872934472	2.511243503	2.27113916	2.673099749	2.357673552	2.494622454	2.44486529	2.498731731	2.381656273
ADPRHL2	1.961951256	2.191199864	2.043124288	2.016602915	2.342296165	2.181239064	2.454038653	2.08033474	2.276734781	1.953391783	2.848452535	2.213597809	2.374364819	1.77291822	2.650425612	2.023739905	2.610258531	2.450285002	1.374156625	2.647102884	1.951896933	0.248966802	2.605833605	2.328137048	2.645481041	2.294919532	2.890998718	2.841447127	2.783061452	3.174508876	3.207952484	2.257644498	2.53468989	1.957516941	2.175686594	2.208297663	2.634203076	2.922063502	2.805683699	2.794563043	3.030697056	2.482063995	2.438981484	2.554224002	2.447812397	2.737377865	2.427543142	2.513168944	2.640173074
ADRM1	3.151307764	3.364133905	3.08028796	3.160585238	3.706398108	2.969649891	3.111277414	3.419336533	3.108393103	2.767811917	3.853953415	3.801581938	4.000858368	3.489551834	4.508086197	4.230832688	4.276387648	3.601811609	2.7202704	2.155952435	3.05457713	1.680470601	4.279601854	3.945309901	4.290598938	3.469877157	3.734800459	4.141691588	3.784904024	3.731359895	5.17353854	3.500315418	3.763701394	4.368876642	3.731210195	4.207067474	3.549936345	4.383599797	4.09635095	4.338969514	4.13584868	4.003202307	3.768288281	3.957334708	3.536332998	3.975504456	3.670578014	3.744028702	3.722796645
ADSL	2.309233285	2.254803713	2.093884921	2.086062236	2.220561711	2.273756822	2.230788162	2.296453372	2.025408105	2.433049975	3.423500824	2.269615209	3.692507335	4.253408066	3.756161084	3.319368575	3.984581488	3.293554831	2.532649648	3.453653484	2.255756213	2.473724966	3.315439093	3.025641366	4.032306957	2.135386745	4.211507133	3.369377349	3.399336365	3.333801792	3.75745012	3.551462172	3.655768507	2.458139621	3.203916588	3.167551304	2.301599627	2.938498006	3.230110311	3.388200375	3.276781099	2.509316457	2.541493442	2.485680986	2.523202151	2.793113548	2.675139088	2.53556807	2.78549995
ADSS	2.108999144	2.359779013	2.35073245	2.295273915	2.364684726	2.389676608	2.389831494	2.219152686	2.289703235	2.380754603	1.411489376	2.410094055	0.891011293	0.248966802	1.176303802	1.478842448	1.5043296	2.694942531	0.33292373	1.844000087	2.0441233	0.248966802	1.545774703	0.750457312	1.016099434	2.255290452	1.293769091	1.171920717	1.328577789	1.425537793	0.248966802	2.101665046	1.421824245	0.835754445	1.392517054	1.269182754	2.378276462	1.47824205	1.643818518	1.366414876	1.051957488	2.178032766	2.139816714	2.010637701	2.20946461	1.867060793	1.913039996	2.174733594	2.207434558
AEBP1	0.793885485	0.769939673	0.674678259	0.742720233	0.603490568	0.632301583	0.752820874	2.666167103	0.635840529	0.666151071	0.67297624	0.387396782	0.682286227	0.248966802	0.248966802	0.248966802	0.409326065	0.248966802	0.248966802	0.522007641	0.872181134	0.248966802	0.335741712	0.856593976	0.324829446	0.55026328	0.550165406	0.600244891	0.5256631	0.248966802	0.248966802	0.248966802	0.473655905	0.248966802	0.409854276	0.592995776	0.392384556	0.52624175	0.879724943	1.113878793	0.820093259	0.510219792	0.508371227	0.276853485	0.500751138	0.5780327	0.56635698	0.509795271	0.458269682
AES	5.496424076	5.799739953	5.507801925	5.500767488	5.25231421	5.668839382	5.229487313	6.447278579	5.4462659	5.748588495	7.053213804	5.509337431	7.57704543	6.178761521	6.693870828	7.221548159	7.580995091	6.971930357	5.747640214	7.486504697	5.528785037	6.1285571	6.877590229	6.948197981	7.029368564	5.285177322	7.501821074	7.255698431	7.653146877	7.552073478	6.360968002	6.9808938	7.06883639	7.87750526	7.018008261	7.37224333	5.48242218	6.757118046	7.120098674	7.961067587	7.191903306	6.668957359	6.424653018	5.931274174	6.056601143	6.546961273	6.58705707	6.405376105	6.279461818
AF011889.5	1.483785676	0.936046524	1.144536991	1.590000301	0.550128559	0.704631265	0.820525379	0.814631248	0.959820819	1.251140133	1.686330391	1.018693106	0.891011293	1.955549451	1.736208619	1.206381777	2.939391643	3.552209832	4.161213035	3.701669013	1.369988	0.248966802	2.953267728	1.855467296	2.889850012	0.933251263	3.146559194	2.824865965	1.646749458	2.623515531	0.248966802	3.089493449	2.646580947	0.248966802	1.430532133	0.700214671	0.509775222	0.627020965	0.568957292	0.489354656	0.524525418	0.58897016	0.586519842	0.458283929	0.491092316	0.445173733	1.098581966	0.459563362	0.495792796
AFF1	1.746760155	1.534928322	1.912447332	1.711905227	2.003252649	1.745153901	1.500562314	1.263209273	1.78260836	1.728387355	0.602393352	1.546750788	0.605414383	0.248966802	1.176303802	0.431082887	0.525901389	0.248966802	0.598247379	1.278780266	1.703891865	0.248966802	0.768965915	0.724814221	1.413620911	1.924948861	0.564402072	0.405843517	0.448079808	0.551613807	0.248966802	0.344864597	0.327815885	2.231816044	0.621848292	0.446692487	1.59473207	0.844939624	0.583827676	0.602061905	0.505099772	0.934561839	1.133271235	1.089299413	1.027213798	0.869569298	0.944731603	1.083722601	1.005353225
AFF3	0.710915308	0.575706064	0.63284707	0.938708808	0.635866552	0.612192296	0.481544674	2.662212449	0.633448805	0.884007871	0.367210563	0.364457432	0.824735784	0.248966802	0.248966802	0.248966802	0.378648536	0.573579235	0.248966802	0.248966802	0.742345732	0.248966802	0.377247295	0.296161795	0.324829446	0.430293193	0.283800466	0.345124149	0.308714577	0.29318004	0.248966802	0.248966802	0.248966802	2.138455608	0.409854276	0.775703507	0.52282551	0.330928326	0.401121277	0.404409415	0.361262843	0.398050996	0.682478035	0.337694867	0.359262578	0.476461255	0.479370828	0.427982266	0.395133165
AFF4	1.223106146	1.191997667	1.316047759	1.339997744	1.12756823	1.382661914	1.113905311	1.923973641	1.36782382	1.36515399	0.578076906	1.07770842	0.891011293	0.248966802	0.542267352	0.431082887	0.709666686	0.248966802	0.745570075	0.248966802	1.137762852	0.248966802	0.603949975	0.626686156	0.431630722	1.094376128	0.33452302	0.492384255	0.638620804	0.377738125	0.248966802	0.248966802	0.402577956	0.248966802	0.686113503	0.564898023	0.865776635	0.499907208	0.407822237	0.493689864	0.485408989	0.714710143	0.798382501	0.683332778	0.664387985	0.55476887	0.668196118	0.832806501	0.69847142
AFTPH	2.369987257	2.273617689	2.418196919	2.424250004	2.421505057	2.382062117	2.311864675	2.941560259	2.385908595	2.217407872	0.963186491	2.494392988	0.755268449	0.248966802	0.893839667	1.206381777	0.978729464	2.66294444	1.488405093	0.248966802	2.152655704	0.248966802	1.490109309	1.306074631	0.682932492	2.19880136	1.232679621	1.02481791	1.361864995	1.027828352	1.978583496	0.248966802	0.606097257	1.144578104	1.117513353	1.160722494	2.488150581	1.845446294	1.66774449	1.527306024	0.91146379	2.027284283	2.143193534	2.188167685	2.127672055	1.936205763	1.862372866	2.249727417	2.165847299
AGAP4	1.406041125	1.329356168	1.78456281	1.889482194	1.14566932	1.713143297	1.714792282	1.925074214	1.203410268	1.757016936	0.944285811	1.368001958	0.438171172	0.248966802	0.403057793	0.991174726	0.248966802	0.248966802	0.248966802	0.248966802	1.671827535	0.248966802	0.944902558	0.248966802	1.447954772	1.35857199	0.9586159	0.651294578	0.69194739	0.639862405	0.248966802	0.248966802	0.248966802	0.248966802	1.411649802	0.937851859	1.332500399	1.094127843	0.669968141	1.349771481	0.248966802	0.977012723	1.665035965	1.34777691	1.33858913	0.929581886	1.224281312	1.438070477	1.068974048
AGAP9	0.542895894	0.458446212	0.466302854	0.725409841	0.74674958	0.585918673	0.639849836	0.821739796	0.554741731	0.759960455	0.338545712	0.451929742	0.248966802	0.248966802	0.248966802	0.248966802	0.248966802	0.248966802	0.248966802	0.248966802	0.546423617	0.248966802	0.248966802	0.248966802	0.287396711	0.462289061	0.248966802	0.248966802	0.491695634	0.248966802	0.248966802	0.248966802	0.248966802	0.663022758	0.371283009	0.317930562	0.437188153	0.340853708	0.476364837	0.493689864	0.317387657	0.393879092	0.490807364	0.310970501	0.369842199	0.353776951	0.456779354	0.392722931	0.42461679
AGL	0.708473173	0.653693866	0.701113181	0.70435942	0.543317361	0.752662637	0.56500303	1.208216293	0.680545774	0.80395071	0.649830191	0.517863301	0.824735784	0.504824996	0.403057793	0.431082887	0.49762871	0.248966802	1.206226114	0.582894315	0.659746575	0.248966802	0.568554591	0.260911077	0.324829446	0.600966118	0.506592552	0.492384255	0.615149012	0.569700662	0.933310086	0.248966802	0.426661801	0.248966802	0.777443038	0.674147687	0.467202848	0.37022661	0.321736421	0.299365436	0.272136176	0.447194922	0.458643292	0.415020207	0.421606938	0.380486447	0.398702721	0.512535305	0.400089136
AGO1	1.350738189	1.376117759	1.384373861	1.335441035	1.256013386	1.391116479	1.378381444	1.205501424	1.284913291	1.411387373	0.338545712	1.201954086	0.346668452	0.451760028	0.403057793	0.431082887	0.439364824	0.341718323	0.655270731	0.248966802	1.191522544	0.248966802	0.377247295	0.689898644	0.498677593	1.128010722	0.367373659	0.405843517	0.375430002	0.314788712	0.248966802	0.248966802	0.473655905	0.816847417	0.409854276	0.415563285	1.094520731	0.802474103	0.813137934	0.782971465	0.77214214	1.09220837	1.056551757	1.065514476	1.047125615	0.965309083	0.936591015	1.121904609	1.005353225
AGO4	2.982183388	2.771175666	3.262375542	3.226975675	2.913912561	3.180406569	3.158358417	1.886045651	3.277614525	2.802921504	1.296965342	3.376112412	1.129306453	0.949636215	1.259376206	1.303033252	1.322865699	3.449662404	1.883931743	0.471377737	2.636894119	0.801132295	1.545774703	1.568834093	1.126209722	2.809514321	0.750235704	1.36778075	1.814143095	1.474359372	0.248966802	2.375868172	0.874729465	0.248966802	1.070134296	1.286492424	2.603819809	1.544159155	1.210018752	0.90190885	1.038508029	2.105902414	2.520007806	2.98239616	2.792594022	2.117819887	2.325250387	2.331914727	2.33324781
AGPAT1	2.57424717	2.682445325	2.713834455	2.540657953	2.782707334	2.634352992	2.718602227	2.277189843	2.758280461	2.511643365	3.283891051	3.124952071	3.047168275	2.573858092	3.119299303	3.12153916	3.360290486	2.894909592	3.171690837	2.848987863	2.34114486	3.889426898	3.519210256	2.839055904	3.31415669	2.679449022	2.949119799	3.291062931	3.333742657	2.880573798	1.866572766	3.234257348	3.023430055	2.588337361	2.872222867	2.918321556	3.135137696	3.59836494	3.327420016	3.817100673	3.486943018	3.080615721	2.92239069	3.231613947	3.093186237	3.340707251	3.274929441	3.077687945	3.179168844
AGPAT2	2.134692566	2.095502576	1.90935881	2.219402336	2.664493963	1.864106558	1.983415402	1.21182819	2.336771223	1.706149726	4.183038114	2.999543108	4.437729849	4.30106505	4.566343965	4.53935099	4.878219149	3.993548977	4.09491185	4.456917177	2.292068131	4.601919956	4.022717052	4.316839935	4.561477986	2.385031968	4.418660824	4.760087233	4.234605374	4.391800222	3.235271515	4.455101301	4.574020068	4.362914898	4.350156877	4.254017813	2.490809623	3.656147171	3.490180414	3.699109086	4.420101504	2.632168293	2.675020516	3.379608909	3.022866027	3.332180979	2.860818723	2.560275504	2.778856397
AGTPBP1	2.462746435	2.22196914	2.56542291	2.571501247	2.40938248	2.504003998	2.592899836	1.623996022	2.609852679	2.356834834	1.72005777	2.698028532	1.470089296	1.965048349	2.304220895	2.023739905	1.290271906	3.062349958	1.498828474	0.248966802	2.133948182	0.248966802	1.955060581	1.983527839	1.530376252	2.522389891	1.276577307	1.753808403	1.699781868	1.483928516	0.248966802	1.204513055	1.558887186	0.248966802	1.687596283	1.76528113	2.335278415	1.890067019	1.408500104	1.222344908	1.308801292	2.093093316	2.06819879	2.435531878	2.425166269	1.993562604	1.858069174	2.291805052	1.798323139
AGTRAP	4.576633422	4.373487817	4.318393878	4.734463477	5.308502992	4.619836634	4.877375094	2.569536725	4.643504979	4.249861941	6.115742814	5.183727316	6.058200259	6.757693652	6.839349835	6.108137066	6.760611983	6.388988643	5.695919397	5.853646962	4.047124785	4.798573154	6.06080252	6.248961482	6.619052331	4.61560174	6.174422001	6.752223417	6.129340973	6.268563383	5.625505163	6.471152081	6.737817408	5.832240268	6.262168543	6.036894937	5.009723232	6.051039759	5.41476003	6.109572195	6.692687203	4.773959497	4.631279566	5.652358708	5.180812522	5.358620043	4.759951918	4.28218835	4.82592694
AHCTF1	2.423082253	2.504460623	2.739567831	2.526235543	2.177222084	2.497754183	2.470081071	2.121721367	2.807908784	2.259089402	2.107521608	2.611538183	1.015073299	0.478536477	1.550767399	1.102787345	2.642895723	0.248966802	1.69288779	0.445380509	2.289957249	0.801132295	1.330226422	1.04797303	1.921002096	2.232588525	1.205685224	1.35243721	1.848098478	0.706769674	0.248966802	0.375464454	2.220227835	0.860584442	2.130209811	1.727756772	2.207745342	1.509378512	0.910721361	0.852131308	1.457699094	1.814357487	1.537397129	1.991831753	1.442475026	1.628867393	1.525024511	1.844788151	1.668794213
AHCY	1.905501069	2.100027193	1.890687526	1.789748733	2.105051159	2.081334743	1.952754086	2.190607898	1.842852555	1.974076402	4.007517422	2.227648504	4.340280003	3.600368414	3.47259046	3.720285374	4.813747937	3.967587524	3.832876822	4.301656638	1.735259022	2.130945098	3.528450589	2.886086187	4.7759966	2.09309717	4.391967972	4.418963916	3.857549749	3.751307165	3.644813532	3.558146761	4.318085755	3.739542061	4.029409412	3.536494214	1.873694814	2.603377408	2.801237	2.830137974	3.313538304	2.148621812	2.349238876	2.528356795	2.261525332	2.31069725	2.490065941	2.242318514	2.379148552
AHCYL1	2.098778765	2.141586425	2.075632483	2.051055928	2.196886188	2.208283617	2.189859188	2.28321055	2.187436621	2.183395347	1.604424434	2.261567303	1.59463709	0.248966802	1.412416121	1.842655966	1.370415955	0.248966802	3.3564111	1.07345165	2.123712734	0.248966802	1.826113476	1.027143152	0.896885654	2.253463005	1.140661768	1.484986134	1.681064716	1.333266277	0.248966802	1.170017347	1.130730889	0.248966802	1.292851491	1.715028584	2.239713334	1.590653373	1.622372729	1.392186931	1.732861301	1.921126367	1.862331716	1.891686496	1.756497024	1.620488756	1.583543979	2.025421195	1.713275275
AHNAK	4.128824533	3.941539542	3.912052161	3.858987853	4.028507195	3.829027954	4.006737688	4.379273726	3.800811466	3.944272806	2.073135594	3.424602112	1.976766926	0.829975583	1.61526617	1.303033252	2.736598175	0.603857634	3.668325594	1.926188218	4.277829335	0.248966802	1.749160903	2.175593357	2.237927318	3.449270193	2.03810747	1.898168159	2.340794763	2.358112001	0.651760877	0.675125676	2.583709476	2.811680474	2.197898472	1.982642816	3.126614249	2.446752699	2.820198527	2.121902465	2.066816096	2.92885143	3.096806786	2.515247164	2.36032866	2.451186156	2.322129175	2.893412094	2.399089321
AHSP	3.838747139	3.681909948	3.861277706	2.739140474	4.883245587	4.482777398	4.183757449	2.632538773	3.531512961	3.637130989	7.663330834	2.656612128	10.68051374	8.151832583	11.13371413	11.59246345	7.371059044	4.714242981	5.641393431	4.52908714	5.311528487	8.813274831	11.37484395	4.519348568	8.871714055	3.662362269	5.25722894	8.34991117	6.175037331	5.89415668	8.011306288	7.650821285	7.756138153	5.641706844	9.618136858	10.38102211	3.243167926	7.449228259	2.891855259	4.306994836	8.497362443	4.575061205	4.409695347	5.869372538	7.990836712	6.235314027	6.696411312	2.464472203	5.702152467
AIF1	6.392041723	6.077741908	5.670563457	6.286722575	7.140517021	6.177296674	6.19633141	4.096892233	6.203571569	5.659559465	8.419895197	6.733598511	8.426922263	8.135888701	8.230273923	8.608067537	8.859686839	8.589968214	7.145880964	8.906153953	6.038265185	7.118785668	8.706266184	8.955857272	9.234436869	7.000726178	8.638472974	8.909438844	8.149237083	8.154870684	8.132194812	8.603170839	8.804298803	7.101180754	7.8109276	8.29939396	7.035228489	8.474106999	8.225340505	8.631823214	8.685471098	6.632296347	7.063143742	7.8556478	7.651032493	7.954549707	7.603562423	7.093576227	7.43331009
AIG1	1.363212234	1.057335262	0.939794677	0.991796411	1.078943232	1.300669257	0.816945785	1.558839956	1.147516923	1.004526169	1.640097846	0.807018185	2.442245476	1.762061107	1.95136103	1.303033252	1.910353128	3.048656819	0.248966802	1.949496241	0.98260353	0.248966802	4.351650002	2.501751549	1.992529831	1.064114797	1.310758419	1.540201328	1.5836534	1.903094884	0.248966802	0.248966802	1.229871241	4.390350369	1.793495732	1.449043539	0.949348203	1.423250215	1.434984637	1.564873662	1.447558414	0.911400047	1.005516713	1.073486438	1.060249103	1.219447381	1.417993585	0.950638754	1.564499034
AIM1	2.506278522	2.355370236	2.619971325	2.275785219	2.392427412	2.711316557	2.269933539	2.387895023	2.357931874	2.556051555	0.866105103	2.564507323	0.954375447	0.930369374	0.893839667	0.738140093	1.038825811	1.555886093	1.827160552	1.064939717	2.210344821	0.248966802	1.174134893	0.984558854	0.793871628	2.46932051	0.646992198	0.882519405	1.138609896	1.001420559	0.509828786	0.248966802	0.450350192	0.663022758	0.970436208	1.063661718	2.453811073	1.643736444	1.411837382	1.410645236	1.457699094	2.017826721	1.960026326	2.016852266	1.90208967	1.712711472	1.796429291	2.033074643	1.826207463
AIP	3.477074177	3.594559167	3.295479634	3.354902246	3.726832017	3.430152551	3.375281639	4.320788663	3.447552154	3.409288668	5.289991378	3.790653076	5.857360827	5.228600554	5.820445915	5.288437968	6.132924685	4.982573236	4.266380007	5.913244793	3.253277824	4.898444656	4.776892841	5.012517	5.537720317	3.507419939	5.805983958	5.452157565	5.116320461	5.270384391	2.852737041	5.279508484	5.455819486	4.969364947	5.394220765	5.255285201	3.67678811	4.731713251	4.691595891	5.098788399	4.765493875	4.228120278	4.081573826	4.002920559	3.878576514	4.317110266	4.241680682	4.074904282	4.106896157
AK1	1.877512859	2.372925079	1.738898514	1.830796926	2.264709172	2.632927902	2.440144583	1.601455752	1.693573156	1.732945758	4.769456744	1.408934467	6.440753275	3.794010945	7.184423734	7.490127649	4.695823555	3.701434942	4.176714452	4.808149268	2.099811585	5.534106259	6.044792525	2.560918391	5.56925496	1.970157365	4.103533598	3.940903348	3.14586585	3.743361322	2.355773687	5.790948785	5.57104887	3.869846546	5.355223524	6.145231905	2.713178489	3.889590347	2.094738203	2.198261588	4.759358083	2.70047687	2.594259252	3.283224142	4.852945217	3.497627218	4.23920072	2.709228162	3.850032364
AK6	2.40961477	2.499331804	2.060862424	2.288217539	2.351098329	2.103112355	2.183618448	3.086074069	2.105247926	2.346460841	3.898820717	2.352388396	4.059670425	2.27865729	3.712603191	3.12153916	3.854071512	3.251140278	3.882479024	3.125595697	2.398437384	3.637832762	3.617737788	2.845019218	3.472639615	2.62064755	3.999973996	3.544996626	3.444427805	3.698859253	0.248966802	4.362666112	3.528014	2.372254191	3.94984154	3.896371265	2.988095138	3.11659682	3.410260239	2.845483346	2.513358485	2.705535081	2.941911444	3.000279605	3.13874719	3.074449601	3.098274062	2.945034142	3.047965681
AKAP11	0.967325285	0.924188166	0.957845006	0.947693513	0.770274289	1.007050992	0.784323368	1.696684079	1.028781889	1.115748324	0.422886221	0.686417718	0.605414383	0.248966802	0.403057793	0.431082887	0.525901389	0.588797866	0.248966802	0.248966802	0.866526224	0.248966802	0.456839296	0.4291352	0.287396711	0.779196771	0.35104184	0.46411024	0.591289024	0.398125338	0.793278607	0.248966802	0.378085228	0.248966802	0.717203526	0.870578223	0.540899835	0.320934187	0.370575726	0.299365436	0.361262843	0.502490617	0.55981517	0.402417044	0.491092316	0.393658021	0.456779354	0.545016115	0.505023043
AKAP13	3.710072491	3.628884711	3.613076071	3.845430907	3.799016164	3.722512571	3.772944623	3.680784735	3.64746676	3.542926151	2.037909951	4.048590162	1.745558013	1.258565062	1.550767399	0.592765215	1.690691881	0.995108744	2.009522199	2.711234291	3.895257515	0.248966802	2.665683252	2.322449147	1.83280818	3.875184277	1.738748147	1.77697968	2.846588807	1.924335748	1.371161874	0.699517165	1.159758649	2.777862642	1.733936735	2.539555384	3.706831812	2.945019744	2.813274869	2.756285608	3.373685657	3.187516445	2.838085515	2.971771993	2.511305845	2.620399935	2.560624395	2.752173507	2.664060973
AKAP17A	2.861526578	2.835899418	2.929903592	3.099750699	2.58878368	2.602671151	3.058445524	3.301395603	2.941033234	2.593713687	2.165792857	2.315188718	1.633873056	0.829975583	1.259376206	1.478842448	2.01379454	2.368875933	1.733174123	1.949496241	3.295274754	1.442389389	2.228878856	1.99787292	1.980852108	2.682621397	2.726653863	2.879411108	2.87486483	2.739902915	1.474125804	1.350283807	2.610239677	2.151090574	2.794184132	2.510386525	2.396825415	2.455914812	2.303181858	2.192939388	2.144201779	2.613452708	2.361854127	2.504967784	2.396996043	2.433757564	2.40411859	2.435889249	2.369073848
AKAP2	1.019482482	0.924188166	0.863119704	1.049969636	1.035919128	1.054661354	0.747189494	2.782461396	1.174089605	1.214667216	0.309299756	0.767344737	0.438171172	0.248966802	0.248966802	0.248966802	0.282496342	0.248966802	0.248966802	0.248966802	1.015339867	0.248966802	0.377247295	0.470868822	0.531067651	0.955902887	0.35104184	0.313778451	0.347214589	0.29318004	0.40145443	0.248966802	0.353169494	0.835754445	0.447421114	0.446692487	0.894175134	0.445750604	0.580865836	0.476270316	0.382709999	0.875944851	1.357213766	0.608493853	0.811340747	0.672921051	0.78161233	1.118311455	1.04702447
AKAP8L	3.441855981	3.508116853	3.507081652	3.542280851	3.347864766	3.329054399	3.862266463	3.699879165	3.531512961	3.224452488	1.877792826	3.418490083	3.047168275	1.391312394	3.003583951	2.374508574	2.449816785	2.954868296	4.194457818	0.994973501	3.66895903	3.171915009	2.640336804	2.856872406	2.738570491	3.347582895	2.72981533	2.467095751	2.878155278	2.614831525	3.725696901	3.395974129	2.886875531	2.389418674	2.59935628	2.226348826	3.265079245	3.42492612	3.203879587	3.558753564	3.734309376	3.379083127	2.963083538	2.991891474	2.99921105	3.036115364	2.968544467	2.830022727	2.807115837
AKAP9	1.678526369	1.60663632	1.690542568	1.534427814	1.497141572	1.779048861	1.79157606	2.223632114	1.609672118	1.610304745	0.845879531	1.31514708	0.755268449	0.248966802	0.542267352	0.738140093	1.019070545	1.006486629	0.248966802	0.248966802	1.599809024	0.248966802	1.287325141	0.681036099	0.287396711	1.612533616	1.214739594	1.063023513	0.880942546	1.425537793	0.248966802	0.248966802	0.496591108	2.726445943	0.806645084	0.84743803	1.332500399	0.851897258	1.045736381	0.637755752	0.881645328	1.266614462	0.965383868	0.918363233	1.086143286	1.10398971	0.79067321	1.031188621	1.075184504
AKNA	4.498391459	4.741752247	4.585631458	4.827042545	4.627160424	4.576199408	4.770162975	3.989335647	4.669856432	4.404659335	2.83825069	4.808935716	2.528053589	2.109094856	2.587514082	2.460839633	3.12642282	2.244666341	3.7857709	2.826503513	4.33063991	1.128133734	2.816629485	3.317759464	2.932910807	4.609423612	2.978654686	3.46521711	3.229396942	3.428519992	4.012945974	2.741547768	2.661879845	3.323505107	3.004124464	2.790693078	4.570625175	4.52959754	4.099717442	4.072816783	4.049645269	4.831774823	4.449108738	4.704936156	4.428587035	4.515788209	4.214163777	4.564065266	3.981075998
AKR1A1	3.357473796	3.414953147	3.236731264	3.356308673	3.951818712	3.344808767	3.611856731	3.930270497	2.980147234	3.395697245	4.297300703	3.46748385	4.229377718	3.959968526	4.142775215	4.549237082	4.938618196	3.361587129	5.542525868	5.408964109	3.176135137	5.819892272	3.796648029	4.023639314	4.639682354	3.643182677	4.403892475	4.473171146	3.855047096	4.328147273	5.266400454	3.860840907	4.637306058	3.772624929	3.916743586	3.893549903	3.596046308	3.961313136	4.157021113	4.317731995	4.385992678	3.5938946	3.53627829	3.734757667	3.600623293	3.606987781	2.928057774	3.479245961	3.691808477
AKR1C3	0.76597282	1.005219895	0.615263597	1.04020221	0.898567295	0.752662637	1.220709381	0.491133175	0.673578499	0.981725296	2.313030476	0.881620064	1.59463709	1.945987596	1.483249573	2.727832568	2.174228195	1.836496608	1.13450689	2.34709821	0.572129596	0.248966802	1.899168459	2.416219825	2.208188798	1.249115563	2.336547628	1.644669845	2.648871539	2.27787204	1.633198689	1.439875651	2.489673127	0.248966802	1.521405586	0.915774043	1.669396945	0.809639062	1.779179565	2.603208218	1.998997807	1.329125688	1.077883099	1.238570089	2.020964488	1.634426239	1.614490682	1.970679145	1.803943286
AKR7A2	1.95269495	2.030621186	1.887552017	1.703089126	2.129132465	1.88101276	1.925588019	2.347831247	1.804034337	1.885407703	3.103985897	2.28129736	3.237500838	2.34563962	2.929420413	3.40896074	3.006140435	3.110596265	2.980399282	3.70029566	1.596396698	0.377599373	2.682336824	2.166097455	2.902284802	2.12875633	3.377766485	2.972678706	2.939288806	2.674549681	0.301607288	2.478100885	3.34424874	3.149306448	3.203916588	3.004527383	2.163433251	2.768747576	3.136893598	3.512504087	3.273914449	2.53606365	2.436231231	2.524000141	2.292439436	2.53232976	2.586869159	2.512484724	2.424850168
AKT1S1	1.32864567	1.479285945	1.179142059	1.24236488	1.786768265	1.384356796	1.45177069	1.10322731	1.224221735	1.199376765	1.877792826	1.611504276	2.92595373	1.391312394	2.619312742	3.248323243	1.775559714	0.863645339	0.788685082	1.839016531	1.259262404	1.660379169	2.487634102	1.24724967	2.577324986	1.459249815	1.621091891	1.919149048	1.881273026	1.895944528	2.749148868	3.037820327	2.171176734	2.06022992	1.958703849	2.296376264	1.535439118	2.731507686	2.081177904	2.339829897	3.506613017	2.093093316	1.848607408	2.041446238	2.422627948	1.960750962	2.421722564	1.65695346	1.941174365
AL928654.7	0.368251918	0.413106905	0.505009594	0.420119669	0.380893629	0.356491282	0.481544674	0.520555475	0.476837971	0.301059086	0.248966802	0.405489213	0.248966802	0.248966802	0.248966802	0.248966802	0.248966802	0.411851967	4.555010037	0.248966802	0.847514818	0.248966802	0.456839296	0.248966802	0.248966802	0.294703358	0.699537305	0.248966802	0.67691129	0.248966802	0.248966802	0.248966802	0.248966802	0.248966802	0.747637671	0.248966802	0.437188153	0.350711272	0.466770167	0.602061905	0.465445731	0.393879092	0.338099171	0.304211337	0.471578484	0.629043989	0.350497108	0.377773352	0.53236466
ALAS2	6.044579886	4.906115115	6.947397283	4.885682873	7.433055086	7.420076605	5.237793844	3.716818936	5.453063181	5.186954119	8.210305395	4.038481059	11.11847453	7.538147797	11.193193	11.77966923	8.211919166	6.878074698	6.301512303	6.012583048	6.063353574	10.96152857	11.75362371	5.704767051	10.45261717	5.90164766	7.240908086	9.137827374	6.846432519	6.685220619	8.983267347	6.776457847	8.668090184	5.538495914	10.85624764	10.20357022	5.105544151	9.049693363	4.304128842	4.322004583	9.14004482	6.03067338	5.96638887	6.952641695	9.48063321	7.374527346	8.386691962	4.079069226	7.136048618
ALDH16A1	1.785508256	1.825522332	1.589965233	1.649948069	1.851611472	1.202249572	1.326456617	2.034159986	1.622994579	1.272171814	2.182018452	1.63373824	1.88217552	4.409401872	1.088154129	2.727832568	2.389548066	3.040378115	3.336209408	3.473084202	2.326115716	0.725793653	1.884850416	2.463500891	2.276648495	1.650985794	2.757961037	2.371384938	2.147092818	2.998760875	0.248966802	2.735662785	1.922898683	2.870929542	2.495586215	2.93488241	1.893925776	2.160487304	2.260319904	2.93427814	2.865336697	1.946984064	1.702140988	1.729614518	1.740280697	1.65644988	1.486509705	1.803991614	1.643941066
ALDH18A1	1.054517524	1.146063126	1.098272591	1.049969636	0.901233398	1.177047569	1.00957594	1.882650694	1.041465749	1.188354936	0.476492875	0.800196357	0.824735784	0.248966802	0.248966802	0.431082887	0.525901389	0.248966802	1.407732585	0.534392282	1.186992263	0.248966802	0.495047021	0.248966802	0.431630722	1.137289572	0.550165406	0.435271014	0.57516028	0.770711052	0.248966802	0.248966802	0.496591108	0.248966802	0.371283009	0.564898023	0.92988486	0.788036542	1.010949708	0.872248888	0.599713467	1.215524852	1.073169983	0.719345023	1.027213798	0.836190128	0.952826515	1.145044483	0.925109037
ALDH3B1	1.939219004	2.103035741	1.521493704	2.096871839	2.54768386	1.981851852	2.268623824	0.592974079	1.848019054	1.809032702	2.090431045	2.671640678	1.512811122	0.248966802	1.793078764	1.965867785	2.874910008	2.499430822	2.95979757	2.461767465	1.63682139	0.352774052	1.780436185	2.339446016	2.786313877	2.65150473	2.618237554	2.785418992	1.964117894	2.221786999	2.867362174	3.003946884	2.942222512	2.704326567	2.39342595	2.532318271	2.607499767	2.763222505	2.731502652	2.410317495	3.010173207	2.369720369	2.039492371	2.708085525	2.281274438	2.365205251	2.114102127	2.103826291	2.478550133
ALDH3B2	0.638359009	0.680123956	0.391541883	0.607526977	0.855225646	0.507213395	0.607063004	0.288841215	0.539493885	0.456138942	0.740266376	1.023094117	0.682286227	0.248966802	0.403057793	1.776865277	0.999041003	0.248966802	0.248966802	1.17186018	0.624442431	0.248966802	0.532268921	0.248966802	1.061156931	0.90869098	1.072568759	0.816958	0.517245915	0.770711052	0.248966802	0.248966802	1.348078677	0.248966802	0.777443038	0.870578223	0.957060608	1.111625543	0.993236684	0.775869579	0.755797603	0.899678198	0.804082552	1.124257357	0.834440859	0.831358001	0.716540903	0.837184777	1.008601788
ALDH5A1	0.688785831	0.814670528	0.712970777	0.654013343	0.632661454	0.991566708	0.724441552	2.04432445	0.748428195	0.737451882	0.695756798	0.532343527	0.954375447	0.248966802	2.093981807	0.870197789	0.468790874	0.248966802	0.248966802	0.484202761	0.843682288	0.248966802	1.220481997	0.248966802	0.73946816	0.587489696	0.446369528	0.46411024	0.328093006	0.398125338	0.248966802	0.815647482	0.248966802	0.248966802	0.717203526	0.870578223	0.507150938	0.945937012	0.520315102	0.418158818	0.997390589	0.674002445	0.622449862	0.624860813	0.842059427	0.662076254	0.826358159	0.633262068	0.722410315
ALDH9A1	2.580937936	2.505029368	2.544340573	2.533216088	2.582983477	2.885383766	2.967332234	2.813399689	2.501893787	2.566304839	1.580142486	2.605681359	1.073320209	1.897203963	1.088154129	0.991174726	2.023742175	1.868025451	3.936196149	1.139797434	2.197639489	0.248966802	1.392277195	2.033123728	0.871813494	2.383918725	0.892444548	1.694197779	1.279651474	0.890672658	3.895135101	0.248966802	0.426661801	1.988824347	1.353473103	0.9595969	2.365293731	2.064920139	2.379310671	1.817471492	1.7821136	2.539844517	2.515672012	2.307882743	2.386614397	2.073491707	1.933637156	2.480654566	2.238202696
ALDOA	6.62389909	6.726062122	6.509466698	6.686676454	7.260160587	6.663540184	6.902128232	5.846849314	6.665688885	6.305374603	8.129861899	7.537605639	8.379014577	8.950898841	9.245358905	8.358265448	8.929474687	8.157898069	7.794965534	8.186714899	6.177083426	7.786558354	7.885643461	7.867904878	8.61101032	6.763303053	8.179741091	8.796781639	7.815235038	7.961761082	7.318262046	8.401779096	8.73086656	7.654949813	8.059557537	7.908526617	7.292539092	7.89107824	7.396904704	7.987125129	8.231064245	7.148092286	6.775177184	7.557769634	6.952246461	7.248114177	6.907530707	6.94913673	6.80746325
ALG3	1.814185269	1.842723029	1.67365246	1.702204546	1.904392683	1.800788023	1.742416973	1.953398342	1.588837786	1.845271625	2.229628244	1.989057049	2.50707527	0.96864914	1.176303802	2.953045875	2.419997119	1.548121251	2.821316642	2.783052593	1.889136201	2.933237252	1.432209608	2.339446016	2.071729698	1.923417238	2.315659068	2.14075703	2.340794763	2.477879199	0.248966802	2.282076989	2.112996956	3.228937657	2.262553122	2.085115683	2.031771857	2.395293812	2.928432005	3.065294819	2.914021724	2.245570783	1.943335783	2.087444033	2.0606864	2.355140638	2.051402131	2.067021428	2.347428612
ALG5	1.392412862	1.487367457	1.297267407	1.299629911	1.572672351	1.429381764	1.454077035	1.958244637	1.287957906	1.466258156	2.687288889	1.552851287	2.628599724	2.374439644	1.61526617	1.635535678	3.040842593	2.633893385	0.248966802	2.392025009	1.371319675	0.248966802	2.946389926	2.378343555	2.896080804	1.596284492	3.351325527	3.250251598	3.00998569	3.073551251	3.627734537	2.345276969	2.594380172	3.131564286	2.913074779	2.539555384	1.614373432	1.855866554	2.43038947	2.023395223	2.402237202	1.823692206	2.01266675	1.880370175	1.987006455	2.155036948	1.823169498	1.900241227	2.126019947
ALKBH3	1.437348518	1.321628317	1.474900078	1.313597925	1.569323574	1.406210951	1.640795073	1.47640763	1.373567594	1.626727645	2.405757013	1.521050668	2.666934839	3.383745208	2.52173359	2.282680782	2.885859081	0.972080185	0.248966802	3.479503384	1.455343608	4.017362498	2.429632952	2.763407004	2.071729698	1.718778017	2.91063373	1.92952617	2.045392673	2.238842624	0.248966802	0.248966802	2.164031283	3.099328772	1.687596283	1.906319165	1.931600122	2.019295567	2.453243304	2.623131329	2.258824491	1.88739687	1.919902317	1.991831753	2.215342779	2.071444062	1.853752606	2.098365063	2.247856531
ALKBH7	2.097846039	2.194729604	2.060862424	2.121563131	2.010678869	1.989667077	1.830264571	2.540747374	2.260552289	1.939654529	5.17613758	2.307391743	6.283095829	6.093636982	6.053608588	5.804015893	6.215529503	4.511563408	4.343586783	6.459563065	2.00433674	6.123062185	5.143007407	4.820583673	6.078835578	1.990779447	5.879706719	6.021583712	5.870473837	5.297770368	4.417511113	6.384011534	5.924450274	4.793963718	6.324696677	5.777033764	2.029944791	3.78442013	4.0292194	5.133061283	5.513734785	2.583543002	2.522603041	2.639931152	2.682327799	3.120730444	2.988369564	2.719936767	2.868298604
ALOX5	5.589360657	5.226467812	5.629080461	5.700126042	5.722516248	5.143211296	5.772355615	5.500430317	5.81267843	4.789960191	5.156769949	5.664174577	4.820152135	4.155170456	5.093412383	3.961475587	4.323456499	4.478240975	5.385329223	3.341838348	5.319397735	2.75996726	5.118741034	5.050859997	5.109351659	5.660200868	4.968311026	5.914646453	5.481489026	5.182760229	4.7016361	3.858134917	4.783181184	3.777522572	4.772671264	4.977415864	5.504300137	5.758143189	4.193350628	4.84805524	5.147039667	4.878618378	4.60539805	5.569347993	5.133092	4.995873837	4.741379101	5.054599561	4.481531749
ALOX5AP	5.530177466	5.877238766	6.251038428	6.034786411	6.747379883	6.186797456	7.000649868	4.69071016	6.690671585	5.563980267	7.928505695	7.630277457	7.320197132	7.797386018	8.020043246	7.826244873	7.365936204	7.86462734	7.185841085	7.646413732	5.138248932	7.232020322	7.995088259	6.970986071	7.968576738	6.245395575	7.17835598	8.382025371	8.580399611	7.836174418	7.874656296	8.179070153	7.82952677	6.431423418	7.025401912	7.076041486	6.883792139	7.315553684	6.766346547	7.689448156	7.83917309	6.505775671	6.302808066	7.830252615	7.531409097	7.558152025	6.886158461	6.713648789	6.345098335
AMPD2	5.161302877	4.784426585	5.353772808	5.57282906	4.964999359	4.762208989	5.548702224	3.061762793	5.267420968	4.600500938	4.384015131	4.565665374	4.732495794	3.889386883	4.393225654	3.573004554	3.906087906	4.874178111	4.28079706	4.216794711	4.952110484	1.319653208	4.577659114	4.051412912	4.314056264	4.737077463	4.742774093	4.281925629	4.302305842	4.556170204	4.055715638	4.126734135	4.546808981	5.250746983	4.688892466	3.454637735	4.306183977	4.798959143	4.022413059	4.344380432	4.297016402	4.041042889	3.944105646	4.18088503	3.594998156	4.244906492	3.796239478	4.096979654	3.950997898
AMPD3	2.100642409	1.799794172	1.951006846	2.127505761	2.010678869	2.163581685	1.812398887	1.683737565	2.014420995	2.212520045	1.188710225	2.077052181	1.380652127	2.457542921	1.259376206	1.206381777	0.781780978	0.248966802	1.768063535	1.012785726	1.685809659	0.248966802	1.563862561	0.955454575	0.820322889	1.952994466	1.267903976	1.619253318	1.116490655	1.354287096	0.248966802	0.248966802	2.013145539	0.248966802	1.14063189	1.30359687	1.77897149	1.375766159	1.151332266	1.125099807	1.078486005	1.765141737	1.604262055	1.898433926	1.719750551	1.804331693	1.831973883	1.664364424	1.45207251
AMT	1.410555421	1.541596523	1.708422339	1.441016018	1.187770515	1.163292676	1.640795073	2.092631005	1.521882482	1.315364889	0.626306732	1.00540894	0.438171172	0.248966802	0.542267352	0.738140093	1.322865699	1.555886093	0.248966802	0.248966802	1.753757096	0.248966802	0.495047021	0.707462056	0.711477245	1.325322842	1.042372571	0.676157625	0.982270697	1.128875823	0.248966802	0.248966802	1.02427169	0.248966802	1.430532133	1.449043539	1.033822962	1.145996871	1.253448589	1.190652643	1.620004206	1.252859392	0.892347478	0.70914721	0.771999109	0.956459887	0.861181708	0.950638754	0.925109037
AMY2B	1.979274992	1.630810923	2.089343415	1.90494169	1.628443534	1.962693878	2.040549492	2.131765981	1.952449032	2.037482464	1.071668201	1.564975437	1.015073299	1.19540407	1.550767399	0.592765215	1.058314212	2.129709015	1.91150099	1.131669159	1.782068572	0.248966802	1.451768836	1.544609849	1.168003749	1.852755048	1.368693333	1.753808403	1.92647199	1.671478891	0.248966802	0.248966802	1.612364319	0.248966802	1.623398579	1.813842018	1.77897149	1.47824205	1.749152097	1.337764679	1.507360095	1.496058593	1.454653628	1.680873929	1.594545232	1.623287045	1.573079116	1.584582956	1.588577245
AMZ2	2.670235241	2.733814551	2.665837092	2.491841126	2.555321112	2.732097232	2.719081756	2.968765386	2.593334513	2.472654683	3.287644831	2.600782443	3.047168275	3.531712274	3.756161084	3.198938418	3.21156769	3.209903671	0.378792882	3.437258885	2.727029227	0.248966802	3.331365299	3.198619015	3.493336044	2.67672428	3.286246674	3.212507491	3.265024017	3.560999438	3.019153146	2.625409142	3.763701394	3.974498661	3.164983432	3.458460994	2.905805901	3.148027626	3.29118404	3.674975163	3.282497369	3.185707659	3.005136527	3.259834801	3.460407376	3.217420729	3.245576289	3.101542082	3.071455176
ANAPC1	1.236728597	1.298193247	1.247588745	1.314755845	1.028622028	1.397844638	1.250206065	1.774458807	1.213052878	1.451582977	0.886051042	1.107025962	0.755268449	0.248966802	1.677004363	0.248966802	0.872647205	1.400694833	0.248966802	1.064939717	1.236059724	0.248966802	1.308935245	0.589280966	1.248126042	1.005966809	0.633551352	1.005328874	1.048022321	1.234687595	0.248966802	1.564623452	1.02427169	0.248966802	0.944396701	0.564898023	0.927924005	0.743836183	0.931796846	0.811034486	1.416701558	1.172335239	1.032474375	0.779062968	1.047125615	0.982846283	0.87828326	0.950638754	0.962442443
ANAPC10	0.723064354	0.891501033	0.757161222	0.796757725	0.846952107	1.011444719	0.834755596	1.076731966	0.757242568	0.915094361	1.936355201	0.93397609	2.202329948	0.248966802	1.483249573	0.870197789	1.963000731	0.248966802	0.248966802	2.017242676	1.017042426	0.248966802	1.101696994	0.758904713	1.653176545	1.080699614	2.455900079	1.526594376	1.991721364	1.558279137	0.248966802	1.551283459	1.130730889	0.248966802	1.623398579	1.715028584	1.099755807	1.217772527	1.406828566	1.130677755	1.416701558	1.282498026	1.295830491	1.199036132	1.261144872	1.223141265	1.230953582	1.190239694	1.322327697
ANAPC11	2.707400175	2.556417423	2.385970423	2.5554275	3.00410536	2.523361972	2.648837852	2.718837667	2.696037421	2.462168774	4.465811708	2.936781386	4.658322058	2.542477656	4.499568241	4.061571494	5.124588385	4.100944092	0.248966802	4.511184488	2.425611622	4.612416	4.568729603	4.412972835	4.900535667	2.740738439	4.639816066	4.780294849	4.472509839	4.490041991	2.211920339	4.284202015	4.151055698	4.283083321	4.540349872	4.197948686	2.728467728	3.739169296	3.933202523	4.400579786	4.539485971	2.894566147	2.951573657	3.338023771	3.118501043	3.466800272	3.289385055	2.955644007	3.112795913
ANAPC13	2.513990669	2.462324681	2.78071137	2.688675139	2.997268299	2.91675814	2.78652136	2.681878201	2.988593118	2.507215132	4.069882028	3.011405217	3.482868093	3.618539349	4.142775215	3.821648966	3.865179271	2.773629832	3.546758054	2.813859113	2.022249444	4.319161525	3.423398115	3.39837123	3.80284616	2.693894699	3.526978097	3.493469652	3.670952583	3.395944542	2.8170197	2.787782896	3.598614762	3.323505107	4.228656053	2.884618388	3.214900337	3.273811137	3.427674317	3.256639008	2.950384762	2.744555864	2.878492015	3.131120146	3.40875855	3.238562009	3.009867053	3.101087049	3.109773932
ANAPC15	2.181227883	2.256155735	1.765331804	1.968121113	2.630352793	2.025950558	2.179442906	1.941482853	1.78368725	2.153670553	3.979941759	2.754260371	4.426600978	5.03135413	4.490999693	3.961475587	4.744757549	4.190957027	0.285548185	4.264968	2.299082181	0.248966802	4.138882845	3.578579865	4.408612894	2.589598858	4.690186039	4.539033185	4.024981445	3.788463561	0.248966802	4.355008974	4.632136975	4.046599295	3.988582118	4.286642279	2.544906885	3.542478553	3.701275761	4.042067688	4.408385638	2.631282559	2.83530469	3.363443576	3.477628413	3.185589709	3.373202978	2.807886789	2.851210218
ANAPC16	3.629104107	3.580057246	3.437319505	3.500151254	3.320737529	3.681054011	3.52374927	4.438180603	3.620246438	3.604957973	5.281545384	3.772905743	5.499384498	5.253039003	5.517096458	5.270621732	5.329955826	5.320073427	3.303881066	5.431900977	3.579326479	4.241836572	5.160943027	4.966304258	5.556527028	3.16067262	5.470685905	5.299507252	5.271076143	4.834756642	4.684394773	5.405321739	5.127000232	4.315996856	5.242205059	5.037436402	3.651165693	4.047173476	4.480758065	4.428587026	4.313861182	4.039040681	4.115492472	4.094889969	4.392075205	4.334717087	4.44975798	4.094924378	4.220168171
ANAPC4	1.592408253	1.622448232	1.800209862	1.930848518	1.530243338	1.662358611	1.781510066	2.56177405	1.859320643	1.942937188	1.311787974	1.422324565	0.954375447	1.289137997	1.550767399	0.870197789	0.999041003	0.248966802	0.248966802	0.751505259	1.793040687	0.248966802	1.220481997	1.061694388	0.562746457	1.827591762	1.082495321	0.839144493	1.361864995	0.831938362	0.248966802	0.248966802	0.926318485	1.324902131	1.333547598	1.251662875	1.472259607	1.076415313	1.434984637	1.073903358	0.739265772	1.468552123	1.483357609	1.206305172	1.44747803	1.288063204	1.289654761	1.548992398	1.413379248
ANG	0.622880733	0.637185202	0.62784505	0.55753768	0.80200691	0.588861705	0.797097663	0.340898478	0.516315625	0.747999599	0.804557336	0.927730176	1.426063661	0.248966802	0.542267352	0.248966802	1.370415955	2.760249732	0.248966802	0.248966802	0.812649913	3.454557385	1.150390768	0.248966802	1.514264357	0.581675326	1.032165074	0.860994952	0.728866002	0.706769674	0.987869559	0.248966802	1.27035946	0.248966802	1.272064693	0.564898023	0.935751483	1.409168375	1.390005794	0.930971305	1.228162656	0.789661633	1.105842959	1.470581818	1.232446835	0.960891269	1.054124667	0.776926549	0.694442698
ANKFY1	1.956816197	1.962683961	2.064569139	2.065573304	2.016838318	1.969484603	1.988197645	1.767112829	1.915522187	2.027621846	0.804557336	1.882483882	0.755268449	0.248966802	0.542267352	0.870197789	1.019070545	1.02897669	2.499295216	0.686406009	2.054108145	0.248966802	0.888607705	1.054850022	0.76692632	1.977556279	0.914840592	0.794424976	0.728866002	0.723022656	0.248966802	0.793157235	0.821227053	0.248966802	0.654338706	0.700214671	1.769147905	1.123173878	1.058568133	1.026818238	1.011227019	1.401561887	1.327838132	1.408911312	1.130369013	1.234166505	1.210843479	1.348897395	1.512816437
ANKH	2.429027683	2.280942283	2.148169942	2.036390982	2.542569804	3.062028535	2.196761828	1.503183989	2.190693816	2.254341	3.007133647	1.534471852	4.954066884	1.319076467	6.085262324	5.868607069	1.70312582	3.182579029	3.340562219	3.197446839	2.467928566	4.248581181	5.763982073	3.217129476	5.582837538	2.366552699	2.3029792	2.635019168	2.668008263	2.404197636	3.294911127	3.587849945	4.105158999	0.816847417	4.297129733	4.918957732	2.401778883	3.587984709	2.375042577	1.76104607	3.991503421	2.612555405	2.919767851	1.951306535	3.181412574	3.060064284	3.536961875	2.631956115	2.943210742
ANKHD1	3.382966147	3.403406977	3.39415164	3.54425666	3.25711914	3.450115569	3.405686556	3.699236018	3.394160458	3.503896161	1.774574935	3.209764329	1.88217552	1.728990751	1.412416121	1.102787345	1.888744093	0.248966802	1.946190223	0.582894315	3.426614798	0.248966802	1.811047831	2.466082729	1.845742229	3.422141868	1.150132195	1.22343439	1.269663904	1.415572042	0.888126457	1.603918926	1.145317774	1.184459246	1.778834904	1.353726129	3.093757969	2.597179852	2.143731055	2.155123879	2.258824491	2.851101699	2.780701795	2.482690768	2.553681135	2.573423948	2.615197445	2.787669828	2.564937459
ANKIB1	1.077410301	0.97433734	1.137515244	1.104549415	0.914490504	1.061033624	0.857584453	1.623996022	1.006775271	1.208133999	0.602393352	1.012804128	0.524214863	0.248966802	0.542267352	0.431082887	0.659506685	0.248966802	0.248966802	0.248966802	1.297590089	0.248966802	0.672237465	0.319192681	0.324829446	1.167363742	0.476795256	0.54732234	0.69194739	0.551613807	0.248966802	0.463552507	0.496591108	0.258340013	0.654338706	0.937851859	0.861673686	0.445750604	0.444131295	0.357607999	0.424670875	0.754300667	1.054162021	0.688532749	0.771999109	0.537071459	0.754083161	1.055817491	0.784370868
ANKLE2	2.390698887	2.223352271	2.526981386	2.533713409	2.179420267	2.320540122	2.411948456	3.152654632	2.525947895	2.508988057	1.785235442	2.282521575	1.745558013	2.958497004	1.483249573	0.991174726	2.023742175	0.676884973	2.084102153	0.708433765	2.525281093	0.248966802	1.899168459	0.984558854	2.342006238	2.392247183	1.775927094	1.919149048	1.858131186	1.931347104	0.805481246	0.248966802	1.742782879	2.93516499	2.486592142	1.801854173	2.178355687	1.873068128	2.252895726	1.936895871	1.913169583	2.217518102	2.368601539	2.263274428	2.200602203	2.370211349	2.264760902	2.216503736	2.04607202
ANKRD12	1.514865689	1.36362821	1.579640364	1.564916654	1.270520762	1.496741677	1.250206065	1.753547279	1.621788517	1.54527133	1.01844675	1.554879068	0.824735784	0.248966802	1.088154129	0.592765215	0.999041003	1.374589683	0.248966802	0.248966802	1.613378186	0.248966802	1.076719593	0.895423082	0.711477245	1.372109218	0.990597173	0.748274815	1.192468301	0.846847625	0.568287598	1.003685676	0.627035254	0.866725738	1.229570419	1.30359687	1.345780245	0.667019579	0.532630265	0.371808526	0.403842986	0.869950004	1.056551757	1.061511915	1.033881652	0.772073696	0.87828326	1.146809195	0.911290102
ANKRD13A	3.903165674	3.809867349	3.959856822	4.032118678	4.033072569	4.105651924	4.095285273	3.677359925	4.048905711	3.646423158	2.26813702	4.012525145	2.685727054	1.551212112	2.138552156	1.905576823	2.01379454	2.940110613	2.852130575	1.32228379	3.398153686	0.248966802	2.631788055	2.782176444	1.76633922	3.989382965	1.360558	2.104580843	2.259860904	1.895944528	1.081160439	1.238203175	1.96462103	1.174591839	2.009820751	2.124150123	4.233823681	3.484339721	2.906715701	3.260460237	2.865336697	3.544409732	3.301576687	3.855833719	3.682469877	3.709298014	3.153753826	3.621833066	3.496823269
ANKRD17	1.768024387	1.605576005	1.556135645	1.69065537	1.738386823	1.665149915	1.678761171	1.754785796	1.502354695	1.717694735	0.695756798	1.439986875	0.755268449	0.396668453	0.403057793	0.431082887	0.580836952	1.187327075	1.304565424	0.350513636	1.604346273	0.248966802	0.456839296	0.707462056	0.531067651	1.497838607	0.33452302	0.345124149	0.638620804	0.314788712	0.248966802	0.248966802	0.302008735	0.258340013	0.371283009	0.317930562	1.320592587	0.758720609	0.81061174	0.68021533	0.581280617	1.142806706	1.066071313	0.900548834	1.040518831	0.767021591	0.852554306	1.217364409	1.123928561
ANKRD22	0.625472006	0.704098534	0.488547986	0.575038374	1.288961277	0.534946105	0.625597193	0.319296249	0.511113937	0.426427968	1.411489376	0.963280406	0.605414383	1.024229212	1.483249573	0.870197789	0.633757162	0.248966802	0.248966802	0.248966802	0.402745513	0.248966802	1.508904099	1.198399315	1.168003749	1.806974158	0.633551352	1.273171925	0.728866002	1.493434607	1.403632825	0.248966802	1.591210738	0.248966802	0.48403451	1.883749651	1.41040552	0.795273383	0.535692699	0.565462501	1.091569548	0.443162932	0.529169445	1.896188287	0.842059427	0.720738405	0.911889961	0.453872527	0.876152331
ANKRD37	0.556538456	0.449018786	0.400368511	0.41796619	0.476954825	0.46298525	0.449537659	0.539363149	0.564818161	0.476215992	1.604424434	0.380553194	1.780944264	0.248966802	0.994265919	1.206381777	1.461058278	0.248966802	0.248966802	1.300696	0.50819598	0.248966802	1.150390768	2.200614376	1.497970492	0.395363544	1.178176086	1.081753481	1.534451764	1.965901697	3.407267572	0.248966802	1.612364319	0.248966802	1.373127156	1.538451819	0.472593605	0.560622997	0.697575388	0.657210604	0.788303579	0.479051489	0.569887438	0.535342945	0.538752472	0.548893821	0.648395285	0.576781724	0.481835746
ANKRD39	0.732710463	0.773720674	0.705867921	0.7547151	0.787669457	0.757902069	0.675865731	0.831163701	0.813259598	0.777717839	1.236103275	0.673410843	2.327269123	2.286255206	2.342827332	1.905576823	1.866806465	1.409292624	0.248966802	1.823961734	0.670604266	0.248966802	1.545774703	1.544609849	1.562070078	0.850240922	1.986175988	1.526594376	2.068620339	1.829944671	3.005995273	2.007120542	1.480524094	2.389418674	1.687596283	1.950425804	0.632846358	0.99075382	1.202330453	1.32078549	0.969313149	1.031738083	1.037322105	0.93596034	0.901601551	1.135693046	0.799677538	0.890820776	0.942198622
ANKRD40	1.286696954	1.288975803	1.206240631	1.235044246	1.163546112	1.264314003	1.172503355	1.712068081	1.192078489	1.426475012	0.695756798	1.101487408	0.605414383	0.309873723	0.403057793	0.431082887	0.872647205	1.051121531	0.248966802	0.248966802	1.063916176	0.248966802	0.568554591	0.43968233	0.65381154	1.101166071	0.712379908	0.600244891	0.623015449	0.248966802	0.248966802	0.248966802	0.402577956	0.718406711	0.747637671	0.536242154	1.002488776	0.713598562	0.917780787	0.74347123	0.543692973	1.155183793	1.142299324	0.931581145	1.117870823	0.995860687	1.046580079	1.20725231	1.132887524
ANKRD52	1.23163524	1.279699089	1.19275497	1.219054278	1.064743951	1.204170075	1.207099805	1.634126328	1.192078489	1.341469554	0.279448643	0.978467923	0.346668452	0.248966802	0.248966802	0.248966802	0.525901389	0.248966802	0.745570075	0.248966802	1.298990263	0.248966802	0.377247295	0.407806762	0.324829446	1.13596767	0.35104184	0.37580325	0.430257447	0.438055306	0.248966802	0.519424975	0.327815885	0.248966802	0.588609281	0.351214359	0.933798592	0.809639062	0.865191152	0.821418964	0.851197531	1.182045287	1.044563294	0.89155846	0.834440859	0.892947419	0.886758611	0.960706105	0.843779573
ANKRD9	0.407926476	0.4537402	0.542704929	0.374207487	0.444421665	0.39735322	0.456456336	0.305839985	0.468811134	0.428302938	1.897578928	0.36676785	3.335956068	2.450797585	2.223763246	3.900996885	1.306660846	1.958677259	0.248966802	2.003945501	0.66192466	0.248966802	3.249915666	0.832784775	2.489398326	0.397571599	1.293769091	1.657212141	1.5386166	2.006303538	2.801872483	1.439875651	2.460807226	1.403041425	2.939680565	2.354980376	0.383826745	0.788036542	0.476364837	0.83856203	1.487700349	0.471153051	0.508371227	0.482435755	0.886944812	0.651149319	0.826358159	0.350467421	0.486503115
ANKZF1	3.156692213	3.081412456	3.242469515	3.261313164	2.657414686	3.064144927	3.520451721	3.619219272	3.28563333	3.069387296	2.090431045	2.533993734	2.093952256	4.891404913	1.847791884	1.102787345	2.110312814	3.102666428	3.873495342	2.713958972	3.265862572	0.248966802	2.1108122	2.601406977	2.237927318	2.893268515	2.809671995	2.363752708	2.35503436	2.337147246	0.248966802	1.48266804	2.615487671	2.761475976	1.749058577	1.982642816	2.59519656	2.584704294	2.75337118	3.006591832	3.084041376	2.881961658	2.340440169	2.401103731	2.258681832	2.53084024	2.346911816	2.422839818	2.133478815
ANO6	1.612139941	1.513606693	1.601493066	1.332014034	1.540540681	1.57303544	1.501677598	1.173444598	1.616954161	1.566709139	0.866105103	1.56698626	0.346668452	0.248966802	0.542267352	0.870197789	0.827929359	0.691057107	0.248966802	0.307865675	1.689017149	0.248966802	0.944902558	0.608104785	0.498677593	1.561258307	0.399492901	0.600244891	0.728866002	0.569700662	0.248966802	0.248966802	0.857114871	0.248966802	0.654338706	0.725819016	1.291911281	0.682713596	0.675532015	0.498012084	0.543692973	0.896732793	1.075528465	0.900548834	0.951758371	0.792107038	0.79067321	1.033098149	1.040691332
ANO9	2.310844108	2.17984631	2.450427722	1.898777756	1.346826446	1.498307769	2.116771162	1.955015583	2.039928625	2.111116026	1.13970726	1.276347311	1.183200975	0.248966802	0.669218391	0.248966802	1.038825811	0.44568036	1.030581387	1.131669159	2.34995268	0.248966802	1.025428813	0.724814221	0.820322889	1.209447199	1.775927094	1.397986788	2.144362505	1.290282855	0.248966802	0.248966802	0.909326297	1.274979634	1.503683054	1.33720916	1.161138333	1.582310568	1.806060609	2.40687372	2.193578315	1.823692206	1.131005357	0.78877998	1.167226786	1.577849748	1.244206253	1.462365472	1.383662679
ANP32B	3.753659472	4.131789503	3.698754002	3.539807279	4.063144682	4.008713811	3.789705474	4.087829984	3.642420502	3.890542704	4.418662344	4.059521853	4.732495794	3.325940204	4.853815128	5.317651319	5.010413377	3.102666428	3.419493142	4.895949902	3.617141908	3.316941643	4.936385635	3.795288124	5.037892236	3.92654862	4.276726671	4.230397324	4.295553936	4.044315583	3.230754117	3.667287524	4.448783762	2.484337548	4.384455553	4.621055154	4.135297399	4.233186561	4.439659718	4.314059678	3.988009232	4.257692386	4.362671598	4.455179829	4.917918259	4.723364903	4.663367597	4.330736466	4.717693827
ANP32E	1.944416967	1.979152048	1.888597944	1.975461455	1.857114665	1.891777341	1.792487677	2.910502125	1.905645433	2.151402119	0.740266376	2.1008419	1.015073299	0.279741656	0.669218391	0.991174726	0.805039683	0.248966802	1.835408783	0.248966802	1.683667363	0.248966802	1.174134893	0.724814221	0.76692632	1.724066242	0.619984106	0.748274815	1.254551696	0.80164949	0.248966802	0.248966802	1.130730889	1.218473198	1.353473103	1.433588239	1.863471942	1.134630506	1.180973897	0.872248888	0.688502323	1.709159663	1.91858923	1.722027268	1.669252386	1.63719765	1.840724864	1.996353634	1.835383745
ANPEP	5.281800211	4.744765237	5.163490511	5.458961221	5.114074708	5.181732507	5.66140085	2.864776542	5.166712123	4.116526363	4.31396165	5.4897954	3.416915877	2.561387705	3.931049152	3.720285374	3.854071512	5.144530608	4.926663752	3.00173657	4.296524967	3.128697399	3.841822817	3.682143397	4.098643964	4.658353539	2.357138058	4.084798043	3.308355196	3.640159505	3.835392395	3.414510927	3.881648286	3.028510215	2.565588844	2.884618388	4.924274142	4.498899048	3.539069041	3.93894092	4.492171053	3.865367107	3.644287574	5.286265041	4.298267859	4.164582042	3.684013039	3.875690721	3.317222492
ANTXR2	3.614830325	3.384676911	3.615289111	3.642748174	3.710204066	3.402401245	3.709444683	2.739629248	3.63884778	3.471075312	1.917097338	3.813699368	1.333764593	1.060127574	1.793078764	1.559315353	1.910353128	0.558198353	3.398770764	1.756845466	3.59963692	0.248966802	2.674034068	2.893777644	2.286168556	3.516845392	1.432175447	1.898168159	1.95167809	2.192905088	0.248966802	2.164342822	2.24074973	1.144578104	1.793495732	1.727756772	3.725014007	2.570011803	2.199828385	2.250430825	2.407478252	2.83657379	2.607358341	3.006538853	2.553681135	2.855131958	2.356096641	2.824520502	2.46205666
ANXA2R	1.169069687	1.282355671	1.18596457	1.175102149	0.906550868	1.243921093	1.025171672	0.870542422	1.182294187	1.313337136	2.206019733	1.01132812	2.442245476	2.865191283	2.047990495	2.079379803	2.434983995	1.609100385	0.248966802	2.381780769	1.16104844	1.944144525	1.927385171	3.032625377	2.553871501	0.987029294	2.957234918	2.431031385	2.8632888	2.919880306	1.819214409	1.841645384	2.02107662	1.834447229	2.939680565	2.63047614	1.00621067	1.55698872	1.926446726	2.364894185	2.235438595	1.424239353	1.40488183	1.154635546	1.375806107	1.667336893	1.634759071	1.371712698	1.332732993
ANXA6	4.621457332	5.051610583	4.558943791	4.455385123	4.622926762	4.931016327	4.917309611	5.055674058	4.41507561	5.207093594	3.25350392	4.4374457	3.047168275	4.089377603	1.900505644	2.460839633	3.103155256	2.885696925	4.638102617	3.039154591	4.148078062	4.841587288	3.065436341	3.766252527	3.082461399	4.659619023	3.202247353	3.195410057	3.344487712	3.06401307	3.409267901	2.593226183	3.046926955	3.929736106	2.656611783	2.972800763	4.663555392	4.701699241	4.691939079	5.14843721	4.521471094	5.177397776	4.613536012	4.274197844	4.012044635	4.585602602	4.208258769	4.719184719	4.421865873
AOC3	1.037106351	1.030723133	1.281428174	1.293769754	0.932848144	1.171168666	1.455228826	0.4731874	1.542424838	0.870280233	0.626306732	1.171881335	0.346668452	0.248966802	0.248966802	0.431082887	0.347304481	1.187327075	1.776655629	0.248966802	1.102916077	0.248966802	0.603949975	0.579776145	1.083168732	0.819279855	1.052508354	0.748274815	0.630839226	0.656882364	1.269119351	0.281646148	0.473655905	0.248966802	0.519741666	0.317930562	0.867823742	0.682713596	0.48905927	0.577765756	0.940678406	0.697887969	0.52572383	0.817544401	0.689943269	0.836190128	0.57687054	0.70208903	0.619932996
AP000350.10	0.248966802	0.248966802	0.248966802	0.248966802	0.248966802	0.248966802	0.275290884	0.248966802	0.248966802	0.311255576	0.248966802	0.248966802	0.248966802	0.248966802	0.248966802	0.248966802	0.709666686	4.003520262	0.248966802	0.248966802	0.248966802	0.248966802	0.888607705	0.248966802	0.248966802	0.248966802	2.017558648	1.063023513	0.248966802	0.248966802	0.248966802	0.248966802	0.327815885	2.648388776	0.331652123	0.981019049	0.248966802	0.248966802	0.248966802	0.248966802	0.403842986	0.248966802	0.248966802	0.344299318	0.248966802	0.248966802	0.248966802	0.248966802	0.248966802
AP003419.11	1.831121793	1.514736775	1.273442866	0.713167786	1.709776676	2.163581685	2.097721214	1.725395816	0.248966802	1.799647878	5.909521878	2.543726376	7.188041119	5.618432209	7.496253305	7.07869201	5.653580745	5.414916594	6.109553372	5.59892731	2.840029087	0.248966802	7.060698447	5.387905181	6.50290962	2.908445176	5.495509395	5.809715188	5.219476428	5.051359412	0.248966802	6.647622022	5.527169662	5.462727925	6.46180411	6.325082093	3.196285955	4.455021752	3.558019258	4.442389359	5.309830271	3.495602541	3.327039272	3.275469751	4.122521388	3.727617671	3.870761668	2.745201214	3.508917294
AP1B1	2.528600351	2.730900141	2.300535828	2.438130201	2.908622206	2.423865152	2.736713203	2.997822524	2.235538843	2.436314572	1.530317025	2.823179745	1.380652127	0.396668453	1.259376206	1.303033252	1.600517854	0.648116085	2.016793493	2.214847506	2.562481711	0.248966802	1.717192572	1.670838344	2.015605476	2.801615679	1.882039218	1.92952617	1.793379518	1.728942834	1.354648162	0.92312225	1.653763125	2.065579012	1.573303209	1.837522949	2.476123867	2.435217624	2.305874971	2.435323749	2.473933916	2.573433698	2.231502328	2.238670753	2.073687662	2.08976907	2.013205368	2.095626677	2.077347705
AP1G1	2.299530391	2.294823171	2.387450987	2.431206795	2.206618636	2.235769639	2.287499301	2.344544658	2.317532076	2.357326978	0.695756798	2.26899773	0.755268449	0.248966802	1.259376206	0.991174726	0.872647205	0.248966802	1.016141335	2.115309463	2.450394598	0.248966802	0.799819317	1.661857567	0.846297896	2.330025065	0.633551352	1.336928731	1.304322027	0.933205564	1.807127863	0.248966802	0.874729465	0.506635238	0.970436208	0.981019049	2.04991637	1.464689354	1.585905736	1.3734894	0.955066819	1.903626785	1.939456542	1.86207738	1.776514421	1.913523673	1.546579959	1.92821487	1.674941174
AP1S1	1.183209507	1.203256365	1.168847414	1.127134808	1.360452942	1.277142813	1.211196175	2.1896924	1.149192132	1.361233487	2.26813702	1.78651523	2.374364819	0.248966802	2.52173359	1.303033252	2.521775973	2.049478858	2.691024982	2.187662046	1.257823118	0.248966802	2.449226907	2.818998264	1.779880264	1.551375972	2.348937117	2.647645278	2.648871539	2.03262291	3.684996613	0.248966802	2.610239677	0.248966802	2.354406925	2.561051414	1.401954253	2.23954323	2.384415771	2.295822721	2.63452024	1.743992539	1.831964021	1.970644656	1.838765197	1.828782108	2.228545365	1.609112049	1.790795389
AP1S3	0.509617568	0.381243377	0.4322785	0.497619562	0.411137915	0.46298525	0.344056214	1.952858859	0.458038737	0.479836536	0.449938519	0.326978491	0.248966802	0.248966802	0.248966802	0.248966802	0.248966802	0.248966802	0.248966802	0.248966802	0.47637244	0.248966802	0.293006573	0.248966802	0.248966802	0.453825973	0.33452302	0.313778451	0.29892687	0.248966802	0.248966802	0.248966802	0.275731521	0.248966802	0.248966802	0.351214359	0.31046574	0.290529529	0.307473178	0.323919541	0.44520235	0.389695089	0.384491468	0.324394563	0.337867704	0.5780327	0.38680148	0.362667239	0.405028141
AP2B1	2.741841579	2.923598153	2.748236699	2.70907359	2.839412497	2.873364779	2.76438993	3.242578857	2.676421984	2.876868793	1.604424434	2.625594781	1.380652127	1.377151663	1.95136103	1.965867785	1.626862078	0.732756869	2.121681559	0.71932279	2.736360822	2.721699183	2.543393257	2.060717068	2.413245933	2.821076165	1.205685224	1.669646339	1.526085848	1.530844717	0.248966802	0.699517165	1.309742355	2.648388776	1.430532133	1.849219226	2.810045638	2.553035097	2.479721488	2.619168656	2.611996583	2.783346573	2.427948874	2.472175924	2.614997957	2.393346167	2.523060678	2.572144044	2.502942092
AP2S1	3.271988488	3.508684159	3.287968351	3.155747154	4.158714229	3.54636463	3.682650958	3.542592261	3.373170015	3.432127589	5.479143065	3.846972411	6.931790696	5.371169615	7.487664989	7.747927944	5.994991971	5.678991404	3.862438769	5.791480656	3.267651465	5.84403023	7.021968885	4.736467541	6.365408299	3.576775904	5.204230657	5.32331256	5.236561771	5.087900053	6.675865209	5.725645793	5.724037254	6.009915557	5.63200566	5.733520734	3.68377701	4.97975084	4.809992956	5.031244609	5.659786077	4.047696919	4.043830497	4.344650103	4.564314608	4.392038121	4.657807412	3.855599108	4.275490077
AP3D1	2.38076373	2.567895079	2.403637689	2.494909128	2.640760015	2.295537775	2.622422191	2.666167103	2.445748191	2.343979809	1.70890269	2.561989029	1.380652127	1.024229212	1.337924506	0.991174726	1.963000731	0.88845609	1.899750049	2.021647971	2.60781408	0.248966802	1.6678713	1.216912577	1.208621038	2.441232844	1.335873074	1.593380977	1.779369233	1.7449493	0.805481246	1.003685676	1.835649817	2.619584948	1.117513353	1.353726129	2.34044739	2.309445552	2.076979731	2.024893682	2.040070111	2.333148532	2.053916978	2.077568518	1.7279977	2.021407966	1.831973883	2.182496879	2.058663772
AP3M1	2.069580122	2.075730247	1.97582425	1.832414808	1.939834254	2.255351413	1.887699204	2.421427256	1.965818882	2.129095936	1.383699335	1.939473195	1.426063661	1.258565062	0.893839667	1.206381777	1.431472453	1.563609367	0.248966802	0.88321892	1.853369784	0.248966802	1.527457184	1.855467296	0.969589233	1.958987356	1.267903976	1.206466723	1.579616749	1.333266277	0.248966802	1.425324733	1.283606905	0.791246322	1.485740102	1.353726129	1.973077797	1.331651803	1.5424159	1.349771481	1.251665835	1.924022437	1.905392206	1.665133657	1.865177444	1.600747268	1.497619254	1.931289833	1.762211243
AP3S1	2.317269477	2.242578153	2.205531056	2.198853767	2.44909748	2.29463677	2.181532187	2.366585202	2.484084166	2.199953173	3.913471672	2.478456906	3.791254897	4.224039445	4.383999549	3.916355902	3.817369039	3.332499497	0.273457162	4.493056884	1.853369784	0.248966802	3.903491814	2.468659955	3.980472492	2.422380002	3.808420394	3.792465608	3.632501489	3.813345956	2.899024923	4.292243266	3.930891483	4.232260792	3.72739763	3.343253312	2.906801808	2.4328995	2.609645333	1.750216139	1.732861301	2.553935168	2.883884758	3.192801415	3.034549642	3.046576821	2.825986305	2.693618486	3.035279797
AP4B1	1.998393788	2.091721191	2.005052369	2.168432576	1.913665171	2.035689708	2.284910423	3.061262354	1.955324449	2.404760467	1.72005777	1.659409133	1.073320209	0.248966802	1.412416121	1.303033252	2.062860677	1.451529392	0.248966802	2.343583652	1.881679764	0.248966802	1.265386411	1.534805103	1.806586928	2.071132468	1.78203149	1.669646339	1.555156743	2.187058667	0.248966802	1.874152364	1.296733812	0.248966802	1.272064693	1.509260412	1.731420936	1.748113749	1.779179565	1.944833377	1.49756371	1.941277827	1.799517335	1.605903969	1.723880019	1.678142365	1.551918872	1.795016982	1.505936648
AP4M1	0.925880673	0.995538739	0.991335911	0.958105434	1.095334338	0.909197062	1.185053863	1.109049663	0.997505841	0.937648335	1.983404362	1.1384665	1.815483305	3.120272168	2.264552878	2.132953305	2.50766841	2.25900742	0.248966802	1.930880045	1.094877582	1.867348857	1.432209608	2.541464481	2.167559165	1.178963328	1.910180659	2.0099608	1.487827023	1.807256262	3.034785807	2.57356607	1.601826299	0.248966802	2.095136049	1.479466128	1.037464991	1.513772225	1.270093242	1.356927888	1.251665835	1.099912179	1.005516713	0.995912986	1.098918152	0.943083479	0.920170726	0.974683406	1.105841986
APAF1	2.368441168	2.295480846	2.88239204	2.546091025	2.318557742	2.647821598	2.681191467	1.752927622	2.746708877	2.279487106	1.355363455	2.574536769	1.129306453	1.377151663	2.304220895	2.132953305	1.5043296	1.616544693	3.07050465	1.226310495	1.963421756	0.248966802	2.035037215	1.757699066	0.921529524	2.150522039	0.903686028	1.02481791	1.239279512	1.091807433	0.248966802	0.599374777	1.514630763	2.280930437	1.229570419	1.002127756	2.066053583	1.275835508	0.879724943	0.747107185	1.078486005	1.287004252	1.449207467	2.357696299	1.834952234	1.551648031	1.370438929	1.432294055	1.37361956
APBB1IP	4.197263807	4.237387183	4.449801306	4.293760975	4.661179732	4.304937293	4.411177114	3.485734178	4.346457978	3.88440933	3.174612142	4.396194884	2.121819454	1.405335481	3.419395243	2.282680782	2.310489289	0.341718323	2.870307895	2.638523753	3.75997096	2.372385229	2.89730474	3.732337272	3.093347942	4.163290121	2.594154084	3.083699943	2.981203522	2.862346933	2.786564542	2.519790358	2.425388041	2.443833488	2.844331112	1.917472885	4.684902511	4.063748959	3.103745427	3.769626099	2.96822826	3.744427914	3.482196049	4.100752718	3.719131912	3.673971418	3.486274403	3.912981071	3.702880624
APBB2	0.272303703	0.267856553	0.268382269	0.301309859	0.290233656	0.260087116	0.270064353	1.529472421	0.289026846	0.292849687	0.309299756	0.298216172	0.438171172	0.248966802	0.248966802	0.248966802	0.282496342	0.248966802	0.248966802	0.248966802	0.288975278	0.248966802	0.248966802	0.248966802	0.248966802	0.294703358	0.248966802	0.248966802	0.279149966	0.248966802	0.248966802	0.248966802	0.248966802	0.248966802	0.248966802	0.317930562	0.264589049	0.300735778	0.256411174	0.294404066	0.339492035	0.298905791	0.302298932	0.276853485	0.271710861	0.291808828	0.287882767	0.30060956	0.276177725
APBB3	2.446718363	2.469918971	2.891290015	2.9097631	2.361784107	2.191924252	3.12400748	2.344544658	2.690295808	2.390404935	2.090431045	2.294100101	2.609043285	2.409649548	2.554998716	1.905576823	2.649335488	0.377211278	3.56423307	0.432204082	2.55018778	0.248966802	1.651048925	1.253241281	2.157220419	2.321328441	2.385479708	2.00014832	2.540903717	2.36848123	1.680343437	2.368280969	2.112996956	2.016707832	2.208877472	1.837522949	1.657612545	2.268431991	1.798431283	2.170098402	2.337812962	1.965374985	1.663469018	1.622300171	1.594545232	1.563352026	1.525024511	1.709242873	1.637660302
APC	0.995644008	0.920782083	1.118027343	1.132398025	0.958674646	1.043977955	0.920648853	0.950545066	1.137424614	0.953359133	0.395316951	1.042011537	0.438171172	0.248966802	0.403057793	0.431082887	0.49762871	0.648116085	0.261263948	0.248966802	1.202038204	0.248966802	0.377247295	0.521393412	0.287396711	0.899371999	0.578499621	0.345124149	0.558849182	0.377738125	0.248966802	0.434783316	0.627035254	0.248966802	0.409854276	0.351214359	0.824212402	0.37988617	0.360248448	0.31414799	0.317387657	0.552005565	0.612739173	0.613970163	0.566610673	0.519154256	0.490535273	0.711658791	0.615678544
APEX1	3.354743451	3.411316961	3.056752789	3.175002898	3.354689201	3.55654785	3.122558287	4.032355179	3.075293358	3.582823108	4.394496941	3.598098044	5.073036068	4.759790353	4.2482272	3.85391369	5.425910578	4.266247342	3.596135566	5.145424449	3.307847739	3.065167723	3.826921176	3.878076133	4.986261683	3.22082839	5.048360645	4.43907717	4.182991036	4.233466807	2.343272959	4.327884344	4.431034654	4.462580281	4.389289471	4.326934924	3.389987124	3.905561106	4.410970374	4.569244556	4.438139153	3.885935648	3.659695621	3.518942138	3.676090335	3.680031577	3.868623902	3.606205263	3.735105973
APH1A	3.544004917	3.552810735	3.638167894	3.582253761	3.904766146	3.697848825	3.710409685	3.869827112	3.695549359	3.602053892	4.437369499	3.899381239	4.470610466	4.024988717	3.86626879	3.885472594	4.401826734	4.215676153	4.581609148	3.88933094	3.470767556	2.546684583	4.341200594	3.986355687	4.615341757	3.679703444	4.601497197	4.624548613	4.354031676	4.586466697	4.931270504	4.177542483	4.879027544	2.795675571	4.228656053	4.053762704	3.772226389	4.251718079	4.404284055	4.248233109	4.206706421	3.900344938	3.941522025	4.157168527	4.028831415	4.24536066	4.061573415	3.889458453	4.129825781
API5	2.442315989	2.48383503	2.437621677	2.251199402	2.262637265	2.653455187	2.155550475	2.960201332	2.410562182	2.610738305	1.517587064	2.340682564	1.633873056	0.744306136	1.337924506	1.635535678	1.739797308	0.995108744	4.025416306	0.618229876	2.252869189	1.71983306	1.870388848	1.990718209	0.945759493	2.347262605	1.19657367	1.470845709	1.796860933	1.333266277	0.248966802	0.723503117	1.56974237	2.02771206	1.733936735	2.346752705	2.326373999	1.651732453	1.84361354	1.531528842	1.416701558	2.396032048	2.200503133	1.898433926	1.90208967	1.823925063	1.925433546	2.27657244	2.254712791
APIP	1.183209507	1.39587883	1.263801784	1.088391191	1.337013828	1.198400881	1.201619822	1.360787475	1.037853154	1.400922328	2.290758364	1.347091796	2.528053589	0.248966802	1.793078764	2.581360576	2.334665115	1.999107898	3.540465321	3.015054026	1.272151769	0.248966802	1.941289238	1.693048704	1.83280818	1.343761882	2.197316586	1.950059139	2.385412967	1.576283141	2.274708989	2.298138429	1.799217202	2.285521959	1.91914137	2.104764917	1.545705186	1.441814709	1.936908713	1.417506666	1.416701558	1.474490676	1.712785933	1.701597333	1.834952234	1.799391488	1.664637548	1.782584991	1.731084042
APITD1-CORT	0.265674447	0.323085666	0.265164449	0.270609901	0.353899567	0.310877788	0.30625858	0.312583806	0.285984489	0.274205938	0.67297624	0.290935094	1.129306453	0.248966802	1.677004363	2.54229502	0.937227824	0.248966802	0.248966802	1.74623703	0.254750677	0.248966802	1.076719593	0.296161795	1.653176545	0.268401312	0.550165406	0.574026273	0.558849182	1.053761439	0.248966802	0.375464454	0.248966802	0.248966802	1.503683054	1.636207055	0.334349579	0.667019579	0.511009248	0.274386184	0.881645328	0.262758857	0.342022687	0.646398539	0.930475748	0.457770282	0.54509718	0.433775943	0.409950294
APLP2	4.93259539	5.120130345	4.906144981	5.054087269	5.595036564	4.908371504	5.72986098	3.471303763	4.902306356	4.726231447	3.287644831	5.739988164	3.061628319	2.338348877	3.825956733	3.272395856	3.519916321	2.673689519	5.193327067	2.856405444	5.032167369	2.806417636	3.622060325	3.451452299	2.845464315	5.30553027	2.385479708	3.10216509	3.020446554	3.098682341	0.248966802	1.654701439	3.256273017	2.31276839	2.664608757	2.760041569	5.278727443	4.206293093	3.965071708	3.628914164	4.132687538	4.449285602	4.121496914	4.53420679	4.092494875	3.915128642	3.66319674	4.201708587	3.99506447
APOBR	4.750509664	4.741872887	4.613733129	4.890932776	5.303094982	4.707916043	5.050446466	2.539669989	4.729160254	4.072695178	2.206019733	5.15761138	1.59463709	1.612938038	2.223763246	1.635535678	2.21820829	1.744363902	3.776162294	1.713935499	4.173490926	0.248966802	2.89730474	3.133520607	2.082697215	4.870534267	2.902251426	3.291062931	2.816032854	3.174508876	0.248966802	2.723820309	2.35810434	2.852480847	2.293825374	1.895078543	4.675291545	4.789930574	3.460676373	3.973495453	4.272811182	4.18561342	3.647065266	4.545355837	3.658939005	4.180818758	3.645825469	3.639801871	3.725266927
APOD	0.248966802	0.248966802	0.258707196	0.248966802	0.248966802	0.27112237	0.254270184	3.630395508	0.248966802	0.248966802	0.309299756	0.290935094	1.129306453	0.248966802	0.248966802	0.248966802	0.248966802	0.248966802	0.248966802	0.248966802	0.248966802	0.248966802	0.248966802	0.248966802	0.248966802	0.268401312	0.248966802	0.248966802	0.248966802	0.248966802	0.248966802	0.248966802	0.248966802	0.248966802	0.248966802	0.248966802	0.248966802	0.248966802	0.282168072	0.333625353	0.248966802	0.248966802	0.261450364	0.248966802	0.248966802	0.277669042	0.248966802	0.258791682	0.248966802
APOL1	2.640438899	2.544294461	2.56542291	2.616329231	3.578565819	2.547010649	2.843490825	1.298457097	2.352852476	2.2831179	1.220477942	2.730685166	0.524214863	0.605435634	0.785896189	0.870197789	0.894496866	1.072931588	3.137077162	1.85884829	2.010332387	0.248966802	1.61680402	1.49490587	0.820322889	3.520649048	0.750235704	1.044047178	0.827478342	0.87621173	1.591525261	0.546570184	0.584850903	2.130821171	0.717203526	0.620556739	3.304531537	3.002425507	1.77270481	2.448783017	2.175259579	2.194916283	1.836142903	2.351153032	1.861433742	2.254048686	1.750730497	1.922045211	2.572640052
APOL6	1.561618933	1.473485594	1.532241631	1.696885643	1.88297193	1.935206754	1.215280947	0.695855965	1.41593211	1.666985152	0.367210563	1.614423865	0.346668452	0.248966802	0.403057793	0.592765215	0.468790874	0.248966802	0.248966802	0.248966802	1.33765338	0.248966802	0.532268921	0.808576041	0.248966802	2.031870716	0.399492901	0.37580325	0.384713831	0.58756357	0.248966802	0.248966802	0.248966802	0.248966802	0.29090175	0.383747564	1.631342971	0.643153728	0.504771829	0.557201652	0.543692973	0.990889904	1.193142241	1.061511915	0.879560223	0.736331696	0.716540903	0.962711172	1.337907633
APOO	0.713353316	0.799913806	0.66005241	0.744439904	0.749711232	0.776091673	0.639849836	0.942958849	0.666577413	0.726826481	0.866105103	0.843972316	1.745558013	0.248966802	1.259376206	1.559315353	1.096518595	0.248966802	0.248966802	0.248966802	0.715334744	0.248966802	0.999082999	1.223031245	1.18845533	0.777502231	0.491770832	1.553681142	1.681064716	0.377738125	0.248966802	0.248966802	1.145317774	0.248966802	1.292851491	0.507005546	1.00621067	1.824377229	1.426760328	1.735648597	1.308801292	1.145290633	1.119622279	1.089299413	1.079713181	1.10398971	1.061630007	1.107477983	1.194089251
APOPT1	1.283419038	1.431020107	1.279834645	1.261706885	1.748786006	1.29166597	1.222063304	1.621282551	1.334345846	1.352373207	3.206688374	1.57400215	2.893989124	4.551739254	3.306732332	3.788646129	3.477116947	0.248966802	0.248966802	3.374925484	1.402916588	3.874243127	3.647727055	2.663464369	4.104036788	1.303115917	3.010199603	3.079046491	3.139024524	2.244483317	3.836879359	3.794453742	2.856169812	3.246706267	2.742231117	3.167551304	1.616809907	1.981727719	2.13668906	2.395334737	2.838424889	1.854378804	1.665035965	1.966369641	2.185709461	2.019284993	2.248411905	1.782584991	1.951338972
APP	3.036251997	2.895242799	2.707921388	2.740002701	3.247198738	2.823012548	2.749444751	0.960240523	2.612890953	2.912468006	0.845879531	3.187391139	1.183200975	0.248966802	0.403057793	1.303033252	1.338890552	0.511046657	3.416747295	0.248966802	3.080454888	0.248966802	1.243108905	1.173339515	0.65381154	2.90107136	0.892444548	0.839144493	0.771956327	1.040853164	0.248966802	2.449623218	1.433756839	0.248966802	0.83526775	1.197789328	2.793448897	1.473738616	1.66634801	1.349771481	1.646842711	1.88739687	1.824972207	1.688680131	1.462383777	1.592203229	1.464030619	1.74463302	1.842682977
APPL1	1.086842775	1.10463452	1.14103039	1.216578476	1.076586369	1.206088024	0.955252786	2.713751835	1.177377039	1.324454671	0.944285811	1.028941326	1.235154461	0.248966802	0.542267352	0.738140093	0.75814115	0.248966802	0.248966802	0.350513636	1.122027671	0.248966802	0.799819317	0.724814221	0.431630722	1.072431038	0.699537305	0.724634053	0.963805858	0.831938362	0.248966802	0.344864597	1.130730889	0.248966802	0.86333358	1.002127756	0.939649354	0.594203931	0.667178136	0.602061905	0.671176329	0.920129354	0.960287845	0.783929655	0.864676673	0.82164492	0.78161233	0.940500659	0.904330679
APPL2	1.870976198	1.860610172	2.119947405	1.971795952	1.638065543	1.964961007	2.0320837	2.155403954	2.220479285	2.000152406	1.567846514	1.759514487	1.28530188	0.248966802	1.176303802	0.870197789	0.958127872	0.248966802	0.248966802	0.322222199	2.153429945	0.248966802	1.265386411	0.895423082	1.908728275	2.028312683	0.823091638	1.397986788	1.171165602	1.844874445	2.901869192	1.170017347	1.385422612	0.248966802	1.207844502	1.30359687	1.776794244	1.185088414	1.262719316	0.962590797	1.024932008	1.633329907	1.799517335	2.08152684	2.182712375	1.688867507	1.941794382	1.675409976	1.524210343
APRT	3.976295027	4.036261395	3.608957111	3.831138584	4.001428705	3.882775982	3.496596115	3.602118874	3.695262723	3.742424763	6.181780833	4.445528867	6.677442111	5.278975692	5.603101048	5.836672929	6.660957588	6.292366668	5.667904023	6.257989822	3.159274175	6.236398643	5.468762085	5.969654609	6.436063759	4.239585165	6.685408164	6.609468198	6.63587137	6.134870363	5.573383896	6.259320475	6.58836555	6.390183557	6.724369418	6.36331035	4.165776163	5.603897109	5.383974014	6.531142552	6.468136262	4.923446075	4.79157115	4.73100042	4.627947579	5.153478493	5.173731284	4.844628811	4.875253857
ARAP1	5.338473562	5.239940913	5.455031461	5.568891726	5.582321528	5.102604016	5.703144271	4.132939739	5.648347336	4.809693747	4.065515722	5.521312811	3.17236974	4.029522783	3.86626879	3.931553126	3.773826216	4.519526975	5.578596521	3.364558661	5.190859978	2.276644833	4.306707658	4.935428864	3.806158566	5.185992338	4.223892429	4.263586741	3.928300243	3.719257792	3.688295226	4.060010564	3.69099449	3.955896069	3.527045299	3.249274393	5.057364396	5.183427639	4.280819254	4.530473988	5.048162317	4.556518243	4.225510949	5.021598068	4.216370278	4.553686986	4.174909524	4.368091618	4.510177669
ARAP2	1.14036738	1.196229982	1.211265431	1.182732533	1.150159328	1.079983282	0.871455517	0.83585267	1.213052878	1.163806377	0.502567291	0.900879172	2.228198383	0.248966802	0.542267352	0.431082887	1.115247978	0.248966802	1.467329647	0.445380509	1.272151769	0.248966802	0.568554591	0.832784775	0.361315448	1.23436745	0.446369528	0.492384255	0.728866002	0.739094575	0.248966802	0.248966802	0.426661801	0.248966802	0.519741666	0.725819016	0.811505983	0.436523506	0.504771829	0.548893228	0.339492035	0.811721022	0.918858368	0.89155846	0.795732594	0.623464326	0.57687054	0.830612369	0.742060366
ARAP3	2.871930337	2.940936265	3.276028229	3.213070631	2.858058247	2.531033015	3.265322451	1.19001991	3.077054512	2.462626272	2.275716947	2.961450489	1.28530188	1.129350792	2.093981807	2.023739905	1.821904359	1.392045495	1.579610555	1.030380711	3.004822185	0.248966802	2.085993474	2.08107116	1.94524085	2.390585334	1.887711592	2.095393258	1.9579114	1.959056672	3.09567567	1.797131017	2.25427059	1.4771651	1.573303209	1.386203374	2.926085838	2.79605993	1.936908713	1.936895871	2.575210929	2.412623128	1.980306946	2.922970611	2.341639466	2.331379837	2.073844004	2.350410827	2.098844136
ARCN1	2.964383111	3.087501184	3.03140749	2.935207868	3.145739171	3.307330708	3.12906822	3.143464282	3.040062627	3.049729479	1.897578928	3.196187232	2.253611139	2.011626762	2.304220895	1.776865277	2.285901425	1.374589683	3.975910539	0.248966802	2.77711952	0.248966802	2.123063269	2.539014194	1.896349137	3.060065823	1.384827655	1.887562174	1.961017985	1.992961578	0.248966802	0.815647482	1.56974237	3.473897925	1.639717801	1.523929946	3.318818561	2.956362321	2.789739296	2.864856745	2.584495649	2.977753524	2.644368954	2.760875551	2.707570018	2.764247726	2.349979926	2.821761501	2.777904815
AREL1	2.338746222	2.207365636	2.490246161	2.461319756	2.260562377	2.494619093	2.422586686	1.828980872	2.497297547	2.292927098	1.326459862	2.495449161	1.380652127	1.512867771	0.994265919	0.991174726	1.058314212	0.88845609	3.628534925	1.003907103	2.270105305	0.248966802	0.972247107	1.294499959	1.324031766	2.244290886	1.082495321	1.289377216	1.14408712	0.846847625	0.248966802	0.815647482	0.857114871	0.950066908	0.777443038	0.893353109	2.247595864	1.671530712	1.448046785	1.375839886	1.437345951	1.986307995	1.975263456	2.220836208	2.121424801	1.927175674	1.836356009	2.152947109	1.762211243
ARF3	3.452475519	3.452884609	3.52938217	3.417141689	3.848894887	3.527314887	3.472339403	2.83405332	3.56609714	3.438653575	1.917097338	3.541956238	2.528053589	2.797685873	2.223763246	1.635535678	2.183132126	3.083992189	4.051317845	1.68089415	2.932691509	2.584493888	2.682336824	1.192175055	1.724936396	3.460402812	2.178928534	1.887562174	1.93597596	2.039128408	3.454526225	1.715764664	1.989087288	0.598063676	1.485740102	2.104764917	3.610788974	3.61481951	2.931341728	3.074006396	2.758646689	3.322590609	3.467903885	3.610822139	3.601745693	3.237649236	2.998180878	3.425377514	3.128558285
ARF5	4.457164964	4.512489398	4.384018048	4.569767174	4.7931742	4.524107538	4.56340177	3.813441986	4.519954131	4.073444206	6.213699821	5.224585573	6.194019357	6.163371976	6.919759941	6.098070127	6.607804366	6.442849695	6.20653884	6.305506373	4.091229339	6.168226085	6.302819266	6.239560684	6.749086765	4.636668719	6.014463556	6.598535653	6.112676078	6.02486417	6.088171737	5.916559539	6.509870024	5.146705646	5.990399237	6.06600488	5.025053111	6.002624273	5.745939936	6.098229279	6.22822609	5.175424354	5.117896549	5.526978164	5.34430323	5.67815056	5.20074865	5.062333938	5.111133084
ARFGAP2	3.528513209	3.668771775	3.585284055	3.512818918	3.72043028	3.629463624	3.807176216	4.070279207	3.640039671	3.678876181	2.433129373	3.458304876	2.327269123	0.248966802	2.264552878	2.282680782	2.693626501	3.065073058	3.008026665	1.808748178	3.355390469	0.248966802	2.389628157	2.601406977	2.472819554	3.382838519	2.197316586	2.926798473	2.5178837	2.261274267	1.362928646	3.008834913	3.51683902	3.154335817	2.513407878	2.321784356	3.378905222	3.650172671	3.727961231	3.744380547	3.683368107	3.628927227	3.301576687	3.189137294	3.163281687	3.23307669	3.076211908	3.351549572	3.38440806
ARFGEF1	2.197863586	2.476313832	2.168119203	2.22249038	2.311559815	2.329365553	2.356931698	2.132242556	2.350670105	2.204336685	1.731127259	2.327102382	1.554304148	2.991406535	1.550767399	1.102787345	1.626862078	1.177294303	3.44801334	3.067127543	2.126081214	0.248966802	2.449226907	2.394698154	1.667816905	2.246129981	1.042372571	1.788427238	1.479185498	1.257183433	0.248966802	0.248966802	1.101107061	2.531487526	1.623398579	1.494440182	2.343392797	1.876483968	1.742540856	1.458003762	1.564781263	1.924022437	1.809469889	2.067624936	1.752459998	1.862331133	1.464030619	1.821775108	1.848133267
ARFGEF2	0.946751797	0.952819719	0.963811943	1.006202778	0.833056557	0.964629335	0.824096114	1.462072722	1.128960088	1.127336765	0.367210563	0.779535171	0.524214863	0.248966802	0.248966802	0.248966802	0.378648536	0.248966802	0.248966802	0.364453988	0.987822066	0.248966802	0.335741712	0.43968233	0.396901428	0.82585342	0.300906897	0.313778451	0.403104163	0.314788712	0.248966802	0.248966802	0.248966802	0.248966802	0.331652123	0.351214359	0.625605694	0.340853708	0.401121277	0.352843258	0.294939329	0.617874713	0.638490491	0.464359896	0.529345567	0.438833974	0.5235194	0.672992878	0.563621782
ARFIP1	1.739601854	1.875641798	2.027066318	1.96885683	1.925500035	1.990780089	1.667873352	1.7701782	2.324220855	1.502306008	1.945888584	2.044950233	1.333764593	1.095154325	0.994265919	2.023739905	1.370415955	1.660421475	1.579610555	2.442182687	1.369988	0.248966802	2.358879335	1.947028408	0.921529524	1.738945127	1.021884841	1.256782535	1.916904996	1.999647981	2.372274595	0.881088149	1.086063873	0.810489608	1.606892646	1.883749651	1.852142478	1.021934326	0.800462493	0.502321394	0.722542305	1.486294947	1.724856178	2.122446422	1.84256811	1.288063204	1.296032087	1.717578563	1.579867957
ARG1	1.737207839	1.254214542	1.001040014	1.577512992	1.484752154	1.380965039	1.617320609	0.537925078	1.167492178	1.007037498	2.182018452	2.142564315	2.253611139	3.442726607	4.185885279	3.85391369	2.053180041	0.248966802	0.598247379	2.368007636	1.352563428	5.31946963	2.754986708	2.731571546	3.009623049	1.187921188	1.654748184	3.93060803	2.01880659	2.529616851	0.301607288	2.083245322	1.997151364	4.103614058	3.761353344	2.703172305	2.143293494	1.446418745	0.797913986	1.679671523	2.428254101	1.714187576	1.039739875	2.748480583	2.90597286	2.790626278	2.647974605	1.342751881	1.153577921
ARGLU1	3.550837082	3.33500118	3.896798661	4.095304179	3.141235364	3.616542939	3.405090656	4.733820002	3.845151463	4.010068971	3.264974229	3.319688633	3.118061334	1.563770383	2.554998716	2.132953305	2.404852922	1.105040649	0.434151604	2.579987518	4.079259844	0.248966802	3.216003108	1.90958154	2.569549445	3.441532939	3.492028155	2.77969462	3.511647975	3.135576743	0.248966802	1.7394842	2.815705717	4.785074171	4.023203002	4.238536851	2.608724337	1.988057356	2.18917109	1.573090823	1.331036607	2.802357689	3.478190668	2.954608894	3.059271819	2.557419113	3.164249725	3.340026463	2.858430013
ARHGAP1	2.980666226	3.140441456	2.924304534	3.136885734	3.237737117	3.150341194	3.142000617	2.72042332	3.037803617	2.990682897	1.628304448	3.002146291	1.129306453	1.005939408	0.994265919	0.738140093	1.844530095	0.618761822	2.693295798	1.48425781	2.839066928	1.893404273	1.451768836	1.504984603	1.228508755	3.048168332	1.507790881	1.694197779	1.571509405	1.654631269	0.248966802	1.905943004	1.888629678	1.39880962	1.556210598	1.197789328	3.017436748	2.733392688	2.54348556	2.567666705	2.607449345	2.938908537	2.607358341	2.809417185	2.558313579	2.583517167	2.303258757	2.690597165	2.64331141
ARHGAP12	0.979530009	0.799913806	1.048604928	0.949185539	0.790548369	0.932553218	1.029817704	1.705037437	0.959820819	0.940278711	0.981842753	0.604600701	0.682286227	0.248966802	1.337924506	1.102787345	0.580836952	1.744363902	0.71906872	0.248966802	0.756683322	0.248966802	0.944902558	1.027143152	0.531067651	0.95290314	0.947795967	0.700599438	0.67691129	0.786263204	0.248966802	0.248966802	0.353169494	0.248966802	1.14063189	0.893353109	0.606117691	0.417890358	0.598546349	0.395169804	0.294939329	0.718051168	0.829457706	0.769280063	0.664387985	0.761951731	0.852554306	0.730609956	0.653524356
ARHGAP15	3.435225009	3.37910322	3.63380821	3.328202988	3.518190091	3.520394933	3.135548909	3.323265503	3.430432866	3.446769764	4.265295201	3.476872184	3.907885006	3.879374746	3.879459657	4.50927963	3.605200862	4.009187349	4.568061576	3.28250357	3.209649435	0.248966802	4.025982832	4.151046799	3.745339523	3.412620672	3.980198775	3.817824792	3.95503361	3.694744705	4.859200272	3.242581039	3.384767405	4.030277636	3.688707368	3.738671874	3.986388946	4.085311478	3.601778913	4.054592805	3.360234326	3.617791184	3.085149546	3.776866087	3.707709632	4.183191172	3.835076954	4.013846488	4.015392456
ARHGAP17	2.239055552	2.307268016	2.318498041	2.099561632	2.719911341	2.372700606	2.064143779	3.938877334	2.106972912	2.376876323	1.188710225	2.258459961	1.073320209	0.248966802	1.61526617	0.870197789	1.490049548	0.248966802	0.986820266	0.248966802	2.403653045	0.248966802	1.412381559	0.645031247	0.871813494	2.532974352	0.936894272	1.02481791	0.957598019	1.696387076	2.40472079	0.248966802	0.496591108	2.205406276	0.654338706	1.063661718	2.478135295	1.79940134	2.099919952	1.810537827	1.545893678	2.216337319	2.36088763	1.898433926	1.95925253	1.823925063	1.809861347	2.258731374	2.004372853
ARHGAP21	1.048737115	1.146063126	0.941811458	0.842435179	0.877059224	1.018010322	0.989046127	0.994194962	0.889403159	1.179476442	0.309299756	0.847285315	1.183200975	2.002430608	0.248966802	0.592765215	0.378648536	0.248966802	0.466375087	0.248966802	1.122027671	0.248966802	0.417592102	0.248966802	0.248966802	0.913327995	0.300906897	0.313778451	0.384713831	1.027828352	0.248966802	0.546570184	0.909326297	0.514479514	0.554586362	0.383747564	0.766130959	0.436523506	0.568957292	0.493689864	0.317387657	0.69110379	0.760772889	0.500287937	0.548098437	0.525151415	0.618174959	0.67788317	0.706495268
ARHGAP24	1.344460487	1.081941344	1.070890804	0.997576233	1.288961277	1.206088024	1.176699001	2.957783504	1.037853154	1.008291525	0.449938519	1.261524088	1.426063661	0.248966802	0.542267352	0.248966802	0.781780978	0.248966802	3.243179459	0.293364848	1.206521558	0.248966802	0.377247295	1.10871678	0.465543609	1.268548083	0.550165406	0.985572955	0.583247191	0.673703871	0.248966802	1.170017347	0.327815885	0.248966802	0.944396701	0.477164173	0.923994283	0.610705757	0.774772541	0.589964975	0.339492035	1.107575069	0.86534029	0.850393725	0.864676673	0.678313031	0.772494183	0.901312773	0.784370868
ARHGAP25	4.756284745	4.700883186	5.150578553	5.021126854	5.074169731	5.161736001	5.162842123	4.804894361	5.045457543	4.590488665	4.445793219	5.087638691	4.052448701	4.306679524	4.120727284	3.342293592	4.195091106	4.158175656	4.482678393	3.596335914	4.520246851	0.248966802	4.630105753	4.868210108	4.47046344	4.880731519	4.419640026	4.161636168	3.739493288	4.08889265	4.228797285	3.578016677	4.305152563	3.763602506	3.518245818	3.610522432	5.482338675	5.046849612	4.319758056	4.548036764	4.375333325	4.807279972	4.636280798	5.13306916	4.921518399	5.015710303	4.431046867	4.884968647	4.558909604
ARHGAP26	3.20383536	2.85788374	3.553652931	3.686566318	3.243526588	3.343502454	3.050846508	1.636143881	3.321362155	2.861338909	2.229628244	3.253808087	1.554304148	0.870975179	2.138552156	1.559315353	1.65273386	1.115586803	2.17139799	2.361071445	3.269438143	0.426004087	2.631788055	3.097339763	2.218169905	3.077041435	1.092354049	2.244141782	2.057053252	1.986244042	0.248966802	1.667122599	2.227100953	0.466761044	2.495586215	1.160722494	3.33740427	2.888621958	1.992574521	2.4228748	2.375742498	2.483046213	2.298654744	2.978155877	2.643616543	2.812858825	2.498385638	2.779730525	2.704685713
ARHGAP30	5.100204384	5.084898816	5.075182476	5.119571849	5.288404008	5.181488823	5.293672284	4.453611961	5.12486368	4.824452264	3.065147072	5.39937717	2.202329948	1.551212112	2.851236816	2.282680782	3.279565883	2.726246295	4.3608319	2.703029234	4.677210495	1.977006298	3.341885928	4.171756235	2.889850012	5.15132794	3.058776563	3.626984944	3.28251297	3.240915659	2.913190525	3.134915117	3.439055313	2.690544135	2.764726164	2.878923843	5.177145077	5.084626932	4.590669398	4.628843739	4.586454046	5.08499928	4.675484177	5.082612869	4.70203448	4.79770674	4.467523434	4.803548058	4.651696933
ARHGAP4	4.666818532	4.579769894	4.518132135	4.859837183	4.561259556	3.948408192	4.619317201	4.22774696	4.608466689	3.93127465	5.537845302	4.902476948	5.300379366	4.358053782	5.370649065	5.106237646	5.139532418	5.230125592	4.971323677	5.389070339	5.125086881	3.542257792	5.31572683	5.904524095	5.089099056	4.788568077	6.026083062	6.16461447	6.093871955	5.947436636	4.591435618	5.490785194	5.584491868	5.85963434	5.876240747	5.770897392	4.401294054	5.597443075	5.138432604	5.997080427	6.538499185	4.770946689	4.148911942	4.625488554	4.118606053	4.461703297	4.299162211	4.432805397	4.28523328
ARHGAP44	0.305000609	0.278540678	0.274796458	0.289579367	0.282074177	0.292942833	0.280498548	2.425321472	0.307147479	0.296960226	0.248966802	0.278717704	1.073320209	0.248966802	0.403057793	0.248966802	0.248966802	0.248966802	0.248966802	0.248966802	0.280494942	0.248966802	0.248966802	0.284506996	0.248966802	0.248966802	0.248966802	0.248966802	0.259098182	0.248966802	0.248966802	0.248966802	0.248966802	0.248966802	0.248966802	0.248966802	0.258360435	0.259470276	0.260119004	0.254086634	0.248966802	0.248966802	0.253140003	0.269932186	0.260383651	0.256196073	0.248966802	0.278242968	0.2544502
ARHGAP5	0.921669969	0.872232794	0.943825424	0.98162567	0.670660537	0.839244123	0.747189494	1.623318133	0.834238423	1.125026511	0.925134223	0.884847822	0.682286227	0.248966802	0.248966802	0.248966802	0.872647205	0.248966802	0.248966802	0.248966802	0.862743932	0.248966802	0.456839296	0.608104785	0.287396711	0.679283429	0.461662599	0.405843517	0.599286279	0.418228462	0.248966802	0.248966802	0.473655905	0.248966802	0.91787855	0.84743803	0.710183704	0.454919062	0.349846711	0.304309803	0.382709999	0.684287558	0.666921708	0.42128074	0.620763413	0.476461255	0.716540903	0.645795885	0.554760064
ARHGDIB	7.806019155	7.72068369	7.77582269	7.693766385	8.016235268	7.923022592	7.789719751	6.930390263	7.817326666	7.631976267	8.599091894	8.600938742	7.971926103	7.71128695	8.684218477	8.140134896	8.153090788	7.919638356	8.216862222	8.198314646	7.56279268	6.151229934	8.610671631	8.824729694	8.578206896	8.067590603	7.870022234	8.700939028	8.609397033	8.145951085	7.811396543	8.064898403	8.254851063	7.494725939	8.330250582	7.92000999	8.869681954	9.532806055	8.936904375	9.791311062	9.135413019	8.573222123	8.429362709	9.129471791	8.989125796	9.303558725	8.646433473	8.6071593	8.726181659
ARHGEF1	5.57300912	5.701309508	5.740153229	5.815307411	5.432446847	5.120383381	5.823089102	5.32695761	5.80917276	5.216143448	4.255745087	5.328694866	3.287568162	3.914117391	3.40121852	4.061571494	4.170676793	4.36678455	5.093700289	4.119452255	6.044017384	3.867686556	3.972821926	3.834780801	4.117431308	5.582935357	4.273480616	4.677841132	4.701967735	4.76680824	2.870269493	4.012127708	3.960062901	4.292238172	4.299699525	3.967854442	5.0758561	5.326722012	4.922334158	5.240469105	5.280137866	5.463374828	4.70014885	4.940558362	4.610210661	4.902783568	4.743130495	5.019392796	4.626016212
ARHGEF11	2.653828266	2.734299714	2.839225399	2.908229719	2.928361797	2.935953971	2.735765641	0.932051726	3.025087377	2.604947581	1.071668201	2.749398984	0.682286227	0.530643051	0.669218391	0.870197789	1.354739362	0.478733682	1.483165024	0.534392282	2.743577228	1.319653208	0.999082999	1.40088125	1.819757125	2.837433991	1.032165074	1.206466723	0.976141972	1.040853164	4.125513226	0.405428738	0.584850903	0.248966802	0.686113503	1.233927619	2.599514627	2.322026806	1.502278174	1.219730315	1.385170273	2.090517793	2.098666071	2.696517612	2.365624261	2.268420721	1.904718083	2.329585951	2.262897522
ARHGEF18	2.759053806	2.875585041	2.57909263	2.698023269	2.562918148	2.808567937	2.554723592	3.116259543	2.728895561	2.748806502	1.74211246	2.701236121	2.00696764	1.728990751	1.337924506	0.991174726	1.866806465	1.451529392	1.818864893	2.073488242	2.792609048	0.248966802	1.749160903	1.770288615	1.562070078	2.429411278	2.053329264	2.268870472	2.05995373	2.096394343	2.234659838	1.454281273	2.112996956	2.595750855	2.009820751	1.789765883	2.387580749	2.366431958	2.43038947	2.558384155	2.276118454	2.723100452	2.341420457	2.20277843	2.173683578	2.317624444	2.258243519	2.599463399	2.34228807
ARHGEF3	2.628216695	2.727979832	2.566076795	2.497970619	2.441790946	2.655562125	2.502754914	3.063013133	2.462013985	2.822657968	1.266855229	2.284355953	0.954375447	1.19540407	0.785896189	0.738140093	1.187824767	0.248966802	1.660757235	0.248966802	2.479706398	0.248966802	1.308935245	1.422311561	1.10484973	2.728950145	1.447618916	1.336928731	1.375899139	1.375006023	0.248966802	0.248966802	1.283606905	0.248966802	0.83526775	1.464335024	2.422817481	1.356326117	1.655127242	1.182619589	0.91146379	2.586287835	2.640391747	2.091375389	2.224115369	2.002187791	2.231875511	2.76486918	2.386658676
ARHGEF6	2.809491642	2.933350057	2.841387675	2.621952981	2.815584582	2.812350062	2.653862802	2.308311037	2.760474088	2.938684765	1.01844675	2.928984976	1.28530188	0.248966802	0.893839667	1.303033252	1.273694646	0.799684952	2.097880915	0.248966802	2.761969629	0.248966802	1.243108905	1.013087588	0.871813494	3.125470177	1.021884841	1.206466723	1.304322027	1.066555242	0.248966802	1.061286797	0.378085228	0.973020381	0.970436208	1.251662875	2.929519953	2.085727686	2.096813137	1.742950755	1.681867961	2.706376394	2.491147781	2.485680986	2.258681832	2.2702072	2.047627643	2.583264272	2.500636735
ARHGEF7	1.792442904	1.689031995	1.759626493	1.619348683	1.597543439	1.69550302	1.600762308	2.227205669	1.684359801	1.710778822	0.553343572	1.45417997	1.073320209	0.248966802	0.893839667	0.248966802	0.872647205	0.786545422	2.094448542	1.056377266	1.855274497	0.248966802	0.799819317	1.920918009	0.531067651	1.501949209	0.67350396	0.676157625	0.743372917	0.551613807	0.248966802	0.313601622	0.821227053	0.248966802	1.070134296	0.84743803	1.348714795	1.094127843	1.157309514	1.017816103	1.104535506	1.405711665	1.275458999	1.367363823	1.249734069	1.111981097	1.263859756	1.247282271	1.252800003
ARID1A	2.868106096	2.872943652	2.88239204	2.970901215	2.96641239	2.906179026	2.845688336	2.862767703	2.841970757	2.747680701	0.740266376	2.880896391	0.824735784	0.396668453	0.785896189	0.738140093	1.17001998	0.268000288	2.209973285	1.179765751	2.957285769	0.745000347	0.799819317	0.531289418	0.793871628	2.777656926	0.521263546	0.600244891	0.728866002	0.551613807	0.248966802	0.248966802	0.473655905	0.884994314	0.621848292	0.564898023	2.553199181	1.233841043	1.219571865	0.852131308	0.820093259	2.159721301	1.902738253	1.866672369	1.846361024	1.645480084	1.750730497	2.002214187	1.715264917
ARID1B	1.459302161	1.541596523	1.428190605	1.444193908	1.393019713	1.492033175	1.343973366	2.172650041	1.453024848	1.568410481	0.553343572	1.281254732	0.438171172	0.424477194	0.542267352	0.592765215	0.468790874	0.462301679	0.36746159	1.972433681	1.333560117	0.248966802	0.532268921	0.4291352	0.396901428	1.311337238	0.33452302	0.676157625	0.430257447	0.58756357	0.248966802	0.248966802	0.248966802	0.248966802	0.447421114	0.536242154	1.16613758	0.618886424	0.658775603	0.544721005	0.505099772	1.09478088	1.082580867	0.836406929	0.849637974	0.850590154	0.968881338	1.048284061	0.872591022
ARID2	1.058358302	1.113612777	1.096463218	1.115221892	1.006506628	1.204170075	1.07846615	1.105170706	1.117025693	1.273215393	0.553343572	1.072055941	0.524214863	0.248966802	0.785896189	0.431082887	0.468790874	0.248966802	0.248966802	0.546671513	1.098098357	0.248966802	0.568554591	0.46054805	0.945759493	1.003069476	0.33452302	0.574026273	0.854458093	0.706769674	0.248966802	0.793157235	0.378085228	0.248966802	0.83526775	0.674147687	0.822102422	0.47308301	0.595614603	0.463066223	0.505099772	0.757551355	0.691731947	0.58079608	0.72332771	0.5780327	0.5235194	0.746990443	0.607131815
ARID4A	1.659687893	1.572313651	1.737738181	1.937629043	1.650795869	1.684539273	1.513889162	1.694104054	1.868501996	1.757762727	0.905724976	1.740041402	0.682286227	0.96864914	1.088154129	0.738140093	1.5043296	0.248966802	0.248966802	0.606547255	1.84859697	0.248966802	0.999082999	2.261331817	0.711477245	1.682113536	0.686579353	0.724634053	0.963805858	0.514745288	0.248966802	0.6503147	0.378085228	0.810489608	1.163385798	0.725819016	1.735910951	0.736335984	0.658775603	0.427252823	0.788303579	1.201271495	1.175660241	1.259686001	1.255450752	0.841006124	1.016000878	1.283025552	1.08136834
ARID4B	2.13378278	1.899198249	2.366583534	2.38399783	2.069936684	2.100021322	1.906346966	2.327166146	2.332354138	2.076862256	1.251561187	2.106382927	1.914400032	0.629528976	1.259376206	0.431082887	0.827929359	1.36578193	0.248966802	1.249031601	2.13002006	0.248966802	1.051302127	1.013087588	0.793871628	2.165500195	0.712379908	0.965542744	0.894004654	0.639862405	0.248966802	0.248966802	0.606097257	0.258340013	1.313343036	0.893353109	1.760359319	0.698238725	0.598546349	0.565462501	0.722542305	1.361531998	1.492211732	1.263175466	1.117870823	0.987197475	1.406251067	1.64701258	1.386162573
ARID5A	2.995766521	2.671846982	2.82618324	2.79994008	3.185106109	2.703191373	2.862280924	1.576457948	2.775736789	2.538365167	3.676359335	3.079543828	3.416915877	2.715655443	4.040792747	3.472682783	3.368119974	2.93416501	3.093038545	3.175869508	2.809899649	2.071325823	3.221710849	4.013084804	3.864517066	2.756307809	3.706194718	3.951125717	3.605955295	3.753286807	3.799237596	4.03626778	3.415179189	3.007819482	3.844663436	3.466077249	3.39673742	4.011111026	3.310980613	3.933366489	4.183980825	3.119033305	2.894610143	3.470710382	3.205237998	3.668563156	3.087285157	3.254226337	3.02649309
ARID5B	0.845920751	0.820165616	0.858856705	0.768302505	0.654949036	0.739480198	0.726350974	2.04432445	0.781208038	1.02944488	0.367210563	0.680857696	0.438171172	0.424477194	0.248966802	0.248966802	0.468790874	0.248966802	0.248966802	0.248966802	0.824365416	0.248966802	0.377247295	0.531289418	0.324829446	0.66468996	0.367373659	0.492384255	0.630839226	0.457613361	0.248966802	0.375464454	0.353169494	0.745321263	0.554586362	0.507005546	0.642444392	0.436523506	0.492215502	0.467481029	0.382709999	0.635650331	0.648029954	0.433720888	0.500751138	0.494913169	0.587308037	0.620618405	0.541364582
ARL15	1.260262692	1.28500737	1.326891116	1.305466361	1.256013386	1.092479506	1.190597012	1.530195861	1.422873476	1.363195071	0.804557336	1.306748345	0.524214863	1.525762786	0.785896189	0.738140093	0.607539693	0.248966802	0.248966802	1.385174123	0.97911399	0.248966802	1.150390768	0.808576041	0.871813494	1.095736676	1.250399299	1.100243399	1.042167202	0.904990072	0.248966802	2.770617894	1.491982808	0.248966802	1.14063189	1.063661718	0.947413642	0.766105629	0.653146602	0.581843635	0.505099772	0.911400047	1.10122045	1.191730281	1.000229864	0.987197475	1.00825372	1.025444827	1.027941037
ARL16	0.959131063	1.28368213	1.822272454	1.683501955	1.625221883	1.649730477	1.923925033	2.23343817	1.734320269	1.578576613	3.245806067	1.1758396	4.216512048	2.503897322	3.119299303	3.094788311	3.865179271	3.424436102	0.248966802	3.468251001	2.01630322	0.248966802	3.046265005	2.629318095	2.962900164	1.701009281	3.653895963	2.982679159	3.14586585	3.192129229	4.709774394	2.427889895	3.708290105	3.365311971	3.417734371	3.253681629	1.151087566	2.049871698	2.612548733	2.459903944	2.8149512	1.755419079	1.523644054	1.538389673	1.861433742	1.938454481	2.05892161	1.793891218	1.752555941
ARL17A	0.923776857	1.132876083	1.01067928	1.221525838	0.758559883	1.177047569	0.937230468	2.016198011	0.961728633	1.353360374	0.602393352	0.756813178	1.709281941	0.248966802	0.248966802	0.248966802	0.468790874	0.248966802	0.401191914	0.248966802	1.062268075	0.248966802	0.603949975	0.307723195	0.562746457	1.106575111	0.947795967	0.700599438	0.615149012	0.846847625	0.248966802	0.248966802	0.248966802	0.248966802	0.588609281	0.415563285	0.52022488	0.464029622	0.583827676	0.868915379	1.216265904	0.614293155	1.0129189	0.944679053	1.117870823	0.965309083	0.99263347	0.665626218	0.657668811
ARL2	1.90443458	2.076495753	1.938941129	1.841280871	2.192539491	1.896535939	1.743360178	2.650283024	1.826194314	1.845973172	2.68159399	2.212955878	2.569116685	2.604570468	2.047990495	3.173597256	3.135625781	4.537285889	0.248966802	2.546750588	1.84859697	4.071619002	2.904419987	2.761306357	3.03807465	2.020453985	3.127508327	3.241948942	3.155389529	2.715741048	0.248966802	4.228718672	3.660853756	3.327963317	3.071838544	2.728724675	2.053518049	2.87502523	3.341925796	3.815369933	3.077480211	2.446251236	2.475159172	2.354428375	2.258681832	2.738668795	2.63041795	2.330362627	2.703683913
ARL3	1.260262692	0.97433734	1.273442866	1.246011313	1.406218775	1.22890671	1.129861816	1.041645614	1.334345846	0.999490359	2.412648945	1.112543334	1.815483305	2.477591738	2.824204846	2.023739905	2.912873645	2.854556094	0.248966802	1.98150751	1.096488868	2.513468754	2.262493581	2.375599673	2.351105967	1.296031589	2.365292645	2.536627597	2.136140425	1.445265122	1.813183793	2.787782896	2.005170616	0.26765272	2.083252714	1.538451819	1.644537549	2.196462827	1.731899446	1.955873026	1.699066787	1.307109883	1.353331402	2.069619143	2.054141567	1.978343321	1.840724864	1.66682631	1.685128263
ARL4A	1.009597609	0.854490061	0.919470273	0.847244503	1.093004122	0.978160891	0.840055947	0.360555917	0.957910478	0.897606117	1.867797075	1.457435565	2.893989124	2.011626762	3.306732332	2.795844917	0.958127872	0.248966802	3.075736106	0.248966802	1.154875606	0.248966802	2.515783044	1.648280701	2.43907928	1.024658959	1.648079445	1.382962821	1.299421551	1.116625214	0.248966802	0.248966802	0.943112866	0.248966802	2.565588844	2.304895445	1.328046479	1.496116512	1.366119408	1.340174047	1.774020766	0.963000761	1.240153303	1.575351565	2.000685733	1.396724786	1.486509705	1.130848537	1.471036814
ARL6IP4	3.857329707	3.813086046	3.797835512	3.629780951	3.923902828	3.578923138	3.801074169	4.144325081	3.727577792	3.623079546	6.251189306	4.371815377	6.743954864	7.099745598	6.741605721	6.680299814	7.000187768	6.563545904	5.614686095	6.726515933	3.866743296	5.869959676	6.149563715	6.429791966	6.621404646	4.090602675	6.714624375	6.563567266	6.1768755	6.258144926	5.749898181	6.403165846	6.866918109	6.275421368	6.358366619	6.553158481	4.078979375	5.098953514	5.558886609	6.079154009	6.184245742	4.566514699	4.445466259	4.763394294	4.588294742	4.860718345	4.83577588	4.47169333	4.69493674
ARL8A	2.362240192	2.396412908	2.439050198	2.55493761	2.715373669	2.321425098	2.529793478	2.337535697	2.383064028	2.256453331	2.275716947	3.022438057	2.303131914	2.056748272	2.954567588	2.581360576	2.147181861	4.076860681	2.804609416	3.520546004	2.447872258	0.248966802	2.306128516	2.342259461	1.883862859	2.648263111	1.85912403	2.481272797	2.326413217	2.121134016	2.021061117	2.241123227	1.491982808	0.286099708	2.118613043	1.939524916	2.83850782	3.045546889	2.663834907	2.812893913	2.665474033	2.825000147	2.810033074	3.247556047	2.931193362	2.997813267	2.896929248	2.900751335	2.774092201
ARMC8	1.879685181	1.80903556	2.006016515	1.838868253	1.789648974	1.925926756	1.85141539	2.323832086	1.839743751	2.072672634	1.397661268	1.89294156	1.28530188	2.652389587	1.736208619	2.329325162	1.17001998	0.248966802	2.459825988	0.445380509	1.733188962	0.248966802	1.471066434	1.173339515	1.126209722	1.846303195	1.376783049	1.694197779	1.197745187	1.474359372	0.805481246	0.546570184	1.897273544	3.065021801	1.250974008	1.464335024	1.75483914	1.346506973	1.350552366	1.096881914	1.192173984	1.727510301	1.783737553	1.521005612	1.682043602	1.333198469	1.619584537	1.739964193	1.658490716
ARMCX2	0.607234593	0.643398109	0.491304664	0.527889664	0.451714921	0.660551451	0.486059685	1.928919623	0.508506043	0.543499087	0.602393352	0.451929742	0.524214863	0.248966802	0.248966802	0.248966802	0.315264291	0.248966802	0.248966802	0.248966802	0.51784827	0.248966802	0.335741712	0.248966802	0.248966802	0.447445916	0.564402072	0.345124149	0.654059163	0.551613807	0.248966802	0.599374777	0.563286975	0.248966802	0.717203526	0.507005546	0.434428325	0.37022661	0.387625255	0.404409415	0.317387657	0.635650331	0.487268786	0.283741738	0.401123381	0.42607026	0.501613983	0.401618881	0.448734404
ARMCX3	1.554837756	1.590649187	1.628038444	1.604275696	1.411838758	1.549057587	1.421447787	1.932207549	1.566444959	1.683563954	0.804557336	1.423434817	0.605414383	0.248966802	0.893839667	0.431082887	0.709666686	0.248966802	0.248966802	0.263918479	1.642347403	0.248966802	0.999082999	0.4291352	0.531067651	1.389963501	0.947795967	0.676157625	0.834270728	0.739094575	0.248966802	0.248966802	0.647673718	2.105077263	0.777443038	0.75097686	1.323578767	0.823863104	0.764367088	0.629899754	0.599713467	1.245932363	1.40488183	1.081414591	1.300386592	1.042600213	1.190449088	1.331933835	1.168177188
ARMCX6	2.048494044	2.042423217	1.882310976	1.754342096	2.07466829	1.909541724	1.977816009	2.849206854	1.972457629	2.083421463	3.038661205	2.081278974	3.002897668	3.69188058	3.364163267	3.319368575	3.215912774	4.110202353	0.248966802	3.511177734	2.174941678	0.248966802	3.403447748	3.178294322	3.03807465	2.090369801	2.932751321	3.111309787	3.062994063	1.784205337	0.248966802	2.881372522	2.523566701	3.444431696	2.615948167	3.499861414	2.317414283	2.555168142	3.226798223	3.477364583	3.175970197	2.511243503	2.456279048	2.326348026	2.467648133	2.491562861	2.514882467	2.421382569	2.835747126
ARNT	2.06767589	2.096257665	2.032754268	2.176735192	2.120005968	2.228239443	1.960886243	2.99625259	2.014420995	2.280525408	0.740266376	2.204584679	0.682286227	0.248966802	0.669218391	0.991174726	1.475626735	0.248966802	3.266242893	1.155917876	2.085278491	0.248966802	0.799819317	0.977337643	0.846297896	2.153138131	0.869695345	0.651294578	0.75773541	1.364683753	0.248966802	1.49665468	0.647673718	0.331210899	0.83526775	0.700214671	2.054417065	1.316642079	1.405155089	1.122302725	1.216265904	1.924022437	1.960026326	1.742171931	1.796257873	1.419441622	1.562537789	1.925133338	1.618652262
ARPC1A	2.477164481	2.548714607	2.508730693	2.468620762	2.771093854	2.653455187	2.762064927	2.762897949	2.639355403	2.533147379	4.622639048	2.886543064	4.841258617	5.194685633	5.753962039	4.50927963	4.972396483	4.555797237	3.128711945	4.628468537	2.20661956	4.079206009	4.473866725	4.52245276	5.271502821	2.592011087	4.666458816	4.53224024	3.987387583	4.351857585	2.283459813	4.122230276	4.740585968	2.999459381	4.041742702	3.876504872	2.788054122	3.252937216	3.138908821	3.091988297	2.946789426	2.756790375	2.714901828	3.090449331	3.00770385	3.043446342	2.801541658	2.882332748	3.062886703
ARPC1B	6.067986888	6.059514786	5.884037114	5.961595611	6.6475552	5.806677062	6.015392129	5.297196948	6.050132941	5.558158945	8.099218028	6.858625958	8.337653558	8.243476009	9.279966081	8.64599036	8.460228817	8.088828674	7.02544543	8.188858714	5.746076472	6.670436688	8.559755485	7.967955881	8.583525129	6.122338338	8.371393896	8.382025371	7.747808906	7.760195691	7.508131156	7.760307783	8.451531375	7.35099081	8.02250625	8.027991248	6.319017866	7.291845681	6.930508878	7.140689496	7.314318042	6.325181778	6.501102229	6.867371858	6.542474248	6.585137096	6.386886568	6.465958622	6.491665594
ARPC2	6.306522204	6.168719705	6.149496653	6.157238215	6.632140432	6.347963503	6.299332661	5.476842519	6.443379994	5.95334101	7.362192929	6.773925822	7.00375943	6.77804526	7.485509897	6.900945702	7.165433232	6.913635822	6.235459338	6.891447699	5.933983025	5.982969506	7.462814609	7.326373433	7.29198702	6.636533326	7.124874899	7.410494577	7.501583209	7.077706787	6.310487062	6.746409279	7.278761309	6.676381801	7.013318987	7.226835653	7.250057798	7.591443117	7.215386955	7.412721026	7.318323466	6.793443463	6.831599901	7.580324632	7.279623011	7.445220477	7.031903611	7.050861857	7.068878288
ARPC3	6.48967307	6.374990321	6.264194018	6.34239312	6.900592715	6.50451021	6.517337338	6.04274952	6.610933983	6.062814784	8.016950852	7.00687679	7.493519773	7.004791342	7.780911559	7.264188038	7.785577189	7.479760737	7.245376427	7.485707738	6.224872841	4.731547334	7.965841	7.711116361	7.858417916	6.94690052	7.704030164	8.286738211	7.958996925	7.659026595	7.019327936	7.154695309	7.918993898	7.356661059	7.443937625	7.51538178	7.588468284	7.962779118	7.677082611	7.763516226	7.525486755	7.020041107	7.161301645	7.831207995	7.644580165	7.730258413	7.316414451	7.294823323	7.545615016
ARPC4	5.928190995	5.877513318	5.943560385	5.823262222	6.299712531	6.045523687	6.010699331	5.263115168	6.043223685	5.662599084	6.68676617	6.488903113	6.125128269	5.512291268	6.661783255	6.27827296	6.775038944	6.193791365	6.080137291	6.407283475	5.145271795	5.529959817	6.865336085	6.658775649	6.918579374	5.777702042	6.42902805	6.955673776	6.471734414	6.376534438	5.919133327	6.441632069	6.783119031	5.034233067	5.984820996	6.180959266	6.358861817	7.096432439	6.719773367	7.26810061	7.323357984	6.201668006	6.178381692	6.812014255	6.514588418	6.811483019	6.293362883	6.186772023	6.415699496
ARPC4-TTLL3	0.542895894	0.643398109	0.815519225	0.713167786	0.761497414	0.829323663	0.804346795	0.59850316	0.741781894	0.569217789	0.905724976	1.210983614	2.253611139	0.248966802	1.176303802	2.079379803	0.850461535	0.248966802	0.248966802	0.248966802	0.82047081	0.248966802	1.076719593	2.468659955	1.883862859	0.713362517	0.619984106	1.044047178	1.234152645	1.354287096	0.248966802	2.546928757	0.450350192	0.248966802	1.250974008	0.775703507	1.04109785	1.409168375	1.175094092	1.623414126	1.487700349	1.047758924	0.944890874	1.440076066	1.000229864	1.376964393	0.903561392	0.964713456	1.141791196
ARPC5L	1.916122822	1.879156006	1.942974257	1.858851194	1.968082378	2.078196646	1.852289981	2.370630088	1.99125886	1.952089094	3.082537981	2.062160119	3.090120741	2.958497004	2.452809914	2.692584984	3.149321076	1.41783948	0.273457162	2.762143277	1.82157343	0.248966802	2.960112897	2.613102302	3.24749515	1.909558969	3.311787892	3.060281116	3.248592222	3.290834562	2.424635245	3.399700592	2.80196149	2.474317642	2.952801696	3.186116245	2.153398516	2.322026806	2.942345462	2.821541708	2.50848893	2.705535081	2.718679103	2.528356795	2.583529507	2.641257265	2.415878408	2.543627747	2.42727976
ARRB2	6.59299566	6.466129171	6.775607967	6.46123621	6.811100228	6.358348989	6.976235621	4.67689325	6.572044661	5.994893814	7.984939922	6.964505729	7.752184478	7.372699933	8.71627585	8.210351635	7.920312156	7.551301867	6.873777999	7.499097813	6.398844331	6.471482008	8.226135701	7.917206367	8.194711362	6.537575266	7.654253642	7.894827767	7.366437253	7.555197343	7.20032905	7.630548841	8.134578802	6.547912026	7.564234052	7.428389819	6.708055713	7.191029472	6.324923959	6.836269682	7.418742681	6.51402799	6.385685346	7.226419845	7.055796054	6.865586952	7.07124246	6.31424031	6.599882982
ASAP1	2.56347698	2.299420613	2.862301751	2.637306206	2.600314593	2.740061683	2.123307201	1.266686244	2.609852679	2.188935764	1.955359383	2.841984525	2.175989195	1.129350792	1.736208619	2.234477792	1.490049548	0.248966802	1.250076555	1.357560753	2.565393461	0.957505035	2.262493581	2.026142135	2.027006349	2.586214947	1.168888561	1.606375144	1.595696025	1.211835416	0.596652057	0.248966802	1.547949705	1.324902131	2.164451084	2.044995664	2.544906885	1.748113749	1.021910917	1.002686584	0.983420173	1.842182378	1.721848071	2.184491761	2.270022359	1.650975408	2.05892161	1.988502344	1.723196162
ASB13	0.839239036	0.949480645	0.888436508	0.906814244	1.064743951	0.858882709	0.922315617	0.363806274	0.875302487	0.999490359	1.266855229	1.169236445	1.512811122	0.987414754	2.680881648	0.592765215	1.222788394	0.248966802	0.248966802	1.300696	0.674924565	0.248966802	1.634028078	0.783954136	1.710867135	1.184088914	1.455279096	1.02481791	1.487827023	1.322639884	0.248966802	2.398393273	1.32263465	0.248966802	1.185786401	1.083603309	1.060916682	1.346506973	1.834938216	1.698572903	2.229532405	1.063603809	1.030044387	1.135724268	1.173279229	1.280992254	1.339901061	1.087402832	1.383662679
ASCL2	0.609854095	0.686155055	0.502279003	0.584670027	0.804857382	0.562155753	0.637822345	0.278544975	0.547137952	0.443215613	1.122995949	0.713900884	1.129306453	2.323655918	1.550767399	0.991174726	1.587163121	0.248966802	0.248966802	1.724783233	0.505772783	0.248966802	1.12624931	1.602078899	1.724936396	0.777502231	1.788110166	1.22343439	1.710896699	2.453734396	0.248966802	2.273978713	2.013145539	1.733885516	1.449170518	1.197789328	0.774884563	0.879397025	1.188776545	1.278698755	1.342027059	0.842660588	1.155736405	1.024980203	0.787864734	0.761951731	0.658329672	0.714041345	0.806936786
ASGR1	1.557554053	1.603453035	1.294113442	1.447364814	2.235428142	1.141409345	1.358820282	0.416406145	1.150865398	1.316377697	2.791428029	2.587966861	2.609043285	3.265722081	3.096886843	2.953045875	3.304261041	0.462301679	1.051974032	2.531385996	1.470334487	1.267477696	2.379451195	1.913370269	3.355439232	1.875904077	3.174671953	2.947370025	2.311886863	2.506329484	2.062323748	2.499096203	3.453779691	2.717978577	2.334494402	3.030443467	1.777883278	2.727730277	2.563128816	1.944833377	3.113202866	2.109723071	1.999064542	2.734721981	2.115150378	1.466948467	1.862372866	1.763158688	2.010867083
ASGR2	1.44470358	2.029830941	1.583520854	2.042694221	2.222694889	1.561096327	1.85141539	0.667202092	1.326964074	1.59369274	2.97023777	3.310416456	2.877737258	4.78548388	3.0741207	3.430515664	3.42176798	1.952807837	1.895811703	2.895334377	2.054937104	2.372385229	2.487634102	2.617754014	2.980599042	2.748544126	3.573472369	2.987653509	2.16336707	2.840166309	3.03737486	3.847259915	3.465451941	2.06824614	2.624173099	2.784614653	2.174226024	2.681612659	2.407167773	1.531528842	2.589115697	1.866472986	1.683707762	2.519630291	1.690508505	2.002187791	1.904718083	1.455262257	2.362741244
ASH1L	1.299734644	1.315156668	1.406448574	1.429303495	1.136647164	1.341375702	1.1878281	1.546020444	1.444864042	1.432092444	0.309299756	1.12078003	0.346668452	0.248966802	0.403057793	0.248966802	0.525901389	0.248966802	0.248966802	0.248966802	1.369988	0.248966802	0.377247295	0.296161795	0.324829446	1.083445309	0.399492901	0.345124149	0.337685477	0.271242785	0.248966802	1.254757728	0.378085228	0.248966802	0.331652123	0.317930562	0.875983247	0.48207994	0.453877201	0.43177842	0.361262843	0.866943213	0.921482859	0.714255127	0.795732594	0.683684935	0.79067321	0.876002597	0.706495268
ASNA1	2.863723086	2.901304317	2.78801661	2.766056114	3.292582813	3.046055852	2.974178125	2.894016286	2.8828184	2.836491092	4.784146479	3.319986746	6.261336998	4.41461091	5.944873073	6.678048882	4.89728235	4.607147541	2.766295366	3.783063781	2.565393461	3.006690299	5.862261449	3.423828389	5.388818287	3.046410396	4.354567771	5.074867337	4.01156023	4.06039454	4.233320805	4.903921118	4.727315879	4.383406405	5.393017923	5.672286429	3.235657472	4.147423572	3.853224498	4.009514067	4.503228419	3.603410457	3.501180867	3.781740179	3.753876002	3.566851871	3.977774299	3.337710755	3.545162089
ASPSCR1	1.523227128	1.548234045	1.449609834	1.475593643	1.615513541	1.215639709	1.514994195	1.662118504	1.366384297	1.241574916	2.019969257	1.455265984	2.758539735	2.652389587	0.785896189	2.184608417	2.294144029	2.519424209	2.475743488	3.563477792	1.784069719	0.248966802	1.61680402	1.710574041	2.00411379	1.49371626	2.902251426	2.039004048	2.385412967	2.552534287	2.826032277	4.226622185	2.682029234	3.757005121	2.047003885	2.426991208	1.513378104	2.257993795	2.354378105	2.917435145	2.914021724	1.972386457	1.699085093	1.503409521	1.501395561	1.862331133	1.619584537	1.686371604	1.697258572
ASTN2	1.054517524	0.919076021	1.168847414	1.312439076	0.776096014	1.289858551	0.932275964	1.551019354	1.319544338	1.398055001	0.449938519	0.669672952	0.605414383	0.580933084	0.248966802	0.248966802	0.378648536	0.248966802	1.008866745	0.911979561	0.972109485	0.275627219	0.335741712	0.386158271	0.465543609	0.817631773	0.53578685	0.651294578	0.375430002	0.690331502	0.248966802	0.248966802	0.519167397	0.248966802	0.409854276	0.415563285	0.540899835	0.399013401	0.532630265	0.506617871	0.403842986	0.684287558	0.628887531	0.569566343	0.500751138	0.55476887	0.677995547	0.610423081	0.559197727
ASXL1	1.986348271	2.016330114	2.102023778	2.013753761	1.760579718	2.114389818	1.873984183	2.580404627	1.99125886	2.313362576	1.795817754	1.588922286	3.118061334	0.605435634	3.727269097	3.29607338	1.899589068	0.876104049	1.362788716	0.496914778	2.170358947	0.248966802	2.251375471	0.589280966	1.94524085	1.631418832	0.925909572	1.382962821	2.331223012	3.126441219	2.588955014	0.625069556	0.727396052	0.3043138	1.070134296	1.386203374	1.427160965	1.321662692	1.395073255	1.67395248	2.21764699	1.761908126	1.802367935	1.470581818	2.133892373	1.470060653	2.013205368	1.723503277	1.637660302
ASXL2	1.183209507	1.128453479	1.245957374	1.151965826	0.961232048	1.298873089	0.895413522	1.2368614	1.236881156	1.222252097	0.309299756	1.033311233	0.346668452	0.248966802	0.248966802	0.738140093	0.827929359	0.746393181	0.692071428	0.364453988	1.190014031	0.248966802	0.417592102	0.579776145	0.396901428	0.988494884	0.35104184	0.37580325	0.403104163	0.29318004	0.248966802	0.248966802	0.275731521	0.248966802	0.409854276	0.592995776	0.840982063	0.389481483	0.38423143	0.352843258	0.339492035	0.704640395	0.722156528	0.58079608	0.602937401	0.476461255	0.512608267	0.753954114	0.615678544
ATAD1	1.503641183	1.393423448	1.549538017	1.55808818	1.375870096	1.622702462	1.201619822	1.884914886	1.529620183	1.752534076	1.000260838	1.266482104	0.524214863	0.248966802	0.669218391	0.431082887	0.958127872	0.248966802	2.530111122	0.248966802	1.591834339	0.248966802	0.888607705	0.579776145	0.76692632	1.352893773	0.60628806	1.063023513	0.861124926	1.671478891	0.248966802	0.248966802	1.216118664	0.248966802	0.747637671	1.433588239	1.310092012	0.823863104	0.977557359	0.772305483	0.524525418	1.386942937	1.591134694	1.093225723	1.266816606	1.219447381	1.364382849	1.430846329	1.258268878
ATAD2	0.648586366	0.790613613	0.67710155	0.652182365	0.619769378	0.73417331	0.651955311	1.096404732	0.650108199	0.824029302	0.338545712	0.61241036	0.524214863	1.060127574	0.248966802	0.248966802	0.282496342	0.248966802	0.248966802	0.248966802	0.694207388	0.248966802	0.293006573	0.248966802	0.248966802	0.670179825	0.33452302	0.313778451	0.403104163	0.398125338	1.060944219	0.248966802	0.248966802	0.248966802	0.331652123	0.351214359	0.608568136	0.360501939	0.397759089	0.333625353	0.317387657	0.555744937	0.542870196	0.402417044	0.401123381	0.413192614	0.410506587	0.615529749	0.439135685
ATAD2B	0.993639573	0.919076021	1.012599429	1.069308314	0.943234291	1.082073517	0.888608879	1.113883739	0.993781328	1.093470495	0.449938519	0.941745647	0.438171172	0.248966802	0.248966802	0.431082887	0.282496342	0.248966802	2.187596561	0.248966802	0.94016143	0.248966802	0.603949975	0.341861676	0.361315448	0.789322429	0.415288286	0.435271014	0.41221216	0.656882364	0.248966802	1.751199312	0.302008735	0.248966802	0.83526775	0.647601038	0.888136624	0.399013401	0.469975485	0.463066223	0.382709999	0.635650331	0.694803441	0.641044176	0.548098437	0.406710428	0.607959188	0.633262068	0.541364582
ATF4	4.225293877	4.031729341	4.010458483	4.102864666	4.224325778	4.140669853	4.1523229	4.554667666	4.07557899	3.990690851	5.806014699	4.593798365	5.853210808	5.331328156	6.127336893	5.787405915	6.15741606	5.295935024	3.700289882	5.402644788	4.371971672	4.15116058	6.3041649	5.49069848	5.858842541	4.205963381	6.117325995	5.8876243	5.608508753	5.474366453	4.655193288	5.563184269	5.858478466	5.471821498	5.729575107	5.85161414	4.574233974	5.07425273	5.255317389	5.384286382	5.43379939	4.728093104	4.760759446	4.896019031	4.980522361	5.100742751	4.965962689	4.612281201	4.959918987
ATF6B	3.804282975	3.808255304	3.799782715	3.897558932	3.886381763	3.698530192	4.02876082	4.073136469	3.867456854	3.754431736	2.037909951	3.988158582	2.202329948	0.248966802	2.093981807	2.282680782	2.24396686	1.563609367	3.766489264	2.740926455	3.70927107	0.248966802	2.022011882	1.827629468	2.093581986	3.861852385	2.41720274	2.481272797	2.149817974	2.547979831	0.248966802	3.080234953	2.651698627	2.632257442	2.273052705	2.226348826	3.735982456	3.501033198	3.481074696	3.387035636	3.402844392	3.725047713	3.370425197	3.554976378	3.368441419	3.371823434	3.242277654	3.472225575	3.262487557
ATF7IP	1.894800533	1.961855601	1.873885506	2.12618729	1.834974808	2.04214614	1.896205351	2.541465183	1.986581473	2.014576655	0.626306732	1.925435523	0.346668452	0.809030409	1.412416121	0.431082887	1.096518595	0.268000288	1.167549138	0.248966802	1.770003049	0.248966802	0.85961451	0.767302939	0.896885654	1.780146246	0.633551352	1.081753481	0.736137694	0.457613361	0.955382085	2.128861047	0.943112866	0.248966802	0.554586362	0.446692487	1.737031275	1.316642079	1.13930296	1.368776907	0.851197531	1.536359293	1.447387502	1.31116197	1.283699239	1.162873235	1.054124667	1.397141235	1.340488009
ATG101	1.749138384	1.857050442	1.671223364	1.552209367	1.957874213	1.779048861	1.588217661	2.115950031	1.716352368	1.720757865	2.252856633	2.273930172	2.374364819	1.563770383	2.342827332	1.478842448	2.486244983	3.107957826	3.880487479	2.471461049	1.800968318	2.530172259	2.439463194	3.156081151	2.877307112	2.028312683	2.508389672	2.635019168	2.505170767	2.998760875	0.248966802	3.042595113	2.641445048	0.248966802	2.354406925	2.403384728	2.219816502	2.838711902	2.917908142	3.267439644	2.996326618	2.432080382	2.461698628	2.317984003	2.203562392	2.394984544	2.490065941	2.364887235	2.418758225
ATG16L2	6.325272276	5.830582976	6.623796636	6.461856964	6.083544019	5.806361023	6.820659524	4.455041295	6.787093981	5.818926571	5.356729908	5.909381269	4.518567611	5.189630212	5.626760622	4.662869711	4.953005642	5.321782242	5.805464748	4.592645888	6.190960442	3.977319283	5.259957588	5.908326112	5.14379644	6.347434831	5.371954384	5.560452051	5.209061925	5.196648106	3.883670622	4.203357485	4.813180616	4.614916973	4.879598943	4.669689146	5.586697192	6.003405601	4.840341592	5.564707783	6.042796604	5.149521148	4.890327095	5.834907045	5.307286085	5.508226892	5.188374899	5.240752382	5.103937207
ATG2A	2.020219373	2.483257866	2.088433396	2.774917549	2.080561057	1.858020292	3.302274544	1.295906986	2.239475895	1.692952713	1.628304448	2.302572575	1.183200975	1.391312394	1.483249573	1.102787345	0.978729464	1.083714207	1.379807165	1.540597903	1.666413505	0.248966802	1.432209608	1.620737544	1.430889976	2.074586573	1.352376532	1.657212141	1.439645004	1.530844717	1.140163003	1.425324733	1.53692867	1.551483279	1.117513353	1.103273011	1.802706803	1.6557139	1.253448589	1.643062023	1.970951934	1.784392664	1.461883341	1.786494577	1.386265539	1.485521669	1.276814909	1.737624102	1.353321114
ATG2B	1.056439191	0.987421185	1.196138221	1.342270713	0.877059224	1.230792075	0.987454743	1.367279842	1.312086245	1.239440672	0.502567291	0.978467923	0.438171172	0.248966802	0.248966802	0.870197789	0.580836952	0.558198353	1.023379427	0.322222199	1.392460986	0.248966802	0.335741712	0.307723195	0.324829446	1.028938354	0.430912607	0.54732234	0.41221216	0.457613361	1.994659523	0.248966802	0.563286975	0.248966802	0.717203526	0.383747564	0.7705144	0.417890358	0.434319103	0.399797006	0.317387657	0.724710094	0.746042511	0.613970163	0.611877939	0.519154256	0.512608267	0.653264239	0.52330824
ATG3	3.500907678	3.455829409	3.111082606	3.363879777	4.143031466	3.257337961	3.131591948	2.657253837	3.098022361	2.832248856	4.234509619	3.846972411	3.939546548	2.658257052	4.574477734	3.85391369	3.935367105	4.144079202	4.608930052	3.853947804	3.260123162	0.604852446	4.809475351	4.437518238	4.412964635	4.219443858	4.094977659	4.281925629	4.163570872	3.76117832	4.208264069	4.270021066	4.26397247	3.154335817	4.001267865	4.470159756	4.589044971	4.651242589	4.232331221	3.78739194	3.614789054	3.704982744	4.117496731	4.689457635	4.498347739	4.389163869	4.180952332	4.00073325	4.314402376
ATG4D	1.902299233	2.001089917	1.924735723	2.034986514	2.14384098	1.814681972	1.966551601	2.045842962	1.981888872	1.762972496	3.682074895	2.134451405	4.328370221	4.140574081	3.741787415	3.885472594	3.477116947	0.377211278	2.056143441	3.528306692	1.930375398	3.022517497	3.91410612	4.372259854	3.905243501	1.984917441	3.604804849	3.938336398	3.744910513	3.874646407	3.638006177	4.203357485	2.925417703	3.484919198	4.204175604	4.033401393	2.057110758	2.341931351	2.691558646	2.858147639	3.135483395	2.551128026	2.234671451	2.512317665	2.396996043	2.471515756	2.447732201	2.281400136	2.33324781
ATHL1	4.742773419	4.530339494	5.138869142	4.402316951	3.955350698	4.253005929	5.105126865	5.604733552	4.80018477	4.091748893	4.072060236	3.662282564	3.262751681	2.73243891	4.017116543	1.965867785	3.484338932	2.873321137	3.620204705	2.438892552	4.726820403	1.280699539	3.56483122	4.652252048	3.438895083	3.92176221	3.921959656	4.547479633	4.605012683	4.52058218	1.854878122	3.358170335	3.144543891	3.929002626	3.801797938	3.680936765	3.445868555	4.64674876	3.909198981	4.319259372	5.08379096	3.479943856	3.021742706	3.758440167	3.432923453	3.801128505	3.621910546	3.260352397	3.196364436
ATL2	1.392412862	1.307352174	1.426751286	1.506324506	1.141165295	1.266153689	1.255504902	1.591785786	1.453024848	1.543542464	0.925134223	1.280029441	0.346668452	0.787776664	0.669218391	0.248966802	0.633757162	0.248966802	0.248966802	0.248966802	1.41329696	0.248966802	0.972247107	0.481116286	0.624090649	1.278167061	0.787123524	0.574026273	0.599286279	0.377738125	0.248966802	0.248966802	0.248966802	1.727150506	0.747637671	0.893353109	1.011775568	0.690497044	0.6838378	0.641667767	0.44520235	1.066227787	1.160187763	0.812789981	0.923311195	0.864847868	1.1628002	1.137963971	0.851036556
ATM	2.920216882	3.092429424	3.328612035	3.173408033	2.111972646	3.404908313	2.793368381	3.899525712	3.297767394	3.599560018	0.905724976	2.592909413	0.524214863	0.504824996	0.669218391	1.559315353	1.57368361	0.286785932	3.506001973	0.496914778	3.381398483	0.248966802	0.737438237	1.33461144	1.168003749	2.547464489	1.19657367	1.005328874	0.957598019	0.457613361	0.248966802	0.248966802	0.68808549	0.568226718	1.021146291	1.538451819	1.904933053	0.865712663	1.075501509	0.831729228	0.835729219	2.174389019	2.456279048	1.547003777	2.044268307	1.491659978	2.036244564	2.376214248	1.906765617
ATOX1	2.675871383	2.570070985	2.749388623	2.567620995	3.208436052	2.825509957	3.140211368	3.125624272	2.67293258	2.682405749	4.917315536	3.142924824	4.081121198	0.248966802	4.74271512	4.193497757	5.309771303	4.198417338	3.805847984	4.797270569	2.272245413	4.652381862	4.773010772	4.45386967	5.648896037	2.994110767	5.036919893	4.871922934	4.866730903	4.613962814	4.707337723	4.263900585	5.341707246	3.44853196	4.502926952	3.978544146	3.203598473	4.004101417	3.919200181	4.640131557	4.659659065	2.950317176	3.000179243	3.472972318	3.537506525	3.746349507	3.00598217	3.003176637	3.514640913
ATP10D	1.060274864	0.89671165	1.039216574	1.024718531	1.129843326	1.050397483	0.9842667	1.946369272	1.023311625	1.061208792	0.578076906	0.954090556	0.824735784	0.248966802	0.403057793	0.431082887	0.633757162	0.248966802	0.248966802	0.248966802	1.185479002	0.248966802	0.495047021	0.501395402	0.531067651	1.242988827	0.53578685	0.520114788	0.599286279	0.551613807	0.248966802	0.434783316	0.327815885	0.248966802	0.588609281	0.75097686	1.181032213	0.445750604	0.550908114	0.489354656	0.505099772	0.854852989	0.975522227	0.769280063	0.771999109	0.645654659	0.648395285	0.792792341	0.854651405
ATP11A	1.857813349	1.857050442	1.906263662	2.2946872	1.823776151	1.805855863	1.736744755	1.793867156	2.054304452	1.866862484	1.122995949	2.089695588	1.073320209	1.432979247	0.893839667	0.870197789	1.461058278	0.705091376	1.923156991	0.740857338	2.152655704	0.248966802	1.025428813	0.940679256	1.168003749	1.803647825	0.712379908	1.397986788	1.082662627	1.053761439	0.864992655	1.238203175	0.992353914	0.248966802	1.250974008	1.043440618	1.473604466	0.705939085	0.633270322	0.553053421	0.485408989	1.125298433	1.307916726	1.479609163	1.220805849	1.025778701	1.08391456	1.398623165	1.114913617
ATP11B	2.015287926	1.88441132	2.160345789	2.127505761	1.874856434	2.047504515	1.777832221	1.89168622	2.180080933	2.094090799	1.640097846	1.911259919	1.945920463	0.248966802	1.793078764	1.303033252	1.133737324	1.964522898	2.702343487	1.767376465	1.958114044	0.275627219	1.717192572	1.587924826	1.038804077	1.843876292	1.021884841	1.8443409	1.80379866	2.019523242	0.248966802	1.957418551	1.633212212	1.297886045	1.639717801	2.304895445	1.837593278	1.174027067	0.982054581	1.005725207	1.091569548	1.452595424	1.658757942	1.716946843	1.621356408	1.432263855	1.541221215	1.568873224	1.5578619
ATP13A3	1.734809845	1.559229168	1.656562269	1.644432601	1.42301347	1.872584423	1.573443028	1.797477332	1.697013052	1.707694409	0.422886221	1.547769331	0.248966802	0.248966802	0.994265919	0.248966802	0.315264291	0.248966802	0.248966802	0.248966802	1.632385289	0.248966802	0.495047021	0.248966802	0.431630722	1.349476084	0.367373659	0.46411024	0.69194739	0.3360785	0.248966802	0.248966802	0.496591108	0.248966802	0.588609281	0.536242154	1.122224155	0.560622997	0.476364837	0.395169804	0.543692973	0.760794735	1.11274907	0.704021144	1.124133452	0.715502961	0.735434146	1.06144186	0.918216115
ATP1A1	3.920414263	4.054831346	3.720356308	3.638592835	3.866737404	3.85187099	3.922010257	3.34480882	3.552236183	4.000806251	2.453323126	3.761537154	2.685727054	0.870975179	1.483249573	1.776865277	2.549583867	1.468083845	3.700289882	1.892911117	3.916393358	0.248966802	2.487634102	2.249391038	2.703474062	3.798093446	2.048273157	3.017144726	2.595897399	2.534229554	0.248966802	1.703757034	2.466626796	2.803700217	2.696160609	2.419165221	3.732335564	3.558516329	3.827840601	4.244057699	4.051320351	3.561713979	3.197147025	2.860991735	2.95948705	3.219271449	3.207178853	3.506990787	3.488122184
ATP1B3	2.657631086	2.693465472	2.273566491	2.445020541	3.051078488	2.543222469	2.880400775	2.553613618	2.21008405	2.531839978	3.120917571	2.754260371	2.485787396	2.885342334	3.437345802	3.451753276	3.707487816	3.941150317	7.038007439	4.340964903	2.632458242	0.248966802	3.523837821	4.729500022	3.696197035	3.126468956	3.923341102	3.031667304	2.650796675	3.132537991	0.248966802	4.062363492	3.499912553	3.432060514	2.293825374	2.808776189	3.079255079	2.727730277	3.3158876	2.542779268	3.157425058	2.943910921	2.879167212	2.987679048	2.709653736	2.724404642	2.615197445	2.691806453	3.071455176
ATP23	0.756547284	0.737394675	0.60766172	0.596143767	0.830261313	0.537994866	0.7225296	0.918853389	0.579802063	0.787976267	1.355363455	0.704797878	3.250181503	2.002430608	2.554998716	1.478842448	1.92103747	2.200767394	0.248966802	0.248966802	0.776921534	0.248966802	2.478127734	2.784246943	2.342006238	0.780889324	0.846581664	1.753808403	2.216325743	1.736968265	0.248966802	3.69181077	3.215381852	1.407260854	2.283476426	1.676156054	0.89015227	1.07046248	0.848047914	0.999641547	0.804285978	1.063603809	1.117334845	1.277049535	1.040518831	1.046775123	1.296032087	0.932338573	1.225140267
ATP2A2	2.075277783	2.150338328	2.063643353	2.031469352	2.211997316	2.101052403	2.149159212	2.192894105	1.966769147	2.138288951	0.528178806	2.011379518	0.524214863	0.309873723	0.248966802	0.431082887	0.805039683	0.248966802	1.733174123	0.751505259	2.222201425	0.248966802	0.603949975	0.560576556	0.682932492	2.071823951	0.799212806	0.520114788	0.771956327	0.846847625	0.248966802	0.248966802	0.541395834	0.248966802	0.747637671	0.700214671	1.665871721	0.945937012	1.030620315	0.710328569	0.739265772	1.480404885	1.467281948	1.231462208	1.173279229	1.095953811	1.1628002	1.484863556	1.420713724
ATP2A3	4.542420057	4.391440238	4.511357989	4.818802584	4.386522875	4.305608292	4.505231505	5.358409953	4.618478384	4.495989789	2.84336063	4.558482399	2.647894607	1.974485114	2.223763246	2.795844917	2.693626501	2.7331114	4.23943915	2.785645078	4.40810306	1.280699539	3.090608155	3.060228159	2.67476893	4.399889845	2.745519574	3.229404675	3.352789997	3.372953546	3.833903897	2.456795507	3.403091295	3.959492168	3.142254907	3.222544447	4.304673548	4.359391461	4.002352765	4.607250511	4.485991253	4.483797846	4.092095523	4.09586875	4.006970275	4.264755874	3.967822737	4.121417262	3.814279448
ATP2B1	2.620443716	2.412265994	2.725002949	3.039743141	2.424288169	2.456456794	2.494935611	3.304570449	2.741165806	2.579863506	1.172560138	2.030450156	1.129306453	0.424477194	2.047990495	0.870197789	1.25692469	1.136450612	2.206797781	0.843957186	2.561898655	0.248966802	1.61680402	0.895423082	1.061156931	2.19880136	0.903686028	1.044047178	1.099675788	1.483928516	0.248966802	0.248966802	0.627035254	0.816847417	1.556210598	1.523929946	2.104756498	1.009542873	0.929470272	0.672587774	0.485408989	1.938416223	1.726357883	1.443155833	1.57639024	1.055088872	1.296032087	1.771189458	1.754492178
ATP2B4	2.364568683	2.357891187	2.736085646	2.441844473	2.345236191	2.3433749	2.408979417	2.542541228	2.545797083	2.549606049	1.567846514	2.120143098	1.512811122	1.588563657	1.412416121	1.635535678	1.560076968	1.434782775	1.199851529	0.853873243	2.504798777	1.442389389	1.749160903	2.350667024	1.208621038	2.321328441	1.335873074	1.498989306	1.834612073	2.039128408	0.248966802	0.491759202	1.397658827	1.386039211	2.314303189	1.860821441	2.12029504	1.827910176	1.565074259	1.631305423	1.37450482	2.093093316	2.166612523	1.796161831	1.744351899	1.789460037	1.713099744	1.999286886	1.785123687
ATP2C1	1.937134563	1.932559239	1.81568903	1.926310398	1.956593099	2.020511375	2.067913431	2.447319993	1.956281649	2.064256713	0.804557336	1.77612319	1.183200975	1.060127574	1.793078764	1.303033252	1.187824767	0.648116085	2.005872763	0.248966802	2.110217401	1.430575118	1.545774703	1.913370269	0.993031752	1.834942556	1.49298153	0.945230515	1.874698864	1.211835416	0.248966802	1.926754135	1.56974237	0.248966802	1.333547598	1.917472885	1.929641599	1.331651803	1.50071189	1.301132815	0.969313149	1.815917474	1.697554715	1.535506837	1.57639024	1.680831134	1.639781987	1.710436639	1.562290047
ATP5A1	4.684322532	4.955741772	4.436989675	4.377735739	4.951396665	4.819395881	4.768310705	5.203023608	4.495634444	4.838532676	5.570567389	4.91308765	5.838591003	5.656304668	5.487249899	5.674513146	6.15685119	6.066401497	5.185685912	6.034001484	4.400948811	4.098000781	5.236186231	5.134389868	6.038566085	4.730195185	6.047462209	5.585276396	5.479865558	5.303185728	4.378223687	5.538889538	5.670836432	5.159894177	5.526259086	5.345792855	4.944419155	5.081670479	5.679481142	5.570491018	5.273694915	5.000750426	4.919502897	4.980322727	4.874465348	4.804811248	4.96546266	4.905049194	5.023122378
ATP5C1	3.217210715	3.334361281	2.773368951	3.176596002	3.574813278	3.22743364	3.177676281	3.328057672	3.132305465	3.208993294	4.606199288	3.587488911	4.459733313	4.503665311	4.938180158	3.961475587	4.74325322	3.040378115	5.183668337	5.267292577	3.362104018	1.306785163	4.186357723	4.656779421	4.455774977	3.757623846	4.555020742	4.114662526	4.290006049	4.414495163	2.202723224	4.870743541	4.313249384	3.92164724	4.090047802	4.24297696	3.971711522	4.431992074	4.707298674	4.655932652	4.20218985	3.988406407	4.101673462	4.152942488	4.170965201	4.135475521	4.063443738	3.999024625	4.452305497
ATP5D	2.667723204	2.996595875	2.57649884	2.793309726	3.163059819	2.524899447	2.562760712	2.91521753	2.789229081	2.445601494	5.306736462	3.009188488	5.830169826	5.261736479	5.288975657	5.779028659	6.377019949	5.902126511	5.145617789	6.056449005	2.753824163	6.023841572	4.780764491	5.386542955	5.875493386	2.730702648	5.773416415	5.630502432	5.377501834	5.153078158	5.940038636	6.315634807	6.041658373	6.061860059	5.48055823	4.930014539	2.923627883	4.204255728	4.377224515	5.494925407	5.544984391	3.461125693	3.429699081	3.365068284	3.295403039	3.908835058	3.702134204	3.296969715	3.519203515
ATP5E	3.809419917	3.566498311	3.252659966	3.445433679	4.34990933	3.74148163	3.76669574	3.294599156	3.304924002	3.243479847	6.325193938	3.416818662	7.261124028	6.497483593	7.56929713	7.689902853	6.60615015	6.324540886	5.271776629	6.717379558	3.453582624	6.16689154	7.6703591	6.219043458	7.139493044	3.271068732	6.420982361	6.430617465	5.888329712	6.174560155	6.556847894	6.905905189	6.676055932	6.010782362	6.420488422	6.4656355	3.558199866	5.233567964	4.566729384	5.028259317	5.628147595	3.928017714	4.044432598	4.543922082	5.362627153	4.726621506	5.103660589	3.648235923	4.355804324
ATP5F1	4.559289387	4.560337312	4.376023038	4.464282246	4.844291288	4.616235164	4.47701559	4.934189878	4.379302454	4.621651497	5.764191278	4.957835225	5.49139572	6.805733275	5.85089996	5.276584957	5.843166512	5.98246563	4.677060282	5.663778594	4.544797323	0.248966802	5.327685562	5.265783083	5.726993547	4.861864545	5.874359883	5.826470385	5.701991121	5.41370316	4.959529425	5.127128807	5.349602043	5.117066193	5.371193498	5.467461401	5.103916776	5.247814941	5.659528216	5.529908713	4.897069473	5.131624976	5.222826414	5.374005991	5.371209018	5.205988575	5.16417618	5.141467687	5.551327704
ATP5G1	3.162502778	3.153922543	3.015696607	3.005374232	3.322727711	3.467009584	3.072023694	4.332033976	3.102784874	3.360288634	4.729996662	3.434548094	4.658322058	3.509163705	3.741787415	3.702676789	4.810878413	3.947067261	5.531780241	5.563109843	2.915907191	5.827795567	4.117611008	3.922931768	5.050516245	3.419156258	4.962947436	5.191555179	5.039785925	4.676848491	4.650127429	5.006458153	4.876843965	5.318682524	4.684966258	4.488973354	3.270892278	4.287440551	4.946121933	5.412036137	5.388798514	3.711283076	3.610124652	3.480486594	3.687764697	3.913414931	3.958807259	3.479946124	3.895049169
ATP5G2	4.716884667	4.828944469	4.526051325	4.518051417	5.040555062	4.851303195	4.782833365	5.136761747	4.471567401	4.79105349	7.246656958	5.354753655	7.743802449	7.806496187	7.723550059	7.196604471	8.121015352	7.049433541	6.054752564	7.992036742	4.602351576	6.634519345	6.763854225	7.1367356	8.09006715	4.96847359	7.827769628	7.55573253	7.291449419	7.206832948	7.23795656	7.868133044	7.55078126	7.228024034	7.30279674	7.142309221	5.030774354	6.011778269	6.54633932	6.844248538	7.018004561	5.38934355	5.45905526	5.485008267	5.457124955	5.712883685	5.747871077	5.435242059	5.688798287
ATP5G3	3.706711524	3.604412171	3.233853557	3.214932398	3.981725967	3.65109626	3.446510021	3.733719144	3.280292415	3.645617515	5.091698511	3.986093682	5.40897628	4.535891935	4.473708398	3.805241917	5.674253163	5.132248421	5.011916016	5.135296648	3.379083486	5.366733619	4.676562396	4.438175866	5.279865995	4.031046917	5.296137803	5.283415984	5.56195317	4.773651388	3.704676097	5.222789397	5.631875179	4.966150955	5.119574584	4.847863926	3.949653178	4.630656373	5.208950263	5.025080661	5.203871165	4.242982101	4.40712274	4.416921532	4.329090491	4.433283161	4.328233584	4.357462618	4.682786811
ATP5H	4.139061696	4.223458175	3.630998582	3.853421001	4.470825525	4.044527276	4.089548217	4.295055165	3.812223145	4.211043715	6.161978149	4.354166503	6.350891949	5.793916075	5.657714992	5.922845399	6.657767133	6.226694536	4.011834236	6.270305745	3.970115647	4.625429576	5.744289786	6.139395472	6.515611526	4.407989975	6.441374708	6.596094907	6.131927562	5.900869471	5.627224844	5.828066032	6.366273598	6.53157685	5.99674807	5.59450554	4.716626363	5.361265532	5.83735125	6.142040188	5.895779374	4.803746509	4.853694749	4.996922441	4.993408001	5.24421056	5.196067643	4.875421387	5.14289285
ATP5I	4.622754828	4.285188945	4.196155279	4.374685478	4.665106704	4.370538489	4.476306619	4.848833863	4.352832566	4.393545493	7.592452311	5.190101557	7.986682719	7.201948919	7.916666909	7.177609545	8.128957319	7.80753691	3.707048197	8.110247381	4.647566529	6.362614483	7.465823822	7.772569942	8.101907777	4.733476555	7.757287337	7.63435713	7.245292153	7.47589614	6.050218277	7.915755164	7.514546872	7.812479136	7.593851046	7.625752812	5.01642848	6.208232021	6.465092426	7.041142364	7.252316624	5.282401269	5.462213079	5.578305105	5.76554142	5.984076013	5.892974626	5.168321995	5.448333238
ATP5J	3.270333666	3.105989647	2.7013889	3.039392967	3.345908984	3.080965214	3.102482849	3.586901006	3.076174204	3.083733816	6.214192994	3.343638351	6.229672402	5.525191414	6.070960299	6.104789219	6.598266618	6.449898964	2.954127485	6.619418975	3.027804544	4.980751032	6.15479423	5.77802569	6.743050453	3.464621315	6.586640486	6.352755156	5.948260044	6.056873459	5.122023835	6.403629862	6.518650045	6.576412286	5.948436489	6.05342049	3.65472699	4.566016903	4.776405409	4.685130803	4.68361798	3.68847194	4.024429384	4.376815887	4.406919431	4.394087658	4.166232796	3.885764662	4.28288749
ATP5J2	5.260598557	5.016240016	4.647026322	4.834226724	5.541141376	5.196640512	5.062116695	5.165973743	4.847513257	5.063453966	7.47616605	5.49409496	7.859009258	7.675752908	7.806171125	7.797501549	8.050086766	7.692494093	6.643182861	7.952855187	4.986081439	5.879224819	7.801677097	7.98735059	8.117656703	5.495445527	7.79503552	7.764678655	7.407437356	7.297465549	7.157980978	7.988391652	7.906604918	7.572694479	7.26285827	7.555871793	5.659259009	6.850937696	7.151630392	7.538036419	7.568964072	5.699295459	5.971305116	6.400197931	6.232836516	6.586033845	6.196126691	5.714505208	6.00335138
ATP5L	3.871861651	3.740077807	3.308042483	3.526626069	4.062251579	3.844809788	3.60331019	3.861946813	3.757813011	3.609922837	6.499180201	3.996575261	6.965823329	7.345683988	6.573231059	6.695958766	7.138219944	6.31141319	3.660222626	7.580292469	3.817767508	7.203232558	6.473397696	6.536975375	7.171950679	3.97817698	7.034123445	6.696728692	6.61802372	6.644736134	6.447948531	7.352477451	6.832403588	6.700113159	6.274631627	6.220896476	4.074997845	5.225219696	5.445513523	5.714993475	5.836784069	4.181383802	4.42688375	4.606727374	4.822941229	4.905659719	4.943288026	4.408187063	4.662822301
ATP5O	3.690716453	3.593489935	3.272426837	3.408490527	3.739923288	3.778687521	3.474613125	4.191734764	3.363461406	3.736572765	6.037089985	3.928998581	6.749547701	6.639948178	6.454854113	5.911393329	6.466805302	5.955568556	6.035863965	6.61523487	3.611800012	6.413017899	5.629825178	5.84328168	6.274469432	4.010094787	6.485295125	6.24315072	5.958205133	5.839299368	6.410740929	6.411956732	6.195881769	6.117964717	6.061776525	5.878973539	4.189499303	5.149241058	5.52249483	5.89579387	5.814270322	4.304282231	4.387799186	4.403544727	4.483810828	4.701022884	4.696286073	4.481515943	4.675140813
ATP5SL	1.87642547	1.869471261	1.77441363	1.672704886	1.903063164	1.930574217	1.885137549	2.009987776	1.698157863	1.904391254	2.726535897	2.072105221	3.090120741	2.247859047	2.650425612	2.329325162	3.495104572	3.040378115	3.101612565	3.80750611	1.757835767	2.970431197	2.579403661	2.761306357	3.323433216	1.905685707	3.190821588	3.169377878	2.956512429	3.655059864	0.248966802	3.311458059	3.272974758	2.29238196	3.029117036	3.15346912	1.988211944	2.500872396	2.713360329	2.917435145	2.850020045	2.396032048	2.505212633	2.497580266	2.440303116	2.422556004	2.33457371	2.098365063	2.300490715
ATP6AP1	3.468800895	3.559670756	3.389726017	3.595176854	3.983928495	3.599862971	3.825996972	2.864202874	3.584476847	3.391618749	2.45999205	4.024098466	2.374364819	2.15131136	2.000484623	2.282680782	2.668484087	3.100013433	3.496930999	0.762075169	3.210393693	1.254133558	2.240171013	2.478923064	1.933172377	3.53551355	2.188151856	2.813705029	2.224104502	2.266828102	1.168783387	2.599720465	2.04461157	2.215065857	2.009820751	1.813842018	3.8250719	3.595258705	3.441210856	3.563401117	3.655004992	3.402633049	2.963083538	3.580374816	3.185909915	3.275496998	2.892727565	3.21354956	3.009568394
ATP6AP2	3.839305323	3.900412049	3.665274018	3.844629459	4.34820059	3.86589055	4.087506991	3.153828659	3.959600709	3.871374829	2.652777331	4.238603534	1.815483305	0.279741656	2.877771587	2.079379803	2.642895723	1.880446556	3.797428504	0.248966802	3.454839363	0.248966802	2.904419987	2.601406977	2.247705478	3.957185546	1.847528483	2.067474139	2.542978346	2.283362466	0.248966802	2.181761744	1.844616008	1.750586756	2.1069223	2.190017776	4.094578015	3.028759725	2.959550686	2.195602942	2.223601937	3.496089147	3.597461127	3.678373775	3.548025538	3.213712151	3.174669815	3.697830319	3.428733925
ATP6V0B	5.333133264	5.121892713	5.584434155	5.512799284	5.608966229	5.432394654	5.76267756	4.20584023	5.74526126	5.045471687	7.689990743	6.076569018	7.393473205	7.618029152	8.241811076	7.761811082	7.494893892	6.997992611	6.594353356	7.067677426	4.905189873	7.334437178	7.529623957	7.249309435	7.422626819	5.312421947	7.300993253	7.800984787	7.185458823	7.07236476	7.29816237	7.884182382	7.467799374	6.564182413	7.327247601	6.882589497	5.821066334	6.728224237	6.18668226	6.872040222	7.302234613	5.393789732	5.402292001	6.44505436	5.889279544	6.35114239	5.865634067	5.666567276	5.701525323
ATP6V0C	4.360927726	4.480167972	4.134891051	4.341978298	5.305361268	4.294609363	4.650447759	3.49891344	4.474576951	3.829245269	6.09768121	4.723177214	7.646437681	5.794582176	8.419949991	8.050750943	6.763212083	5.784372607	4.932923118	5.861040689	4.590394137	5.992543451	6.926028814	5.722151465	6.954846578	4.22147069	5.436747992	6.208949903	5.181360691	6.27821986	5.457822263	6.108094778	6.397454449	5.63991507	6.863745172	6.452755688	4.795635474	5.59303778	5.230017797	5.730803312	6.310261011	4.98332847	4.709290464	5.390054059	5.564065272	5.603415568	5.472556314	4.578847065	5.310195634
ATP6V0E1	5.097757113	5.071617958	5.086392954	5.026790584	5.603451421	5.257555105	5.321807279	4.981639478	5.227441841	5.073073497	7.324547419	5.869306523	6.934739442	7.118487791	7.338037325	6.955862923	7.350704621	7.127388116	5.587169764	7.034820128	4.871472004	6.043851429	7.347469463	7.340776834	7.221480193	5.488276401	6.867587822	7.550699522	7.439042712	7.019267789	7.104355006	7.161844663	7.317314861	7.175419722	6.869378328	6.869726859	6.177287033	6.921978768	6.666242168	7.240152357	7.317453667	5.780833979	5.926362231	6.581545517	6.548744077	6.606153127	6.192712897	5.862389614	6.203272631
ATP6V0E2	2.451107345	2.420730661	2.156009059	2.262044804	2.099257778	2.282872215	2.012656484	2.006872605	2.275968288	2.383656486	2.873645923	2.024609072	2.877737258	0.829975583	1.847791884	1.905576823	2.934126894	3.209903671	2.833721303	1.582945725	2.1205487	0.495695899	2.008867878	2.862762679	2.369135026	1.703688583	3.43892874	3.486458216	3.661435458	3.413576512	3.070616454	1.410625559	3.031304952	3.616474644	3.723574963	2.24417692	2.115134099	2.980371655	3.766597478	3.9762089	3.42109773	3.026400333	2.76617452	2.053587768	2.924032381	2.983728182	3.764398719	3.092871807	3.21827632
ATP6V1A	2.692030967	2.604977088	2.967015531	2.930683462	2.812755248	2.85758889	2.779641688	1.722233695	3.050856906	2.631638684	2.001802648	3.009558179	1.333764593	1.30418489	1.61526617	1.842655966	1.532472535	1.532465056	2.070190524	0.248966802	2.219246397	0.248966802	1.955060581	1.597376287	1.324031766	2.360339967	1.140661768	1.644669845	2.042462743	1.6461331	0.248966802	1.303311264	1.525822795	0.248966802	2.241321897	1.906319165	2.547463441	1.539857154	1.192662101	0.94053013	0.955066819	1.90215886	1.834751287	2.210028687	1.934521993	1.63719765	1.514124799	2.118289297	1.766055343
ATP6V1B2	5.236434449	5.185631526	5.268662106	5.454962643	5.599763136	5.591897438	5.659216042	3.500021683	5.523776589	4.925648418	4.174953859	5.845689706	4.392689818	4.426692686	4.713549848	3.821648966	4.111272807	3.739434668	5.147275192	1.708480891	4.732401501	0.248966802	4.282335467	4.598551522	3.786169083	5.358488741	3.590963243	3.981365288	3.864202344	3.547373277	0.248966802	3.373410929	3.928785064	2.836924647	3.236471517	3.443106789	5.854549446	5.164690421	4.644676797	4.603745349	4.858362898	4.866626007	4.695747881	5.445816815	5.085745737	4.929313027	4.422328434	5.02143823	4.723636352
ATP6V1F	3.762221045	3.778220525	3.650860275	3.532609843	4.23889022	3.848191197	3.760885505	3.801955518	3.630176999	3.723079677	5.88619101	4.527452566	6.040059118	5.809159122	5.991179454	5.880402456	6.504145268	4.996191789	5.297752707	6.281828946	3.652622971	5.509046941	6.039954676	5.524842727	6.34619501	4.029623944	5.986321056	5.913993362	6.073205424	5.625213022	5.542276803	5.763736084	5.996112544	5.525696384	5.801148092	6.210732026	4.346195506	5.422426633	5.45908612	5.720783585	6.341743505	4.554417166	4.643253524	4.946539081	4.759988708	4.991007228	4.867702123	4.369036839	4.71595597
ATP6V1G1	3.671097187	3.470755097	3.307260502	3.765963602	3.955671359	3.637303007	3.349496981	4.156207203	3.550652614	3.417807218	5.478322107	3.75052068	4.878489177	3.828244515	5.356567996	4.50927963	5.098940409	4.436790267	4.268665984	4.650680914	3.5416764	3.385861038	5.004189038	4.970401809	5.301151293	3.875580356	5.303583062	5.291484052	4.903123232	5.094161536	4.791797859	4.207615431	5.038928892	4.66863121	5.024903747	4.888107183	3.985446508	4.251060321	4.296024544	4.070642021	3.635037149	3.953044571	4.332175725	4.651683804	4.504961849	4.567555429	4.667677418	4.268880423	4.486782583
ATP7A	0.898288826	0.832906671	1.078243578	0.91294401	0.863452008	1.004849101	0.855841155	0.787052646	1.003074643	0.892182189	0.626306732	0.843972316	0.346668452	0.248966802	0.542267352	0.248966802	0.525901389	0.428865312	0.248966802	0.664036701	0.786935163	0.248966802	0.603949975	0.541118005	0.361315448	0.82585342	0.300906897	0.46411024	0.661716829	0.551613807	0.248966802	0.248966802	0.473655905	0.248966802	0.747637671	0.536242154	0.730575548	0.49102111	0.391011115	0.367090531	0.339492035	0.555744937	0.549672087	0.619425765	0.548098437	0.482638152	0.512608267	0.612978675	0.589884946
ATP8A1	1.260262692	1.311259699	1.491517254	1.493088091	1.123007248	1.435934214	1.304896322	1.349355052	1.767418567	1.609478672	0.476492875	0.921457105	0.524214863	0.248966802	0.403057793	0.248966802	1.475626735	0.286785932	0.645921987	0.652720622	1.400309782	0.248966802	0.768965915	0.330571703	0.465543609	1.141248026	0.446369528	0.492384255	0.951363351	0.622639257	0.248966802	0.248966802	0.275731521	0.248966802	0.806645084	0.870578223	1.096267868	0.454919062	0.407822237	0.367090531	0.339492035	0.802308269	1.216839249	0.798431984	0.826781845	0.678313031	0.835143166	0.932338573	0.776769771
ATP8B2	2.677120874	2.619231889	2.702578827	2.379578207	1.925500035	2.596835314	2.153423198	1.872988036	2.48938405	2.933743403	1.204681521	2.347132522	0.605414383	1.588563657	0.403057793	0.431082887	1.151992709	2.098150312	1.304565424	0.336437266	2.893374457	0.248966802	1.025428813	0.66314599	0.76692632	2.030448556	1.634648772	1.154332472	1.165790413	2.045604702	0.248966802	0.248966802	0.68808549	2.529553404	1.163385798	1.083603309	2.064269447	1.694935472	1.896981162	1.660519216	1.251665835	2.614349454	2.283433142	1.586536535	1.831129167	2.141436843	2.280926702	2.646373629	2.287176746
ATPAF2	1.546658045	1.878278257	1.459497677	1.821051348	1.979480881	1.567078234	1.867077467	2.375066404	1.604796921	1.793842109	2.419508109	2.243450842	1.426063661	2.829235148	2.739930212	1.842655966	2.907511048	0.248966802	0.248966802	4.236825954	1.763932235	2.702177634	1.855780848	2.709950807	2.404530989	2.095819393	2.264256902	2.615870364	2.448748908	1.903094884	0.248966802	3.143830331	2.313593675	0.75859256	2.749768505	2.867466875	2.032684523	2.635988767	3.012168883	2.730803446	2.542235616	2.209232255	2.138689348	2.233343501	2.482347987	2.446453746	2.392262126	2.085541223	2.301815379
ATPIF1	3.362919033	3.467840637	3.056287456	3.351803272	3.337567202	3.071527945	3.241487018	4.098844177	3.298522395	3.006457282	5.98371029	3.580787268	6.295383676	5.764298934	5.650038441	5.828577711	6.292117222	5.085403532	3.660222626	7.068342968	3.484984861	4.823632135	5.899238046	6.413163757	6.672662058	3.418612755	6.541925082	6.291721825	6.217708134	6.035884123	4.408539279	5.849341574	6.3898179	6.753910299	6.19542779	5.933557427	3.464926674	4.584931876	4.911028742	5.403133496	5.323757562	4.00251748	4.03355615	4.330998471	4.228773629	4.484197002	4.410621288	4.176230432	4.087441751
ATR	1.612139941	1.697018541	1.8320916	1.585210272	1.475836972	1.722553317	1.714792282	2.051901076	1.521882482	1.61442803	1.887719797	1.488533254	1.183200975	0.248966802	0.248966802	0.248966802	1.416448864	0.248966802	0.248966802	2.086162392	1.508354997	0.248966802	0.972247107	1.020132487	1.83280818	1.839010204	1.470478507	1.100243399	1.403564388	2.006303538	0.248966802	0.248966802	2.005170616	0.248966802	0.554586362	1.043440618	1.72804423	0.984436028	1.593273249	1.310992616	1.308801292	1.476464774	1.423516627	1.041330827	1.191285685	1.343416781	0.911889961	1.587184693	1.36857166
ATRAID	2.828171217	2.97294547	2.68823451	2.582118441	2.988519459	2.882987966	2.881257974	3.566063622	2.848172121	2.881324257	4.968491634	3.228941181	5.266451774	4.586002468	4.533342411	5.282523635	5.519399147	5.313217853	3.882479024	5.399263131	3.013803324	3.339229715	5.076842649	4.885672334	5.261885165	3.295843666	5.384044764	5.237172692	5.142210553	4.872584482	3.709554308	5.09416185	5.292590286	4.781015289	5.131163656	5.14691932	3.41365143	4.242482074	4.564294643	5.011539932	4.893338609	3.654000517	3.571795648	3.622415902	3.75286597	3.840739299	3.772425033	3.521686052	3.72329104
ATRX	1.361658864	1.349763659	1.385856064	1.390292876	1.183396225	1.322050637	1.176699001	1.79326458	1.396316708	1.422717869	0.395316951	1.127608202	0.524214863	0.248966802	0.403057793	0.991174726	0.659506685	0.248966802	0.455713697	0.248966802	1.137762852	0.248966802	0.417592102	0.541118005	0.324829446	1.285339439	0.33452302	0.37580325	0.439196148	0.357058679	0.53935427	0.344864597	0.353169494	0.248966802	0.588609281	0.647601038	0.910155343	0.49102111	0.401121277	0.362357056	0.403842986	0.747777235	0.648029954	0.672876269	0.655767963	0.482638152	0.534348631	0.770073146	0.563621782
ATXN1L	1.238422395	1.239251924	1.363461529	1.365923142	1.147916071	1.382661914	1.235533106	1.462072722	1.34169004	1.347427215	0.695756798	1.26771895	0.682286227	0.605435634	0.669218391	0.431082887	0.607539693	0.248966802	0.797155593	0.248966802	1.253496624	0.248966802	0.603949975	0.364179978	0.465543609	1.208189815	0.521263546	0.574026273	0.430257447	0.673703871	0.730667473	0.6503147	0.426661801	0.248966802	0.621848292	0.592995776	1.02834262	0.602478438	0.598546349	0.498012084	0.505099772	1.020957822	1.10122045	0.974786181	0.993404276	0.845806097	0.944731603	1.118311455	0.907814587
ATXN2L	2.928634484	3.105989647	2.929903592	3.010742823	2.756444291	2.765646621	2.882970846	3.408360519	2.885835851	2.930108951	1.452195806	2.713995632	1.28530188	0.248966802	2.093981807	1.905576823	1.690691881	2.633893385	1.843610125	0.629818653	3.287184266	0.248966802	1.150390768	1.629977146	1.430889976	2.785687467	1.713418994	1.980320842	1.457352479	2.619180062	0.248966802	0.519424975	1.56974237	1.452877915	1.070134296	1.320500901	2.593341996	2.210064156	2.354378105	2.420599769	2.32124713	2.704693276	2.418690143	2.128198472	2.067201676	2.376859239	2.398202538	2.489721462	2.188940088
ATXN7	1.755066861	1.685022081	1.927791535	1.98712887	1.509425498	1.888198064	1.66289705	1.326214781	1.78799476	1.856455636	0.67297624	1.678134383	0.438171172	0.629528976	0.785896189	0.248966802	1.475626735	0.428865312	0.248966802	0.248966802	1.825465065	0.248966802	0.672237465	0.750457312	0.361315448	1.711696763	0.578499621	0.46411024	0.474407212	0.551613807	0.248966802	0.248966802	0.327815885	0.248966802	0.717203526	0.620556739	1.36329867	0.758720609	0.538748647	0.502321394	0.403842986	1.087049548	1.29177914	1.301012663	1.209070168	0.960891269	1.038995828	1.2668883	1.043861376
ATXN7L3B	2.313256976	2.41165947	2.35073245	2.254823603	2.161740301	2.539424316	2.271242067	2.590150921	2.325703048	2.361258097	1.397661268	2.212955878	1.28530188	0.580933084	0.542267352	0.431082887	1.715453511	0.618761822	0.261263948	1.147880171	2.18330573	0.248966802	1.265386411	1.345869967	1.793295393	2.050933917	1.996712908	1.526594376	1.435183967	1.455028543	1.346319877	1.238203175	0.892131586	0.248966802	1.449170518	1.76528113	2.027199846	1.627610232	2.006989457	1.615479427	1.416701558	2.159721301	2.212339991	1.836539954	2.247251453	2.081653345	2.312724819	2.007079862	1.869730829
AUP1	3.786447732	3.712518692	3.749720895	3.66402881	3.798301184	3.479353294	4.076883222	4.288121793	3.765205562	3.591634191	4.928178061	3.800514134	5.069463022	4.719669898	5.361276973	4.74258106	5.256985007	4.628475871	4.58283446	4.413158049	4.144772413	4.198952995	4.854256403	5.032686994	5.255841407	3.884857055	5.507071968	5.067838513	5.107586143	5.155325621	4.431357337	4.786436178	5.085055879	5.086476153	4.888161916	4.966717766	3.801704674	4.456163642	4.658263766	4.815091549	5.052350676	3.985636861	3.879435551	4.121086728	3.930419822	4.2503471	3.979756401	3.768878337	3.847766898
AURKAIP1	3.006740477	2.959314108	2.927361259	2.924628764	3.398278104	2.785664578	2.976987607	2.906328635	3.169511902	2.604118434	4.919736508	3.570300215	5.02956414	5.032483989	5.32316764	5.190769713	5.381150984	4.837220176	4.40791133	5.149455746	2.757393464	5.231136445	5.083127122	5.421216813	5.302324652	3.15872122	5.01829458	5.183990622	5.206119249	4.768766739	4.534842534	5.492531113	5.04769079	4.975061091	4.855348648	4.629558154	3.334446599	4.523618811	4.117199901	5.137916345	4.971499944	3.480927519	3.453015282	4.00708878	3.576848899	4.086634581	3.781543615	3.597521132	3.671969282
AVIL	1.573745302	1.651507999	2.432610688	1.818604633	1.486528598	1.448950505	2.007169653	1.021206378	2.058767678	1.499633442	1.311787974	1.436691621	0.248966802	0.248966802	1.337924506	1.635535678	0.75814115	2.659344889	0.248966802	0.248966802	1.837077378	0.248966802	0.799819317	3.077215504	1.061156931	1.478151694	0.846581664	1.154332472	1.26464407	1.116625214	0.248966802	2.375868172	1.360634367	0.248966802	1.639717801	0.915774043	1.380606921	0.919688131	0.713889664	0.862225164	0.671176329	0.83959632	1.04696897	1.762039179	1.261144872	1.06747035	1.148774477	1.102030587	1.005353225
AXIN2	0.889691758	0.908797066	0.882148835	0.677606975	0.396095024	0.878257552	0.519479248	1.807060534	0.592170856	1.019528984	0.367210563	0.604600701	0.346668452	0.248966802	0.403057793	0.248966802	0.315264291	0.248966802	0.248966802	0.248966802	0.936567577	0.248966802	0.293006573	0.248966802	0.531067651	0.538305166	0.446369528	0.405843517	0.384713831	0.476909817	0.248966802	0.248966802	0.519167397	0.248966802	0.409854276	0.536242154	0.52801275	0.389481483	0.636126612	0.471882366	0.339492035	0.639179324	0.746042511	0.370418871	0.584888371	0.60092734	0.618174959	0.913803274	0.836485901
AZI2	1.851186613	1.731449008	1.688141768	2.032877246	1.928116872	1.8371328	1.763956192	1.441453882	1.683203983	1.646191491	3.02523367	2.26094637	2.419971588	3.936018091	2.650425612	3.12153916	2.681110064	2.91919291	0.248966802	1.8340157	2.49016357	0.248966802	3.133628903	3.81060582	2.76604558	2.175185443	4.071495321	2.77969462	3.194188404	1.881536611	0.248966802	1.863397883	3.705831962	1.247003049	2.495586215	3.075950598	2.348532832	1.773985441	1.922942469	0.828300654	1.297553788	1.890361376	2.345334963	2.784136579	2.78470898	2.046642925	2.739724285	2.357286183	2.60947859
AZU1	0.588763682	0.696151194	0.499543235	0.706125401	0.695448377	0.677239607	1.201619822	0.357298221	0.852862027	1.144546741	2.770119994	1.825672027	1.59463709	0.248966802	1.259376206	1.707930406	1.963000731	2.205711541	0.285548185	0.248966802	0.980859815	0.248966802	0.999082999	0.848701154	1.208621038	0.538305166	1.293769091	0.600244891	1.721926552	2.064860959	1.009128436	0.248966802	1.56974237	2.582752132	1.373127156	1.179374952	1.450569597	0.837948274	0.772178205	2.40687372	1.774020766	0.58897016	0.52572383	2.904096246	0.901601551	2.62599144	1.684218205	0.468057746	0.914757265
B2M	11.37170555	10.99077836	11.0467174	11.30403888	11.76313874	11.2827047	11.09282949	10.61831078	11.16050053	10.98496261	13.83350656	11.90213153	13.37409631	13.14374052	14.24129323	13.58120926	13.55885026	13.40531349	11.74211696	13.61051048	10.87400501	12.41783088	13.88306588	13.6797344	14.07424666	11.97622053	13.62803492	13.87057098	13.5157337	13.73074778	13.64870204	13.6302085	13.69432903	13.05511257	13.54870476	13.22215062	12.60525183	12.60421595	12.24335111	12.31534593	12.01527268	11.81884006	12.21066599	12.934518	12.65680479	12.84479645	12.38974705	12.2606671	12.62781454
B3GALT4	1.480926735	1.563603861	1.409366513	1.4941106	1.822370187	1.437567687	1.517201727	1.654176006	1.534755691	1.347427215	3.198735927	1.825672027	3.635653206	3.37308172	3.205621582	3.147803003	3.495104572	2.527344622	2.804609416	3.49384296	1.233132974	2.778727256	3.23305903	2.735857083	3.341809219	1.743292226	3.25147274	3.70456336	3.46207703	3.293557831	1.667029977	4.090303317	3.645543916	2.971237226	3.412994983	3.186116245	1.882833871	2.648030451	2.542724683	3.062379231	2.982345844	1.944133767	1.871861635	2.143426087	1.868911457	2.250433194	2.032430158	1.977636577	2.0570958
B3GALT6	0.779996657	0.908797066	0.863119704	0.827910259	0.979008046	0.902115841	0.707142074	0.768778339	0.836319624	0.814024936	1.326459862	1.062110498	1.129306453	1.377151663	0.994265919	0.991174726	1.475626735	1.302574454	0.248966802	1.828997475	0.949107088	1.098573906	1.220481997	1.878908089	1.514264357	0.88999243	1.392827652	1.77697968	1.7758453	1.435435176	0.266727902	1.365607499	1.591210738	2.25307013	1.671812681	1.320500901	1.022841381	1.390176192	1.662150443	1.782465049	1.517090408	1.023660449	1.017832675	1.061511915	1.033881652	1.204576535	1.210843479	1.193658304	1.185503504
B3GAT3	2.249172363	2.498189585	2.237078505	2.347690277	2.50450234	2.049642305	2.153423198	2.548623704	2.260552289	2.076862256	2.698611688	2.478990954	3.131831295	1.460103269	2.138552156	2.54229502	2.891302613	3.592404317	0.979395932	2.081950034	2.218506693	0.248966802	2.147257655	2.790440671	2.832527763	2.350685536	3.061288494	2.868665811	3.17157098	3.067199475	2.927218389	3.319349229	2.666943636	3.594440171	2.672561647	2.426991208	2.217410337	2.972412857	3.023120869	3.594512629	3.459451268	2.789711487	2.434394812	2.370694471	2.373531393	2.863439952	2.699397932	2.488330258	2.526928497
B3GNT8	2.605427421	2.358520737	2.470823531	2.756287869	2.942667751	2.56953319	2.361853337	0.959166462	2.852805713	2.090543114	4.585001315	3.628262064	4.824398207	4.185959811	5.207638738	4.519373222	4.61093744	4.58455052	2.892218026	4.724824003	1.591834339	3.16836258	4.17168895	4.262922546	4.905176835	2.366552699	4.414737356	5.059594702	3.958923538	3.935192991	3.130043026	5.386665725	4.780847489	2.653726052	3.933387476	4.2183855	3.20724088	3.770717958	2.595773821	3.990467234	4.08605513	3.053101447	2.736673616	3.895159951	2.887684403	3.380946239	2.825986305	2.821761501	2.590093065
B4GALT1	2.704952078	2.788098258	2.85268676	2.909379907	2.932929098	2.948610749	2.961264646	3.575731764	3.017770311	2.692972267	2.349403217	3.202668454	2.374364819	1.042290047	2.223763246	2.54229502	2.556452891	2.403714937	2.148410022	1.762120575	2.498109398	0.248966802	2.868487552	3.025641366	2.237927318	2.794930485	1.970224891	2.802457077	2.79877345	2.39914911	1.889681447	2.155553852	2.523566701	1.799560852	2.680470936	2.855918194	3.076602454	2.716338342	2.479721488	2.706731521	2.857698698	2.812551725	2.58683841	2.717019099	2.724156094	2.90197441	2.459143213	2.690597165	2.463241039
B4GALT3	2.386885766	2.547610839	2.495747793	2.218783933	2.575491645	2.41808514	2.492132701	3.356481148	2.410562182	2.602043479	3.129309469	2.303175852	4.059670425	4.822533029	3.226418591	4.243066003	3.383652618	3.492774102	0.248966802	4.291659917	2.511457283	0.248966802	3.945488374	2.914720128	3.413058407	2.322491025	3.076268915	3.017144726	2.8632888	2.858673763	3.57346706	3.230077425	3.393958441	1.665077278	3.72739763	3.190720391	2.307644717	2.945019744	3.184986327	3.037355911	3.138638424	2.935324756	2.878492015	2.755930336	3.127880736	2.796836431	3.242277654	2.812897071	2.821040653
B4GALT5	2.809491642	2.489019138	2.855898882	2.90515806	3.182368677	2.851475008	3.022376908	1.435287572	2.819001604	2.468104954	1.204681521	3.046056975	0.605414383	0.809030409	1.900505644	0.991174726	1.038825811	0.924890079	2.077163107	0.484202761	2.34453885	0.248966802	1.581726447	1.950720186	1.083168732	2.678541347	0.67350396	1.206466723	1.099675788	0.861604385	0.248966802	0.881088149	1.130730889	1.203993874	1.117513353	0.775703507	3.120188453	2.149234975	1.309989597	1.435645859	1.342027059	2.232780977	2.33454441	2.611467841	2.432754544	2.345005318	2.211778345	2.476450548	1.941174365
B4GALT7	1.856711005	1.861498734	1.97582425	1.775521988	2.117715294	1.157357338	1.719593055	1.792058674	1.469209265	1.740511234	3.623874036	1.807927832	6.114764929	4.523087539	5.775289793	1.206381777	3.817369039	5.049415748	0.710125639	4.988309591	1.876999844	2.962248347	4.457028398	3.528817878	4.596334724	1.508093233	1.94324144	4.968179287	2.954955115	4.980457758	5.550456582	4.490478467	4.218136677	1.428174853	5.332815285	2.133745915	1.910901812	3.46745082	2.642686785	1.941663613	3.890317631	1.599311473	2.700457309	1.848203942	1.442475026	2.783138635	3.032959197	2.573456764	2.853018557
B9D2	1.751512699	1.757459335	1.677288452	1.718044599	2.043631773	1.834655447	1.472396249	1.062799653	1.909604252	1.326466869	3.350008613	2.114654768	3.047168275	2.870255495	4.120727284	2.282680782	2.801640853	2.698454458	2.259853173	0.509515764	1.227261602	2.188198074	2.846490515	3.128639961	3.649015474	1.471878544	1.829958522	3.354050871	2.784815703	2.204527328	4.760799778	1.204513055	2.820258182	3.134112279	2.913074779	2.503001222	1.747075232	2.856118	2.074876055	2.952502373	3.106773284	1.803390091	1.815126388	2.39316323	1.983566273	2.446453746	1.764592767	1.918950459	1.560077672
BABAM1	3.065171917	3.236382104	3.03802137	2.995660136	3.306226017	3.228377593	3.353208838	3.451581334	2.950191082	3.034115909	5.491401701	3.220343128	6.968703398	4.859927986	6.667497876	7.199746119	5.133803017	4.766205415	3.7857709	4.605175174	3.338809018	5.344082615	6.658903541	4.119414351	5.686227805	3.222074812	5.059711384	5.181822015	4.758856547	4.70575982	5.952780853	6.216121989	5.565636401	5.201791001	5.843152069	5.770897392	3.236845935	4.700736114	4.228551188	4.457726092	4.958168461	3.748926356	3.834537319	4.134961464	4.64546908	4.16506221	4.780564464	3.598166197	3.962350799
BACH1	3.147706934	2.846709111	3.307651546	3.268203214	3.329671806	3.374105635	3.02315379	2.100933001	3.431465772	2.730687407	2.759346787	3.292906818	3.394244355	1.815547604	3.119299303	2.982530356	1.952623789	2.210638803	1.594266248	1.056377266	2.750246008	0.248966802	2.588267551	2.107770811	1.933172377	2.834584727	1.92680575	2.29318243	2.16336707	1.924335748	0.248966802	1.04234081	2.339196242	0.575744007	2.656611783	2.217351477	2.844757212	1.702653436	0.986537828	1.340174047	1.467768992	1.990458395	2.155508023	2.658599427	2.347003986	2.307221141	1.933637156	2.68271199	2.480891026
BACH2	0.925880673	1.024389464	0.943825424	1.074786369	0.752666817	1.088326113	0.567135407	2.647285191	0.809026976	1.141121131	0.367210563	0.556833571	1.015073299	0.248966802	0.248966802	0.248966802	0.49762871	0.732756869	0.248966802	0.307865675	0.999925738	0.248966802	0.293006573	0.46054805	0.361315448	0.575837428	0.367373659	0.37580325	0.366086044	0.29318004	0.248966802	0.248966802	0.248966802	0.248966802	0.409854276	0.620556739	0.593802641	0.436523506	0.568957292	0.553053421	0.403842986	0.607103255	0.725163993	0.337694867	0.575778467	0.531123748	0.744788787	0.633262068	0.624174938
BAD	1.640600169	1.768870646	1.571847929	1.634265816	2.03273089	1.553583895	1.49497292	1.676567147	1.926309086	1.361233487	4.054541791	2.338329957	4.807338421	4.526299308	4.355961855	4.302723344	4.495945357	4.946108273	5.401043793	4.330350243	1.766970835	3.471952902	4.651408032	4.363285206	4.611560331	1.658370621	3.984175563	4.520275076	4.291240758	4.264334798	3.850193514	4.678606385	4.385682375	3.94722868	4.389289471	4.498288943	1.830263284	3.273811137	2.996139353	3.988548647	4.159339009	2.360129452	2.45265465	2.770715418	2.50651972	2.908871422	2.819360554	2.334239749	2.367809549
BAG1	4.599713709	4.957301147	4.521844402	4.256434754	5.168205244	4.965392705	4.691344385	3.22414293	4.531078873	3.909794798	7.750742351	3.685373901	9.243432134	6.763829336	10.09976341	10.34621341	8.057822798	6.74324567	5.641981347	6.304602852	4.72850999	6.911028638	8.768152976	6.850798395	8.45172946	3.741416965	6.400049591	7.188431145	5.188998586	7.251811008	7.456953882	7.276485061	7.647936225	4.810385842	7.611540581	7.761925659	5.446917774	6.283334725	4.518784756	4.556868104	6.873282535	5.489513752	5.449312798	6.394541247	7.296963759	6.268426164	7.211629643	4.931907564	5.554804045
BAHD1	1.53430086	1.650480167	1.584812035	1.589043567	1.481192689	1.541482039	1.521606682	1.770790493	1.583891553	1.663805569	1.156227212	1.393153975	0.438171172	0.248966802	0.669218391	0.592765215	0.781780978	0.248966802	0.248966802	0.803597015	1.438925757	0.248966802	0.999082999	0.918228618	0.711477245	1.441167739	0.787123524	1.005328874	0.799984413	0.919166795	0.248966802	0.248966802	0.327815885	0.248966802	0.777443038	0.937851859	1.310092012	0.919688131	0.995462742	0.772305483	0.722542305	1.440511003	1.380291074	1.016734871	1.00702331	1.0878729	1.244206253	1.333484246	1.230714801
BAIAP3	1.579102255	0.964445994	1.831003878	1.431440129	1.239252905	0.791502286	1.859267682	3.165749478	1.858296876	0.87303623	1.088981148	1.145211669	0.524214863	0.248966802	0.248966802	0.248966802	0.525901389	0.63351361	0.261263948	0.248966802	1.470334487	0.248966802	1.076719593	1.693048704	0.431630722	0.737968137	0.521263546	1.005328874	1.234152645	1.567309224	0.248966802	0.344864597	0.248966802	0.248966802	1.411649802	0.915774043	1.383471549	1.009542873	1.088072372	1.435645859	0.91146379	1.342175692	1.087263389	0.683332778	0.566610673	0.987197475	0.56635698	0.732961443	0.670031217
BAK1	2.2823917	2.256831272	2.218898369	2.126846676	3.0570682	2.52259262	2.306131007	2.396648989	2.25356098	2.229824266	2.687288889	2.897371056	3.017805991	2.232209812	2.047990495	2.860794819	2.570093595	1.508657513	2.90206823	3.121497078	1.730078294	0.248966802	3.443076356	2.725119278	2.772833367	2.733327418	2.92173491	3.458066671	3.083093647	3.252158973	1.362928646	2.723820309	3.598614762	2.825934633	2.991463921	3.235971325	2.46128708	3.260800371	2.919081258	3.317208001	3.696273045	2.600839392	2.530360852	2.615568571	2.652309257	2.916876482	2.632939163	2.317885353	2.640173074
BANF1	3.161610367	3.22399876	3.099385668	2.91473536	3.453815498	3.369834406	3.137343946	3.792639744	2.927430609	3.303449244	4.125473264	3.343051762	3.99333538	3.736934955	4.075594083	3.147803003	4.574180147	2.885696925	3.705924007	4.464217906	3.063666646	0.248966802	3.604691925	4.919504327	4.264347572	3.314368743	4.411787736	4.605259392	4.783632814	3.894514427	0.248966802	4.404068988	4.447312982	4.899945861	4.284211661	3.778977813	3.344772026	4.324177238	4.91043902	5.19543642	5.166490959	3.817889533	3.809960522	3.46693259	3.897894101	3.971666862	3.66319674	3.784549043	3.969870068
BANK1	2.190882445	1.524867873	1.811283332	2.2946872	1.757640316	1.862891357	1.227466326	3.931092411	2.061439002	1.999521981	1.088981148	0.900879172	0.755268449	0.248966802	0.248966802	0.592765215	0.872647205	0.972080185	0.248966802	0.248966802	2.119756606	0.248966802	0.568554591	0.880016618	0.593744577	1.510135441	0.725109195	0.945230515	0.854458093	1.001420559	0.248966802	0.248966802	0.473655905	1.658012456	0.717203526	1.727756772	2.010619591	1.151646647	1.746511235	1.449102136	0.755797603	1.872482268	2.23572628	0.922782673	1.220805849	1.678142365	1.546579959	1.623124786	1.388658143
BATF	1.980287586	1.733391863	1.694136293	1.63611966	2.304527779	1.763503924	1.482599495	1.681785528	1.714090564	1.723050951	3.963609137	2.447138875	3.955120507	4.074096542	4.017116543	3.51365236	4.64194575	3.377010128	1.741975895	3.442196856	1.876062036	1.454107698	3.834391236	4.199173015	4.71209991	2.390030958	4.484713286	4.311981731	4.296783908	4.212035281	4.929180881	3.259085719	4.527451163	4.085297342	4.107753222	3.797207436	2.326373999	3.351959887	3.194221647	3.470232795	3.262390543	2.648894742	2.872400987	3.072661763	2.931193362	2.87874329	3.070643248	2.635731119	2.518977258
BATF2	0.793885485	0.873995125	0.526670234	0.878903362	1.937238603	1.048260812	1.445988646	0.324310166	0.666577413	0.56069573	1.65179562	1.343577113	0.755268449	1.57622028	1.412416121	2.727832568	1.613750097	0.305330105	0.248966802	0.67526471	0.513030197	0.248966802	2.631788055	2.674669194	2.908462235	2.298468776	0.9586159	2.309165733	1.042167202	2.157465813	2.671274249	1.365607499	2.220227835	0.725182568	1.117513353	1.160722494	2.264787304	1.923475468	1.075501509	1.646959695	1.395757458	0.946004767	0.823857228	1.657198649	1.00702331	1.042600213	0.87828326	0.714041345	1.996213739
BATF3	0.76597282	0.504680833	0.518585557	0.677606975	0.935451699	0.450095535	0.760295349	0.339248203	0.587236057	0.51024974	1.945888584	0.645137706	1.745558013	1.258565062	2.047990495	3.12153916	1.931643268	1.563609367	0.248966802	2.233956766	0.648806549	0.248966802	1.955060581	2.60609649	2.456048051	1.126680287	1.384827655	1.397986788	1.542769448	2.071223015	3.967512635	3.414510927	1.055498584	0.248966802	1.71865471	1.777575449	0.819989351	1.206959887	1.591802753	1.639153792	1.251665835	0.773695828	0.606228877	1.213537771	0.94469899	1.091919013	1.069096503	1.076333855	1.227930227
BAX	3.835113674	3.740319358	3.816640871	3.592792405	4.206382662	3.817469355	3.930731154	3.936559908	3.955058819	3.798588335	4.866768702	4.32817111	4.398397321	4.384841208	4.69874309	4.759712115	4.829429102	5.182643927	5.620067262	5.87966428	3.817523289	5.75209365	4.70536535	4.716005625	4.641537808	4.051348555	5.068478406	5.303502181	5.488772112	4.801660777	4.68191482	5.028287288	5.033057923	6.616483574	4.487230842	4.563642263	4.16306971	5.010390343	5.081156907	5.362229286	4.972384345	4.216355865	4.374212826	4.609471482	4.399839072	4.667525354	4.299955675	4.218797019	4.41881681
BAZ1A	2.84104875	2.866761539	3.227254306	3.143091674	3.146862929	2.974158833	2.606959442	2.268545011	3.171161779	2.579441721	2.593357549	2.832403819	2.065536153	3.397841682	2.417072618	2.76223949	1.798918124	0.718990437	2.7202704	0.652720622	2.804487757	3.525694431	2.770646078	3.350267143	1.933172377	2.967603957	1.267903976	2.104580843	1.964117894	1.364683753	0.248966802	0.675125676	1.684050812	0.417410091	2.624173099	2.747596268	2.830657818	2.416567492	1.727888594	1.973052151	1.673191044	2.061879357	2.050324325	2.339630415	2.133892373	1.991398226	1.782871001	2.39489719	2.190371187
BAZ1B	1.825498348	1.956043729	1.748147735	1.77215403	1.760579718	1.909541724	1.769522629	2.439254248	1.684359801	1.96118331	0.553343572	1.676272757	0.438171172	0.248966802	0.542267352	0.431082887	0.659506685	0.359573947	1.524562139	0.248966802	1.800968318	0.248966802	0.568554591	0.579776145	0.531067651	1.777605363	0.53578685	0.492384255	0.542351561	0.974520359	0.248966802	0.281646148	0.402577956	0.771742887	0.409854276	0.446692487	1.622883152	0.971716834	1.081800632	0.987396718	0.866501752	1.581079555	1.327838132	1.089299413	1.161148845	1.099977355	1.038995828	1.356542656	1.171079396
BAZ2A	3.453205028	3.327303588	3.668017744	3.681189338	3.305219822	3.459391548	3.362139929	3.725372757	3.55792268	3.447694428	1.397661268	3.453693396	0.824735784	0.248966802	0.994265919	1.102787345	1.665497822	1.105040649	3.25090831	0.391936982	3.655631796	0.248966802	1.59937184	1.198399315	1.481490499	3.557650447	0.762636737	1.498989306	1.071208026	1.211835416	0.248966802	0.248966802	0.926318485	1.306947735	1.14063189	1.370056139	3.257291921	2.35178158	1.66634801	1.873437285	1.664461625	2.787327934	2.560981546	2.695226544	2.516076145	2.319351057	2.377303195	2.688781331	2.341000067
BAZ2B	2.499231524	2.487293171	2.940028357	2.930683462	2.293407715	2.639329751	2.491571464	1.369706966	2.538145889	2.49831768	0.783443757	2.732029947	1.073320209	0.396668453	0.893839667	0.592765215	1.058314212	0.478733682	0.598247379	0.432204082	2.466060087	0.248966802	1.351207951	1.10871678	0.65381154	2.602098634	0.712379908	0.945230515	0.820653825	1.257183433	0.248966802	0.248966802	0.668021098	0.248966802	0.83526775	0.725819016	1.871656027	0.93941943	0.595614603	0.606071778	0.820093259	1.361531998	1.615651321	1.467560106	1.634577433	1.038413187	1.514124799	1.691216832	1.239036421
BBC3	1.895874165	1.84542028	2.044063331	2.22249038	2.060426663	1.638411915	1.713830207	1.596628871	2.157786136	1.41422835	2.550257838	2.36746535	1.28530188	1.624972521	2.181786721	2.329325162	2.277611458	1.89887997	0.248966802	1.195448109	1.941176296	0.248966802	2.338009886	2.524224427	2.456048051	1.657449582	2.058367713	2.690986265	2.464157777	2.424216907	1.813183793	3.070916657	2.583709476	2.819616832	1.905709058	1.883749651	2.109089574	2.453629733	2.261245246	2.657348144	2.375742498	2.160949323	2.076465019	2.534145277	2.007477039	2.656363246	2.135596633	2.591062556	2.231267334
BBIP1	1.523227128	1.406876627	1.677288452	1.599532909	1.519871967	1.549057587	1.480338335	1.679178697	1.601129682	1.262745481	3.563226192	1.254054968	3.382773575	1.319076467	4.175227929	2.692584984	3.215912774	4.954210017	2.063184079	2.340060511	1.963421756	0.248966802	3.569314965	3.979143486	4.307059026	1.974601265	3.497603167	2.363752708	2.437640932	2.69529237	3.458395448	3.32719747	3.46254272	2.238935587	3.192899625	3.075950598	1.704183369	1.78129293	1.67331693	1.293693489	1.297553788	1.105025292	1.7706972	2.037376248	1.990438454	2.101857693	2.110488367	1.516601999	1.537765303
BBOF1	0.969366589	1.446499445	1.521493704	0.91447239	1.904392683	1.879811722	0.96012914	0.58045562	1.147516923	0.935013154	2.833122587	0.800196357	3.825550875	0.248966802	5.186567241	4.302723344	2.869404152	2.399405794	1.357070994	3.724818179	1.501073966	0.248966802	3.68125413	2.287842612	4.509594343	0.85827933	1.757457382	3.046045148	1.338167047	2.794755034	0.248966802	1.564623452	3.754216254	0.248966802	3.241826627	2.994029175	1.48298354	2.055909923	1.039277451	0.943702382	1.724486597	1.928355672	1.763401301	2.447850267	3.672889954	2.512844997	2.880048591	1.391198246	1.683096592
BBS1	1.151197773	1.094088777	1.112666454	1.073418804	0.813375159	1.141409345	1.17110209	1.582748123	1.190452373	1.217922764	0.502567291	0.81887931	0.438171172	0.248966802	0.542267352	0.870197789	1.306660846	0.248966802	0.248966802	0.248966802	1.053999215	0.248966802	0.417592102	0.248966802	0.248966802	0.883705334	1.042372571	1.171920717	0.439196148	0.947109037	0.248966802	0.248966802	0.248966802	0.248966802	0.747637671	0.248966802	0.78791618	0.610705757	0.845582166	0.736171712	0.617913776	0.974221197	0.924102584	0.70914721	0.834440859	0.645654659	0.835143166	0.795044706	0.742060366
BCAR3	0.317874665	0.333369939	0.355685221	0.365294191	0.318433809	0.346092366	0.31896814	1.418193049	0.368835214	0.376803288	0.338545712	0.312669008	0.755268449	0.248966802	0.248966802	0.248966802	0.282496342	0.248966802	0.248966802	0.248966802	0.368479908	0.248966802	0.293006573	0.248966802	0.248966802	0.366346997	0.506592552	0.313778451	0.308714577	0.248966802	0.248966802	0.248966802	0.248966802	0.248966802	0.248966802	0.248966802	0.31647387	0.464029622	0.278516549	0.357607999	0.294939329	0.271880851	0.353729615	0.331060042	0.271710861	0.312762012	0.362700355	0.359626943	0.297582875
BCKDK	2.146467872	2.197547191	2.043124288	2.197598942	2.686298821	2.108249406	2.520470049	1.501709379	2.25356098	1.855062367	2.664373156	2.824020738	2.776182858	3.194829349	3.287069152	3.12153916	2.830263341	3.480587369	2.325738344	1.629868417	1.865705707	2.181164478	2.449226907	2.468659955	2.851889349	2.303776324	2.873953359	2.977687598	2.509420871	2.321221299	2.471337447	2.693781711	2.745636535	1.228045973	2.283476426	2.495577918	2.506661772	3.192556437	2.675682654	2.724361953	3.116406943	2.315612114	2.282412635	2.821301622	2.457764355	2.542713565	2.284138238	2.263619041	2.26697254
BCL2	1.709387286	1.377360787	1.452441854	1.551227232	1.064743951	1.544517033	1.158429084	3.49113181	1.66692455	2.028240113	0.944285811	1.336521955	1.073320209	0.248966802	0.669218391	0.991174726	0.850461535	0.462301679	1.114312081	0.248966802	1.481476301	0.248966802	0.737438237	0.724814221	0.820322889	1.219467013	0.846581664	0.700599438	0.699407079	0.933205564	0.248966802	0.463552507	0.519167397	0.932608922	0.686113503	1.083603309	1.106706489	0.773453038	0.92713994	0.908417957	0.969313149	1.157646519	1.084924028	0.831714367	1.053702282	0.960891269	1.406251067	1.328828007	1.105841986
BCL2A1	3.745344635	3.218113916	2.870794944	3.715786739	3.824171074	3.36769404	3.068641113	2.082309199	3.200945271	2.367623407	6.506043785	3.322369431	6.380030289	7.131463944	8.077689506	5.884312918	6.070712957	6.17626714	0.297538718	5.985495897	3.538716337	4.904863228	6.639312638	6.548441429	6.625629173	4.024275259	5.976373311	6.411310926	5.551944037	5.78421105	6.26316109	6.160101532	6.023513521	3.4174921	5.617659601	6.331350495	4.721162587	5.30121398	4.021867162	3.890446286	4.684697625	2.685194951	3.783876494	5.457286645	4.928244542	5.279229894	4.956935543	3.995111583	4.186142462
BCL2L1	4.058175509	3.883014588	4.367045728	3.484287284	4.734957872	4.674366298	4.814591919	2.79244608	4.137441008	3.862214775	5.489773222	3.386397156	6.968703398	4.384841208	6.162834608	7.473350921	4.790630328	3.768127529	3.208671841	2.579987518	5.238977854	4.443408276	6.667293578	2.975783078	6.537200568	4.58480647	3.956105053	5.646317044	4.068837973	3.926446876	4.7339174	3.802921133	4.784346617	2.667863003	6.624386404	6.356667501	4.350227816	6.00730591	3.767900257	3.597536846	6.046580704	4.554183524	4.506608399	5.548407994	6.605378717	5.822867814	6.115039349	3.965420486	5.078271943
BCL2L11	1.383255303	1.499976213	1.617983427	1.538398254	1.525066972	1.605367503	1.304896322	1.939305787	1.652823032	1.552166149	1.03640627	1.556904002	0.248966802	1.512867771	0.248966802	1.635535678	1.354739362	0.248966802	0.248966802	2.868683954	1.533553064	0.248966802	1.174134893	0.918228618	0.921529524	1.327640651	0.774932082	0.676157625	0.721557473	1.027828352	0.248966802	0.248966802	1.480524094	0.248966802	1.250974008	0.870578223	1.477631538	0.932872269	0.795360969	0.553053421	0.940678406	1.137825986	1.279556375	1.294206573	1.300386592	0.938596973	1.417993585	1.486258104	1.227930227
BCL2L2-PABPN1	0.340131471	0.341035318	0.373724946	0.487386726	0.388514348	0.41404326	0.298578751	0.495584954	0.371707946	0.276289404	0.649830191	0.582903565	1.015073299	1.14614979	1.337924506	0.248966802	1.678149847	0.248966802	0.248966802	0.248966802	1.013635296	0.248966802	0.672237465	1.484756231	1.845742229	1.034624541	1.551328098	0.816958	0.3939383	0.248966802	0.248966802	0.248966802	0.248966802	0.248966802	0.519741666	0.981019049	0.517619552	0.54353479	0.75388604	0.248966802	0.382709999	0.267327064	0.939721816	0.698876799	0.96577434	0.413192614	0.512608267	0.774645697	0.738151709
BCL3	3.068508454	2.915492214	3.104796042	3.584415664	3.692228114	2.881188501	3.135189634	2.45876482	3.228938655	2.518260334	4.384015131	3.638576615	4.01578767	4.330759551	5.143477858	3.837871523	3.989665617	3.390099868	5.065052228	3.484299097	2.942579582	2.250003388	4.165779423	5.114779328	4.796126545	3.783182015	4.132488908	4.819880271	4.692186396	4.587576663	4.577271724	4.573654059	4.01470897	3.592588683	4.325148779	3.82708742	3.766751517	4.292563639	2.923179669	4.100083704	3.899646213	3.388549276	3.045396908	3.8171869	3.518614561	3.924801406	3.630767495	3.719929466	3.052694276
BCL7B	2.249172363	2.307268016	2.186946396	2.22372375	2.381967027	2.225405455	2.375910237	2.537512804	2.341174827	2.378816766	3.626840523	2.578529106	3.791254897	3.429063999	3.47259046	3.011424309	3.840065457	3.40307191	1.31639958	4.308883718	2.265815543	3.574824718	3.500550121	2.942796797	3.997958394	2.332912329	3.66879762	3.410704459	3.512706912	3.408560757	3.94148605	4.207615431	3.695957288	3.29418601	3.314783026	3.322425655	2.547463441	2.888621958	3.119139277	3.120301133	2.691487314	2.775350736	2.716413925	2.858687005	2.742590303	2.930496942	2.932157956	2.815673061	2.836661322
BCL7C	1.356988693	1.403220002	1.241052166	1.31011858	1.461457091	1.322050637	1.100717432	1.872988036	1.455734891	1.263795898	3.707518345	1.731998758	4.163870388	3.273388245	3.652401603	3.039750925	4.307258319	1.981919032	1.147814739	4.416507331	1.532363084	2.256710013	3.383217624	3.905917389	3.935807422	1.643562972	4.158530243	3.806609039	3.754789569	3.835939542	1.215257353	3.879642041	3.676002834	3.88656555	3.848178729	3.769775887	1.63735547	2.652022113	3.147442253	3.599046581	3.672525106	2.273088378	2.221952975	2.085474331	2.255832716	2.564716056	2.258243519	2.133499013	2.22429847
BCLAF1	2.939087888	2.85342427	3.180194482	3.001784041	2.741644445	2.949755879	2.843930595	3.500021683	3.0463691	2.99922248	1.65179562	2.988708172	1.183200975	0.339389308	1.483249573	0.738140093	1.546340773	2.58540099	3.889427861	0.892869647	3.364780714	0.248966802	1.684499778	2.453127084	0.624090649	3.069098159	0.925909572	1.36778075	1.435183967	1.188615427	1.260280842	2.055167132	1.008401068	0.248966802	1.538913048	1.417965575	3.012356421	1.76664075	1.871756359	1.782465049	1.716062995	2.625956702	2.648335227	2.375538751	2.102519068	2.019284993	2.088613627	2.691201936	2.268328326
BCOR	1.217964381	1.348496613	1.234485836	1.312439076	1.340946888	1.286236905	1.164075279	1.929468131	1.198564686	1.384598271	0.626306732	0.972412089	0.954375447	0.248966802	0.403057793	0.431082887	0.781780978	0.248966802	1.250076555	0.248966802	1.199041543	0.248966802	0.568554591	0.248966802	0.287396711	1.300758338	0.550165406	0.345124149	0.558849182	0.457613361	0.248966802	0.248966802	0.584850903	0.248966802	0.554586362	0.620556739	1.157795852	0.594203931	0.669968141	0.519431057	0.465445731	0.99915259	0.870782325	0.646398539	0.689943269	0.694369104	0.697396951	0.956687591	0.753723199
BDP1	0.963233992	0.879269238	0.95585053	0.946199942	0.767354592	0.904480112	0.776972663	1.516388081	0.986303333	1.017039325	0.502567291	0.708445976	0.682286227	0.248966802	0.248966802	0.248966802	0.409326065	1.072931588	0.248966802	0.248966802	1.017042426	0.248966802	0.456839296	0.248966802	0.324829446	0.772406634	0.35104184	0.405843517	0.607239447	0.673703871	0.248966802	0.248966802	0.402577956	0.248966802	0.717203526	0.915774043	0.578884462	0.31087033	0.360248448	0.294404066	0.272136176	0.50636038	0.635296602	0.396073934	0.500751138	0.373855288	0.479370828	0.576781724	0.500415301
BEND4	0.317874665	0.286502166	0.297024174	0.319882486	0.298347247	0.292942833	0.26744397	1.274478927	0.319102679	0.311255576	0.248966802	0.258952093	0.248966802	0.248966802	0.248966802	0.248966802	0.248966802	0.248966802	0.248966802	0.248966802	0.305787854	0.248966802	0.248966802	0.248966802	0.248966802	0.268401312	0.266488763	0.281736546	0.279149966	0.248966802	0.248966802	0.248966802	0.248966802	0.248966802	0.29090175	0.283860718	0.273881837	0.259470276	0.260119004	0.264272112	0.248966802	0.262758857	0.298265731	0.248966802	0.260383651	0.270546838	0.275027064	0.275019244	0.259912835
BEX1	0.305000609	0.29178552	0.284364587	0.404977375	0.286159685	0.303730539	0.31896814	0.259475539	0.301132522	0.292849687	0.67297624	0.400987332	0.682286227	1.432979247	0.542267352	0.248966802	0.248966802	0.248966802	0.248966802	1.916758539	0.336111088	0.248966802	0.85961451	0.824760249	0.248966802	0.366346997	0.903686028	0.985572955	0.491695634	0.248966802	0.248966802	0.248966802	0.248966802	0.248966802	0.83526775	0.317930562	0.496605805	0.427237013	0.377419735	0.6338331	0.465445731	0.581652621	0.380681916	0.774179808	0.337867704	0.831358001	0.677995547	0.325753859	0.405028141
BEX2	1.23163524	1.427424242	1.16021207	1.21285679	0.813375159	1.242052818	0.955252786	1.714616208	1.167492178	1.30825525	2.237412669	0.954090556	2.036549086	0.248966802	1.483249573	0.248966802	2.24396686	0.248966802	0.248966802	3.465019849	1.053999215	0.248966802	1.6678713	1.282831673	1.76633922	0.899371999	2.246707647	2.131797671	2.294752494	1.895944528	0.248966802	0.815647482	0.563286975	0.248966802	2.175686594	1.479466128	1.035645126	2.314491228	1.827460475	2.67081083	1.992037286	1.720864317	2.074108069	1.061511915	1.823452505	2.040375446	2.271248975	1.888687208	1.818824182
BEX3	1.421034166	1.435800694	1.48323259	1.29259486	1.465065521	1.477814758	1.519405886	0.664568753	1.504973722	1.787282571	3.249660128	1.724811906	2.419971588	3.355132198	4.298196865	4.255196457	2.318592995	2.684355161	0.248966802	3.860110588	1.454087309	0.248966802	4.374888069	2.22215736	2.889850012	1.377712454	2.369352718	3.342448206	3.690736496	1.903094884	3.36460695	0.248966802	3.436092318	4.231071145	3.164983432	3.218040908	1.830263284	2.66393126	2.400463765	3.265539515	2.906637825	1.740711121	2.070565407	1.089299413	2.14317285	2.350081878	2.856510386	2.12636147	2.007623622
BEX5	0.534648	0.582188844	0.569039631	0.477080792	0.310432712	0.556153359	0.47019494	0.334286024	0.516315625	0.612738785	0.905724976	0.484209496	0.824735784	0.248966802	0.542267352	0.248966802	0.916020545	0.248966802	0.248966802	0.873503201	0.473895151	0.248966802	0.672237465	0.341861676	0.65381154	0.530277667	1.082495321	1.397986788	1.385179959	0.673703871	2.309398248	0.248966802	0.248966802	2.959791944	1.892150506	0.564898023	0.472593605	0.892952805	0.84063799	1.396823694	0.866501752	0.741224171	0.609487698	0.494361721	0.819081954	0.806951573	0.960876259	0.563630947	1.037514307
BFAR	1.889420355	2.025873207	2.003122143	1.901092318	1.987030157	2.098989505	1.997714835	2.367395087	1.910592262	2.083421463	3.007133647	2.047832842	2.609043285	2.308811779	2.710708011	2.76223949	3.098456372	3.100013433	2.235128787	2.59779911	2.105424041	0.248966802	2.409769213	2.773864603	2.858285896	2.048125585	2.621645464	2.773947444	2.464157777	1.81485878	0.335663279	2.638083962	2.842807487	4.051999071	2.431417401	2.338477843	2.215803994	2.366431958	2.597240277	2.59314253	2.41270033	2.298975845	2.2935987	2.378759258	2.376157503	2.287951366	2.280926702	2.290209172	2.413866081
BFSP2	0.288744783	0.289146262	0.268382269	0.301309859	0.350001708	0.278432589	0.264818819	0.310900804	0.31014558	0.303104157	1.01844675	0.286060546	0.248966802	0.248966802	0.248966802	0.248966802	0.248966802	0.268000288	0.248966802	3.515869473	0.330644968	0.248966802	0.456839296	0.248966802	0.248966802	0.318205196	1.001101969	0.903727436	0.638620804	0.248966802	0.248966802	2.207502028	0.248966802	0.248966802	0.588609281	0.75097686	0.252104814	0.698238725	0.380829603	0.357607999	0.248966802	0.351482786	0.365342311	0.248966802	0.380344802	0.572251817	0.275027064	0.319508749	0.354860306
BHLHE40	2.36921442	2.033777847	1.991486235	2.430672847	2.333439966	2.082379261	2.303575378	1.826627099	2.296521982	2.326492079	1.70890269	2.044950233	1.073320209	1.005939408	1.337924506	0.991174726	1.077542863	0.912847361	1.879949917	0.307865675	2.282190817	0.248966802	1.392277195	1.819576136	1.464820076	2.511727202	1.335873074	1.136527155	1.176520838	1.405536971	0.248966802	0.881088149	1.202233727	0.248966802	1.606892646	1.022932061	2.404601819	1.52251971	1.491278309	1.203942463	0.77214214	2.314508978	2.251456863	1.678262447	1.719750551	2.008623009	1.759986794	2.265244591	1.803943286
BICD2	2.291394497	2.148883359	2.392621027	2.336902394	2.324529067	2.245127448	2.209786548	2.880179994	2.449152054	1.928437286	0.981842753	2.52160527	1.015073299	0.605435634	1.176303802	0.870197789	1.019070545	1.126056423	1.623138415	0.911979561	1.980974409	0.248966802	1.265386411	1.368126822	1.208621038	1.992971573	0.846581664	0.924628214	0.988373497	0.80164949	0.248966802	0.747096796	0.627035254	0.663022758	1.045848212	0.84743803	2.395407009	1.526873643	1.388312677	1.150032469	0.997390589	1.782798196	1.923834422	2.256287518	1.966241227	1.707446765	1.708326128	1.950613865	1.537765303
BID	3.727665619	3.32569474	3.491332467	3.804596828	4.124897041	3.612933228	3.411038614	1.909033136	3.832174472	2.957958226	6.258380428	4.510574086	5.802456485	4.635918228	6.398699802	5.428925809	5.715497406	5.178248906	6.207730687	4.577764875	3.727843312	4.778906812	6.238115475	5.874713727	5.921271377	4.160529876	5.837466197	6.028840966	5.689637207	5.562243419	5.095559854	5.59197088	5.827721035	4.740203945	5.654265142	5.448363294	4.456407463	5.54071314	4.724175267	4.784677756	5.097637535	4.138079546	4.201417307	5.170483087	4.928244542	5.206921594	4.706495749	4.57573905	4.822239304
BIN1	2.59620995	2.734784714	2.469426143	2.591225375	1.922878442	2.441067531	2.360009689	2.802960925	2.592719083	2.65344336	2.635206943	2.59881821	3.211800155	3.098859231	2.554998716	1.776865277	3.250210223	2.114015954	2.592271555	2.80366319	2.477853121	0.248966802	2.497078239	2.486572766	3.009623049	2.435334169	3.601356877	3.026842669	3.324123847	2.961572981	1.994659523	2.619029728	2.904132627	2.781117758	3.083815878	2.162156187	2.330090854	2.783378483	3.51677034	3.689220433	3.144927856	3.172982259	2.895945227	2.659923677	2.562931197	3.141374944	3.367158514	3.13393298	3.140453173
BIN3	2.534816635	2.691967673	2.761428611	2.668437105	2.758651231	2.707259685	2.968542695	2.235657555	2.889849328	2.504995908	2.753929864	3.197810269	2.528053589	3.58196569	3.326131113	3.198938418	2.427510018	2.53522179	4.001792152	3.740937974	2.374730718	0.248966802	3.013735543	3.648441547	3.513739764	3.023360137	2.905050942	3.164993144	2.967366816	2.832696334	0.266727902	3.267267789	3.08146998	3.164342262	2.582571354	2.525044671	3.242773612	3.651170141	2.946378406	3.451969089	3.138638424	3.027073919	2.89527784	3.460107535	3.401042663	3.335597537	3.420668093	3.023009307	3.088440948
BIRC2	2.194377238	2.001089917	2.218066531	2.365678966	2.169501959	2.142704497	2.146309537	2.202910599	2.12411028	2.036253566	3.17866089	2.01506658	3.482868093	2.759984627	4.098337169	5.258620824	2.668484087	0.305330105	1.268469126	1.897712241	2.349277061	0.248966802	4.557489427	3.107297594	4.271554538	2.307303873	2.757961037	3.46521711	2.841540879	3.671902511	0.248966802	2.155553852	3.550107584	3.293046366	3.636807069	4.193367587	2.27407882	2.085727686	1.75573318	1.791296615	2.818890101	1.846768129	2.04190651	2.561327786	2.417537869	2.093809876	2.194814164	2.04637125	2.22429847
BIRC3	2.389174848	1.908686129	2.247714605	2.298203916	2.043631773	2.191924252	1.693477004	4.086232072	2.022669162	2.605361975	1.640097846	1.646155331	1.633873056	1.783694237	1.088154129	0.592765215	1.205412495	1.935054922	0.297538718	0.458437681	2.150330487	0.248966802	1.371888708	1.620737544	1.497970492	1.722305653	1.507790881	1.442142155	1.761662854	1.917290151	0.248966802	0.625069556	1.826627553	0.248966802	1.573303209	2.114490079	2.009692855	1.223148609	1.384920471	1.306071139	0.755797603	1.597498614	1.945916161	1.412058257	1.673528738	1.667336893	1.949905745	2.032120179	1.798323139
BIRC6	2.22971907	2.369805911	2.291865502	2.324309541	2.096933896	2.511778385	2.293951244	2.558586333	2.33161664	2.317920938	1.071668201	2.117401543	0.891011293	0.248966802	0.785896189	0.592765215	1.306660846	0.44568036	2.141774187	0.248966802	2.259356888	0.725793653	0.638497716	0.733412661	0.498677593	2.053036585	0.686579353	0.600244891	0.982270697	1.116625214	0.248966802	0.434783316	1.008401068	0.248966802	0.777443038	0.84743803	2.057110758	1.140324882	1.202330453	0.892089793	0.581280617	1.699050962	1.599353282	1.280497304	1.664963321	1.309070463	1.382475353	1.559629588	1.652273111
BLK	2.120985162	1.376117759	1.723740899	2.268632636	1.642852589	1.726567469	1.439019465	5.045905734	2.149440579	1.638923287	1.763835066	0.749749184	3.198776059	1.77291822	0.248966802	0.870197789	0.805039683	1.723831728	0.248966802	3.588933601	1.829346231	1.157100042	0.672237465	1.294499959	1.126209722	1.075192499	1.674571417	1.36778075	2.155252892	1.952179015	0.248966802	0.675125676	0.353169494	3.195172429	1.392517054	3.095724201	1.616809907	1.41387761	2.612548733	2.979800577	2.359608932	1.573721782	1.820760795	0.89606065	1.197238239	2.01715889	1.446938423	1.528833776	1.065858766
BLNK	1.296486251	0.930976301	1.070890804	1.471446288	1.232917183	1.165265708	0.838291326	3.657632063	1.188824422	1.394223012	0.553343572	0.479947031	1.67207014	0.248966802	0.403057793	0.592765215	0.525901389	0.248966802	0.248966802	0.248966802	1.247707709	0.248966802	0.293006573	0.248966802	0.711477245	0.905591337	0.787123524	0.748274815	0.630839226	0.786263204	2.174774773	0.248966802	0.584850903	2.700893283	0.371283009	1.215971625	1.113623843	0.879397025	1.3453258	1.417506666	0.688502323	1.020957822	1.539107082	0.529559276	0.894291794	1.107990937	1.061630007	1.070767355	1.027941037
BLOC1S1	4.506848644	4.454780418	3.954123273	4.336573041	5.03510328	4.492828718	4.508841345	4.331619042	4.363875681	4.164699526	7.311700604	5.084395975	7.666679914	7.665411459	7.949872461	7.857413788	7.839195619	6.98349178	5.850162437	7.646592007	4.137160124	6.980536869	7.696469547	7.559266575	7.704508843	4.767060815	7.429412461	7.845333268	7.456895079	7.504091293	7.25626968	7.555490571	7.836285188	7.402757865	7.444227999	7.693621729	5.129417115	6.569244185	6.325919356	6.868288939	7.301531011	5.306043793	5.253745203	5.986148676	5.7251703	5.827880044	5.632605205	5.11331452	5.562560785
BLOC1S2	2.680239876	2.506166186	2.225535865	2.907078613	2.555321112	2.632214828	2.544478539	3.090004642	2.457288709	2.051540059	4.447472077	2.494392988	4.580127129	3.418731457	4.558164079	4.279155602	4.071065895	4.633988313	0.248966802	3.940248268	2.457935265	3.422110404	4.518604204	4.185138043	4.503485905	2.615439906	4.162045191	4.110108037	3.97974981	4.014914006	4.224259537	3.319349229	3.761335949	2.90265775	3.77249661	4.362056462	3.061030843	2.720145657	2.908488711	2.809420229	2.112460641	2.586287835	3.118127465	3.582471307	3.611808192	3.396569199	3.342724183	3.080922145	3.233627234
BLOC1S6	2.31406037	2.064970292	2.445461092	2.441314448	2.06756505	2.478840631	2.001661876	2.760742014	2.477431814	2.548313485	1.70890269	2.278232269	1.554304148	0.605435634	1.259376206	2.282680782	1.490049548	1.017775484	0.805576661	0.863721609	2.99492112	0.275627219	2.123063269	1.950720186	1.324031766	2.43587141	1.319178642	1.154332472	1.559262319	1.455028543	2.512859017	1.003685676	1.480524094	0.248966802	2.118613043	1.97198355	1.97497827	1.162880255	1.251587273	0.975047072	0.926145047	1.729167024	2.223017141	2.031249653	2.14317285	1.623287045	1.981902695	2.136166515	2.03973469
BLVRA	2.469973469	2.792298071	2.574550433	2.348255832	3.554633192	2.780525185	2.834667154	1.289939141	2.429986142	2.721159475	4.07640681	3.19195877	3.514746993	4.529503943	3.798442326	3.869779434	3.884414409	4.536304997	3.541726065	4.331237787	2.64902292	0.248966802	3.709964491	3.96278299	3.845325338	3.634315838	4.040003459	4.073145057	3.536850378	3.769026902	2.640952298	3.238425197	4.370242499	4.956105834	3.309692454	3.586265986	3.292008552	4.299578311	4.337415117	3.803196268	4.131104366	3.40055522	3.170917519	3.61150671	3.270211435	3.36012853	3.179851773	3.204681867	4.233070938
BLVRB	4.611525359	4.772902018	4.66819353	4.130745503	5.904278171	4.954167338	4.623549648	3.018077713	4.356462582	4.073743708	8.113432108	4.573062907	10.47685028	7.650954891	11.08250084	11.21666307	8.454609423	6.730437377	7.009587521	6.389498317	4.878395995	8.4902021	10.43430024	6.074679452	8.732302839	4.274244791	7.360206603	8.324456975	6.561070638	7.335951898	8.192892723	8.636023988	8.213161956	6.350197753	9.293744017	9.678307489	4.661786705	7.339419951	5.128705194	5.264452524	8.046863482	5.55391334	5.454305532	5.837688937	7.441020637	6.262941291	7.317786232	4.559932188	6.406955213
BMF	1.768024387	1.772654446	1.646704774	1.697773489	1.995788005	1.656759749	1.68171637	3.639140451	1.692424699	1.719227113	1.530317025	1.97170615	1.88217552	1.095154325	1.088154129	1.707930406	1.613750097	0.268000288	1.768063535	1.147880171	1.843808313	0.248966802	1.508904099	1.835638095	1.724936396	1.923417238	1.267903976	1.644669845	1.299421551	2.414241996	0.248966802	0.519424975	1.385422612	0.926742329	1.207844502	2.190017776	1.783316148	1.598948211	1.86811654	1.079682399	1.517090408	1.654409155	1.815126388	1.841216872	1.760522784	1.623287045	1.578321036	1.671737514	1.758356873
BMI1	1.654622475	1.616144248	1.691741471	1.714539586	1.196479507	1.473043975	1.232849188	2.550764352	1.688973833	1.795295743	1.13970726	1.368001958	1.073320209	0.248966802	0.542267352	0.592765215	0.805039683	0.248966802	0.248966802	0.853873243	1.581515971	0.248966802	1.12624931	0.733412661	1.819757125	1.253998287	1.344148401	1.044047178	1.323759151	1.81485878	0.248966802	0.248966802	0.647673718	0.248966802	1.503683054	1.433588239	1.237536693	0.837948274	0.838159533	0.641667767	0.562609204	1.586573364	1.777956388	1.1165618	1.381045302	1.270320422	1.270351875	1.344290716	1.194089251
BMPR2	0.630640629	0.597202998	0.625337522	0.584670027	0.610024151	0.612192296	0.567135407	1.337831311	0.721657278	0.651779091	0.338545712	0.519940824	0.346668452	0.248966802	0.403057793	0.431082887	0.315264291	0.248966802	0.248966802	0.248966802	0.539332666	0.248966802	0.417592102	0.330571703	0.287396711	0.57778602	0.300906897	0.281736546	0.5256631	0.248966802	0.248966802	0.248966802	0.353169494	0.248966802	0.48403451	0.536242154	0.501888006	0.399013401	0.360248448	0.309237283	0.294939329	0.418731449	0.458643292	0.357418204	0.401123381	0.367193509	0.42221466	0.430882013	0.443943028
BMS1	1.386314286	1.495403951	1.298841808	1.253276647	1.377785707	1.482569817	1.317617835	1.901784	1.217850123	1.49158591	0.626306732	1.291019778	0.524214863	0.248966802	0.542267352	0.248966802	0.709666686	0.603857634	0.248966802	0.833972502	1.488856658	0.248966802	0.568554591	0.698707077	0.65381154	1.372109218	0.430912607	0.46411024	0.558849182	0.569700662	0.248966802	0.248966802	0.248966802	0.248966802	0.409854276	0.507005546	1.285799764	0.926295261	1.13930296	1.139004447	0.983420173	1.386942937	1.121906091	0.836406929	0.849637974	0.920510112	0.903561392	1.176483664	1.024735778
BNIP3L	3.776281221	3.630449419	3.846282538	3.617165483	4.287592316	3.906560276	4.115642541	3.033977557	3.957929044	3.574169592	6.125214076	4.073203644	7.186392581	5.94735884	8.162420146	8.272841055	5.130354424	5.384716651	3.257061716	3.428991187	4.98727614	4.74830057	7.501453147	4.130035751	6.974853233	4.285764417	4.345321916	5.591007794	4.342166849	4.466101578	5.87095848	5.042658682	5.281077639	0.276905698	7.126931124	6.504523918	4.229452024	5.395001254	3.69717874	3.359983789	5.17650293	4.124295668	4.316807204	5.624311533	6.662834342	5.234406451	5.659439717	4.070029935	4.756372965
BOD1	1.165512972	1.163460418	1.056071869	1.235044246	1.018834791	1.188733992	1.230160267	1.991720385	1.140796568	1.26484555	1.945888584	1.11666756	2.202329948	2.470939708	2.380427532	0.991174726	1.866806465	3.449662404	1.839515282	3.939084327	1.586111025	0.248966802	1.508904099	2.400108746	1.933172377	1.131994682	2.827489232	2.086146788	2.003822063	1.852281791	2.627268568	1.67943773	1.939732688	4.564802527	2.18683528	2.190017776	1.18267772	1.394947729	1.519395992	1.477833848	1.487700349	1.53256927	1.452840524	1.357603607	1.520512861	1.460703882	1.858069174	1.483467657	1.463954381
BOD1L1	3.127740099	2.952241303	3.61244315	3.440403114	3.048675623	3.351322648	3.172083168	2.601209512	3.369222539	2.953733593	1.281988837	3.329790061	0.682286227	1.077747247	1.176303802	0.991174726	1.205412495	0.648116085	3.339112741	0.248966802	2.88780217	0.248966802	1.451768836	1.411636196	0.969589233	3.069790618	1.042372571	1.742081695	1.342937881	1.014684877	0.780971875	1.170017347	0.784423682	0.248966802	1.392517054	1.022932061	2.680359086	1.351424899	1.071286762	0.91166153	1.065282722	1.854378804	1.730853641	2.041446238	1.7279977	1.680831134	1.5572381	2.033074643	1.590746377
BOK	0.44360532	0.251680527	0.284364587	0.331370122	0.365530352	0.25638986	0.373597131	0.357298221	0.301132522	0.422670702	0.602393352	0.496921847	0.346668452	0.949636215	0.248966802	0.592765215	0.633757162	0.912847361	0.248966802	1.477859795	0.269109724	0.248966802	0.917029697	0.970080105	0.465543609	0.455946404	1.800191218	0.625995521	0.793028275	0.80164949	0.248966802	0.770310827	1.76184066	1.44469047	0.554586362	0.647601038	0.423335912	0.320934187	0.473173698	1.514562897	0.424670875	0.49471981	0.395860136	0.488411061	0.461721688	0.704974731	0.42221466	0.984584929	0.286919998
BOLA1	1.099945482	1.197637999	0.975672286	1.1058878	1.113841797	0.980403862	1.039065123	1.238632975	1.077102719	1.002010461	2.132783733	1.20840951	2.228198383	0.248966802	3.050989533	2.460839633	2.521775973	0.248966802	0.248966802	2.664109598	1.196038644	0.248966802	2.306128516	2.130734422	2.81947416	1.06827891	2.607965256	2.543399964	2.725768547	2.767589647	0.248966802	2.375868172	1.997151364	0.590662087	2.440760975	2.133745915	1.205519894	1.694935472	2.110227947	2.309412338	2.118864982	1.515389863	1.416091567	1.364117749	1.486889483	1.548707136	1.69390977	1.555649827	1.524210343
BOLA2	0.696200103	0.702115799	0.686754212	0.507780328	0.819025866	0.585918673	0.577750272	0.720152616	0.666577413	0.592815178	2.327689797	1.021628605	3.185633315	2.074409014	3.027481446	2.079379803	3.316451889	1.89887997	3.008026665	3.632788273	0.874061189	2.263385606	2.123063269	2.750756996	3.332650475	0.904039014	2.959929845	2.911174994	2.557417809	2.759733221	3.90225441	3.075583328	2.912684378	3.084913723	2.879112357	2.354980376	0.834716261	1.683280554	1.997025246	2.431939221	2.593720997	1.236644282	1.275458999	1.085362389	1.300386592	1.444973131	1.276814909	1.078184592	1.233494011
BOLA2B	2.224600862	1.930867056	1.71315309	1.905710333	1.973159501	2.12253659	1.862743918	2.714706795	1.952449032	2.158761525	3.416660661	1.864611731	4.310319147	2.681491154	4.464984409	3.771857211	4.125200122	2.916179754	3.008026665	3.632788273	1.441463773	5.583622652	3.244318643	4.820583673	5.231409963	1.817732076	5.096914886	3.713598547	3.993468821	3.867353293	5.599022826	4.969325839	4.800564597	3.084913723	4.787394543	3.671085554	1.842806281	2.522836507	3.508610925	3.684961602	3.163633296	2.346162361	1.896081932	2.328015028	2.325425173	2.715253469	1.717857618	2.243968228	2.260174434
BOLA3	1.11661883	1.054229783	0.987435919	0.902199767	0.852473068	1.075793705	0.95850552	1.019146437	1.222631468	1.127336765	3.23806692	0.99797565	3.061628319	0.248966802	1.337924506	3.319368575	3.228870055	2.475067173	0.248966802	3.125595697	0.973863802	5.011807763	2.085993474	2.603753639	3.197920476	1.097095941	3.541444274	2.841447127	3.387839803	2.847597805	2.73964134	0.248966802	2.651698627	3.192730117	2.801455591	2.45021763	0.916102579	1.831434494	1.915908318	2.891385457	2.326790236	1.505756606	1.397359989	1.38668837	1.686282262	1.789460037	1.913039996	1.289430249	1.607983012
BORCS6	1.483785676	1.599197699	1.505220173	1.507337679	1.80965447	1.375862407	1.396482242	1.529472421	1.703868334	1.388455876	2.531384947	1.874387613	3.262751681	3.557057781	2.587514082	3.223842131	3.089012438	2.894909592	1.280601851	2.318739054	1.501073966	2.647090054	2.890154226	2.975783078	2.81947416	1.752809983	3.292674495	3.195410057	2.928220279	2.988713416	2.804914676	3.008834913	2.878168952	3.206111959	3.142254907	3.15346912	1.77897149	2.483057125	2.391194592	3.004314833	2.695777622	2.151095756	1.888053594	2.020980487	1.760522784	2.234050411	1.933637156	1.973665011	1.929224429
BORCS8	2.289761798	2.093234934	2.187796367	2.360081558	2.331464517	2.021600853	2.25413793	1.948535713	2.251222995	1.867553612	3.091155448	2.64380887	3.075944867	3.116014931	3.050989533	2.54229502	3.065128548	2.098150312	0.285548185	3.84775858	2.219985721	2.945742081	3.059074161	2.496709678	3.093347942	2.08900418	3.110629923	3.899273783	3.083093647	2.63644431	4.972439662	3.475811874	3.347406284	2.548778924	3.644914269	2.867466875	2.230197094	3.051603205	2.966375732	3.627435379	3.516348353	2.350474347	2.259776898	3.017944082	2.665250903	2.741247193	2.544645269	2.422839818	2.44776775
BPGM	2.20999988	1.700002134	2.158612661	1.649030288	2.555321112	2.637909571	2.487073698	1.606952485	1.905645433	1.754777247	3.108237482	1.512728987	4.518567611	3.311119671	4.950732424	5.795734808	2.419997119	2.420823944	1.998546079	2.703029234	3.079640466	2.57379196	5.474749566	1.749244582	4.154287582	2.582823081	2.268611062	3.074377981	2.302120727	1.917290151	2.41670242	2.512925236	2.332838069	1.270354383	4.352634009	4.34769805	1.789808701	3.723132422	1.73855952	1.581261446	3.630562067	2.131184395	2.167718287	3.490197004	4.97273537	3.40716194	3.988642311	1.846960845	2.911456661
BPTF	2.572233874	2.560253463	2.57649884	2.562268549	2.357907521	2.673001294	2.565429833	3.037543722	2.470078624	2.652240596	1.580142486	2.441669827	2.628599724	0.248966802	0.785896189	1.559315353	1.115247978	0.573579235	0.736790269	0.248966802	2.547834154	0.248966802	1.051302127	1.210767848	0.793871628	2.424547123	0.646992198	0.985572955	1.12205234	0.58756357	0.248966802	1.170017347	1.256989243	1.706754747	0.91787855	1.141825719	2.400365341	1.223148609	1.282907611	0.852131308	0.896631596	1.888879885	1.748697873	1.538389673	1.422287692	1.479357131	1.535842493	1.912740968	1.544495321
BRD1	1.679773564	1.717775266	1.611663267	1.764547256	1.584332236	1.523136758	1.522705822	1.710154028	1.741000954	1.692952713	0.845879531	1.506456074	0.438171172	0.248966802	0.403057793	0.248966802	0.894496866	0.305330105	1.91150099	0.378260927	1.747617387	0.248966802	0.768965915	0.531289418	0.682932492	1.403210688	0.762636737	0.748274815	0.558849182	1.696387076	0.248966802	1.04234081	0.353169494	0.248966802	0.777443038	0.674147687	1.264203244	0.780763217	0.84063799	0.629899754	0.866501752	1.418089857	1.406756179	1.097141377	1.092544859	1.10398971	1.190449088	1.397141235	1.156509617
BRD4	2.550582065	2.559706082	2.555578912	2.745594654	2.534005886	2.525667571	2.54501957	2.810722641	2.597635194	2.464454812	0.944285811	2.402794742	1.554304148	1.162755426	0.994265919	1.635535678	1.401267177	0.588797866	1.529654245	1.249031601	2.501153871	0.248966802	1.371888708	1.216912577	1.18845533	2.369367849	0.892444548	1.171920717	0.861124926	1.188615427	0.248966802	0.248966802	0.727396052	1.113926675	1.229570419	1.002127756	2.433222836	2.043808094	1.662150443	1.523070809	1.7821136	2.206856103	2.261849431	2.342931993	2.341639466	2.191318019	2.258243519	2.202997032	2.055526122
BRD8	2.678993085	2.584673127	2.915608475	2.756287869	2.557012803	2.62075746	2.911363208	2.852392114	2.711426599	2.72192403	1.452195806	2.666023302	1.470089296	0.248966802	1.412416121	2.89220518	2.235431669	2.863969125	0.979395932	2.445465335	2.745118916	0.248966802	1.855780848	2.946499406	1.696659318	2.62912881	1.462898818	1.567036172	1.470491899	1.768630866	0.248966802	2.215981067	2.274317215	0.248966802	1.822377864	1.608946285	2.674523519	2.250115286	1.988110023	1.784235693	1.970951934	2.440195049	2.323672541	2.619657679	2.432754544	2.303736635	2.328364861	2.500803056	2.304461064
BRI3	4.619508896	4.322289487	4.321495263	4.454728752	5.14435072	4.709099937	4.726589558	3.037289288	4.678147635	4.019894454	7.517311499	5.041654061	7.240618219	8.236139249	8.415428976	6.937161151	7.412583291	7.041159305	6.131908694	7.422147956	3.930916033	5.996054739	7.208145996	7.35808174	7.903186415	4.489433514	7.251945473	7.669219177	6.866555134	6.73239867	6.877343854	7.529152325	7.734594729	5.443340059	6.763989471	6.570485172	5.055344953	5.488373841	5.287239278	5.562645922	6.291957673	4.445259459	4.734508425	5.653854858	5.69156543	5.55312517	5.065440937	4.494913759	5.18549627
BRK1	3.895671488	3.756172968	3.777935358	3.760875052	4.109416794	3.917721911	3.772251638	4.324859589	3.844634618	3.748815908	6.045982394	4.077265373	6.036403355	5.521977176	6.349780054	6.543568082	6.177048458	5.676322463	4.801738992	5.789867442	3.551695424	5.305791759	6.42721315	5.450520907	6.123332541	3.752888668	5.966356497	6.00389314	5.9863021	5.612182742	5.744362622	6.12056781	5.91010769	4.949972711	5.695829825	5.788469582	4.124636383	5.160143031	5.298664077	5.695484332	5.955143472	4.13932612	4.41342915	4.835484833	4.818120778	4.841020765	4.87570756	4.273330052	4.390147556
BRMS1	2.656364593	2.805286514	2.756280915	2.691797918	3.059457139	2.646409757	2.925560337	2.767813738	2.853319639	2.508988057	3.954192517	3.292299231	3.808504795	4.113068388	4.196464478	3.946591932	4.472531179	4.1062418	3.905186348	3.825254914	2.568879821	4.158341618	4.051846301	4.15425228	4.149079697	3.049924128	4.014305469	4.174781003	3.951133165	4.023141396	3.502161301	4.184039667	4.118157939	4.680010311	3.889707402	3.867906239	3.221719236	4.206293093	3.892872328	4.523335565	4.380672846	3.366364195	3.348163967	3.783563726	3.424067615	3.847934611	3.477884365	3.370174939	3.443811749
BROX	1.942340029	2.013934444	2.062716972	2.106264256	2.072304427	2.151688882	2.05049089	2.263333138	2.202036433	2.088173134	1.65179562	1.939473195	1.709281941	1.856953424	2.768572241	1.635535678	1.65273386	1.616544693	2.28416097	1.451980162	1.738358552	0.248966802	1.811047831	2.322449147	1.430889976	1.824312681	1.661386238	1.77697968	1.665914165	1.952179015	0.248966802	1.04234081	1.713715698	0.248966802	1.764023559	1.649646676	1.776794244	1.212376337	0.973046074	0.956322096	1.239962106	1.511544276	1.649289385	1.619580378	1.553370428	1.350189002	1.333715146	1.698454298	1.535514969
BRPF3	1.429955766	1.491965219	1.47907235	1.430372207	1.321173482	1.61838821	1.445988646	2.104823353	1.539872983	1.44604107	0.528178806	1.580984086	0.438171172	0.766205123	0.669218391	0.248966802	0.805039683	0.912847361	0.248966802	0.686406009	1.532363084	0.248966802	0.532268921	0.248966802	0.624090649	1.381063979	0.506592552	0.492384255	0.793028275	0.533297317	0.553893465	0.248966802	0.541395834	1.452877915	1.045848212	0.592995776	1.409000409	1.206959887	1.052166523	1.071005133	1.104535506	1.613732912	1.449207467	1.518087794	1.553370428	1.284532061	1.169762257	1.466610674	1.306577672
BRWD1	1.160161404	1.124017276	1.311375541	1.276045091	1.028622028	1.307831651	1.10805891	1.625350847	1.343154403	1.381698283	0.925134223	0.938642843	1.129306453	0.580933084	0.785896189	0.738140093	0.659506685	2.087475447	0.248966802	0.484202761	1.247707709	0.248966802	1.076719593	1.068506437	0.711477245	1.088921071	1.011530829	0.839144493	1.18185627	0.770711052	0.248966802	1.785784457	0.606097257	0.248966802	0.944396701	0.870578223	0.955136369	0.651152959	0.708472045	0.573676318	0.617913776	0.830364269	0.975522227	0.855026018	1.000229864	0.831358001	0.861181708	1.072625243	0.914757265
BRWD3	1.13492154	1.068152098	1.39618906	1.368155661	0.996567682	1.260627577	1.063438983	1.049740912	1.36782382	1.17278153	0.338545712	1.181100451	0.438171172	0.248966802	0.403057793	0.431082887	0.607539693	0.39463559	0.754296772	0.248966802	1.072128553	0.248966802	0.377247295	0.375210977	0.361315448	1.01893328	0.317812867	0.313778451	0.421263017	0.438055306	0.248966802	0.625069556	0.302008735	0.248966802	0.48403451	0.415563285	0.925960482	0.569091794	0.434319103	0.352843258	0.339492035	0.653209598	0.716122725	0.859643485	0.706732053	0.606594678	0.57687054	0.84372738	0.742060366
BSCL2	1.261929099	1.45358812	1.254095841	1.226456291	1.576013374	1.387740596	1.538006505	1.36403731	1.263419159	1.354346866	3.927975338	1.471458861	3.061628319	2.14296631	2.650425612	3.094788311	3.316451889	2.796750502	0.248966802	3.679536928	1.317069931	1.357582697	3.000515572	3.912557956	2.513914649	1.364227947	2.965304645	3.237779627	3.006982887	2.99207035	2.221059193	2.80474607	3.180397606	4.452917924	2.664608757	2.403384728	1.14940561	2.489763658	2.656819922	3.480098218	3.873372655	1.586573364	1.59442775	1.902914744	1.853917067	2.117819887	1.981902695	1.469433885	1.896280903
BSG	5.25276334	4.997365409	5.301918333	5.164419061	6.030420648	5.33573582	5.3307774	4.361701485	5.365254363	4.927306693	7.615223271	5.187898274	9.239860256	5.711664781	8.983525792	10.38778329	7.268903751	6.478012012	6.427402548	5.864723391	4.827033287	8.221601168	9.1035654	5.468015064	8.588342932	5.435055503	6.019639338	7.651501711	5.945321923	6.03425684	7.372198515	6.611122754	6.939330776	6.037228049	9.258017191	8.718759927	5.678775761	7.131878043	5.567422129	6.403256938	8.219936411	5.838475816	5.57465228	6.455863305	7.389066604	6.567901322	6.972675176	5.537320474	5.934033339
BST1	3.977056109	3.678888664	3.88767317	3.925114623	4.524337184	3.894122425	4.052547106	1.993295257	4.017150502	3.659452191	5.306736462	4.67958563	4.700512972	5.005120116	5.425637959	4.529396686	4.956904716	3.649764544	2.091007984	4.654231743	3.407595082	0.248966802	5.015733807	3.779806047	5.332501752	4.326895243	4.115669013	4.714308258	4.540022275	5.2984484	4.153229738	4.714953998	4.956547401	3.758657298	3.491520692	4.301618179	5.095315507	4.943569559	3.740291764	4.347976469	4.714604232	3.652255134	4.254942901	5.327681268	4.94248969	4.725970773	4.624622164	4.104944676	4.113323095
BST2	3.775406464	3.87731494	3.625362859	3.659478749	4.442734716	3.814957976	4.003001441	3.553842146	3.557291953	3.585976104	6.030384523	4.514226173	5.830169826	5.335911401	5.533878439	6.043160208	6.358961803	4.353480563	5.149757733	6.242032698	3.938122915	5.313853262	5.697950707	6.048216193	6.651640759	4.77515039	6.182809219	6.203615526	5.574684639	6.03791565	6.191163424	5.983890997	5.678378624	5.932986047	5.537189428	5.255285201	4.863120798	5.431163462	5.442865178	5.960060902	5.920735571	4.564196115	4.730398289	4.951414022	4.516910365	5.058723716	4.917151745	4.437138347	5.803704837
BTAF1	1.734809845	1.53046567	1.904196535	2.00588945	1.354628768	1.932892345	1.572381885	2.599487185	1.737664479	2.079250874	0.67297624	1.422324565	0.605414383	0.248966802	0.542267352	0.248966802	0.75814115	0.341718323	2.905989557	1.039098382	2.133948182	0.248966802	0.568554591	0.733412661	0.396901428	1.576930577	0.619984106	0.651294578	0.847760309	0.58756357	0.248966802	0.344864597	0.584850903	0.248966802	0.944396701	0.75097686	0.983733903	0.48207994	0.520315102	0.440787245	0.485408989	1.112661144	1.317911814	0.769280063	0.958783376	0.699681663	1.076524556	1.355016842	0.985706717
BTBD2	2.060991216	2.278948352	1.863283998	2.103586942	2.193627394	1.894158602	1.761164898	2.580404627	1.969616192	1.766682275	2.320378756	2.232090633	2.093952256	1.897203963	1.900505644	2.76223949	2.668484087	1.41783948	2.604388593	2.540624373	2.068136084	2.978567896	1.968701711	2.175593357	2.421908548	2.101248478	2.962619748	2.690986265	2.777785862	3.057619068	3.008636465	2.566952708	3.151786271	2.447935451	2.640483611	2.814753873	2.082893728	2.708693435	3.074563226	3.350454276	3.285347033	2.745374733	2.55084669	2.524000141	2.303518692	2.730905836	2.576428475	2.506999249	2.498327688
BTBD6	1.788979747	1.754592348	1.759626493	1.564916654	1.668118649	1.786758966	1.775989777	2.243178024	1.839743751	1.904391254	3.786577748	1.807077402	3.899859847	2.797685873	3.62133178	3.198938418	4.012325047	3.265417464	2.796182683	3.671149073	1.767982281	2.873403985	3.856572112	3.283038885	4.049179356	1.407599523	4.558581113	4.189966788	3.773463776	4.389256382	3.168342964	3.987576826	4.154665124	3.862182473	4.527252343	4.110749843	1.74373501	2.309445552	2.558619438	2.588083227	2.561170841	2.197312165	2.20481869	1.962081921	1.945172746	2.183755354	2.198222996	2.025421195	2.030176192
BTBD9	0.784641138	0.771831412	0.802259993	0.83438384	0.804857382	0.868602655	0.695492759	1.227078663	0.800524295	0.875786972	0.395316951	0.701140531	0.248966802	0.248966802	0.542267352	0.248966802	0.468790874	0.248966802	0.261263948	0.248966802	0.683526543	0.248966802	0.417592102	0.550880086	0.324829446	0.763873772	0.266488763	0.37580325	0.384713831	0.476909817	0.248966802	0.248966802	0.473655905	0.248966802	0.371283009	0.317930562	0.67320421	0.594203931	0.621788278	0.498012084	0.524525418	0.66364348	0.596408016	0.517921911	0.471578484	0.525151415	0.56635698	0.650779081	0.615678544
BTF3	5.889098477	6.083655749	5.898322408	5.62224179	6.311034936	6.076454136	5.864533123	6.176417537	5.912039229	5.973063323	8.500444923	6.13381753	9.846300578	8.887920324	10.43739004	9.638649398	8.897794359	8.270863192	6.548524288	8.624271227	5.852176298	8.040837734	9.135097294	7.423305981	9.160420285	5.914377528	8.443090492	8.414133216	8.035956639	8.114724072	8.0555614	8.322283157	8.692738321	7.865863409	9.016083911	8.780862433	6.337601024	7.139539246	7.250002026	7.244178266	7.403085469	6.716085013	6.879754654	6.738397408	7.554924042	6.908301422	7.542517151	6.603188934	7.16048676
BTG1	4.701463203	4.943520453	4.902525264	4.981028026	4.525849641	4.867147591	5.201362497	5.338051844	4.984598095	4.716002541	5.034764159	5.111772529	4.454263828	4.532701474	4.833625152	4.529396686	4.428280586	4.458700308	4.103474777	4.146933159	4.312037276	2.188198074	5.043392392	4.451917255	4.406432091	4.252908978	4.537987941	4.983200623	5.283847852	4.8505619	3.100635701	3.651746078	4.480767287	4.20282826	5.061705058	5.209511542	4.675437644	4.086786736	4.312187868	3.856765936	3.771368594	4.728300215	4.813461042	4.908049853	5.096136769	4.930443209	4.856419354	4.902440111	4.739120009
BTG2	4.053612866	3.846680158	4.094216614	4.259895561	3.785370586	4.135143922	3.845673707	5.512607468	4.071388442	3.600391789	3.676359335	3.727782806	3.275213281	2.910141677	3.345272511	2.795844917	3.084267187	2.619145499	1.968861492	3.075626616	3.6460364	3.213875551	3.849216313	3.549659593	3.611642044	3.698182804	3.744211037	3.872631792	3.542045917	3.747339714	2.890458314	2.938847837	3.058533437	2.878547411	3.700423782	3.499861414	3.786364579	3.816783932	3.130830984	3.033639129	2.621048287	3.348690532	3.84009657	3.693324499	4.1357546	4.163140578	4.089376815	3.912203131	3.941680874
BTN2A2	1.766851227	1.569053639	1.78680852	2.026530875	1.968082378	1.680406292	1.825818848	2.167544326	1.543699075	1.805430375	1.106088793	1.67720387	0.438171172	0.248966802	0.403057793	1.102787345	1.019070545	0.248966802	0.248966802	1.582945725	1.55597818	0.248966802	1.392277195	0.925751049	0.76692632	1.862379047	1.593589859	0.748274815	0.847760309	1.502878471	1.713099299	2.979255189	1.086063873	0.248966802	0.890863827	1.043440618	1.557167859	1.239157689	1.149334334	1.005725207	0.804285978	1.359394077	1.625342494	1.509298763	1.278093618	1.479357131	1.45835569	1.50012995	1.447292225
BTN3A1	4.268417541	4.330976446	4.602940457	4.403813955	4.392693699	4.382036321	4.746248873	3.396705451	4.237290276	4.151707211	2.812425927	4.229587086	2.00696764	1.486726729	2.000484623	1.965867785	2.649335488	2.531288582	2.589835887	1.509569856	4.147495262	0.248966802	2.987173339	3.617421723	2.237927318	4.850223272	2.428921317	2.857839882	2.803972986	2.954707338	1.994659523	2.02653161	2.425388041	2.421061814	2.314303189	2.235290412	4.617762385	3.702110629	3.54440024	3.419298043	3.074188404	4.085373219	4.182942577	4.27290024	4.070773989	4.359682492	3.837264972	3.951605131	4.288577806
BTN3A3	3.136396063	3.26788895	3.342800032	2.6926889	3.300178293	3.235907071	3.229756544	2.824058481	2.850748176	3.11288046	1.936355201	2.822338261	1.380652127	0.248966802	2.304220895	1.965867785	2.226845682	1.874249371	2.6401408	1.606597829	3.119808645	0.248966802	2.073422144	2.481477474	1.980852108	3.562332623	2.201877211	2.131797671	1.942277335	2.383896658	2.248133462	0.248966802	2.512357085	1.977518287	1.250974008	1.581160465	3.201976669	2.633972012	2.498677629	2.695484469	2.093075251	3.064301465	3.010693185	2.706804772	2.788656888	2.865804904	2.713759824	2.726441998	3.121824059
BUD31	2.828733507	2.89567661	2.810265022	2.938967397	3.161392687	2.881788572	3.066004723	2.94454821	2.913698508	2.672947874	5.289055372	3.545019866	5.253913934	5.12012083	5.978975685	5.385440402	5.510583543	4.371192089	5.096276668	6.202078164	2.948836888	4.103591797	5.373271664	5.535944502	5.211562475	3.350435268	5.209335866	5.221422901	5.145286372	5.337238868	5.205545058	4.583517006	5.307258536	5.086147215	5.193291109	4.763844597	3.870700681	4.655722464	4.404493472	4.964292702	4.52267911	3.592530053	3.797870446	4.478633	4.401128997	4.453864809	4.07831967	3.731147475	4.141340353
C10orf11	0.850358097	0.936046524	0.76856877	0.835997706	1.03349086	0.849096832	1.022065983	0.324310166	0.685172001	0.937648335	1.992632834	1.21739885	1.470089296	0.891046162	0.785896189	1.206381777	2.404852922	0.88845609	0.248966802	0.248966802	0.748507869	0.248966802	1.451768836	0.248966802	1.696659318	1.395497952	1.447618916	1.171920717	1.677291968	1.445265122	0.248966802	0.248966802	2.382935722	0.248966802	1.292851491	1.251662875	1.216806774	1.437195933	1.625250654	1.571040916	2.375742498	1.079276561	1.105842959	1.464532053	0.951758371	1.600747268	1.464030619	1.222394003	1.250057771
C10orf128	2.670862567	2.15469445	2.102925268	2.586918729	2.355965315	2.338137324	2.64379534	0.860222797	2.410562182	3.38752869	3.961260738	2.917998732	3.250181503	0.248966802	3.027481446	3.173597256	3.332547746	2.519424209	2.948435027	4.54524126	2.352651995	1.587770347	4.848734199	3.131895559	3.505612871	3.13707979	3.375749681	3.507391118	3.570800149	3.729349914	3.879347846	3.152690792	4.607327697	3.655130589	3.946565706	4.103443158	2.807914821	2.725837857	2.837053403	1.988493985	1.716062995	2.907793126	2.782146509	3.369122069	2.889523716	3.388367682	2.915686844	2.450965885	2.676368958
C11orf1	1.216246379	1.39096388	1.132226415	1.249648554	0.846952107	1.327346833	1.144216158	1.339483206	1.224221735	1.362214612	3.581689733	1.37948908	4.310319147	0.451760028	2.954567588	3.51365236	4.059023889	0.323638936	0.248966802	3.935586859	1.23166737	4.616332413	2.648835195	1.766104293	3.434620974	1.226936468	3.62021955	3.946023586	3.342106828	3.174508876	5.667893935	3.727831325	3.982576546	3.820077885	4.239404324	2.850109	1.14940561	2.244838942	2.616892908	2.990576855	3.040850518	1.707479791	1.890734674	1.488580372	1.941631225	1.864697901	2.30008955	2.043532275	2.109473419
C11orf31	2.685216297	2.520863874	2.223050381	2.576819611	2.725187316	2.289218894	2.004811751	3.11312441	2.310063546	2.254869373	5.681009056	2.813472918	5.898217367	5.422061105	5.603101048	5.692466705	5.827634758	4.622942286	4.391223105	5.447537909	3.042089317	0.472837328	5.209146331	5.199449935	5.628458858	2.764457733	5.931082991	5.661182037	5.425239698	5.309926469	5.132959246	5.630538268	5.614288303	5.386503971	5.63200566	5.76319004	2.544267037	3.787145016	4.050518778	4.4189317	4.72198501	2.838877419	3.144763936	3.293498918	3.222852356	3.643971907	3.546354254	3.218172879	3.289447012
C11orf68	2.447450788	2.63334722	2.453258138	2.589791254	2.774733119	2.433720185	2.621909427	2.816664905	2.64292687	2.321456401	3.473793729	2.916422416	3.224707726	2.548808586	3.141368902	2.795844917	3.387509789	3.868186863	2.459825988	1.53444545	2.303274301	2.40293702	3.393368145	4.046245926	2.786313877	2.61733577	3.151282862	3.578353132	3.349237723	3.474845003	3.080692433	3.023400413	3.137264971	2.811680474	3.43185983	3.172214984	2.991384942	3.717429516	3.444065988	3.910040181	3.793556002	3.129107538	2.686638321	3.158547858	2.850396934	3.242207336	2.862968077	2.954636899	3.139712608
C11orf73	1.814185269	1.755548644	1.517442498	1.485910168	1.692949828	1.747789666	1.67974691	2.239201483	1.585129702	1.721522632	3.342810086	1.500155766	3.324010388	3.296145308	3.184520386	3.12153916	3.679444972	3.009609826	0.248966802	4.038077176	1.474057994	2.263385606	3.052683799	3.406458967	3.146581483	1.614433301	3.442787054	3.203984102	3.115518317	3.671902511	3.427147144	2.57356607	2.54021949	3.742884696	3.417734371	2.901568388	1.713319815	2.28137442	2.552584924	2.915820748	2.593720997	1.93698329	2.04190651	1.769419424	2.070448314	2.200715941	2.231875511	1.97664471	2.134965972
C11orf74	0.446539108	0.341035318	0.361723561	0.396252739	0.392309665	0.513422454	0.400154996	0.309215836	0.368835214	0.374860133	1.926758402	0.456275667	1.073320209	0.248966802	0.893839667	1.559315353	1.899589068	0.759901808	0.248966802	2.385203604	0.483778886	0.248966802	0.944902558	1.04797303	1.793295393	0.5100113	1.121532345	0.771534424	0.957598019	0.605208008	0.248966802	2.533423369	0.248966802	0.248966802	0.83526775	1.801854173	0.491304192	0.340853708	0.905995814	0.58591002	0.788303579	0.418731449	0.55644206	0.619425765	0.747868649	0.68903691	0.808626015	0.51799981	0.481835746
C11orf83	0.625472006	0.575706064	0.630348228	0.588504755	0.713763705	0.534946105	0.556441862	0.688097543	0.616594789	0.548679637	1.355363455	0.756813178	1.976766926	0.248966802	1.550767399	2.023739905	2.01379454	2.087475447	0.248966802	2.056414293	0.456433989	0.907240753	1.59937184	1.894326332	1.793295393	0.71158881	2.188151856	2.029387784	2.027723165	2.255698969	2.174774773	1.830644893	1.633212212	2.000042494	1.836604957	1.801854173	0.635251859	1.174027067	1.406828566	1.694812386	1.883386723	0.805452682	0.881605195	0.970523439	0.826781845	0.969713409	1.00825372	0.799538914	0.854651405
C12orf10	2.080953031	2.227493727	2.037477156	2.000862476	2.318557742	2.075051707	2.202946092	2.472379835	2.113852307	1.982395544	3.735272334	2.415683887	5.182937673	4.350825662	5.318332405	5.95666607	4.89321853	4.251978407	3.049387032	4.107068455	2.052448795	4.549628842	4.895905368	3.004484158	5.152931225	2.28838982	4.338089504	4.030397317	3.818690323	3.811447088	3.173059748	3.822487232	4.763223401	4.149673323	4.347675485	4.669689146	2.145826392	3.170463822	3.490969506	3.972719244	4.629700513	2.708897395	2.546602729	2.433984658	3.435443739	3.046576821	3.072501857	2.536241432	2.974280934
C12orf45	0.686305915	0.601464213	0.534709858	0.575038374	0.673782408	0.674471618	0.671908079	0.842857671	0.601990102	0.616032799	1.478709026	0.51161272	2.00696764	1.955549451	1.412416121	0.248966802	2.326651436	0.248966802	0.248966802	1.570972655	0.687808375	2.270030452	0.888607705	0.864443852	2.413245933	0.599048605	1.769796758	1.484986134	1.234152645	1.104269688	0.248966802	1.116676156	1.723469974	0.248966802	1.373127156	1.160722494	0.581381563	0.906382398	1.223375468	1.286215603	1.385170273	0.617874713	0.719142781	0.688532749	0.629594496	0.864847868	0.648395285	0.739992995	0.757589952
C12orf54	0.288744783	0.267856553	0.248966802	0.312945739	0.248966802	0.27112237	0.259554142	0.29225703	0.273750493	0.282521807	2.010914547	0.290935094	2.70427763	1.877219061	2.047990495	2.922946222	2.043434009	0.341718323	0.248966802	0.248966802	0.425999929	0.248966802	1.174134893	1.987127503	2.082697215	0.273219307	1.310758419	1.100243399	1.542769448	1.474359372	2.3763705	0.625069556	0.519167397	0.248966802	2.251976565	2.217351477	0.292289747	0.552104194	0.877312789	1.011783322	1.664461625	0.49471981	0.310331667	0.415020207	0.390771499	0.419645805	0.456779354	0.380775687	0.495792796
C12orf57	4.074624802	3.618672527	3.838996655	3.657198326	2.853247255	3.716806506	2.658370341	4.47405899	3.576717405	3.539894345	7.088879185	3.603006068	8.38693107	7.071717381	7.412523263	7.188720289	7.910962977	5.739904886	5.886339605	7.502253619	3.859881609	7.120854834	6.503581178	7.121257952	7.299938948	3.175224586	7.407492421	7.452251732	7.364752238	6.981978513	3.979679035	6.989883261	6.895242377	6.996113935	7.905065342	7.296573078	3.070393964	5.272008335	5.842074776	6.591608387	7.062497521	4.626192965	4.355411163	3.869634329	4.342580868	4.867224891	5.081681284	4.472748958	4.092042916
C12orf75	1.450560751	1.594929775	1.442505366	1.248437159	1.582672297	1.63699083	1.330228152	0.742799076	1.187194632	1.609478672	4.04791714	1.265244197	2.810834718	3.742469093	4.899854479	4.206050394	4.085384867	4.473124299	0.248966802	4.303466805	1.52040898	0.248966802	4.582103229	4.160641953	4.421628935	1.659291072	3.790364605	2.982679159	3.826376065	4.497147327	2.764856825	4.085684094	3.86852094	3.065021801	3.812634305	3.890723013	1.688054027	1.451008135	2.150738844	2.012862204	1.308801292	2.114801591	2.495557795	2.249266605	2.089776189	1.836037153	1.90888504	1.771189458	1.517384803
C14orf119	2.716543719	2.734784714	2.625628108	2.565676948	2.915891454	2.779237471	2.739079389	3.008764488	2.587786161	2.852289295	3.317328563	3.211372172	2.419971588	1.717796669	3.712603191	3.451753276	3.348466005	4.379966974	3.320135788	3.456910165	2.680518506	1.960668975	3.491128758	2.617754014	2.992278806	2.875160181	3.025717124	3.195410057	3.64993141	3.197955178	4.546703652	3.688768064	2.171176734	3.808160741	2.696160609	2.962068259	3.228904289	3.504348839	3.438759096	3.750280618	3.236120186	3.278579025	3.228217645	3.25019602	3.434184146	3.659049638	3.273314284	3.204681867	3.448005454
C14orf156	2.30519834	2.098520563	1.610395906	2.066948323	2.301503524	2.090708287	1.654899089	2.506968548	1.642155697	1.871693442	4.538500308	1.880059769	4.980942644	4.825143343	5.259009111	4.102431288	5.637474842	4.522502017	4.638102617	5.97389199	2.452912535	0.248966802	4.105313354	3.265360134	5.530729259	2.223282298	5.296670884	3.701539013	3.284994174	2.666168374	5.394608146	4.747486844	5.333769009	5.682967858	3.83760705	3.741812626	2.393276781	3.315932711	3.679635416	3.928170875	3.484465304	2.134938768	2.817802029	3.014842496	2.941868626	3.452710297	3.12000391	2.583264272	2.448963913
C14orf159	3.91592297	3.369140955	4.105730519	3.951409559	3.724199447	3.83895044	4.00516571	2.742441388	4.159842244	3.427916669	3.331944496	3.629465226	2.374364819	2.715655443	3.205621582	2.282680782	2.847168167	2.960729358	3.105027957	2.635652668	3.45797643	2.711971427	2.911500315	3.478557203	3.577157621	3.808295278	2.890998718	3.10216509	2.833088217	2.951262225	2.907540964	2.405824159	3.266317246	2.662577867	2.459268519	1.906319165	3.373512297	3.441164306	3.10012977	3.288177534	3.373685657	3.289287361	3.155951122	3.851783548	3.336435516	3.49380968	3.377719765	3.350784222	3.190655314
C14orf166	2.934915611	3.381892757	2.915095306	2.894355459	3.25711914	3.12775319	3.168225286	3.618369049	3.048614748	3.106161338	5.087397834	3.493618748	5.025881652	5.452769141	5.356567996	4.801670381	5.573732038	4.733200019	3.882479024	4.58596842	3.135567915	0.248966802	4.962186776	4.968126829	5.101284703	3.591558295	5.265421942	5.103790994	5.099151154	4.355771693	5.560391515	4.695379458	5.304824161	5.247220627	4.954895316	4.492706811	3.629309654	4.205614291	4.65562697	4.563069602	3.979236555	3.679502616	4.028695728	3.766453643	3.960479523	4.071858814	4.169709752	3.951605131	4.274141008
C14orf2	3.802566588	3.738143941	2.785772781	3.534101917	3.909077527	3.262415916	3.513281071	3.699396831	3.23526159	3.274558006	6.626536773	3.430412264	6.469504845	6.800437008	6.215795976	6.378713345	7.085768735	6.610903653	5.862827025	6.742950408	3.612081658	5.725749053	6.633971813	6.171981901	6.98730915	3.618074875	6.609562041	6.73605665	5.975781764	6.48683384	6.414480272	6.114344774	6.744120143	6.039948058	6.355281834	6.425181393	4.010678698	5.163642295	5.102612251	5.500456193	5.6794166	3.731674498	4.302280461	4.762778146	4.806485554	4.832582277	4.698093038	4.15007429	4.419732206
C14orf93	1.298111362	1.364882042	1.236130222	1.191583938	1.415573288	1.255080217	1.414358749	1.220818568	1.278804718	1.360251695	1.785235442	1.49488441	1.914400032	0.699484975	1.61526617	1.102787345	1.51846969	2.527344622	1.093830567	3.422342745	1.318451335	0.248966802	1.220481997	1.875027643	1.992529831	1.4336558	2.078347371	2.039004048	1.75809535	1.972714399	2.339081863	1.152455175	1.397658827	3.01336609	1.521405586	2.199186672	1.541863966	1.900171035	1.726549162	2.090762503	2.073425829	1.584744418	1.586180974	1.654543918	1.544058663	1.796915027	1.764592767	1.491822859	1.70728983
C15orf38-AP3S2	1.739601854	1.601326936	1.715512661	1.960743232	1.806813471	1.958148905	1.776911293	1.215431067	1.386408081	1.571807158	1.907371141	1.983798396	1.976766926	1.57622028	1.736208619	2.860794819	2.760590711	1.73755226	0.248966802	2.147914923	1.269297401	1.944144525	2.939479178	2.133985302	2.839010539	1.80531195	1.455279096	2.184737772	2.012831443	2.102619147	0.368933856	1.81955988	2.572959268	1.44469047	1.91914137	1.849219226	1.818668945	2.332013406	2.373331798	2.188934813	2.532673985	1.885912329	2.542346247	2.292596993	2.814058271	1.761790678	2.389282723	1.5635984	1.618652262
C15orf40	1.311046766	1.458294628	1.196138221	1.395774508	1.439614901	1.386049688	1.283008925	1.992245534	1.459790434	1.404736588	2.349403217	1.405567434	3.275213281	1.243032153	2.554998716	2.727832568	1.910353128	0.248966802	0.248966802	3.425670796	1.334925829	0.248966802	2.240171013	3.175141875	2.530030429	1.17639369	1.932305145	2.371384938	2.498772043	2.216056688	3.859001841	1.454281273	2.501059689	2.850932753	2.539734265	1.567064264	1.068056557	1.740635813	1.759667468	2.695484469	2.019680116	1.370052139	1.77360526	1.334569655	1.457432287	1.429068965	1.546579959	1.306897953	1.681062055
C15orf61	0.475553457	0.472472838	0.483018776	0.470861707	0.480524748	0.417358223	0.458755208	0.53071314	0.513717126	0.463472055	0.944285811	0.464928441	1.59463709	0.248966802	1.61526617	0.738140093	1.446341205	1.78457188	3.413996213	1.576971611	0.488695477	0.248966802	1.051302127	0.800415341	0.945759493	0.458063723	1.327550006	1.136527155	1.171165602	1.483928516	0.987869559	1.303311264	0.707874659	0.248966802	1.14063189	0.9595969	0.461791872	0.48207994	0.772178205	0.725152716	0.688502323	0.50636038	0.536036084	0.569566343	0.764000384	0.606594678	0.668196118	0.490467921	0.63682644
C16orf13	2.212587285	2.130571352	1.883360709	1.963698914	2.115420977	1.960423181	1.920593301	2.201094584	2.106110677	1.929099544	3.979941759	2.232724108	4.340280003	4.789499248	2.979283929	4.53935099	4.232027951	2.813041312	0.309430415	4.998961008	2.077140838	1.24066484	3.481645465	4.458415055	4.731393587	2.20006695	4.32977925	4.075483196	4.6134281	4.577556097	4.915875854	4.038659719	4.633430983	4.120416694	4.242078926	4.202515284	2.227808194	3.268620902	3.810244986	4.72046988	4.499552039	2.814894	2.521738481	2.292596993	2.742590303	3.074449601	2.692163013	2.48275199	2.727537182
C16orf91	1.019482482	0.966099268	0.993281961	1.045791691	1.136647164	1.004849101	1.00957594	1.264948806	1.003074643	0.958558275	2.499370897	1.181100451	2.253611139	2.523316449	2.587514082	1.206381777	2.528778357	2.355591307	3.799537985	3.073506537	1.205028654	0.248966802	2.217497617	0.977337643	2.786313877	1.139929748	2.836316008	2.340610726	2.637266464	2.019523242	0.248966802	0.248966802	2.646580947	2.664341731	2.374048347	2.539555384	1.157795852	1.351424899	1.629556805	1.744770534	1.406267514	1.329125688	1.50975861	1.307786794	1.33858913	1.466948467	1.573079116	1.400103574	1.393636368
C17orf49	3.535418958	3.660882097	3.258739864	3.360800048	3.957273597	3.541815579	3.483672345	3.705814728	3.446190062	3.554775515	5.427339106	4.10745557	5.523088791	5.79258295	5.154371456	4.793375783	5.738331002	5.085403532	4.660326975	5.360663062	3.435872352	2.842530311	4.955351464	5.124209314	5.425895181	4.036016299	5.545705671	5.432227106	5.60205584	5.273146501	4.312408705	4.639744563	5.257773015	5.14354767	5.03881448	4.879577627	4.343071893	5.409810849	5.333725641	6.148240787	5.847910548	4.600853599	4.21752436	4.653346875	4.560278879	4.879272977	4.469640662	4.392468303	4.607924429
C17orf62	4.874961305	4.620756305	5.110462262	4.935272676	4.99432528	4.816103203	5.005060856	4.985798775	4.960709722	4.829338408	5.693796273	5.327064361	5.838591003	5.993342587	5.925926182	6.067440847	5.626092763	6.737922694	5.137719015	6.374292731	4.828124734	4.68258026	5.779544633	6.50563241	6.119343599	5.214530371	5.838564881	6.59975448	5.975589773	6.227854819	6.601271209	7.091299649	5.969206271	6.087065197	5.970377119	5.837003314	5.192437631	6.102630687	5.19461127	6.007823596	6.401406715	5.084514004	4.998220349	5.600716168	5.432419416	5.473757118	5.384031286	5.027916319	5.204388841
C17orf89	1.838957972	1.718756271	1.717868379	1.63611966	1.94113033	1.755668191	1.519405886	2.30662304	1.571451266	1.538343401	4.270995072	1.774383882	4.357962335	0.829975583	3.892531008	3.754870615	5.077611166	5.242808448	0.497894536	4.907897798	1.405518691	0.248966802	3.903491814	3.879045174	4.276339258	1.679393827	4.694237788	3.901911121	3.870824402	4.068367314	3.553709435	4.999107754	4.952405901	4.128745191	4.335204098	3.677660496	1.589779661	2.359125366	2.805683699	3.333624647	3.683368107	1.90215886	1.994086314	1.800971274	2.585800159	2.234050411	1.674461095	2.177326	2.268328326
C18orf21	1.546658045	1.627680592	1.361956127	1.39686834	1.642852589	1.469854665	1.538006505	1.640840562	1.417323058	1.471723089	3.086853149	1.749810799	3.808504795	3.674615711	3.163105972	3.40896074	3.551202684	2.511460072	0.248966802	3.789536229	1.600944675	0.248966802	3.204519432	3.210985674	3.332650475	1.851950142	3.091095383	2.690986265	3.235823788	2.331858107	4.072222207	2.368280969	3.282903775	3.238441475	3.107476301	2.983454014	2.040872638	2.250115286	2.455670593	2.411463595	2.561170841	1.991839212	2.083512856	2.195491554	2.49689957	2.289713838	2.077550609	1.999286886	2.287176746
C18orf32	2.493569037	2.150338328	2.182689012	2.536197442	2.475277721	2.493834255	2.031311614	2.50476187	2.286662305	1.919133616	4.736877586	2.280072105	4.443262256	4.175769529	5.393816342	4.897654971	4.485186012	4.878054661	3.483872722	1.751550999	1.972224777	0.248966802	4.627958123	4.679205595	4.869207022	2.405473514	4.490316582	4.407873702	4.34811146	4.039456743	2.998042559	3.816923943	3.966237911	0.816847417	4.453010018	4.511230533	2.651536557	2.900414877	2.813905667	2.433068279	2.019680116	2.334237513	2.944494368	3.626485675	3.66217045	3.32274351	3.28778601	2.850200421	3.035279797
C19orf10	2.194377238	2.2742851	1.95799886	2.058678484	2.551083186	2.323193424	2.173156846	2.321744379	2.089629525	2.360276321	4.187063317	2.795577108	5.003587119	4.074096542	4.327368452	4.206050394	4.837911164	4.361256124	4.05220276	4.942578346	2.264382783	0.248966802	4.314741077	3.895420061	4.602063173	2.434259087	4.877868717	4.492547653	4.712144217	4.521743989	2.40472079	5.079135434	4.813180616	4.525069766	4.159601926	4.303744959	2.513869535	2.722045554	3.855064438	3.790038047	4.14215026	2.806287001	3.049601785	3.100237365	2.992380629	3.149162457	3.212245551	2.771175365	3.120323286
C19orf24	1.520445362	1.408093445	1.325347046	1.514410039	1.535401197	1.173130963	1.1065936	1.167876903	1.277273524	0.889462559	3.7570974	1.256548974	4.55989775	4.445476246	3.879459657	5.532228906	3.198453364	4.51853393	3.192709488	5.01672437	1.483940617	1.522486415	3.819412235	3.906867915	5.000789825	1.137289572	3.324390911	3.454478117	4.032384076	3.705009156	2.798823861	5.126004468	4.275621874	4.259355367	4.622702701	3.938042676	1.202278785	2.650027662	2.836432647	3.67019531	3.236120186	1.921126367	1.423516627	2.041446238	1.452463743	2.113845865	1.689072126	1.710436639	2.146808362
C19orf25	2.101573329	2.115752533	2.166395393	2.186888636	2.085258002	2.041072072	2.137009025	2.563895289	2.333828003	1.957941953	3.626840523	2.495449161	3.287568162	3.277206105	3.918323695	3.946591932	3.945868462	3.045902526	2.438325729	3.622674108	2.088520743	3.087910766	3.423398115	3.723732401	3.799526132	2.09309717	4.028495975	4.059036081	3.712097774	3.800001093	2.810979884	4.458678311	3.994710227	2.639449201	3.753876395	3.644481976	2.115134099	3.022606544	2.856165539	3.314147274	3.472012498	2.526567906	2.432556052	2.675720584	2.520830724	2.9361344	2.727980153	2.484846369	2.441772015
C19orf33	2.00636862	0.601464213	0.848143769	0.456245396	0.676897539	0.643667996	0.38814381	0.691981969	0.26450643	0.62423508	2.575043677	1.177156613	3.875512996	2.208413	4.185885279	3.533708956	3.391356676	0.248966802	0.248966802	2.644248839	0.874061189	0.248966802	4.454606799	1.121874975	2.386941558	0.727474215	2.913417044	3.475876755	1.900817658	2.674549681	2.274708989	0.248966802	2.58905469	0.248966802	2.197898472	3.946234442	1.521202922	1.698799615	1.31356242	3.716832343	1.681867961	0.360062305	1.657184158	0.798431984	0.689943269	1.696859362	0.87828326	0.746990443	1.295981312
C19orf38	3.806568319	3.724045346	3.55299339	3.800263129	4.48999154	3.796936729	3.840614367	1.802875714	3.848506447	3.373486455	6.116798252	4.726554329	6.289252835	6.937929051	6.768443288	6.081134204	6.884514503	5.662453724	5.249188117	6.046215155	3.260123162	4.806593779	6.003972553	5.459942281	6.614336162	4.271839516	6.184538435	6.488789023	5.337722364	5.50875656	5.238545417	6.407799304	6.122213151	5.597847147	5.59272951	5.805079828	4.300511697	5.203965278	5.058047081	5.325157278	6.091232231	4.137767734	4.158677442	5.311130757	4.704126202	4.752093459	4.620181582	4.012153332	4.435809157
C19orf43	4.11413874	4.046846247	3.838996655	4.079552481	4.227781576	3.898576835	3.911559029	4.509066725	4.003787219	3.78456813	6.266011655	4.642642503	6.737214714	6.270199474	6.18425302	5.941732456	6.689749109	5.46164894	5.754996303	6.678675989	4.289850584	5.391321914	6.25421745	6.477757314	6.557488888	4.228309683	6.537872463	6.405282351	6.49763749	6.441205402	5.188757423	6.696157463	6.56922294	5.7784895	6.434587073	6.369922752	4.50341558	5.805502255	5.911574438	6.813691234	6.791958671	5.02910335	4.906314266	5.151544419	5.07891091	5.456796799	5.292111822	4.839727711	4.901484987
C19orf53	3.136396063	3.11085524	2.844625025	2.890865945	3.149107823	2.94689135	2.885536348	3.532698693	2.955466544	3.108501975	5.33058576	3.508081502	6.036403355	5.807180008	5.657714992	5.512151579	6.411051541	5.917275843	4.69303448	6.383092963	3.087764071	5.088995483	5.383492157	5.307049719	5.984769245	3.177796305	6.174422001	5.878949528	5.585796142	5.549768509	6.189418485	5.675036921	5.688996347	5.549275006	5.928649579	5.602302284	3.394609158	4.811951016	5.029681838	5.93567277	5.843566922	3.791174468	3.894875626	3.779914324	4.12173917	4.391627864	4.448327248	3.95639268	4.082825865
C19orf59	2.695734537	1.819133178	1.646704774	2.30870292	2.073486842	2.031369311	2.705110291	1.072765015	1.82094892	1.765199508	3.198735927	3.200403337	3.756123736	4.93917736	5.087740769	3.29607338	3.21156769	3.911196022	3.249365848	3.23207358	2.342503415	0.248966802	4.092909971	3.284502382	4.559516585	2.310236922	3.34721433	4.375980399	3.791026786	3.522052734	1.050728875	3.534613927	3.166162864	3.350050029	3.192899625	3.536494214	2.225415331	3.110807824	1.94614499	2.834416976	4.007123379	2.615245642	2.814275871	3.663266492	4.00612281	3.538966647	3.504287144	2.370939374	1.715264917
C19orf60	1.98433087	1.993814297	1.908327832	2.120901325	1.9668103	1.69550302	1.673822346	2.168473983	1.953408141	1.552166149	3.794514382	1.926218987	4.235767783	2.444020564	3.825956733	3.754870615	4.276387648	2.870210531	3.101612565	3.657060023	2.094983469	4.55099359	3.830661041	4.320411342	3.926706041	1.883013382	3.941180546	4.040006877	4.290006049	4.07945569	4.546703652	2.471033994	3.624874742	3.481921736	3.936693336	3.940778436	1.275041915	2.905439624	3.152937109	4.245665056	4.10714591	2.210418865	2.078818126	2.215442567	1.723880019	2.747673099	2.095942122	2.256281317	2.028576934
C19orf70	1.986348271	1.977513673	1.822272454	1.816971181	2.06518951	1.799518277	1.899593817	2.395855365	1.89070235	1.868244409	3.96595372	2.323538601	3.764987052	3.630527391	3.326131113	3.451753276	4.456095849	2.546957481	1.715407823	3.366291647	1.889136201	0.248966802	3.383217624	3.654113479	3.645321399	2.000254696	4.062746669	4.391076875	4.047076352	3.97983727	0.248966802	3.531220538	3.953861347	5.046458168	3.628654054	3.309783189	1.925716559	3.241061537	3.61523124	4.328996481	4.196145676	2.566963425	2.457183726	2.324679096	2.404733544	2.852749432	2.667781173	2.509058747	2.740294901
C19orf79	2.895202284	2.506734259	2.251784624	2.278755027	2.806368884	2.500101038	2.799276294	2.905213663	2.762117122	2.364689061	4.615189645	2.407852044	5.403310557	4.709816162	5.52131029	5.016442605	5.526413049	5.294195299	3.311292287	5.613957462	3.020184365	4.902726875	5.276504628	5.735856239	5.188902731	2.404924831	4.990227443	5.079534267	4.562183139	4.845003324	4.008994208	4.88809107	4.83808643	4.558651142	4.593678057	4.765388664	2.786972742	4.430830883	3.950803289	4.596457454	5.053186891	2.851862288	3.004517797	3.290937076	3.167835815	3.433707017	3.308436618	2.623742897	2.934697246
C1orf122	1.341311362	1.452409091	1.320704895	1.361447713	1.59095296	1.509223068	1.45177069	1.705037437	1.537316606	1.305197503	4.337692782	1.495940223	5.333527387	4.257279097	5.029763496	5.145868746	4.501295087	4.221790319	1.180557014	4.25564818	1.75681718	2.745735419	4.338576373	4.056561458	4.440935427	1.496809124	4.133682859	4.313963382	4.177659807	4.013262883	3.44480752	4.331790654	3.986632456	5.02568205	4.107753222	4.658099139	1.587297067	2.555168142	2.681224575	3.356417594	3.869579923	1.800241175	1.836142903	1.902914744	1.927377556	2.30547994	2.132036381	1.7329325	1.956394544
C1orf123	2.331622772	2.47282924	2.187796367	2.369027017	2.355965315	2.474868904	2.602288114	2.739629248	2.282852107	2.566730482	3.313651326	2.499139688	2.647894607	2.880330897	3.050989533	3.094788311	3.663626813	3.390099868	2.443730907	3.419006999	2.447872258	0.248966802	2.682336824	3.272752625	3.359954103	2.461954109	3.227069985	3.237779627	3.133528009	3.047974616	0.248966802	2.943961083	3.286198319	0.26765272	2.885969103	3.014949748	2.613002164	3.091831533	3.559900661	3.526323692	3.250773845	2.853382264	2.684322233	2.75716823	2.874743126	3.184642787	2.921885569	2.838782869	3.028094659
C1orf159	0.832526231	0.922486129	0.727072432	0.911414008	0.838630847	0.609296522	0.795279674	0.905533192	0.854916553	0.625869955	1.397661268	0.755050419	1.709281941	0.248966802	1.176303802	1.393614244	1.058314212	1.836496608	3.121984672	0.248966802	1.001646574	0.248966802	0.85961451	1.282831673	1.228508755	0.853461662	1.424391273	1.553681142	1.662101537	1.268301165	1.2424397	0.248966802	2.437291316	2.178504025	1.639717801	1.320500901	0.811505983	1.280999898	1.359221452	1.637195699	1.437345951	1.02905056	0.835036527	0.744528579	0.972731591	0.947556076	0.886758611	0.928240148	0.749846055
C1orf162	4.135202856	4.431782578	3.837914129	4.118199442	4.754072533	4.067390933	4.851255027	2.416349011	3.720834512	4.165823783	5.508390661	5.086763	5.61419318	4.570529081	5.583083952	4.987649991	5.875798175	5.636142162	4.370087643	6.612499554	3.914339331	4.530385573	5.418704241	5.883431988	6.343917708	4.978095985	5.898441733	6.264826179	6.003730056	5.935717104	4.867226498	5.862903075	6.040195641	5.528846418	5.485081124	5.39749164	5.244276869	5.522568705	5.653461695	6.375923382	6.60130776	4.834663367	4.957241811	5.664614565	5.409528432	5.524596605	5.127993544	5.001096116	5.635423995
C1orf228	3.033327863	3.11644907	2.844625025	2.812290456	2.8601152	2.730765538	3.143073102	1.871276122	2.440285249	2.921481855	4.31027581	3.050016045	4.878489177	4.330759551	4.052486718	4.78503322	4.653203926	3.924752471	1.268469126	3.341838348	3.82361641	4.9644563	3.533048656	3.536208206	4.364357904	2.875952244	4.441980168	4.616542756	4.336795676	4.351857585	4.381284074	5.205861736	5.002338025	3.54646873	4.846588084	5.057741244	2.792910326	3.84058907	3.30291482	3.867245244	4.396573851	2.564181543	2.69663196	2.705522882	2.812120119	2.96509926	3.359567146	2.599463399	3.009568394
C1orf233	0.503995778	0.590787484	0.417861395	0.527889664	0.645439345	0.420665586	0.456456336	0.281985226	0.471491711	0.503151157	1.01844675	0.710266571	0.824735784	0.850621021	0.403057793	1.393614244	1.461058278	1.374589683	0.248966802	0.730130243	0.599659775	0.275627219	1.051302127	1.384596989	0.945759493	0.708034839	1.310758419	1.567036172	1.448525909	0.904990072	0.248966802	1.785784457	1.601826299	0.926742329	1.163385798	1.538451819	0.71246375	0.906382398	1.062820147	1.224954771	1.251665835	0.893781364	0.749000644	0.868834319	0.647096128	0.869569298	0.555766241	0.758577958	0.645199556
C1orf43	3.450650132	3.448160391	3.400764723	3.347000816	3.643698349	3.528081726	3.542294332	3.600914221	3.391685975	3.33127231	5.761494439	4.158522664	5.869739735	5.805198175	5.611030762	5.669989628	5.744359416	5.25179985	3.553023458	5.681983228	3.400438307	3.598776364	5.782444015	5.39266287	6.125985721	3.78128078	5.622129667	5.59182471	5.312405455	5.012216844	5.742777124	5.255032084	5.647329984	6.25229917	5.498565345	5.451244177	3.753249613	4.628632145	4.340920744	4.533635318	4.454688839	3.934494773	4.193024335	4.415746202	4.568339079	4.411594513	4.450472814	4.072585218	4.156795572
C1orf50	1.246861682	1.243348052	1.276642295	1.265304818	1.381609316	1.360445323	1.386856752	1.644854154	1.106717042	1.254314497	2.132783733	1.21739885	1.745558013	0.248966802	2.680881648	2.132953305	2.642895723	0.286785932	0.248966802	1.995012138	1.110910032	0.248966802	2.098456206	1.666354943	2.615586241	1.228177626	2.285897469	2.596463977	1.997784401	1.31193464	0.248966802	1.727673179	2.666943636	2.343918874	2.262553122	1.740373648	1.208753737	1.913533913	2.001462282	2.272043954	2.348752107	1.536359293	1.478018934	1.512234393	1.752459998	1.664622832	1.773760831	1.470843421	1.568906887
C1QB	0.633218013	0.42517713	0.337417064	0.468782707	1.819554142	0.453328776	0.615329831	0.266439078	0.47950369	0.367061234	1.491785129	0.774323307	0.524214863	0.248966802	1.900505644	0.248966802	0.827929359	0.248966802	0.248966802	1.944864664	0.392288667	0.248966802	0.85961451	1.46939662	2.071729698	1.409788944	1.507790881	2.977687598	1.071208026	1.040853164	0.248966802	0.248966802	1.622825923	2.92047971	1.070134296	0.477164173	1.156121702	0.795273383	1.625250654	2.234977175	2.169101277	0.789661633	0.685569272	1.396254435	0.611877939	0.595237651	0.555766241	1.004186409	0.718447982
C1QBP	2.741244376	2.71033274	2.628761207	2.531225091	2.604410542	2.931903416	2.455766041	3.246105845	2.629187969	2.956984408	4.886705532	2.960303499	5.517854726	5.376518282	5.587109652	5.637921533	5.045014127	4.396277401	3.279906027	5.394600372	2.733774761	0.248966802	4.939852565	3.659763199	5.174877839	2.774262226	5.038832997	4.693147945	4.4277398	3.843392787	2.667936443	3.999904491	4.700403812	3.91721594	5.028006634	4.388348784	2.775023756	3.590066738	3.959096151	3.99926002	3.956174761	3.394825711	3.456186335	3.362630535	3.611808192	3.489215261	3.817452304	3.421373589	3.645607122
C20orf196	1.099945482	1.164900766	1.366467628	0.82953138	1.299105066	1.445707425	1.351415923	1.524398158	1.085876095	1.214667216	2.658586894	1.070639354	3.673803805	2.192327555	4.029003214	2.184608417	2.742633819	0.248966802	0.248966802	2.963322167	1.303182649	0.248966802	2.008867878	2.381082229	2.623118216	1.066892207	2.885339279	3.418092925	2.597894487	2.434123325	2.713977286	2.631760471	2.489673127	0.248966802	3.882868442	2.878923843	1.740387036	1.65968439	1.865684883	1.753835157	2.012818904	1.635098322	1.579549444	1.696444322	2.682327799	2.147281165	1.945855764	1.404535708	2.569343975
C20orf24	3.990184802	3.694181608	4.044641287	4.031590601	4.186028755	4.02510295	4.411473841	2.966629134	4.078878741	3.473574293	6.857171559	4.572812763	6.346469991	7.043694281	7.826746235	7.119076469	6.749040587	6.509091628	2.357585918	6.161484638	3.556386292	5.551255962	6.926028814	6.206359982	7.075736319	4.11076189	6.541025483	6.707321417	6.273280437	6.332855204	5.831971595	5.956954967	6.707420748	5.664799633	6.089515667	6.338629372	4.592917461	5.247814941	4.571959527	5.064045912	5.841632216	4.076615456	4.211103102	5.333916865	5.066769891	5.029751722	4.705298354	4.287997176	4.506161098
C20orf27	2.556704552	2.082605224	1.79128948	2.079264872	2.698612355	2.370136888	2.038245562	1.343604688	1.905645433	1.950785228	3.791873686	3.623680875	3.482868093	3.344254303	3.47259046	4.768201959	4.325468544	5.028640236	3.384788616	3.921511575	1.902092948	4.276899124	3.438181902	3.979143486	4.323333434	2.633350816	4.10840002	4.161636168	3.890510133	3.545089686	2.343272959	3.739641057	4.360898631	3.953734098	3.535791434	3.751194064	3.380339937	3.272515328	4.012005529	4.120200939	4.669508579	2.854141653	2.852597552	3.258961204	2.947176782	3.300188246	3.178126521	3.01723279	3.339322209
C21orf2	1.412057052	1.515865972	1.370965065	1.394679847	1.360452942	1.063151475	1.198872005	2.094099539	1.3180558	1.160426246	2.581174169	1.250305857	2.528053589	2.15131136	2.304220895	1.776865277	2.772438993	2.098150312	3.165161466	3.39203968	2.00175953	0.248966802	1.684499778	1.97991917	2.125752067	1.365356482	2.827489232	2.62228158	2.758275286	2.930416976	1.337943235	2.442415093	3.015511936	0.58322233	2.711681487	2.929383221	1.14940561	2.152056296	2.298682135	2.785751512	2.62555293	1.611938096	1.49044525	1.287368223	1.142759859	1.776948802	1.619584537	1.764308681	1.616524715
C21orf33	2.619144138	2.681439307	2.477095081	2.493887185	2.694775653	2.446756376	2.484255456	3.209313007	2.368037333	2.604947581	2.997997761	2.909703795	3.118061334	1.945987596	2.452809914	2.692584984	3.502237292	2.641211175	2.552798637	2.999504993	2.5389737	0.248966802	3.187120685	3.306278532	3.009623049	2.811171697	3.334809974	3.710593101	3.286233178	3.317838666	3.14212134	2.799113811	3.194493268	3.428951071	2.892793415	3.035571283	2.704613929	3.47310245	3.721251937	3.874327941	3.371005405	3.144709032	3.053196236	2.995042741	3.031221111	3.1694069	3.044368125	3.076299636	3.189940083
C22orf39	1.772707509	1.799794172	1.671223364	1.756900161	1.669683182	1.799518277	1.787009313	2.316721523	1.739889653	1.629175035	2.737555981	1.672542283	3.104158677	2.770857319	3.205621582	3.553490541	3.44786196	2.739943992	1.987485811	2.364543709	1.435110342	3.07658406	2.770646078	3.016863539	2.826015725	1.405406774	2.658610596	2.660161846	2.738497234	2.321221299	0.853285143	1.152455175	3.169734739	2.035910496	2.431417401	2.532318271	1.624094739	1.845446294	2.031060565	2.127492765	2.229532405	1.752163578	1.753124658	1.882640551	2.096161698	2.155036948	1.937721534	1.775758478	1.816972442
C2CD5	1.753883113	1.801647191	1.854746341	1.839672907	1.677480497	1.901278892	1.916417786	2.098008337	1.843887336	1.933066718	0.695756798	1.70303401	0.682286227	0.504824996	1.088154129	0.248966802	1.205412495	1.302574454	0.285548185	0.248966802	2.153429945	0.562175697	0.638497716	0.341861676	0.465543609	1.885375387	0.461662599	0.54732234	0.69194739	0.271242785	0.248966802	0.599374777	1.888629678	0.248966802	0.777443038	0.536242154	1.764760304	0.780763217	0.889333428	0.625955654	0.485408989	1.382738741	1.436419233	1.364117749	1.412087098	1.004472187	1.244206253	1.50012995	1.461585823
C2orf47	0.841469714	1.047998697	0.871608097	0.872626925	1.018834791	0.691000443	0.771434952	1.046710496	0.99191546	0.829715088	1.580142486	0.916734336	2.00696764	2.715655443	2.342827332	1.303033252	1.993691102	0.248966802	3.203901652	0.522007641	0.905652876	3.034274979	1.811047831	1.464240194	2.049541319	0.939326556	1.959491997	2.29318243	1.754519003	1.176863766	0.248966802	3.876971119	1.373081727	4.106860569	2.175686594	1.402171882	1.341367198	1.123173878	1.247857422	1.206585799	1.297553788	1.25516103	1.263096584	1.314529267	1.427361069	1.255967393	1.183586384	1.040711086	1.381158446
C2orf68	2.367667502	2.377280615	2.577796318	2.446605957	2.460892236	2.459675827	2.557943815	2.430368288	2.600699279	2.434916364	3.420084796	2.715809242	2.397348412	3.362338828	2.877771587	2.502142127	3.271239325	2.910134497	0.273457162	2.039135855	2.465436722	0.248966802	3.560333497	2.308130503	3.557637343	2.551931996	3.279790086	3.380766293	3.405050472	3.177460587	4.15203568	3.648617597	2.921185737	2.517893901	3.241826627	3.20444532	2.611170362	2.967616418	2.988336747	3.159028219	3.516348353	2.548315412	2.706556848	3.014842496	2.973428496	2.946226641	2.723255601	2.548975959	2.562729144
C2orf74	0.698663084	0.786876683	0.953853294	1.062431363	0.728850842	0.718134504	0.96337091	1.626027782	0.562305644	0.83961161	1.452195806	1.00540894	3.118061334	0.248966802	0.785896189	2.692584984	3.0457326	0.248966802	0.248966802	4.147940986	1.208012918	0.248966802	2.786137302	2.375599673	2.295626209	0.951400925	3.324390911	2.029387784	1.677291968	2.29970948	0.248966802	2.656889816	1.409792132	0.248966802	1.984488682	1.740373648	1.181032213	1.702653436	1.467420901	1.798323147	1.297553788	0.979798859	1.151271269	1.04943717	1.553370428	1.612061175	1.388456116	1.413359337	1.562290047
C2orf76	1.058358302	0.942779221	0.841677614	1.069308314	1.123007248	1.02454618	0.976265634	1.638158617	1.099803458	0.836790953	3.02523367	1.207120734	2.910059952	3.680393654	2.619312742	3.472682783	3.228870055	0.248966802	0.248966802	2.816396874	1.269297401	0.248966802	2.439463194	1.39547356	2.447588613	1.201886405	2.896636043	2.167306033	2.430934862	2.937398911	0.248966802	3.472277145	2.431351955	0.248966802	1.91914137	2.546756373	1.393453188	1.733118915	1.551521991	1.681572843	1.416701558	1.145290633	1.478018934	1.764503458	1.990438454	1.831204512	1.689072126	1.364147616	1.330138696
C2orf88	1.416552592	0.913945698	1.221262831	0.83438384	1.106929293	1.111023208	0.948725235	0.591588491	1.175734258	0.8325496	3.886496897	0.756813178	4.969485712	2.792359927	6.157429949	5.54710564	3.02607233	3.045902526	0.248966802	3.637101303	1.176365954	4.880102075	4.584320163	3.23993849	4.5457116	1.158276919	2.704327461	2.709169666	2.279902163	1.483928516	4.517329732	3.929472062	2.583709476	0.248966802	3.582969781	3.593238115	1.002488776	1.390176192	0.636126612	1.78069223	3.368320165	0.884890672	1.273405939	1.541266759	2.420085153	1.920365822	1.727326549	0.84372738	1.018303817
C3orf14	0.570053217	0.838332866	0.429406581	0.575038374	0.577056267	0.423965385	0.677840493	1.022235246	0.430750495	0.648565781	1.397661268	0.93397609	2.374364819	0.248966802	0.785896189	2.132953305	1.222788394	0.248966802	0.248966802	1.995012138	0.576754596	0.248966802	1.243108905	1.474534681	0.248966802	0.848627851	1.847528483	1.811053401	1.294504373	2.077557139	0.248966802	1.977505283	1.694007036	2.96122758	1.117513353	1.581160465	0.515009512	1.015751903	1.161280632	0.74347123	1.363759933	0.799156988	0.823857228	0.855026018	0.787864734	1.000172862	1.023706657	0.746990443	1.176866356
C4A	0.791579946	0.944457498	1.065351526	1.214098419	1.782436387	1.108974528	1.088892804	0.923266264	1.585129702	0.714586562	4.696503545	0.578923332	2.442245476	2.34563962	6.630916989	4.01952066	4.800789893	3.486693604	0.248966802	3.558938591	0.756683322	6.335549297	5.836453276	5.391644685	1.933172377	1.208189815	2.986605814	2.874048464	3.418672693	5.317305087	5.543187961	4.083368925	4.59807881	3.420626311	5.748509557	3.186116245	1.709900424	4.348363758	2.418825343	0.962590797	4.453422505	2.217518102	0.939721816	0.803233877	1.571815568	3.036115364	1.308702786	1.664364424	0.665922174
C4B	0.686305915	0.875755306	1.153266386	1.380373143	1.770820717	1.077890014	1.135620703	0.747783709	1.604796921	0.50492908	4.688007345	0.645137706	2.442245476	3.230711122	6.652208296	4.01952066	4.844941653	3.486693604	0.248966802	3.278827872	0.800838494	6.335549297	5.870459837	5.430830868	2.267065194	0.963375078	3.081228021	3.036475857	3.382056984	5.293015194	5.543187961	3.86354183	4.578057823	3.420626311	5.80657889	3.100625544	1.76256149	4.394957989	2.429566528	0.765150767	4.48846635	2.27195223	1.054162021	0.84574651	1.422287692	3.080571097	1.169762257	1.552990541	0.505023043
C4orf3	3.846264453	3.374441972	3.607687369	3.408761663	4.070269665	3.840185966	3.414595654	3.482560635	3.981628089	3.569079929	5.29372934	3.810944689	5.244438526	4.663893125	5.579046988	5.246519249	5.422154852	5.48826864	2.265968626	6.029086916	2.931337869	4.048615606	5.834592048	6.389897475	6.079520117	3.277377407	5.356186164	6.065177904	5.99788108	6.011693539	5.916322924	5.613791754	6.067737083	4.973639162	5.18913909	5.095059319	4.072559267	4.522529102	4.076248269	5.002061312	4.448346022	3.636009447	3.905519912	4.231193883	4.344593589	4.144756276	4.249095091	3.688471007	3.971535708
C4orf48	0.825782045	0.719863071	0.435144712	0.655842	0.917127369	0.430542425	0.512856981	0.335941981	0.730636227	0.372914357	2.62930227	0.592806369	3.68318588	1.936361944	2.680881648	1.303033252	3.433008954	0.248966802	0.81394886	4.334782513	0.683526543	4.048615606	1.795823197	3.100666682	3.271657967	0.646238052	3.330651374	2.857839882	3.160803537	3.005420516	0.464375709	2.56030889	2.562128352	3.264258695	2.314303189	2.379385546	0.409349376	1.464689354	1.959889472	2.524887247	3.037473964	0.566905247	0.829457706	1.089299413	0.638371851	1.107990937	0.677995547	0.73765295	0.832825191
C5orf45	2.080008705	2.019518164	2.158612661	2.118251061	1.579346677	2.012861902	2.00244999	4.442990645	2.012581648	2.116940516	1.774574935	1.537551398	2.987833677	2.604570468	0.893839667	1.559315353	2.003777838	0.825610362	1.402190576	1.286122564	2.33296656	0.248966802	1.412381559	1.288677612	1.724936396	1.614433301	2.206423464	2.14075703	1.750933768	1.844874445	0.248966802	0.463552507	1.468973639	0.248966802	2.1069223	2.094973752	1.462810328	2.076846887	2.072769306	2.609214093	2.865336697	2.019181603	1.830568366	1.383485534	1.57639024	2.113845865	2.077550609	1.681510049	1.885719433
C5orf51	0.995644008	1.09710972	1.059790898	1.066561466	1.028622028	1.275317095	1.045197302	1.429094792	1.142479593	1.153642135	0.338545712	0.949473585	0.438171172	0.248966802	0.542267352	0.431082887	0.347304481	0.248966802	1.093830567	0.248966802	0.98608465	0.248966802	0.377247295	0.248966802	0.324829446	1.008858335	0.383522663	0.46411024	0.638620804	0.514745288	0.248966802	0.6503147	0.378085228	0.248966802	0.519741666	0.383747564	0.99688787	0.618886424	0.74597498	0.618034959	0.543692973	0.893781364	0.79265984	0.749512964	0.819081954	0.731152636	0.687728863	0.87812882	0.861854043
C6orf1	1.846751818	1.893127857	1.852604009	2.191308396	2.15840105	2.108249406	2.034397484	1.840109149	2.052515288	1.860627388	4.521067274	2.269615209	4.163870388	4.810727816	4.62234024	3.946591932	4.625708695	4.5085657	2.948435027	4.645695025	1.734224363	0.248966802	4.349044737	4.008664199	4.436667367	1.961228287	4.742774093	4.521990472	4.340974982	4.109130062	4.086043291	2.964234744	4.888812955	3.908312299	4.013843037	4.29735519	2.015244364	2.869893238	2.755999526	3.170581879	3.449322941	2.340754192	2.456279048	2.7359782	2.754750205	2.775611929	2.565911681	2.27415252	2.419978673
C6orf106	2.405097525	2.495902433	2.501912154	2.3173941	2.570475388	2.847179822	2.543395868	3.746693648	2.535586447	2.486218409	1.580142486	2.784818482	1.426063661	0.248966802	1.259376206	1.206381777	1.57368361	2.225320416	2.250631111	1.09032632	2.222201425	1.67045986	1.749160903	2.08107116	1.430889976	2.527439796	1.507790881	1.694197779	1.684827623	1.952179015	0.829581184	1.410625559	1.360634367	1.618525145	1.573303209	1.552828973	2.667489537	2.49643916	2.563879011	2.623131329	2.287533655	2.860958219	2.824828595	2.575431272	2.660949907	2.67401421	2.592061302	2.666196076	2.626494175
C6orf226	0.850358097	1.074296929	0.830835867	1.065186078	1.303142696	0.953255273	0.881771989	1.190935201	0.911286612	0.88264097	2.141107089	1.044900017	1.015073299	0.248966802	2.417072618	0.248966802	2.944637249	0.248966802	0.248966802	0.391936982	0.826308784	0.248966802	2.194462188	1.63915795	2.267065194	1.02179896	2.38146483	2.340610726	2.481568719	2.221786999	0.248966802	2.471033994	1.808411972	0.248966802	2.164451084	2.065195132	1.208753737	1.759258476	2.155723648	2.421737733	2.386398838	1.590224314	1.256875424	1.46149763	1.289283164	1.466948467	1.535842493	1.348897395	1.266433517
C6orf48	3.841257265	3.572208593	3.31233582	3.513827542	2.862169224	3.641561148	3.070521304	4.25874132	3.278762801	3.465379661	6.043209399	3.423770176	7.037069416	6.433490503	6.550732324	6.147716731	6.815685739	5.633392686	6.034968968	6.868550886	3.615738063	4.042806987	5.792066756	5.926015709	6.32729888	3.117120023	6.599659647	6.335300214	6.304799463	5.605623202	5.109775365	6.35838951	6.282148729	6.256251795	6.577506114	6.212431082	3.941415066	4.524163357	5.082597233	5.387056371	5.882667147	3.709186021	3.849774009	3.451721714	4.247539569	4.426089779	4.677480359	3.626583439	4.215607231
C7orf50	1.678526369	1.700995295	1.467919364	1.901092318	2.122293011	1.536917542	1.645848064	1.850573131	1.735435867	1.621820375	4.203052755	2.692052595	4.585140461	3.547605319	4.799334318	4.425883132	4.19068276	5.168152582	1.915396797	5.045672184	1.363311124	2.970431197	4.870697311	4.451265863	4.577073931	2.138030402	4.515265537	4.43907717	3.988910297	4.78820688	3.596473401	5.164844155	4.557755081	2.921954983	4.302264747	5.009042257	2.316665122	3.054621855	3.666423813	4.02532134	4.289939279	2.605356818	2.361854127	2.754691379	2.247251453	2.8985135	2.657911879	2.59688373	3.090741771
C7orf55	0.793885485	0.829277837	0.770839496	0.702591275	0.868910305	0.715443948	0.927304386	1.337004654	0.703529974	0.756979525	2.064409488	0.80531575	1.849214755	2.038868655	1.088154129	2.795844917	1.57368361	0.248966802	0.248966802	2.785645078	0.478845483	0.248966802	1.351207951	2.38654403	2.569549445	0.727474215	1.964868425	1.866113387	2.157962692	1.602874757	0.730667473	0.344864597	2.164031283	0.248966802	1.449170518	1.97198355	0.819989351	1.223148609	1.31356242	1.711658054	1.142748528	1.142806706	1.160187763	1.124257357	0.993404276	1.5428073	1.148774477	0.992457508	1.021523382
C7orf73	2.673369149	2.635946082	2.572599391	2.491329158	3.003485146	3.203631806	2.482561864	2.284926148	2.46470721	2.494743277	5.319627361	2.786113761	6.269145735	5.234503647	7.039176482	7.429866463	5.312817044	4.833232182	4.046885109	4.672556479	2.741004082	4.621537814	6.294041921	4.440146953	5.943250897	2.703296669	4.857779517	5.187237433	4.495188254	4.506566998	5.387015606	4.418834776	4.671721166	3.519437029	5.701671076	5.704033807	2.559545595	3.931244976	3.118628786	3.258550888	4.666232873	3.020323863	3.05199908	3.751624594	4.576354498	3.783098961	4.072759155	2.990948364	3.020873557
C8orf59	2.681485592	2.336960402	2.444750176	2.58500053	2.635165457	2.624347672	2.194694501	3.759552509	2.499925763	2.3484426	4.335881105	1.859698836	5.849048816	5.010863882	5.512870282	3.38707888	6.032425681	5.892959962	2.027632176	4.524438259	2.401699381	6.246120585	4.794234027	5.181888173	6.037861831	2.45878553	5.644917282	4.761540058	3.762822417	4.373898423	4.503352086	5.458991873	5.418775966	5.692507207	5.269990621	4.360013988	2.073168144	3.053113319	3.402312855	3.652855513	4.359195157	2.413653763	3.03513375	2.472175924	2.720027417	2.853941187	3.134310748	2.274959611	2.841223633
C8orf76	1.32386722	1.316453323	1.199513558	1.214098419	1.446932436	1.297074682	1.415542677	1.45065421	1.384986991	1.255371069	2.581174169	1.512728987	2.844673764	2.548808586	2.877771587	2.795844917	2.616845303	1.886617233	0.248966802	2.368007636	1.389835203	0.248966802	2.468558309	2.162918214	3.222920741	1.581793451	3.061288494	2.17604823	2.833088217	2.250102042	2.73007074	1.204513055	2.501059689	0.248966802	2.283476426	2.988751284	1.923750027	2.067911082	2.041870605	1.919278097	1.741187671	1.595683475	1.759005986	1.911834845	2.14317285	2.010761719	1.937721534	1.995374556	1.930937635
C9orf142	2.926534684	3.048628036	3.011862002	3.044985578	2.970860987	2.504003998	2.923481266	1.890559869	3.130186474	2.607432166	4.465811708	2.696651665	4.639167057	3.591196394	4.317709981	4.404258362	5.007909848	4.343421437	4.165308531	4.348874958	3.076378173	3.385861038	3.796648029	4.864300742	4.652620694	3.022645025	5.072842019	4.600396519	4.933093884	4.9583179	3.979679035	4.199086935	4.711474039	3.670131981	4.816397855	4.840557995	2.873058887	3.628052025	4.199398056	4.623166537	4.699728421	3.624037955	3.038159913	3.226260525	2.827552922	3.447982893	3.004035798	3.205952022	2.907981547
C9orf16	2.859876999	3.007876024	2.746507088	2.752874656	3.099475308	2.42551234	2.459214625	2.647618592	3.026455205	2.319942263	7.029871554	3.816871322	7.851747194	8.200016863	7.970051738	8.204889631	7.767930514	6.618802106	6.50410479	7.649263502	2.900309685	7.487319391	7.690050439	7.208646804	7.506975428	3.177796305	7.340048183	7.432322584	7.342666045	6.898799472	7.885024915	7.959332577	7.734594729	7.44556937	7.528803198	7.531578301	3.41365143	5.013496375	5.17731226	6.548436794	6.558661439	4.009351165	4.0611902	4.263784183	4.371164947	4.734083912	4.407679597	3.950595198	4.021435415
C9orf69	2.105291014	2.081842953	2.102925268	1.925552655	2.206618636	2.079243437	1.907188891	1.621282551	2.280561148	1.890857112	2.635206943	2.468810071	2.548731228	2.002430608	1.550767399	2.374508574	2.535746918	2.589189594	1.345567115	2.919142105	1.84859697	1.5445776	2.665683252	2.661212923	2.386941558	2.005331093	3.046150887	3.203984102	3.122471753	3.212417947	3.242021201	2.902538512	2.620716643	2.615943696	2.98509174	2.967444491	2.161765635	2.613647868	2.656819922	2.858987985	2.630043553	2.60264806	2.497318032	2.461583882	2.173683578	2.476166798	2.433340331	2.529493625	2.575928615
C9orf78	4.284082915	4.747531642	4.250048779	4.317493551	5.587193357	4.649563029	4.780423051	3.499652363	3.849279567	3.802749898	5.478322107	4.365041763	7.022359843	4.39892703	5.699221065	7.714272676	3.379785107	3.435000718	3.560506202	3.073506537	4.692206807	5.870506335	7.765012348	4.33531545	6.409087061	4.83095037	3.906675806	5.75679327	4.06595532	4.268493358	5.158752026	4.364574063	6.098046874	2.962661788	6.126896969	6.308761525	4.766991716	5.588879297	4.37273619	3.494230219	6.571267188	5.756263698	4.9516355	6.155781212	6.792226442	6.02194468	4.930022817	3.917639919	5.997027609
CA1	2.189131869	1.255567117	2.71560366	1.563943134	2.926399948	3.376662316	2.34393194	1.280510934	2.00427544	1.474447813	4.66076779	0.86046175	7.872399725	4.565854517	9.05284444	8.588426035	4.136704387	3.167453628	0.248966802	3.359347181	3.190162723	5.840128212	8.51091514	3.534979111	7.654390185	3.24002795	3.056260252	4.878632986	2.699969226	2.534229554	4.997253867	3.900833249	3.585303325	0.295235498	6.884864011	7.672380755	1.525099474	4.903949082	1.369556058	1.996153361	5.713140112	2.406423811	1.981565068	5.185503008	6.64797063	4.220628638	4.90625059	1.703259184	3.351526179
CAB39	3.33746194	3.230547657	3.388617487	3.272679062	3.324715151	3.528081726	3.287154401	2.679271537	3.627775859	3.134575749	2.720994127	3.508081502	2.861300227	2.996047209	3.489895079	2.953045875	2.596994076	1.723831728	2.514785446	1.528266647	2.861983483	0.248966802	3.210272696	2.907139807	2.115108213	3.004288864	1.87062712	2.522986737	2.848267532	2.102619147	0.248966802	1.85256263	2.413385737	1.247003049	2.59935628	3.075950598	3.29619497	2.182732047	2.005885715	1.687261817	1.757697619	2.724762244	2.906581654	3.390817826	3.132547813	2.761710145	2.675139088	2.954133081	2.693627464
CABLES1	0.262348361	0.310126364	0.322014883	0.261030808	0.282074177	0.314438178	0.272679985	1.161353984	0.31014558	0.278369864	0.248966802	0.261437654	0.605414383	0.248966802	0.248966802	0.248966802	0.248966802	0.248966802	0.248966802	0.248966802	0.297406057	0.248966802	0.248966802	0.248966802	0.248966802	0.348196178	0.248966802	0.248966802	0.259098182	0.248966802	0.248966802	0.248966802	0.248966802	0.248966802	0.248966802	0.248966802	0.292289747	0.280250562	0.278516549	0.299365436	0.272136176	0.262758857	0.290165343	0.25598917	0.305168464	0.277669042	0.479370828	0.344328606	0.276177725
CACNA2D4	1.387841348	1.522622658	1.678498416	1.107224945	1.375870096	1.306044383	1.535830603	0.750269582	1.283388571	1.565005789	3.280127477	1.293450747	3.535614855	3.657141727	3.119299303	3.223842131	3.956293932	3.734311448	3.049387032	3.842788013	1.167194975	0.248966802	2.182805062	0.767302939	4.343991486	1.086185788	3.004989783	3.59474656	2.917066177	3.627264126	1.956866284	3.623342477	3.69099449	2.556397964	3.910031891	3.499861414	1.046530043	1.598948211	1.754419363	2.468739373	2.607449345	1.5439096	1.353331402	1.479609163	1.76854076	1.749036101	1.674461095	1.505641556	1.282625469
CACNB2	0.255673096	0.254389158	0.258707196	0.256217304	0.253147012	0.252683105	0.254270184	1.069782628	0.252088147	0.257429003	0.248966802	0.258952093	0.248966802	0.248966802	0.248966802	0.248966802	0.248966802	0.248966802	0.248966802	0.248966802	0.251861638	0.248966802	0.248966802	0.248966802	0.248966802	0.253850028	0.248966802	0.248966802	0.248966802	0.248966802	0.248966802	0.248966802	0.248966802	0.248966802	0.248966802	0.248966802	0.258360435	0.248966802	0.256411174	0.248966802	0.248966802	0.253578819	0.248966802	0.248966802	0.248966802	0.248966802	0.248966802	0.248966802	0.248966802
CACNG6	0.501176647	0.335929593	0.346580057	0.466700707	0.473376047	0.387245724	0.573513693	0.28713027	0.339788817	0.394174905	0.762016589	0.704797878	0.248966802	0.248966802	0.542267352	0.248966802	0.894496866	0.248966802	0.297538718	1.350574031	0.78093533	3.196540062	0.495047021	0.407806762	0.624090649	0.90869098	0.787123524	0.520114788	0.421263017	0.816873413	0.248966802	0.881088149	0.976126257	0.258340013	0.554586362	0.477164173	1.106706489	1.003307005	1.137288288	2.021895206	1.251665835	0.965814062	0.576563427	0.651733103	0.348604801	1.223141265	0.512608267	0.78601407	0.854651405
CALCOCO1	4.17399846	3.93775301	4.276658427	4.260346359	4.085294422	4.085997457	4.470479875	4.068537229	4.290251904	4.085970074	2.505830791	4.101398493	1.745558013	1.926671638	1.550767399	1.303033252	1.888744093	3.128931455	4.142222546	2.127623026	3.87427713	0.248966802	2.073422144	2.67243518	2.049541319	3.987002091	2.340689291	2.252431864	2.144362505	2.216056688	2.91036851	1.303311264	1.939732688	0.248966802	2.344485018	1.740373648	4.041157295	3.50655504	3.28664668	3.072558115	3.169814933	3.752596494	3.261743342	3.721501241	3.268798919	3.349183428	3.220650704	3.594291476	3.182768199
CALCOCO2	3.792225162	3.918029352	3.799782715	3.979243398	4.403076877	4.13489224	4.117826219	3.533781295	3.804536815	3.901551236	2.45999205	4.231806878	2.419971588	1.612938038	2.877771587	2.860794819	2.36628198	3.764781367	0.309430415	3.019465999	3.689122365	2.40293702	2.966925741	2.486572766	2.404530989	4.513937925	2.242286775	2.29318243	1.864781105	1.768630866	2.300803816	0.248966802	1.972822638	1.203993874	1.850693119	1.961244943	4.614413385	3.537092763	3.249358459	2.970499266	2.742147661	3.956584657	3.961425103	4.030825124	3.838195554	3.634987702	3.712898645	3.880206181	3.769981085
CALHM2	2.564827659	2.497046462	2.445461092	2.332335882	2.900650119	2.510226856	2.275160543	1.615840248	2.531096468	2.576062993	2.817627994	2.745853112	2.374364819	1.907093549	1.793078764	2.502142127	3.523426277	2.546957481	2.761974754	3.34007572	2.942131591	1.960668975	2.217497617	1.894326332	2.724634206	2.749840978	2.927253631	2.987653509	2.883076921	2.919880306	3.500285792	1.895423769	3.183934453	3.334624907	3.283966625	2.575206199	2.964854035	2.638002707	3.330949985	2.130279812	2.570546065	3.098030342	3.158734416	2.784136579	2.971693165	2.948459806	2.765229708	3.089664315	3.24193212
CALM3	4.818471701	4.800847984	4.536598679	4.603913448	5.09498815	4.788047912	4.656343709	4.07833952	4.741567069	4.774658479	5.701555252	5.426486669	6.040059118	5.625936957	6.820665588	6.737624312	5.821945132	5.839886445	4.982043776	5.889338735	4.352718417	4.501030673	6.513503621	5.104044591	6.051184225	4.867749693	5.210467908	5.646317044	5.351104429	5.168737362	5.652354873	5.353425691	5.855154799	4.56574657	5.262106344	5.291100811	5.450678524	5.970819257	5.51087075	5.970207518	5.421547232	5.229684705	5.446468301	5.712463114	5.827058117	5.68268493	5.749033669	5.435061542	5.591824262
CALML4	1.700812563	1.627680592	1.333050924	1.856467804	1.851611472	1.645496415	1.928078908	0.950545066	1.882668965	1.626727645	2.605438903	2.113967257	2.278583992	2.091856174	2.903827118	2.692584984	2.404852922	3.61673684	1.569756723	1.432261153	1.973978954	0.248966802	2.135211179	3.473433473	2.56173177	2.01471156	3.120298891	2.488309418	1.665914165	1.965901697	2.767977996	2.80474607	2.604972523	1.994444324	1.353473103	1.837522949	1.783316148	2.215468985	2.508063108	1.733817267	2.258824491	1.790752976	1.931666628	2.13202047	2.121424801	2.069393508	1.853752606	2.053914649	2.579209699
CAMK1	2.33953555	2.097766658	1.891731184	1.9110794	2.833143308	2.154671286	1.824036716	0.784629405	1.809341478	2.372987589	3.047543964	2.63473057	2.685727054	2.97269311	2.417072618	2.460839633	3.679444972	3.674940005	2.860237672	3.077743584	2.505405368	2.621337562	3.216003108	3.10232727	3.03807465	2.980918237	3.015390677	2.756567258	2.589889492	2.775403522	3.217116427	3.486364395	3.11149559	2.98400556	2.118613043	3.045772558	3.212083161	3.310892083	3.781508871	3.327566168	3.856226285	2.998508974	2.570209699	2.908559539	2.489642125	3.080571097	2.490065941	2.798375186	3.327664541
CAMK1D	2.151870382	1.902655611	2.393358094	2.364561221	2.242804303	2.36069742	1.858397313	1.687633733	2.522720682	2.17392753	1.34098404	2.258459961	1.073320209	1.525762786	1.088154129	1.393614244	1.096518595	1.017775484	1.212572656	1.458493723	1.801956215	0.248966802	2.022011882	1.99787292	1.267480153	2.316668717	1.011530829	1.256782535	1.024457902	1.322639884	0.248966802	0.625069556	1.159758649	0.704758771	1.045848212	1.179374952	2.453129511	2.207354129	1.483369594	1.698572903	1.274792249	1.581079555	1.706712728	1.922907968	1.838765197	2.01715889	1.679347899	2.040687703	1.601543383
CAMK2D	1.143986552	1.359860163	1.237772736	1.25689564	1.196479507	1.329107921	1.026722012	2.836395018	1.174089605	1.361233487	0.695756798	1.236475156	0.891011293	1.333815901	0.785896189	0.870197789	0.872647205	0.248966802	0.248966802	0.641315081	1.236059724	0.248966802	0.888607705	0.307723195	0.711477245	1.455015553	0.578499621	0.882519405	0.793028275	0.770711052	0.248966802	1.287307629	0.802942722	2.3037433	1.14063189	0.775703507	0.97616315	0.569091794	0.756513449	0.553053421	0.562609204	0.925919685	1.199643759	0.859643485	0.803557778	0.725954917	0.936591015	1.1361884	0.985706717
CAMK2G	3.112581507	2.976230737	3.363635747	3.294265465	3.014608404	3.299716832	3.248479791	2.271576598	3.410665826	3.132852082	2.356569004	3.399150832	2.00696764	1.836399054	2.223763246	2.54229502	2.191981441	1.797729315	1.445941754	1.300696	3.154641325	0.666589992	2.295342885	2.893777644	2.342006238	3.053779375	2.365292645	2.277020065	2.192734604	2.326549506	1.321042615	2.055167132	2.69695872	1.15966302	2.354406925	1.939524916	3.270892278	2.935226048	2.386113465	2.523827833	2.391697636	3.035802039	2.806487853	3.338850794	3.151066592	2.991329542	2.90529608	3.01819715	2.725564404
CAMLG	1.773875918	1.541596523	1.67365246	1.659093916	1.560917463	1.63699083	1.653896219	1.994344217	1.715221909	1.524386931	3.440460677	1.665990652	3.720115695	3.775235395	3.205621582	3.51365236	3.167381553	3.548322729	3.120297941	3.517430002	1.447789348	0.248966802	2.89730474	3.29034157	3.513739764	1.440096997	3.545038266	3.156183495	3.318079361	2.394082855	2.516575114	1.04234081	2.983397592	3.014749417	3.422458241	3.020132831	1.808047164	1.930065314	1.851008236	2.018890485	1.664461625	1.636864572	1.792366096	2.08152684	2.15545468	2.141436843	2.005443142	1.923075321	2.050806815
CAMP	2.580270254	2.531510584	1.710789654	2.931438515	3.549118823	3.098108154	3.71954516	1.19001991	3.358401473	3.374216139	7.173985791	3.704909116	5.253913934	5.827501093	5.646184793	5.178082826	4.732678772	5.39827694	5.913376396	3.191594045	2.356019053	4.482554651	5.254399463	4.331072822	5.012307913	2.256507465	4.795022485	5.842346888	5.353174973	4.168192804	3.05025089	4.493968935	5.861794494	4.829377185	4.179272576	5.531474304	3.576465069	3.65714052	3.013267831	5.316771075	4.129519455	3.805379337	2.842939099	5.73541265	5.082131333	5.934382956	4.520905602	2.295787046	2.949140437
CAMTA1	1.817588517	1.755548644	1.625531252	1.584250355	1.948882431	1.915414906	1.704174008	2.013613661	1.70500772	1.884725077	3.828410701	2.086194631	3.57646631	3.981189145	3.918323695	5.016442605	4.203867591	4.135036482	0.248966802	4.281593442	1.682595022	0.248966802	4.096020828	3.048216873	4.040767821	1.799479095	4.285347281	3.763755861	3.791899349	3.76117832	0.385285774	3.354334896	3.499912553	0.248966802	3.790879561	3.867906239	2.082893728	2.177202933	2.89543575	2.68604448	2.982345844	2.038017548	2.265985586	2.597713941	2.425166269	2.376859239	2.401163596	1.943524563	2.2804734
CAND1	1.950629903	2.074198015	1.928808703	1.818604633	1.818144055	2.095889616	1.862743918	2.552901829	1.941856532	2.231972773	0.944285811	1.757755027	1.183200975	1.129350792	0.542267352	1.102787345	1.096518595	0.462301679	1.706441949	1.17186018	2.010332387	0.248966802	1.197494552	1.04797303	0.562746457	1.879068094	0.686579353	0.903727436	1.012529768	0.514745288	0.248966802	0.248966802	1.188213857	1.3470354	1.229570419	1.022932061	1.975927569	1.346506973	1.545457654	1.3734894	1.239962106	1.803390091	1.607525316	1.297613632	1.375806107	1.373644519	1.394412188	1.66682631	1.566704643
CANX	3.530242748	3.580327129	3.410627855	3.629315674	3.879638019	3.582987896	3.552554852	3.296726487	3.436619238	3.807079637	1.816752319	3.71899332	2.569116685	1.30418489	2.047990495	2.922946222	2.285901425	2.470966261	3.797428504	3.413988874	3.745409432	0.248966802	1.982215067	3.221720219	1.464820076	3.53225145	1.800191218	1.412855909	2.027723165	1.502878471	0.248966802	1.254757728	2.171176734	0.648838064	1.764023559	2.387429714	3.416451253	2.278795206	2.501812911	2.085027764	2.26461221	2.929572125	3.114117916	2.72209927	2.776780606	2.394984544	2.3591453	2.892886431	2.656832523
CAPG	4.460615628	3.92527146	3.819385806	4.023469123	4.848959579	4.19334581	4.461193854	4.139947615	3.823807518	4.525958433	4.649142833	5.55431184	4.732495794	4.902570563	4.075594083	4.607171879	4.882325379	4.993335389	4.372215177	4.970760346	3.901262143	2.359981023	4.632250191	4.65508332	4.141232449	5.112117303	4.293916685	4.998067168	4.318745953	5.029472537	4.348300362	4.453309464	4.840329419	5.837721774	3.933387476	4.4644675	5.27901591	5.674275954	5.049636082	5.289602868	5.627586294	4.7324362	4.721954544	5.38024582	5.157722041	5.160478877	4.744296911	4.785820203	5.274545407
CAPRIN1	2.771390876	2.929965562	2.796400023	2.677466854	2.744616585	3.059909034	2.746625212	3.066757661	2.761569652	2.859255569	2.433129373	3.056113317	2.569116685	2.029845059	2.452809914	2.502142127	2.358442484	1.810767838	1.867938073	1.44543706	2.821150245	0.248966802	2.816629485	1.894326332	1.921002096	2.906508349	1.572613723	2.04855664	2.403794445	1.736968265	0.248966802	1.238203175	1.980977883	0.816847417	2.450044425	2.568146166	2.672768236	2.040766708	2.251033696	1.672041083	2.012818904	2.635705802	2.434394812	2.444780516	2.442810555	2.196964115	2.201623792	2.658794538	2.366544141
CAPZA2	3.780647073	3.323116847	3.323207007	3.798608766	3.788614117	3.419446678	3.06033904	2.727064096	3.51958234	2.98496163	5.029169411	3.701252052	4.459733313	3.206889371	4.598607462	4.382304516	3.533905199	3.992118866	4.418930525	3.073506537	3.642731803	3.407117033	4.719554017	3.197065703	4.283486716	3.890943243	4.433279525	4.600396519	4.696852448	4.586466697	3.352182857	3.892922978	4.400958759	3.648907918	4.39170037	4.852229791	4.234022078	3.476482831	3.215384415	2.021895206	1.970951934	3.489750433	4.205191736	4.573735708	4.621875078	4.125641373	4.358255166	4.242096915	4.182911021
CARD11	2.411868099	2.560800637	2.445461092	2.606434607	2.072304427	2.288313933	2.217952512	3.602806796	2.287423139	2.483966625	0.944285811	1.900934659	0.891011293	0.248966802	0.669218391	0.248966802	1.17001998	0.248966802	0.248966802	1.218656573	2.308844912	0.248966802	0.705206153	1.068506437	0.73946816	1.987851421	1.49298153	0.945230515	1.28461945	1.153069311	0.248966802	0.434783316	1.409792132	3.283896659	1.045848212	0.981019049	1.974028346	1.651732453	1.943841458	1.83466125	1.204270233	2.674916327	2.426101875	1.845878677	2.007477039	2.155036948	2.146224976	2.451679905	2.007623622
CARD16	5.05586576	5.0449771	4.268847439	4.959350135	6.142969818	4.316745913	5.163282679	3.389746669	4.780863937	4.301411075	7.580643785	5.26679483	7.141154711	7.628714608	7.326043498	7.120734868	7.740295158	7.465789717	5.093270444	7.774861172	4.632651777	6.662251368	7.793077175	8.329377035	8.185520215	6.051057746	7.400069758	8.155445954	6.853240958	7.005007639	7.969637962	7.427863559	7.799580667	7.690060522	7.200969589	6.880453672	6.628753787	7.295199514	6.471753243	7.252356448	7.04452829	5.519621844	5.865651068	6.819884489	6.628966597	6.672414909	6.458993337	5.773734935	6.552677332
CARD19	2.753141724	2.737691295	2.801406786	3.047077231	2.885246047	2.656263754	3.031285889	1.788434896	3.043669701	2.520898647	4.990538644	3.32266699	4.663071332	4.575188547	5.474267043	5.379911396	4.832262	4.625711731	3.509872142	4.527539177	2.752291755	4.612416	5.162427646	3.985456131	5.067178241	2.862427668	4.814510179	4.866532331	4.909167379	4.309432687	0.301607288	4.753323889	4.659070353	4.174021421	4.694761815	4.833214877	2.831182483	3.757810776	3.430144972	4.260687319	4.541871047	3.098671308	3.01438577	3.376390301	3.247443537	3.522572746	3.45811575	3.165177324	3.09533244
CARHSP1	2.763766091	2.887411809	2.841387675	2.684202269	2.954268018	2.799069019	3.029740447	2.240086107	2.887843985	2.512527383	4.813084705	3.62994621	6.569015939	5.399469398	7.121975609	6.756948354	4.912085846	4.292046063	3.276880938	5.088820562	2.715541364	5.502008069	6.926028814	4.289404393	5.417256542	2.830504564	4.516181337	4.39482644	4.439480914	4.174116021	5.760514292	4.98677325	4.947212252	5.743040752	4.768966847	5.76319004	2.947053143	4.440671341	3.709096013	4.739075819	5.182629785	3.293772463	3.593763703	4.28582406	4.609652853	4.141343993	3.741217238	3.379961001	3.45992073
CARS2	3.987669315	3.992519611	3.976184224	4.000446726	4.35405072	3.775139015	4.649064369	3.806143004	4.024014278	3.232791089	5.019043863	4.088507761	4.894732623	5.244288775	5.607071353	4.425883132	4.384560909	5.171946988	4.20643165	5.491076122	3.484369622	5.05765434	5.109534872	5.317095168	5.354161796	4.114290341	4.779087963	5.541126507	4.558085879	4.604124474	5.081830073	5.727870859	5.457281625	3.900850391	4.215107119	4.954586813	3.860456495	4.726517501	3.973283189	4.873852848	5.346447658	3.65138165	3.606867272	4.257237266	4.270305963	4.115739731	3.658254826	3.582278484	3.740977352
CASD1	0.936353977	0.925888196	0.925597715	0.915999153	0.761497414	0.99822319	0.804346795	1.940394731	0.905351241	1.069642459	0.602393352	0.66216799	0.605414383	0.248966802	0.542267352	0.248966802	0.827929359	0.248966802	0.248966802	0.248966802	0.830187684	0.248966802	0.568554591	0.248966802	0.65381154	0.741449216	0.619984106	0.46411024	0.721557473	0.706769674	0.248966802	0.248966802	1.188213857	0.248966802	0.86333358	0.84743803	0.586362834	0.499907208	0.541798135	0.445270649	0.403842986	0.767259702	0.840593858	0.597478472	0.739734632	0.678313031	0.772494183	0.76318703	0.814380998
CASP2	1.926666945	1.832789742	2.103826195	1.997261025	1.907048052	2.01395717	1.793398719	1.843023431	1.934103753	2.129672219	0.925134223	2.172587765	0.755268449	0.744306136	0.403057793	0.248966802	0.978729464	0.972080185	1.785196854	0.762075169	2.068136084	0.248966802	0.705206153	0.955454575	0.921529524	1.701902935	1.187404204	0.965542744	1.099675788	0.947109037	0.248966802	1.116676156	0.909326297	0.26765272	1.250974008	1.022932061	1.688054027	1.341572226	1.357491797	1.313447074	1.319961786	1.722528685	1.650871799	1.716946843	1.534686406	1.628867393	1.782871001	1.739964193	1.560077672
CASP4	5.094253795	4.818229189	5.246193621	5.130956111	5.649173171	5.062277156	4.94401532	3.884328517	4.736700706	4.644917262	6.938513508	5.377202124	6.926862686	7.310255394	7.607453365	6.763332608	6.631579761	6.703382531	4.656258655	6.124331583	4.675459711	6.596033152	6.926028814	7.107887462	7.374350025	5.708300097	6.688458115	6.731245228	6.554015818	6.435668713	6.252058532	6.866055153	6.668501556	5.483108449	6.519712938	6.442175338	6.258134109	6.517948231	5.255549584	6.108777555	5.985248961	5.143166208	5.498369383	6.297056332	5.895242177	6.188610501	5.992287256	5.591858495	5.550770712
CASP5	1.109232232	0.922486129	1.242689089	1.123174756	2.204461537	1.137394647	0.895413522	0.502974196	1.309092179	0.915094361	1.917097338	0.911996056	0.524214863	0.248966802	1.677004363	1.965867785	1.888744093	2.004792309	3.920774564	0.27871679	1.507144041	0.248966802	1.651048925	2.752873048	1.845742229	2.348975086	1.893361751	1.833330185	1.789889681	2.139414281	0.248966802	0.491759202	0.943112866	2.439719829	2.034715682	1.993223903	2.391143404	2.311970596	1.075501509	1.83977849	1.852976045	0.951692375	1.417951418	1.37060261	1.00702331	1.298605069	2.092282528	1.765457759	2.295179863
CASP8AP2	0.883210169	0.834717671	0.903002045	0.883592835	0.619769378	0.916243697	0.741536047	1.491344696	0.928947603	0.96761193	0.422886221	0.693797906	0.605414383	0.248966802	0.248966802	0.431082887	0.525901389	0.603857634	0.248966802	0.629818653	0.970353032	0.248966802	0.417592102	0.353063984	0.324829446	0.789322429	0.399492901	0.492384255	0.474407212	0.398125338	0.678545472	0.248966802	0.327815885	0.248966802	0.48403451	0.415563285	0.689499492	0.330928326	0.370575726	0.399797006	0.294939329	0.628566344	0.619220223	0.512067836	0.538752472	0.445173733	0.534348631	0.739992995	0.598534153
CASS4	2.064814822	2.032989329	2.401441076	2.413481311	1.929423513	2.340758488	2.213194652	1.177144493	2.340441826	1.797473452	1.204681521	2.304984171	1.073320209	0.248966802	1.176303802	1.102787345	0.916020545	0.618761822	0.248966802	0.940178037	1.759870787	0.248966802	1.197494552	0.375210977	0.846297896	1.812776849	0.787123524	1.081753481	0.654059163	1.279333875	1.801046405	1.134676578	0.606097257	1.034321919	0.91787855	0.674147687	1.867569788	1.249732559	0.830698514	0.653340565	0.653639728	1.581079555	1.5645161	1.993933449	1.682043602	1.560434917	1.492075173	1.886576499	1.480426296
CATSPER1	0.81219835	0.748965161	0.686754212	0.790112696	1.047999538	0.778671567	1.073974412	0.400668333	0.642992001	0.699139171	1.616413849	1.273887326	1.512811122	3.522091723	1.95136103	1.776865277	2.891302613	0.248966802	0.248966802	0.248966802	0.698457684	0.248966802	1.392277195	0.330571703	1.378449998	0.834028478	1.986175988	2.29318243	1.831220681	1.945268414	1.725996204	1.410625559	1.853526819	1.288767078	1.333547598	2.24417692	1.000624222	1.306548133	1.536313083	1.415223147	1.98504302	0.974221197	1.0129189	1.209926004	1.191285685	1.083815407	0.911889961	0.948616827	0.854651405
CBL	2.183867359	1.977513673	2.277564328	2.273404962	2.041216463	2.312550809	1.891958546	1.48015642	2.303308652	2.079250874	0.422886221	2.034815502	0.524214863	0.605435634	0.248966802	0.248966802	0.659506685	0.542651723	1.080012881	0.484202761	2.220724668	0.248966802	0.456839296	0.470868822	0.465543609	1.892438286	0.300906897	0.405843517	0.517245915	0.314788712	0.248966802	0.248966802	0.426661801	0.248966802	0.371283009	0.383747564	1.884856934	0.899683228	0.700307278	0.602061905	0.581280617	1.257459002	1.319902549	1.464532053	1.343964983	1.200834749	1.230953582	1.459528381	1.282625469
CBLB	1.404533216	1.741137225	1.439653754	1.452634218	1.235032183	1.568569843	1.454077035	1.882650694	1.521882482	1.632431776	0.783443757	1.123515178	0.524214863	0.248966802	0.542267352	0.431082887	0.580836952	1.500633552	0.248966802	0.546671513	1.330824809	0.248966802	0.532268921	0.832784775	0.431630722	1.214465805	0.774932082	0.816958	0.988373497	0.786263204	0.248966802	0.248966802	0.402577956	0.248966802	0.83526775	0.84743803	1.357482799	1.140324882	1.223375468	1.122302725	0.820093259	1.629786559	1.532255078	0.953345392	1.412087098	1.111981097	1.263859756	1.448123895	1.123928561
CBLL1	2.06862832	2.142317781	2.190343281	1.931603485	1.843317121	2.12861662	1.906346966	2.047865161	2.053410147	2.13943397	1.03640627	2.108455338	0.954375447	0.248966802	1.550767399	0.870197789	1.222788394	1.771293344	0.248966802	1.907266821	1.874184588	0.248966802	1.243108905	2.064129421	0.945759493	1.745027404	1.310758419	0.600244891	1.259606708	1.001420559	0.248966802	0.248966802	1.385422612	0.248966802	0.91787855	0.82392062	1.907920519	1.244454813	1.204256372	0.831729228	0.77214214	2.114801591	1.806633301	1.69127284	2.099343885	1.626079917	1.755366069	2.179051686	1.766055343
CBR1	1.714264342	1.801647191	1.656562269	1.578477401	2.232255349	1.524674473	1.661899726	1.294204405	1.297053388	1.703055389	2.479815826	2.057876856	1.945920463	1.762061107	1.847791884	2.76223949	2.464498625	2.940110613	0.273457162	1.708480891	1.873244947	0.248966802	2.284476012	1.373637796	2.125752067	2.381131854	2.463516531	2.218981824	2.433173684	2.108817209	0.248966802	0.837792501	2.483945966	0.248966802	1.91914137	1.895078543	2.103019617	2.635988767	2.28600773	2.634954455	2.326790236	2.435128733	2.279346777	2.336321265	2.224115369	2.40802501	2.36522336	2.417732991	2.811772392
CBR3	0.495521803	0.633028349	0.553296564	0.489439108	0.429723603	0.437089618	0.492805817	0.271639763	0.539493885	0.546954853	1.72005777	0.580914821	1.976766926	0.248966802	1.176303802	0.592765215	0.468790874	0.248966802	0.248966802	0.902456245	0.539332666	0.248966802	1.025428813	0.733412661	1.342400195	0.558180643	1.507790881	2.029387784	1.289570377	1.502878471	0.248966802	0.248966802	0.627035254	0.248966802	1.229570419	0.674147687	0.48064216	1.076415313	1.28654805	1.401445603	1.467768992	0.471153051	0.641677326	0.488411061	0.441803735	1.13176802	0.808626015	1.008074948	0.628404445
CBWD2	1.693422018	1.372382234	1.672438424	1.47972911	1.822370187	1.771297329	1.25814704	1.89842592	1.504973722	1.590347261	2.853526531	1.710329896	1.914400032	1.826011	2.342827332	2.460839633	2.479032557	2.466853658	2.009522199	3.064994929	1.932181172	0.248966802	2.579403661	2.046986367	2.577324986	2.001706919	2.66852976	2.536627597	2.168751279	2.619180062	0.248966802	3.234257348	2.35810434	1.64734993	2.539734265	2.838419963	1.946204904	1.802995906	2.235108656	1.469054109	1.385170273	1.542025725	1.991590744	2.323008233	2.070448314	1.806795466	1.809861347	1.970679145	2.339710914
CCAR1	1.843416753	1.927476724	2.1429201	1.995095831	1.650795869	2.019421073	1.868807248	2.489591884	1.758666335	2.124477368	1.555444844	1.983045593	1.914400032	0.396668453	2.093981807	2.184608417	1.401267177	0.248966802	1.719869951	2.85146463	2.310928358	0.248966802	1.351207951	1.549487347	1.957209205	2.122762791	0.699537305	1.36778075	0.988373497	1.415572042	1.686954376	0.599374777	1.008401068	1.232808646	1.272064693	1.939524916	1.900940117	1.841956081	1.333056336	1.130677755	0.617913776	1.872482268	1.738315579	1.734650607	1.462383777	1.518963682	1.400343771	1.725866367	1.555642719
CCDC107	1.88618259	1.733391863	1.99731592	1.639820215	1.939834254	1.758284833	1.854037573	2.052908293	1.992192521	1.917132143	3.53508012	1.770026417	3.145471068	1.419223574	3.557109729	3.173597256	3.842877567	3.361587129	0.248966802	4.518216355	1.666413505	0.352774052	3.221710849	3.472149692	4.032306957	1.771659173	3.97487928	3.778182149	3.676632867	3.443310271	3.230754117	3.43281257	4.340443554	3.86525299	3.464291138	3.431482938	1.864497495	2.677702144	2.938301213	3.63775518	3.330192379	2.44423533	2.409371609	2.217242689	1.948705595	2.606325621	2.392262126	2.277378179	2.284499144
CCDC109B	2.152768836	2.100779918	1.840763977	1.854876687	1.850232387	2.049642305	1.900439691	2.604304528	1.685514693	2.03132748	3.145948228	1.806226471	3.017805991	2.604570468	2.954567588	2.418319765	3.153857436	1.940996867	2.601973314	3.143896736	1.855274497	0.248966802	2.682336824	2.866676209	2.938958757	1.945468176	3.286246674	2.947370025	3.030832112	2.836436156	2.733268	2.207502028	2.567553974	3.304402496	3.03529811	2.546756373	1.898939497	2.196462827	2.349165405	2.206208255	2.080005417	2.028630316	2.248324439	2.085474331	2.34432422	2.411266791	2.392262126	2.253827092	2.407727481
CCDC117	1.325461796	1.217207296	1.268630379	1.291419009	1.222295419	1.391116479	1.179489334	1.946911187	1.310589988	1.285679808	0.762016589	1.185033537	2.093952256	0.987414754	0.893839667	3.29607338	1.133737324	0.248966802	1.262364285	0.350513636	1.315687203	0.248966802	1.101696994	0.550880086	0.562746457	1.175107153	1.187404204	0.794424976	0.827478342	0.786263204	0.248966802	0.248966802	0.668021098	0.248966802	0.777443038	0.82392062	1.091020097	0.698238725	0.77736222	0.625955654	0.543692973	1.020957822	1.440084596	1.093225723	1.255450752	0.934096471	1.204077331	1.203865798	1.141791196
CCDC12	3.015657492	3.114586869	2.814673826	2.817609626	3.412364168	3.081487702	3.089931389	4.005943761	2.994662318	2.945901618	3.95655244	3.653793227	3.701768949	3.277206105	3.605542292	3.592258138	4.027235998	3.141886805	4.168576577	2.385203604	2.778123879	0.248966802	3.626369949	3.914449661	3.685445132	3.569449933	3.815877453	3.781050176	4.044149843	3.411070814	3.301388088	3.335003248	4.092041871	5.036277791	3.522652267	3.671085554	3.60251477	4.30845703	4.308611635	4.404902008	3.908914864	3.90658115	3.719733126	3.827830029	3.541021392	3.861626118	3.703334227	3.653210712	3.952685457
CCDC124	2.153666732	2.36040774	1.939950468	1.971061733	2.64155747	2.165554322	1.9429346	2.32090845	2.0560914	1.850874468	3.823247439	2.672574785	5.169649178	3.962341845	5.810150014	6.17989003	4.242714162	4.232730942	2.88627546	3.679536928	2.371407099	2.283229027	4.874325541	3.560572745	4.713864582	2.447640375	3.59616942	4.189966788	3.512706912	3.659288996	3.725696901	3.191902927	4.38875062	2.907133923	4.110683114	4.449177427	2.543626906	3.838839134	3.418993552	3.922956482	4.392615	3.176629555	3.025407153	3.143479851	3.14029288	3.316705545	3.931417787	2.964676485	3.178447893
CCDC130	2.61849391	2.664228784	2.566076795	2.76943832	2.399044748	2.386297351	2.637213613	3.029379497	2.493346224	2.407614511	3.264974229	2.538099694	3.635653206	3.820416253	3.163105972	2.795844917	3.316451889	3.952960036	3.619010738	2.2934591	2.731184056	1.199487394	3.065436341	3.067047119	2.932910807	2.69837947	3.696532024	3.429105158	3.312009443	3.197955178	1.788806037	2.891994333	3.563746209	3.980882537	3.910031891	3.334958296	2.373241495	2.991440722	3.067174501	3.295645284	3.759120991	2.926687184	2.785751978	2.519630291	2.628277113	2.851556692	2.781228761	2.72112172	2.540458062
CCDC14	1.266916803	1.054229783	1.484616676	1.400144868	1.085990807	1.260627577	1.312542683	2.31336321	1.382140604	1.633244814	0.71818323	0.97089415	0.248966802	0.987414754	0.248966802	0.248966802	1.038825811	0.248966802	0.261263948	0.248966802	1.602079432	0.248966802	0.532268921	0.341861676	1.038804077	1.080699614	1.267903976	0.345124149	0.491695634	0.377738125	0.248966802	0.248966802	0.378085228	1.144578104	0.621848292	0.536242154	0.867823742	0.454919062	0.613116373	0.463066223	0.562609204	1.084463203	1.105842959	0.739526913	0.864676673	0.694369104	0.799677538	1.002238202	0.840137346
CCDC141	0.333807343	0.315324062	0.343532188	0.305975479	0.286159685	0.342609337	0.288274968	1.28308838	0.322076064	0.353310885	0.309299756	0.293366205	0.248966802	0.248966802	0.248966802	0.248966802	0.248966802	0.248966802	0.248966802	0.248966802	0.319650201	0.248966802	0.248966802	0.248966802	0.248966802	0.263567173	0.283800466	0.248966802	0.269158911	0.248966802	0.248966802	0.248966802	0.426661801	0.248966802	0.331652123	0.248966802	0.267693301	0.269897833	0.260119004	0.254086634	0.248966802	0.276420309	0.27792884	0.25598917	0.248966802	0.270546838	0.325776508	0.287871141	0.28155886
CCDC167	1.926666945	1.77925231	1.74929973	1.342270713	1.59095296	1.834655447	1.25814704	1.538129849	1.602353131	2.05760959	3.927975338	1.727511172	4.190431306	3.482954848	3.825956733	3.067532055	4.384560909	0.248966802	0.248966802	3.937919446	1.642347403	0.248966802	3.942034978	4.416981648	3.867691013	1.368736801	4.353543375	4.020723319	4.296783908	3.640159505	0.368933856	4.776438735	4.390282299	5.255727943	3.790879561	4.091182509	1.80484532	2.905439624	2.752055209	3.94092658	2.537462722	2.428005869	2.063453878	2.13773455	2.140085986	2.308960242	2.470464677	2.221536326	1.869730829
CCDC186	1.054517524	0.900174969	1.224579962	1.2688938	0.91184881	1.153386837	0.892015213	1.104199335	1.295541451	1.161553837	0.602393352	1.034764932	0.605414383	0.248966802	0.248966802	0.431082887	0.49762871	0.268000288	0.248966802	0.958675403	0.956223891	0.248966802	0.830026682	0.816690839	0.465543609	0.812676201	0.430912607	0.724634053	0.779014563	0.754989421	0.248966802	0.248966802	0.647673718	0.490817561	0.890863827	0.915774043	0.744011724	0.37988617	0.370575726	0.319042038	0.424670875	0.58897016	0.743078301	0.678113997	0.584888371	0.60092734	0.534348631	0.699686639	0.550308709
CCDC191	0.551096902	0.513752576	0.672250891	0.691936654	0.526147338	0.600574161	0.600831648	2.191065429	0.58228432	0.686661054	0.476492875	0.54667986	1.129306453	0.248966802	0.248966802	0.248966802	0.315264291	0.248966802	0.248966802	0.432204082	0.628902985	0.248966802	0.377247295	0.895423082	0.396901428	0.583616054	0.33452302	0.405843517	0.375430002	0.495951581	0.248966802	0.248966802	0.248966802	0.248966802	0.331652123	0.415563285	0.561282683	0.408482753	0.541798135	0.422712986	0.339492035	0.533161929	0.648029954	0.452182264	0.575778467	0.548893821	0.772494183	0.602729027	0.505023043
CCDC28B	0.942601658	1.080415698	0.817717298	0.845643176	1.018834791	0.939486962	0.832984476	1.132106908	0.863105527	0.909735907	2.19806359	0.862100375	2.093952256	0.744306136	1.677004363	2.234477792	2.358442484	0.305330105	0.248966802	2.179799743	1.06061809	0.248966802	1.995603021	2.064129421	1.969079088	0.94084139	2.088234388	2.268870472	2.446534144	2.601706714	0.248966802	1.874152364	2.247525999	0.248966802	2.022321913	1.727756772	0.970458898	1.275835508	1.804791853	2.351819594	2.026508851	1.277977681	1.419808874	1.294206573	1.261144872	1.476264957	1.237595135	1.289430249	1.277248318
CCDC47	2.095978777	2.100779918	2.009866667	2.262644943	2.192539491	2.154671286	2.090326807	2.293899714	2.13090863	2.095271425	1.088981148	2.426798994	1.333764593	1.333815901	1.61526617	0.870197789	1.205412495	0.341718323	0.273457162	1.777831149	2.038266733	0.248966802	1.197494552	1.474534681	0.593744577	2.12342997	0.737727151	0.985572955	1.088356002	0.58756357	0.248966802	0.248966802	0.943112866	1.776912995	1.14063189	1.233927619	2.080247791	1.380585513	1.232840833	1.008757444	0.835729219	1.817475776	1.906717354	1.759570683	1.69892403	1.466948467	1.406251067	1.908586409	1.725172179
CCDC56	2.190882445	2.210158676	1.877050826	2.030060083	2.450918346	2.070847763	2.057333485	2.707049355	2.071191752	2.197756412	4.069882028	2.401105028	3.42811942	1.042290047	3.879459657	3.821648966	4.619162357	3.699683671	3.300905885	4.399682623	1.940279303	0.248966802	3.23305903	3.645027654	4.438802975	2.431567871	4.086370676	3.983856873	4.132220025	4.045931567	0.301607288	4.021832262	4.231870122	4.720417145	3.668966051	3.850553681	2.423513511	3.32721014	3.816868516	3.919335445	3.704812649	2.794466813	2.948360104	2.913009067	2.950704733	3.134526215	3.123593942	2.803418551	3.21827632
CCDC57	2.892515452	2.938411959	2.850541365	2.926523588	2.605228338	2.850862192	2.940441853	3.42459885	2.912219429	2.86929729	4.191077321	2.785682131	5.152864564	4.706988403	4.238022167	4.78503322	4.753750726	2.93416501	1.637360672	4.843415636	2.631347139	3.969175519	4.452181128	3.747273394	4.141232449	2.851999116	4.653198943	4.873267443	4.596048411	4.106035032	4.414526697	3.600857572	3.700903073	4.244103616	4.721840743	4.900807701	2.337495959	3.618903995	3.335350335	4.636950464	4.745973661	2.98609157	2.62437236	2.650628299	3.077135905	2.918016445	3.044368125	2.708630903	2.985864902
CCDC58	1.019482482	1.089545467	0.766294465	0.840828502	0.830261313	1.05891266	0.758430358	1.854622048	0.954082192	0.984276594	2.290758364	1.020161602	2.036549086	0.67654116	1.088154129	2.460839633	1.775559714	2.087475447	0.248966802	2.159954461	0.98608465	0.248966802	2.123063269	0.767302939	3.156996476	1.011744077	2.809671995	2.29318243	2.057053252	1.540047612	0.248966802	0.248966802	0.248966802	3.630077227	2.273052705	1.928541034	1.221617108	0.926295261	2.063250681	2.057472046	1.806123236	1.38904045	1.463685122	1.231462208	1.515757233	1.600747268	1.727326549	1.45098348	1.627131213
CCDC59	1.94959627	1.810876755	1.707237224	1.828366697	1.815319741	1.819701324	1.834696635	2.307467285	1.833505973	1.781426726	2.817627994	1.972464892	1.88217552	0.248966802	1.61526617	2.982530356	2.434983995	3.409514452	0.248966802	3.821469938	2.16114958	0.248966802	2.206025877	2.130734422	2.914613329	2.022601515	3.048684877	3.055551385	3.036733321	3.153676055	0.509828786	3.600857572	2.620716643	3.651578064	2.70394192	2.623682089	2.440118279	2.33945825	2.765813396	2.367258706	1.741187671	2.192516415	2.4140384	2.491642894	2.637062463	2.724404642	2.760625772	2.500112945	2.517837781
CCDC65	0.979530009	0.866932848	0.935752638	0.950676023	0.885162373	1.054661354	0.874902544	0.514718822	1.003074643	1.047855465	1.355363455	0.701140531	1.333764593	0.248966802	0.669218391	0.248966802	2.082029226	0.248966802	0.248966802	0.248966802	0.947322389	0.248966802	1.412381559	1.961739175	1.779880264	1.026086835	2.452076721	2.218981824	2.094312104	2.261274267	1.825219921	0.281646148	1.826627553	0.248966802	2.590988227	2.003727951	1.144347943	1.331651803	1.72386656	1.786004166	1.142748528	1.422192432	1.77360526	1.377058452	1.370547816	1.781966323	1.639781987	1.435185157	1.290653802
CCDC69	3.304288201	3.576273572	3.397829317	3.410658186	3.33461149	3.362974028	3.751774552	3.890961794	3.564528722	3.34771218	3.519202838	4.145293643	3.224707726	2.692969379	2.48768331	2.795844917	3.356359751	2.776955557	4.17914689	5.083036083	3.286478597	2.916393737	3.537632116	3.013337399	3.584892375	3.516591458	3.338956621	3.561771281	3.677577411	3.872826582	5.018375914	2.793459478	3.46254272	3.474903345	3.408239973	3.322425655	3.70854616	4.039575747	3.956241925	4.058621878	4.077860479	3.905116229	4.084504225	4.096846867	4.343252087	4.137923619	4.018837077	3.964420182	4.144666153
CCDC71	1.601649968	1.633934477	1.540250353	1.537406668	1.735401808	1.603913477	1.738637973	1.680482702	1.439397745	1.517357738	2.132783733	1.894543727	1.815483305	2.247859047	1.900505644	2.234477792	2.01379454	1.946914438	2.611610266	1.999485734	1.472817893	0.30180389	1.927385171	1.701837984	1.593082579	1.709921005	2.281595247	2.556850063	1.982578765	2.03262291	0.248966802	1.510507023	1.480524094	2.326201039	2.153127386	1.622641058	1.642147493	2.157682439	2.194025077	2.350625098	2.293207562	1.832966914	1.802367935	2.041446238	1.927377556	1.989230595	1.953944388	1.758549525	1.956394544
CCDC84	2.482891595	2.466418881	2.643706092	2.571016786	2.140459992	2.407289005	2.833781812	2.960738077	2.536866735	2.502328325	1.555444844	1.93091086	2.278583992	1.683683652	1.259376206	0.738140093	0.958127872	0.268000288	0.248966802	0.248966802	2.61176301	0.248966802	1.581726447	1.362594715	1.396142629	2.31316402	1.681119091	1.154332472	1.567438584	1.483928516	0.248966802	0.491759202	1.373081727	3.441348831	1.808009073	1.622641058	2.056213419	2.332013406	2.971473411	3.238025698	3.129152564	2.442216604	2.117100302	1.633128355	1.880055856	2.255853039	1.937721534	2.12008702	1.997849258
CCDC85B	1.145792739	1.22964882	0.841677614	1.184000349	1.141165295	0.739480198	0.633758794	0.995243269	0.993781328	0.65818432	4.121272245	1.223785687	5.397622496	4.140574081	3.770392959	4.218494753	4.731161789	3.734311448	4.901842121	4.870532545	1.129916714	5.089934667	3.826921176	4.673073068	4.192758777	0.928677946	4.727039772	4.542417701	5.156169813	5.416204294	3.752731462	4.426161381	4.757300535	5.136257982	5.013990788	4.416137782	0.853432614	2.132190196	2.873818287	4.050552449	4.000202046	1.760288599	1.514981325	1.482605769	1.255450752	2.006481124	1.823169498	1.675409976	1.670846111
CCDC88A	1.235032808	1.174943143	1.072732513	1.115221892	1.321173482	1.167236046	1.360050656	3.465831293	1.120445606	1.18614043	0.553343572	1.470384972	1.073320209	1.005939408	0.248966802	0.592765215	0.827929359	0.428865312	1.385435659	0.248966802	1.445262445	0.248966802	0.638497716	0.501395402	0.287396711	1.547404005	0.415288286	0.600244891	0.599286279	0.690331502	0.248966802	0.248966802	0.584850903	0.248966802	0.747637671	1.103273011	1.27349851	0.690497044	0.915431481	0.436289864	0.653639728	0.893781364	0.77825308	0.719345023	0.747868649	0.725954917	0.763318041	0.852404949	0.900838337
CCDC88B	4.503683007	4.368964588	4.575437801	4.662956617	4.640984197	3.861942292	4.868216508	4.096159573	4.663716488	3.686729793	3.644512477	4.856361565	3.416915877	3.380199462	4.064086663	3.29607338	3.989665617	3.781435101	3.770796398	2.974727086	4.764682293	0.248966802	4.203765618	4.6769786	3.30482013	4.648768932	3.793389639	4.056671111	3.858383003	4.085753851	3.219398347	2.711879817	3.751835193	2.294661397	3.616337484	3.637753716	4.321762067	4.77216067	4.172351731	4.816822622	5.149387716	4.125239672	3.568031772	4.435211111	3.798610738	4.128106202	3.684013039	3.712203416	3.560737279
CCDC90B	1.861115337	1.592791069	1.488760982	1.711905227	1.569323574	1.784193507	1.530376448	2.451145032	1.609672118	1.637303145	2.791428029	1.630857516	2.00696764	2.900273036	2.903827118	2.89220518	2.818882397	0.960426578	1.953786967	2.361071445	1.874184588	2.479470124	2.614537073	2.057296624	3.009623049	1.829228511	3.139444567	2.628664432	2.437640932	2.869665335	0.301607288	3.6641926	2.443206327	2.278629184	2.830180381	2.338477843	1.823950653	1.930065314	2.101987451	1.914435674	2.019680116	1.688870932	2.035863571	2.285750991	2.200602203	2.103862652	2.235197988	2.058609322	2.137935696
CCDC92	1.679773564	1.705950873	1.532241631	1.483852757	1.696023889	1.498307769	1.338990245	1.798678719	1.511500565	1.53399649	1.542935641	1.624113374	1.470089296	0.248966802	2.223763246	1.559315353	1.787286192	2.337686016	1.930875667	1.56494865	1.71966069	1.442389389	2.240171013	1.054850022	1.896349137	1.534419068	1.763640263	1.397986788	1.747339601	1.464726334	0.248966802	0.248966802	1.853526819	1.750586756	1.250974008	1.197789328	2.008765523	2.11783075	2.427094882	2.558384155	1.790161291	2.224582576	2.312718121	1.911834845	2.118291	2.341610993	2.280926702	2.134388729	2.165847299
CCDC93	1.626440233	1.573398687	1.709606482	1.68976313	1.472255417	1.565585081	1.524901594	1.927272846	1.700444764	1.819786027	0.553343572	1.59780086	0.605414383	0.36831313	0.248966802	0.738140093	0.633757162	0.88845609	0.248966802	0.248966802	1.717568112	0.248966802	0.672237465	0.481116286	1.481490499	1.527378467	0.619984106	0.54732234	0.623015449	1.322639884	0.248966802	0.546570184	0.426661801	0.248966802	0.717203526	0.592995776	1.33694061	0.788036542	0.855419974	0.589964975	0.688502323	1.25975332	1.386003181	1.195387831	1.289283164	1.316005453	1.352193885	1.333484246	1.099762386
CCDC94	1.58177329	1.801647191	1.529562146	1.572681253	1.669683182	1.605367503	1.664889631	2.115468043	1.591304557	1.453425559	3.218535451	1.816404672	3.635653206	2.331021102	2.554998716	3.342293592	3.153857436	1.548121251	1.69288779	2.81131688	1.620115206	3.407117033	3.56483122	3.061935923	2.851889349	1.933343842	3.122706041	3.199703449	2.851619134	2.912812863	3.550087887	2.741547768	3.166162864	3.863718549	3.504945137	3.510949252	1.886877165	2.94176256	2.696355996	3.03661332	2.888011026	2.578956643	2.295623245	2.165970323	2.17970905	2.43535071	2.599814648	2.129042189	2.277783317
CCM2	4.008664331	4.120142322	4.167357357	4.012806714	4.203415333	4.090417157	4.136793714	4.020948101	4.382332502	4.013351572	5.342364175	4.360121801	4.853775861	2.592363862	5.599119785	5.072359251	5.055961846	5.061057082	3.74585292	4.874191128	3.75895388	4.301432138	5.394904324	5.412542507	5.258261949	3.96818377	5.034365136	5.364049443	4.937043339	5.176872468	4.677772067	4.467582228	5.105714393	4.879590928	4.876159472	4.676270441	4.552126294	5.17582331	4.761440899	5.321961023	5.126528213	4.496256404	4.344451537	4.9367395	4.663317978	4.961457705	4.552544581	4.403397127	4.561400301
CCNB1IP1	1.485213025	1.50453403	1.633039794	1.580404287	1.299105066	1.598082674	1.433185987	2.333811239	1.442133483	1.653423262	2.84336063	1.31395025	3.17236974	2.134572707	2.48768331	2.54229502	3.171861565	1.970344948	3.506001973	3.453653484	1.678297666	0.248966802	2.206025877	2.514279673	2.779589367	1.382179426	3.058776563	2.386529327	2.831391725	2.331858107	0.248966802	2.843567973	2.25427059	0.248966802	2.522236827	2.63047614	1.486984552	1.855866554	2.318376784	2.496006409	2.598311643	1.822140608	1.82917136	1.605903969	1.752459998	1.769389648	2.07012785	1.789379354	1.857171576
CCND3	4.649577011	4.418258803	4.279850741	4.783378712	4.508031994	4.585806685	4.58263345	4.048351834	4.658873847	4.317813533	4.700732955	5.321938519	4.750458315	5.14017499	5.059043353	4.71649692	5.394629449	5.716713377	4.695302137	4.124580963	4.62764573	3.16836258	4.913645213	5.319238694	5.516644682	4.64575338	5.309934273	5.569603983	5.25819036	5.286194786	5.575612183	4.905232482	5.489793959	4.80719617	4.948359181	4.995948745	5.358145176	5.113862951	5.291208619	5.388075554	5.411148301	5.170707577	4.653156463	5.705105627	5.314834331	5.428478878	5.146639452	4.79471136	4.833503048
CCNDBP1	4.221016847	4.16329769	4.209609341	4.344389898	4.432173254	4.31252374	4.49672664	4.172980592	4.531721162	3.994966937	5.066792689	4.610467286	5.934024409	4.721072096	6.569166392	6.55096739	4.731161789	3.855659295	4.628048211	3.687876299	4.049830215	4.833759391	6.640911038	4.359818497	5.623773389	4.340157682	4.418660824	4.926045502	4.550372012	4.039456743	5.421615124	3.987576826	5.36136382	3.482921582	5.470329577	5.431928726	4.881474569	5.131481766	4.556211869	4.816822622	4.617314553	4.541510338	4.568826162	5.228308407	5.37449619	5.05794829	4.888424574	4.699330513	4.677693984
CCNG2	2.649378937	2.321544987	2.753413127	2.873290638	2.516724016	2.779881472	2.438398378	2.818738928	2.990930448	2.490262784	2.868642318	2.532450981	1.129306453	2.776263091	2.710708011	2.502142127	2.053180041	1.993401001	1.127806648	1.218656573	2.5560551	1.418663299	2.487634102	1.835638095	1.933172377	2.33866958	2.285897469	2.184737772	2.625567279	1.602874757	1.295314563	1.85256263	2.370573454	0.829479594	2.095136049	2.034788874	2.341184306	0.758720609	1.01534419	0.684014039	0.851197531	1.666564637	2.390552004	2.710643624	2.467648133	2.023527821	2.156775591	2.45951089	2.198928099
CCNH	1.824371024	1.960197454	1.738898514	1.904172637	1.979480881	1.92243131	2.018122526	2.22273734	1.93895412	1.866862484	2.237412669	2.264667966	2.548731228	3.355132198	2.181786721	2.023739905	2.464498625	3.701434942	0.248966802	2.077725342	1.977480922	0.248966802	2.379451195	2.804790127	1.896349137	2.408213803	2.78252664	2.543399964	2.321587332	2.102619147	3.712797308	3.410822573	2.847275361	2.224661193	2.047003885	2.296376264	2.616658804	2.849180741	2.964672495	2.862344485	2.25301346	2.339670121	2.465300404	2.71956142	2.76880842	2.573423948	2.368252814	2.367916478	2.579209699
CCNK	2.328445469	2.530952185	2.312275648	2.338041767	2.402812499	2.581402973	2.533069767	2.579356466	2.499925763	2.522215996	0.981842753	2.445500336	0.954375447	1.243032153	1.259376206	0.738140093	1.290271906	0.812705892	2.056143441	0.911979561	2.137082997	0.248966802	1.076719593	0.470868822	1.514264357	2.408213803	0.881114786	1.063023513	0.994450589	0.947109037	2.072457607	0.6503147	0.992353914	2.212657019	1.021146291	1.043440618	2.515176177	1.988057356	1.851008236	1.529418978	1.142748528	2.548315412	2.47694446	2.349512568	2.37877884	2.31069725	2.07012785	2.531521283	2.430916495
CCNL2	3.583188491	3.519983677	3.724755357	3.785722718	3.25190638	3.423573728	3.802206126	4.386882306	3.773646852	3.5922615	2.853526531	3.067521095	2.941674317	1.525762786	2.587514082	1.478842448	2.563289364	2.30580687	2.948435027	2.405571815	3.916165277	0.248966802	2.786137302	2.97215496	2.779589367	3.289020827	3.068798148	2.536627597	3.123858428	3.156670654	0.284273	0.248966802	3.031304952	2.229435034	2.997808081	2.873206732	2.939773525	2.788827044	3.078768426	2.902024934	3.044219188	3.216152794	2.995827603	2.780488627	2.861684713	3.104800599	3.079912443	3.041150501	2.94236165
CCNT1	1.253577747	1.258268467	1.303554727	1.304300958	1.055199525	1.3587221	1.268667469	1.461314293	1.27267017	1.374908889	0.395316951	1.08894737	0.438171172	0.248966802	0.403057793	0.431082887	0.553630637	0.248966802	0.248966802	0.740857338	1.230200275	0.248966802	0.603949975	0.783954136	0.498677593	1.17639369	0.399492901	0.46411024	0.661716829	0.514745288	0.248966802	0.248966802	0.563286975	0.248966802	0.48403451	0.446692487	1.000624222	0.651152959	0.713889664	0.657210604	0.562609204	0.93168687	0.934534172	0.817544401	0.872137641	0.787124722	0.79067321	0.880251915	0.858257219
CCNT2	1.629025126	1.331922947	1.663911441	1.821865999	1.342909404	1.556593564	1.424979286	2.011024673	1.676249565	1.670157742	0.71818323	1.370306711	0.438171172	1.227330186	0.785896189	0.431082887	0.633757162	0.248966802	0.248966802	0.248966802	1.685809659	1.254133558	1.101696994	0.741960158	0.65381154	1.39880846	0.725109195	0.748274815	1.071208026	0.786263204	1.329517673	0.943688784	0.959713991	0.248966802	1.14063189	0.893353109	1.092771476	0.53491418	0.544841191	0.418158818	0.403842986	0.98535504	1.263096584	1.04943717	1.073254289	0.860110935	1.000464735	1.205560048	1.084450347
CCNY	3.288024301	3.242534143	3.383803988	3.22605283	3.648070005	3.224598067	3.370710905	2.798764179	3.414501667	3.034115909	4.097945391	4.146134528	3.799905627	3.711765216	4.383999549	3.38707888	4.280542104	3.081304599	2.611610266	4.236825954	3.263712968	0.81936789	4.338576373	3.761005541	4.399869833	3.471450183	3.957454202	4.448127676	3.698202433	3.49864195	3.348017602	3.721890008	4.381067737	4.941996827	3.988582118	3.994431643	3.761806305	3.921357	3.669912297	3.620018635	3.672525106	3.545350422	3.835581312	4.09586875	3.896980058	3.843141726	3.918042474	3.74519404	3.67043183
CCPG1	3.762221045	3.523917692	3.636923614	3.922838311	3.915355691	3.824041001	3.616497228	2.446936931	3.898663975	3.337771004	3.23806692	3.905154869	2.149158552	2.134572707	2.824204846	2.619396138	2.043434009	1.601617465	2.537713338	3.338310937	3.211137567	1.831859751	3.210272696	3.144844978	2.267065194	3.65014452	1.707016607	2.635019168	2.668008263	2.592890033	2.077497968	2.232791096	2.53468989	1.821858664	2.70394192	2.796746001	4.134447411	2.629930024	2.01688532	1.89490179	1.690493003	3.211419368	3.275143697	3.805268378	3.641581319	2.951803085	2.744395299	3.41626156	3.020873557
CCR6	1.170844762	0.929282259	1.436796495	1.195360836	1.189952697	1.399521787	0.878341355	0.731520282	1.411751203	1.483493237	0.695756798	0.598715588	0.755268449	0.248966802	0.542267352	0.431082887	0.633757162	0.248966802	0.248966802	0.248966802	1.005082101	1.710092671	0.85961451	1.068506437	0.431630722	0.604793515	0.980015326	0.600244891	0.517245915	0.622639257	0.248966802	1.204513055	0.519167397	0.248966802	0.777443038	0.800013491	0.811505983	0.610705757	0.879724943	0.74347123	0.382709999	0.878932959	1.11504378	0.517921911	1.020514983	1.143511207	0.895184464	1.080032958	0.925109037
CCSAP	0.932173775	1.032302215	1.239413383	1.104549415	0.932848144	1.204170075	0.933929356	1.268421593	1.028781889	0.952056415	0.449938519	0.880003472	0.524214863	0.248966802	0.542267352	0.738140093	0.409326065	0.863645339	0.248966802	0.248966802	1.085171889	0.248966802	0.799819317	0.808576041	0.396901428	1.115992404	0.399492901	0.651294578	0.706828395	0.551613807	0.248966802	0.248966802	0.606097257	0.248966802	0.654338706	1.160722494	0.91412289	0.508738908	0.45711126	0.328780609	0.339492035	0.599877344	0.676275619	0.812789981	0.908874458	0.589525435	0.57687054	0.810713563	0.780575326
CD151	2.475010939	2.493038384	2.546330182	2.650206267	2.331464517	2.592442893	2.380767664	1.419755494	3.07881352	2.152536782	2.45999205	3.422104865	2.175989195	3.861684553	3.364163267	4.519373222	3.628204052	2.527344622	5.381109601	3.78824406	2.425611622	3.710469255	3.785129796	3.434414245	3.565477177	3.049222066	3.791877915	3.074377981	3.76992537	3.622939924	3.080692433	3.898201308	3.74466834	3.342358083	3.844663436	3.910395901	3.141920382	3.599398867	3.057086034	3.880548634	3.288191079	3.096747554	3.042385904	2.856378588	2.973428496	2.992412188	2.296913366	2.262805579	3.553526847
CD160	1.009597609	1.018027867	1.096463218	0.805021201	1.159097638	1.028887027	1.055866293	0.436611954	0.726153738	0.915094361	1.795817754	0.73014294	0.824735784	2.255620465	0.785896189	1.206381777	1.727676756	0.248966802	0.248966802	2.388618338	0.98434514	0.248966802	2.060740306	2.097816257	1.396142629	1.333418936	2.272952121	0.924628214	2.085798917	1.844874445	0.248966802	0.699517165	2.13509023	0.248966802	1.687596283	2.495577918	1.672913575	1.034220253	1.777886937	1.469054109	1.263275381	1.687167254	2.231502328	1.749654247	2.158508869	2.121782992	2.005443142	2.000263313	1.887485056
CD180	1.636752131	1.537154482	1.676077473	1.513401822	2.115420977	1.598082674	1.144216158	3.58672715	1.715221909	1.8771948	1.204681521	1.488533254	1.073320209	0.248966802	0.785896189	0.431082887	1.273694646	0.924890079	1.001555289	0.458437681	2.375394524	0.248966802	0.888607705	1.33461144	0.921529524	1.673027828	1.052508354	0.903727436	0.867761093	0.770711052	0.899555721	0.747096796	0.727396052	0.248966802	0.519741666	1.103273011	2.108223999	1.603077813	1.9780141	1.866768055	1.427060681	1.374293414	1.79808992	1.380275572	1.027213798	1.551648031	1.237595135	1.535584662	2.121526046
CD19	1.847861796	1.361117273	1.488760982	2.030060083	1.764977622	1.375862407	1.043666699	4.992245051	1.711825208	1.670157742	1.816752319	0.482079838	2.175989195	0.248966802	0.403057793	0.991174726	0.607539693	1.709979455	0.248966802	0.782985465	1.680447944	0.248966802	0.830026682	1.606766232	1.497970492	0.972290919	1.898989868	1.76544056	1.318924366	1.364683753	0.248966802	1.38077014	0.248966802	2.82750977	1.333547598	2.199186672	1.290385827	1.539857154	2.023445052	2.675588648	1.890890277	1.397400138	1.76632409	0.597478472	0.958783376	1.500818748	1.244206253	1.065179295	0.985706717
CD2	3.82978671	3.837677533	3.985501702	3.367789949	3.435079679	4.067127148	3.470916505	2.011024673	3.814072347	4.030579469	4.397974023	3.641680506	3.817053011	3.75621227	3.027481446	3.720285374	4.695823555	4.124632063	2.084102153	4.496225918	3.519326461	1.831859751	3.826921176	4.482205614	4.750432644	3.758268349	4.677962067	4.865181527	5.369633204	4.86528091	3.318519159	3.82802915	4.364019982	4.849672885	4.812804168	4.619348523	3.873250402	4.249085248	4.941655423	5.174999135	4.274246316	4.819190532	4.56211419	3.838395215	4.307240017	4.670910324	4.635978435	4.432805397	4.298233315
CD200	0.509617568	0.437147208	0.518585557	0.70082096	0.587025976	0.585918673	0.36871546	3.77214488	0.569830106	0.753992422	0.626306732	0.350516679	1.333764593	0.248966802	0.248966802	0.248966802	0.378648536	0.248966802	2.084102153	0.248966802	0.711133952	0.248966802	0.456839296	0.248966802	0.248966802	0.40417556	0.446369528	0.37580325	0.356681172	0.495951581	0.248966802	0.248966802	0.248966802	0.248966802	0.588609281	0.800013491	0.538331611	0.508738908	0.633270322	0.645569203	0.339492035	0.610702684	0.821048815	0.331060042	0.602937401	0.71024845	0.754083161	0.602729027	0.359956324
CD22	3.004751411	2.198250728	2.543012642	3.195262969	2.992900511	2.791424596	1.829376521	4.840254467	2.801531523	3.459432234	1.827106776	0.664047893	2.528053589	0.248966802	0.669218391	1.559315353	1.665497822	3.343756559	1.632635481	2.534472033	3.064490133	0.248966802	0.737438237	1.568834093	2.125752067	2.060023427	1.586631646	1.593380977	1.187172043	2.133346559	0.248966802	0.248966802	0.248966802	1.524546253	1.639717801	1.649646676	2.505347392	2.453629733	3.018750046	4.0589876	2.807040988	2.518926051	2.862191775	0.931581145	1.941631225	2.752793295	2.194814164	2.222373387	1.767973559
CD27	3.17670679	3.409191613	3.035662749	2.844717062	2.098096305	3.436293069	2.527605144	4.283409449	2.873221286	3.398330141	4.052336952	2.87765977	5.238086836	3.281013888	3.287069152	3.248323243	4.261752112	2.495398679	4.518977454	4.81387554	2.994489094	3.558633147	3.078077146	3.198619015	3.899052241	2.076655073	4.738856571	4.442704188	4.862999149	3.826568511	2.878956461	4.052928666	3.640404317	5.302633385	4.459919428	3.981204242	2.304625339	4.061499848	4.33434069	5.414610518	4.421397413	3.489261684	3.306604897	2.259785203	3.26738502	3.543405568	4.237545041	3.927426135	3.750225109
CD2AP	0.770662595	0.834717671	0.867370144	0.886710704	0.758559883	0.851549531	0.631722718	1.205501424	0.823787143	0.912417622	0.578076906	0.633671462	0.524214863	0.248966802	0.403057793	0.870197789	0.580836952	0.248966802	0.518531318	0.248966802	0.713235877	0.248966802	0.672237465	0.940679256	0.498677593	0.716903403	0.53578685	0.46411024	0.669334063	0.58756357	0.248966802	0.248966802	0.584850903	0.955839604	1.021146291	0.800013491	0.684862448	0.427237013	0.397759089	0.31414799	0.272136176	0.59625077	0.632095625	0.488411061	0.491092316	0.470257798	0.5235194	0.672992878	0.68228859
CD2BP2	3.100525174	3.01986482	3.044605066	3.041142988	3.341989447	3.097591653	3.154463609	3.362789832	3.110544323	2.952756918	3.707518345	3.510434392	4.095246548	3.843774748	3.943663343	4.818117867	3.867942899	3.512859313	2.967323185	3.641401478	2.805965742	2.530172259	3.685390757	4.359124155	4.210366852	3.29702696	4.07895217	4.404157937	4.069557738	3.931700905	3.539168376	3.380971272	4.411556791	4.108804974	3.798167653	3.991795847	3.439688875	4.238505614	3.901800672	4.270194852	3.867679811	3.499976096	3.522946606	3.827830029	3.452963536	3.682045986	3.675477966	3.624051853	3.48170787
CD300A	4.674659071	4.428338542	4.521507318	4.397680002	5.218241405	4.954452604	4.582238139	2.79696183	4.984715376	4.45840613	5.899130997	5.162107854	5.303424493	5.677404727	5.9322695	4.809917563	5.489203683	5.882577493	5.203319951	5.329021734	4.496492317	4.603236145	5.978914424	6.226866803	5.704981264	5.227000478	5.411375587	5.555435509	5.306311567	4.935832976	5.55136259	5.089554985	5.515286381	4.134483038	4.975935534	4.825834193	5.580157259	6.016430343	5.048832471	5.241275009	5.583696806	4.866626007	4.779325321	5.437540312	5.043416621	5.767817528	4.965962689	5.005236187	5.52335319
CD320	1.519052466	1.572313651	1.48046043	1.392488029	1.466866357	1.445707425	1.152760705	1.144444074	1.458439852	1.487095586	2.099001634	1.404443341	2.877737258	2.529731836	1.483249573	2.54229502	2.847168167	2.554728572	0.248966802	2.836539844	1.421033517	3.609295221	1.527457184	2.839055904	2.944981459	1.397705801	2.621645464	2.709169666	3.03526028	2.719796232	3.235271515	2.306102589	2.274317215	3.465829237	2.422012918	2.190017776	1.502878555	2.12359169	2.47014919	3.387035636	3.160532517	2.194916283	2.357984247	1.614125363	1.567226344	2.151164268	1.941794382	1.98258571	1.537765303
CD33	2.667723204	2.782010195	2.684626035	2.796628712	3.367278136	2.77407509	3.371321174	0.991045466	2.707452548	2.816228437	3.96595372	3.48114373	4.273524967	5.081341605	4.420555155	4.393323198	5.154323241	3.045902526	4.21198561	4.772652718	2.875185273	5.398920601	3.788979434	2.999146018	4.787773175	3.420242649	4.122901565	4.285969473	3.43328638	4.018210595	3.896561776	4.119973063	4.397916396	3.668375187	4.204175604	4.172570696	3.109414781	3.457221756	3.490575014	2.961137597	4.156228976	2.821121541	3.154836299	3.396389796	3.46164429	3.104800599	3.276542792	2.941988365	3.322452964
CD3D	4.279565668	4.388515011	3.873215463	3.933430504	3.647276143	4.226794418	3.441578783	2.17773775	3.988194649	4.30804537	5.76553781	3.736295719	6.081447771	5.597208821	5.253953608	4.809917563	6.379927115	4.007772663	4.67820718	7.012722556	4.040862052	6.858813277	5.621213728	5.582494049	6.595315788	3.903427637	6.344674491	6.764955214	6.82634469	6.773944517	6.566066814	6.203918838	5.879897647	6.41383717	6.661822925	6.05468388	4.077432307	5.622833562	6.36475192	6.954455303	6.323491189	5.449371991	5.473211333	4.64434343	5.020518638	5.417840616	5.489001556	5.119169062	5.050566737
CD4	4.296940969	4.659716747	4.001543032	3.944132569	4.691915334	4.198653649	4.310401593	1.775679508	3.787427562	4.448046817	2.356569004	4.430697964	1.849214755	2.17606074	1.412416121	1.206381777	2.736598175	0.705091376	5.551628431	2.237748431	4.290202638	2.056027927	2.098456206	2.008538894	1.969079088	4.529374897	2.544746411	2.709169666	2.419688338	2.083863575	1.269119351	1.967496875	2.213321816	2.637654619	2.1069223	2.124150123	3.968376497	3.986822059	4.285374949	4.082562842	4.165539034	4.211919359	3.579709508	3.536350932	3.403619213	3.742493858	3.623179158	4.036868611	4.033844557
CD44	4.934555796	4.876531777	4.775414912	4.813692596	5.361496542	4.860160946	4.779388825	3.517456353	4.465529399	4.94844763	5.294662319	5.026755432	5.300379366	5.935328195	5.799780107	5.209593277	5.851568425	4.184710496	5.641099382	6.18032425	4.923460943	4.204166837	5.095614532	4.36466956	5.726119474	5.042479377	5.803735507	5.500811414	4.75393938	4.930594001	4.695092248	5.084933361	5.340915385	5.950620198	5.061705058	4.780739124	5.137924067	4.964584831	5.272514388	5.051235351	4.771603682	5.027589471	4.96489521	4.948707756	4.897955282	4.566465386	5.04618106	4.826025532	4.872582035
CD46	4.591453905	4.300012759	4.937183289	4.865280598	4.774028595	4.738220223	4.536583518	3.437574877	5.050284415	4.368008152	5.23077918	4.586010973	4.700512972	4.447171778	6.130098711	5.41817672	4.488781383	3.563808694	3.63445577	3.276986505	4.190564735	0.248966802	5.454289926	4.646572778	4.404247986	4.507563266	3.806924346	4.211387181	3.908322417	4.104485023	3.156483092	3.107834076	4.496497026	2.31725985	4.542521279	4.422023562	4.575800206	2.836959686	2.149739813	1.490904079	1.699066787	3.493167047	3.81702529	4.240074922	3.885044492	3.587059395	3.401573335	3.785398933	3.624059077
CD48	4.933118426	4.578824717	4.703985124	4.805272834	4.745567169	4.981438913	4.349796353	5.006547243	4.539406414	4.620319411	8.191143555	4.788831019	8.610539396	8.610068681	9.105014606	8.207233022	8.452999853	7.343829105	5.225848191	7.890620704	5.108812953	6.435359067	7.86823622	7.174126457	8.211827538	4.842848846	8.212880308	7.837433271	7.123989344	7.733744594	6.315562061	7.016823705	7.714407091	6.5073363	7.895328672	7.903101199	4.530482452	5.888837036	5.826529679	5.51878481	5.911542795	4.907621732	5.483682476	5.405136133	5.828497008	5.596490246	5.923930341	5.101874859	5.318890446
CD5	2.663946928	2.986041887	2.615556219	2.294100247	1.885666982	2.694337143	2.448844045	3.059008227	2.431363611	3.116373705	1.326459862	2.091792092	2.00696764	0.850621021	0.669218391	0.991174726	1.587163121	1.660421475	1.280601851	2.79853808	2.580440548	1.293801307	1.432209608	2.026142135	1.360537694	1.897127749	1.57963971	1.866113387	1.80379866	1.852281791	1.419598289	0.881088149	1.32263465	1.809159287	1.958703849	1.320500901	2.105624155	2.402419951	2.787171759	2.99898782	2.276118454	2.876739395	2.63560458	1.907381689	2.121424801	2.574870167	2.581658261	2.716376057	2.543820721
CD52	7.145091359	6.704342163	6.247068244	6.804852837	6.431546569	6.654614025	5.889936964	8.081159821	6.115002059	6.554516706	9.284690769	6.666815862	10.49785414	8.899886917	9.313155048	8.530965689	9.864082731	8.686190014	7.724063383	9.996624911	7.019546745	8.792800183	9.06628201	9.45303877	9.922337922	6.936260409	9.762108187	9.278483211	9.604983569	9.196512242	8.814667372	9.869311602	9.576774676	9.603241308	9.778321065	10.40595362	7.494319189	8.41671982	9.095877522	9.397981467	9.480257933	7.53722601	7.958810991	7.250407662	8.122228532	8.829405998	8.235169763	7.664469292	7.520198229
CD58	2.469252393	2.040070522	2.186946396	2.652955623	2.436286659	2.454037798	2.264687528	1.810042277	2.410562182	1.936364384	4.2879608	2.666492253	3.566361379	4.293544933	4.109575662	4.436575168	3.719778449	3.674940005	0.248966802	3.999514622	2.282190817	0.248966802	4.279601854	4.403575388	3.696197035	2.584277715	4.230603496	4.341424423	4.002542884	3.7029621	2.112295873	4.117712312	4.324509131	3.424794696	4.27379327	3.800223437	2.702321433	2.615693215	2.147739673	1.623414126	1.998997807	2.190112549	2.685094676	3.434802409	3.497061134	3.098781266	2.944389045	2.636359327	2.629662375
CD59	2.734658771	2.72602967	2.645563364	2.752447436	2.879173309	2.973595985	2.447687143	2.070421708	3.022347824	3.120728401	3.480368908	2.53502132	3.931696066	2.457542921	4.120727284	4.325912266	2.965431002	3.428671237	2.577595482	4.339201207	2.353999761	1.92742861	4.22381286	2.884156899	3.812760649	2.69479277	3.02056314	3.946023586	3.750307473	3.138609107	3.712797308	4.050560287	2.556682249	2.926371772	3.299457105	3.199884836	3.496361744	4.067489702	2.824587253	3.498550823	3.415906014	2.606258608	3.147568875	3.470710382	3.853353376	3.657002839	3.591124301	3.105177193	3.278050742
CD63	4.974993689	4.857951959	4.801054543	5.1162552	5.776696625	5.121272976	5.32109673	3.98366882	4.995697419	4.963233841	6.596965652	5.854977165	6.365534682	6.970421671	6.663690645	5.971446686	6.847538281	6.035494979	4.998205645	6.424436228	4.880735589	5.790729929	6.831673718	6.763237428	6.719528037	5.549070139	6.378305047	6.566894778	6.478660407	6.36848504	5.227817872	6.512609821	6.638204482	5.026368	6.051139965	6.213562675	6.278426978	6.5781872	6.325753504	6.752034569	6.918266479	5.515427546	5.779306793	6.386764403	6.097556501	6.308856903	5.907104128	5.564393368	5.870730826
CD7	3.105638231	3.841735668	2.997875493	3.459636041	3.094824497	2.870344322	3.218608334	1.289939141	3.256010556	3.144019284	4.353896304	3.433997334	4.261048713	3.876860817	2.877771587	4.075320408	4.557157592	4.216901061	3.670632392	5.173904634	3.384039652	2.726538573	3.393368145	4.673073068	4.468374222	3.071520311	4.588494682	4.91172295	5.861358428	4.746081859	4.823644569	4.420669918	4.690491786	5.661712434	4.971107263	3.518294083	3.571763433	4.561779685	4.915590932	6.135466071	5.181100509	4.092470075	4.063568332	3.137788527	3.930419822	4.567918594	4.09943862	4.332675826	4.324538979
CD79A	4.255928852	3.514627439	3.781036507	4.663411172	4.354293961	3.930538942	3.193981752	7.108791398	4.04035532	4.221218438	4.228663466	1.954144034	4.874399577	1.19540407	1.412416121	2.727832568	2.874910008	4.639479772	0.285548185	3.95874474	3.917533221	2.056027927	2.1108122	3.659763199	3.829134873	2.89990362	3.852595308	3.636517637	3.862542069	3.09244049	2.092514246	1.319139318	0.668021098	4.794366489	3.570255204	4.804965111	4.089324083	4.541481178	5.429138384	6.649338046	5.104914624	4.230461692	4.952758506	2.351153032	3.480071866	4.70861853	3.949735089	3.895768746	3.351526179
CD83	0.955016432	0.807311035	0.63284707	0.835997706	1.028622028	0.696468236	0.673888262	3.082132759	0.783367105	0.970188287	0.553343572	0.507430571	1.073320209	0.248966802	0.403057793	0.592765215	0.607539693	0.863645339	0.248966802	1.17186018	0.989557391	0.248966802	0.568554591	1.719257517	0.682932492	0.963375078	0.811201625	0.520114788	0.3939383	0.622639257	0.248966802	0.248966802	0.584850903	0.248966802	0.447421114	0.775703507	0.978059566	0.788036542	0.991007187	1.062275359	0.617913776	0.923027424	1.0276103	0.667619456	0.894291794	1.055088872	0.763318041	0.954674129	1.176866356
CD84	1.517658223	1.295565695	1.509305798	1.4599792	1.222295419	1.488885614	1.149918142	2.441563352	1.387827772	1.794569109	0.67297624	1.289802756	0.524214863	0.248966802	0.542267352	0.248966802	0.805039683	0.411851967	0.568867604	0.248966802	1.602079432	0.248966802	0.495047021	0.910666757	0.324829446	1.269753969	0.990597173	0.435271014	0.684448929	0.656882364	0.248966802	0.248966802	0.450350192	0.634512518	0.747637671	0.507005546	1.220015445	0.795273383	0.84063799	0.75435172	0.562609204	1.132828011	1.528816834	0.850393725	1.167226786	0.911380932	1.492075173	1.513869685	1.20828625
CD8B	2.694501069	2.97294547	2.619971325	2.12618729	2.144966217	3.296569989	2.221341402	0.912208663	2.716520061	2.641774424	4.738249841	1.960276874	4.081121198	5.093301788	2.000484623	3.916355902	4.463423565	2.596737084	1.895811703	2.970175932	1.989671297	0.248966802	2.171052977	4.755588421	4.900535667	2.358640931	3.599629797	4.496042864	5.221096924	3.782660009	0.248966802	3.384736638	4.073093783	3.498825591	4.236724754	4.207067474	2.991854302	3.166283527	3.951090045	3.791359283	4.064651444	4.422912563	4.185128394	4.066212554	3.134100157	3.369325351	3.65453725	2.892886431	2.479721054
CD93	3.415895867	3.034515097	3.661913474	3.554340426	3.500277004	3.736182112	4.032623942	1.280510934	4.009101272	2.964433602	1.917097338	3.742536405	1.426063661	0.605435634	1.677004363	1.206381777	1.763737139	1.177294303	2.565250334	0.813793403	2.60045155	1.477262579	2.240171013	1.882778125	1.286578057	3.191859397	0.823091638	1.526594376	0.827478342	1.415572042	0.248966802	1.098448304	1.457329963	1.194259623	1.313343036	1.538451819	2.820652769	2.091617992	1.448046785	1.380529402	2.005924906	1.769978605	2.089359866	2.732206259	2.678077488	2.243174915	2.309576361	2.631325987	1.930937635
CD99	3.949659515	4.184578269	3.92357873	3.840816486	4.33445732	3.989076376	4.134818297	3.833069356	4.146904504	4.006935724	5.149568451	4.306219882	5.115236306	4.251468649	5.653881822	5.246519249	5.622005873	4.749373911	4.722795483	4.984929581	4.212834278	1.053066562	5.780511741	5.007208554	5.404200814	4.233881208	5.252290712	5.380216638	5.972129563	5.369216452	4.371057437	5.079135434	5.323383567	4.241742816	4.7199233	5.01294725	4.684031427	5.318269348	5.669147038	5.564192594	4.973268204	5.246845457	5.329929644	4.787221126	4.858120614	4.822573133	4.862877451	4.842588709	4.668994705
[truncated: 4,042 more rows]
[truncated: 22 more columns]
