# Supplementary material for: RNA-seq driven expression and enrichment analysis to investigate CVD genes with associated phenotypes among high-risk heart failure patients
Source: Hum Genomics. 2021 Nov 13;15:67. doi: 10.1186/s40246-021-00367-8 (PMC8590246; doi:10.1186/s40246-021-00367-8)
Supplement: Supplementary file 4 — Additional file 4. All DEGs Stats [file 40246_2021_367_MOESM4_ESM.csv]

Gene	logFC	logCPM	LR	PValue	FDR
SCARNA17	5.59339501	1.108715654	185.1123468	3.71E-42	7.13E-38
MTRNR2L3	4.271865165	0.792964673	120.9553099	3.91E-28	3.76E-24
MYL12B	-1.665941406	6.771407653	75.83179655	3.09E-18	1.98E-14
SUB1	-1.844375659	5.623312333	71.06310119	3.46E-17	1.51E-13
DRAP1	-1.836366601	5.220333849	70.52604646	4.54E-17	1.51E-13
SH3BGRL3	-1.691951986	7.904179469	69.87490002	6.32E-17	1.51E-13
VAMP8	-2.181484066	5.832963756	69.84808656	6.41E-17	1.51E-13
PLP2	-2.029063967	6.256755166	69.70179444	6.90E-17	1.51E-13
SRI	-1.521303392	4.096419361	69.65282954	7.07E-17	1.51E-13
NDUFS5	-2.574639712	5.79197502	66.71320419	3.14E-16	6.04E-13
C20orf27	-1.876094058	3.484776871	65.36171666	6.23E-16	1.03E-12
BUD31	-2.082935957	4.622335276	65.29614531	6.44E-16	1.03E-12
ATP6V0E1	-1.709843302	6.707128319	64.70384022	8.70E-16	1.23E-12
S100A6	-2.344766586	9.502058419	64.64559715	8.97E-16	1.23E-12
LGALS1	-2.456776327	7.76692724	63.5712492	1.55E-15	1.98E-12
NDUFB7	-2.910928486	5.7082274	62.71296776	2.39E-15	2.87E-12
MTRNR2L1	-6.383484151	7.165815286	62.55110256	2.60E-15	2.94E-12
NDUFB10	-2.229025994	4.957063708	62.042276	3.36E-15	3.45E-12
IGF2R	2.117170975	3.105761291	62.0162322	3.41E-15	3.45E-12
PARK7	-1.224595936	5.203644879	61.28405317	4.94E-15	4.63E-12
C9orf16	-4.366979236	6.592735057	61.23792639	5.06E-15	4.63E-12
ATP6V1F	-1.872281977	5.387836831	60.85880545	6.13E-15	5.31E-12
BST2	-1.781657198	5.336654575	60.71425427	6.60E-15	5.31E-12
RPL36AL	-2.332637947	7.234919013	60.70492804	6.63E-15	5.31E-12
SSSCA1	-2.626868723	4.23899595	60.60720318	6.97E-15	5.36E-12
UBALD2	-2.396394781	6.056111929	60.39623364	7.76E-15	5.73E-12
PRELID1	-2.207575637	6.341019747	60.28219949	8.22E-15	5.85E-12
ARF5	-1.56848991	5.810135752	60.02638532	9.36E-15	6.43E-12
NDUFB2	-2.673857072	5.673649915	59.6639804	1.13E-14	7.46E-12
C19orf43	-1.990098505	5.788687151	59.49744023	1.22E-14	7.62E-12
MRPL51	-2.122602554	4.423016297	59.49142873	1.23E-14	7.62E-12
SARNP	-1.589173065	3.753807435	59.40727346	1.28E-14	7.70E-12
COX6A1	-2.112629925	6.332497884	58.78373209	1.76E-14	1.03E-11
RNPEPL1	-1.590715365	5.122614575	58.57833633	1.95E-14	1.10E-11
CHCHD2	-1.888179046	5.846675089	58.36053065	2.18E-14	1.20E-11
CSTA	-2.666693689	6.180921014	58.0378893	2.57E-14	1.34E-11
NEDD8	-1.484511857	5.75988234	58.02676091	2.59E-14	1.34E-11
HNRNPH1	1.784573907	4.708844744	57.79070473	2.92E-14	1.47E-11
B2M	-1.983531787	13.01259401	57.69213593	3.07E-14	1.49E-11
AGPAT2	-2.207731033	3.665799581	57.66369199	3.11E-14	1.49E-11
MYL6	-1.946758441	9.502426307	57.49725128	3.38E-14	1.59E-11
BID	-1.84000505	5.060406555	57.23576001	3.87E-14	1.77E-11
SNF8	-1.96829069	4.721833939	57.08054602	4.18E-14	1.80E-11
PIN1	-2.004984533	3.940724941	57.07666939	4.19E-14	1.80E-11
CCDC124	-1.66916777	3.406777008	57.06924508	4.21E-14	1.80E-11
COX5B	-2.193712374	5.984289018	57.01231802	4.33E-14	1.81E-11
ATP5G3	-1.35384258	4.703577347	56.93649858	4.50E-14	1.84E-11
C19orf53	-2.413323321	5.090935965	56.66618843	5.16E-14	2.07E-11
TYROBP	-2.303351621	9.85069328	56.52617561	5.55E-14	2.18E-11
SSR2	-2.463997578	7.066030807	56.42683208	5.83E-14	2.24E-11
NDUFA1	-2.368177727	5.452089012	56.30415751	6.21E-14	2.34E-11
ZDHHC12	-2.577234133	4.426888048	56.25517098	6.37E-14	2.35E-11
PGLS	-2.764148728	5.785145788	56.14234536	6.74E-14	2.44E-11
MGAM	1.903744598	2.596095353	55.81524495	7.96E-14	2.83E-11
AHNAK	1.388737176	3.086308417	55.75324336	8.22E-14	2.87E-11
ATP5I	-2.751892131	6.945301549	55.68389512	8.51E-14	2.92E-11
GSTO1	-1.917357433	4.773921632	55.56219712	9.05E-14	3.05E-11
RPS2	-3.292881263	10.77913325	55.50632328	9.32E-14	3.09E-11
ATP5O	-2.162866062	5.501270218	55.27568468	1.05E-13	3.41E-11
NDUFA6	-2.201775801	3.608003917	55.04503593	1.18E-13	3.77E-11
BATF	-2.232123891	3.337960611	54.97059374	1.22E-13	3.86E-11
MIEN1	-2.493446967	4.635783794	54.92695959	1.25E-13	3.88E-11
GSTK1	-1.230993238	6.110688219	54.88438911	1.28E-13	3.88E-11
MZT2B	-3.147086374	5.336289833	54.84901974	1.30E-13	3.88E-11
RPS15	-3.355283819	9.513372009	54.83416817	1.31E-13	3.88E-11
TMSB10	-1.94355769	10.61644727	54.68189002	1.42E-13	4.13E-11
NDUFS7	-2.330305245	4.207690899	54.42320447	1.62E-13	4.64E-11
SDHB	-1.877100496	4.588789318	54.36453511	1.67E-13	4.71E-11
DPY30	-2.010690916	3.595879186	54.29008044	1.73E-13	4.82E-11
BLOC1S1	-2.66461141	6.822958129	54.24919156	1.77E-13	4.85E-11
ATP2B1	1.575099165	1.909050394	54.19196207	1.82E-13	4.92E-11
GNG5	-1.880450692	5.874442538	54.11985662	1.89E-13	4.97E-11
RPL23	-2.997716733	9.477572022	54.11592331	1.89E-13	4.97E-11
MRPL34	-2.63449231	3.793007282	54.09050935	1.91E-13	4.97E-11
H2AFJ	-2.491143831	3.252407581	54.02360711	1.98E-13	5.08E-11
JAK1	1.404195765	3.471232612	53.93223479	2.08E-13	5.25E-11
SRP14	-1.632653111	5.926963059	53.85378396	2.16E-13	5.39E-11
TMA7	-2.294014635	6.278276231	53.79155638	2.23E-13	5.49E-11
MRPL36	-2.322686833	2.890919483	53.65606644	2.39E-13	5.81E-11
MRPL12	-1.988473606	2.683780497	53.54276481	2.53E-13	6.08E-11
ROMO1	-2.753164643	4.978905401	53.46649893	2.63E-13	6.24E-11
PSMA2	-1.557066703	4.035947727	53.39725626	2.72E-13	6.39E-11
EIF4EBP1	-1.7724175	3.209650368	53.28680043	2.88E-13	6.60E-11
AIF1	-2.082743632	8.038933385	53.28663822	2.88E-13	6.60E-11
COX6B1	-1.993884468	6.694847126	53.26366188	2.92E-13	6.60E-11
COPE	-1.317656761	5.687313024	53.0504492	3.25E-13	7.23E-11
MIF	-2.671854851	4.72638451	53.01516401	3.31E-13	7.23E-11
APRT	-2.162602839	5.660968688	52.99166594	3.35E-13	7.23E-11
TSPO	-2.141087338	6.724297331	52.98788084	3.36E-13	7.23E-11
FCER1G	-2.265481686	9.018447532	52.95994456	3.40E-13	7.23E-11
ATP5J2	-2.228270605	7.083555316	52.94914022	3.42E-13	7.23E-11
EPN1	-1.28025676	3.169498072	52.87462884	3.56E-13	7.43E-11
UBE2L3	-1.051753806	3.520051612	52.82831591	3.64E-13	7.52E-11
OST4	-3.078914282	8.369067552	52.78655247	3.72E-13	7.60E-11
DENND4B	1.232979157	2.915211623	52.72929715	3.83E-13	7.75E-11
NOP10	-2.420425484	7.075438661	52.5935916	4.10E-13	8.20E-11
PSMA4	-1.169369729	4.147609176	52.57715966	4.14E-13	8.20E-11
RPL35	-2.922247268	9.123492097	52.54651581	4.20E-13	8.24E-11
ZNF524	-3.121839709	3.772628114	52.5238158	4.25E-13	8.25E-11
DAD1	-1.512689114	5.588151388	52.47802377	4.35E-13	8.36E-11
RPS24	-3.210607292	9.362278436	52.41098157	4.50E-13	8.57E-11
RPS19BP1	-2.473820241	4.621481831	52.35433236	4.63E-13	8.73E-11
CSTB	-1.398046186	3.83927959	52.29247414	4.78E-13	8.92E-11
TPT1	-3.382714602	11.08769418	52.10645259	5.26E-13	9.72E-11
MAP3K1	1.553675179	1.92720189	51.98060837	5.61E-13	1.03E-10
EEF1D	-2.573177687	8.309221202	51.95515681	5.68E-13	1.03E-10
RPL8	-2.928829438	9.753601307	51.93728043	5.73E-13	1.03E-10
SORL1	1.930959192	3.819290441	51.86913606	5.93E-13	1.06E-10
DUSP23	-2.731073604	3.541591534	51.82933453	6.05E-13	1.07E-10
COX8A	-2.243360849	6.669105706	51.73266809	6.36E-13	1.11E-10
DYNLL1	-1.886440553	5.824494456	51.70287802	6.46E-13	1.12E-10
SUPT4H1	-1.783848932	5.585702643	51.66203447	6.59E-13	1.13E-10
PYCARD	-2.193512808	5.841909978	51.44230322	7.37E-13	1.25E-10
C14orf2	-2.61002502	5.76022199	51.41348252	7.48E-13	1.26E-10
RPS27	-3.494668925	12.98443665	51.40292529	7.52E-13	1.26E-10
ZNF888	3.491713969	0.571634391	51.32976699	7.81E-13	1.29E-10
LIME1	-4.044972961	5.192636528	51.20210546	8.33E-13	1.37E-10
LAMTOR1	-2.77334499	6.534599484	51.10194478	8.77E-13	1.43E-10
SLC2A4RG	-3.137556685	5.811388082	50.91962624	9.62E-13	1.55E-10
ARL6IP4	-2.226714832	5.715684376	50.86784392	9.88E-13	1.58E-10
COX4I1	-2.107957651	7.603456319	50.83747989	1.00E-12	1.59E-10
NLRP1	1.135449363	3.588064923	50.82326374	1.01E-12	1.59E-10
UQCRQ	-2.598076977	4.993052371	50.77554181	1.04E-12	1.61E-10
MANF	-1.522755195	3.51662331	50.7721851	1.04E-12	1.61E-10
TPST2	-1.528772441	3.409777373	50.74652798	1.05E-12	1.62E-10
NDUFA11	-2.101380847	5.619980033	50.70054833	1.08E-12	1.64E-10
NDUFB9	-1.963209657	4.730521246	50.60813185	1.13E-12	1.70E-10
PSMA7	-1.236287498	5.239883953	50.59535707	1.14E-12	1.70E-10
RNASEK	-2.100765116	7.269294329	50.56744693	1.15E-12	1.71E-10
MEA1	-1.609294752	3.956313815	50.55751353	1.16E-12	1.71E-10
TMEM59	-1.214984346	5.455427971	50.48048396	1.20E-12	1.76E-10
WASHC3	-1.913771786	3.306366878	50.4700181	1.21E-12	1.76E-10
GPSM3	-2.035825564	7.658422773	50.40510479	1.25E-12	1.81E-10
VAMP5	-2.519191376	4.44628374	50.38503615	1.26E-12	1.81E-10
FXYD5	-1.466932297	6.766458583	50.21383914	1.38E-12	1.96E-10
LY75	1.691740264	1.315894308	50.07614912	1.48E-12	2.09E-10
CLIC1	-1.33555378	7.428968807	50.05286565	1.50E-12	2.10E-10
PLAC8	-1.651437807	5.194427651	49.97468561	1.56E-12	2.16E-10
CHMP3	-1.619894829	4.468134198	49.96933501	1.56E-12	2.16E-10
TXN2	-1.834465018	4.096159556	49.93075493	1.59E-12	2.19E-10
TMEM205	-1.450882875	3.795190489	49.91276587	1.61E-12	2.19E-10
BAD	-2.794028069	3.612052854	49.84140696	1.67E-12	2.26E-10
TMSB4X	-1.758833831	11.70756149	49.77328771	1.73E-12	2.29E-10
UQCR10	-2.469971041	5.063159396	49.77110937	1.73E-12	2.29E-10
NME4	-3.061890091	3.961863853	49.75530258	1.74E-12	2.29E-10
POLR2J	-2.141760348	5.072130235	49.74295016	1.75E-12	2.29E-10
NAA38	-2.804445125	4.535168604	49.73676168	1.76E-12	2.29E-10
RPL6	-2.608006029	9.3645043	49.7276712	1.77E-12	2.29E-10
ATP5H	-1.756598945	5.611524434	49.65964946	1.83E-12	2.36E-10
CYBA	-1.567333438	7.931963513	49.61507203	1.87E-12	2.40E-10
RALGPS2	2.579778675	1.388253287	49.55696768	1.93E-12	2.44E-10
MRPL23	-2.380389063	4.483981503	49.55142052	1.93E-12	2.44E-10
PTPRCAP	-3.296282201	6.611427789	49.54040051	1.94E-12	2.44E-10
CARD16	-2.287634821	6.964567984	49.49196972	1.99E-12	2.49E-10
RGS19	-2.18174822	5.890172899	49.47269126	2.01E-12	2.49E-10
S100A10	-1.286259702	6.215302725	49.45737549	2.03E-12	2.50E-10
FCRL2	3.224939114	1.515677681	49.38914234	2.10E-12	2.57E-10
MPST	-3.313747651	3.51957881	49.36386032	2.13E-12	2.58E-10
IFI27L2	-2.884743971	4.469434897	49.35665984	2.13E-12	2.58E-10
UBL5	-2.380073723	6.863055149	49.28979986	2.21E-12	2.65E-10
CLC	-2.794945791	7.291615975	49.24253718	2.26E-12	2.69E-10
USMG5	-2.826706247	5.673664924	49.23057043	2.28E-12	2.69E-10
RPL7	-2.572970033	9.47699595	49.2139971	2.30E-12	2.69E-10
SLPI	-3.439716735	5.636137243	49.20723526	2.30E-12	2.69E-10
TMUB1	-1.604422398	3.184273596	49.19993181	2.31E-12	2.69E-10
ATP5L	-2.59887185	5.99621691	49.04491707	2.50E-12	2.90E-10
FCRL1	2.582727153	1.753004032	48.84073466	2.78E-12	3.19E-10
TAF10	-3.149692663	6.847375692	48.83345631	2.79E-12	3.19E-10
KRTCAP2	-2.163078131	5.591318012	48.75907729	2.89E-12	3.29E-10
EIF3G	-1.94434777	6.313452127	48.62858454	3.09E-12	3.50E-10
PSMA6	-2.076234933	4.62588276	48.60631277	3.13E-12	3.52E-10
SERF2	-2.964567852	8.990609197	48.59124557	3.15E-12	3.52E-10
ABHD17A	-2.330215831	4.689313785	48.55980058	3.20E-12	3.56E-10
PSENEN	-1.991785076	5.157797423	48.43524233	3.41E-12	3.77E-10
LSM10	-2.335475362	5.240704918	48.39026827	3.49E-12	3.84E-10
AURKAIP1	-1.712512845	4.35465401	48.37916165	3.51E-12	3.84E-10
NTAN1	-2.669319898	4.006304902	48.342161	3.58E-12	3.89E-10
DDX3X	1.597704443	3.277572357	48.31567213	3.63E-12	3.90E-10
ATP5G2	-2.253430189	6.790417222	48.31388466	3.63E-12	3.90E-10
S1PR4	-2.500963081	6.309080739	48.27033027	3.71E-12	3.96E-10
SLC25A6	-2.774366113	7.393267014	48.26326386	3.73E-12	3.96E-10
S100A9	-3.198574626	13.45132929	48.14823509	3.95E-12	4.17E-10
RACK1	-2.904176022	10.33458893	48.12354811	4.00E-12	4.18E-10
C17orf49	-1.513078298	4.822617357	48.12354457	4.00E-12	4.18E-10
CCDC85B	-4.034400344	3.469953388	47.86375064	4.57E-12	4.75E-10
MRPL53	-2.59384662	4.105903571	47.74834033	4.85E-12	5.01E-10
SPTAN1	1.378225398	2.00483342	47.65825035	5.07E-12	5.19E-10
AP003419.11	-4.399661594	4.94360181	47.65801805	5.07E-12	5.19E-10
TBCA	-2.167867047	4.607744976	47.45494751	5.63E-12	5.72E-10
PRDX4	-2.339623233	2.788332172	47.43636233	5.68E-12	5.72E-10
POLE4	-2.125662383	4.162863082	47.43563482	5.68E-12	5.72E-10
SMCHD1	1.605336749	3.220016774	47.35982979	5.91E-12	5.92E-10
NINJ1	-2.278369813	6.987129221	47.34716122	5.95E-12	5.92E-10
JTB	-2.626231186	5.861773978	47.32539722	6.01E-12	5.93E-10
FBXW5	-2.049276012	4.442173085	47.32294021	6.02E-12	5.93E-10
RPL26	-2.668958608	9.519558237	47.26336774	6.21E-12	6.06E-10
FAM195B	-2.500846378	4.512958278	47.26298584	6.21E-12	6.06E-10
PPP1R14B	-2.254464167	3.117319089	47.16100267	6.54E-12	6.35E-10
ZNHIT1	-2.359348442	4.144606955	47.04455323	6.94E-12	6.70E-10
FRG1	-1.163223967	3.111891521	47.02049114	7.02E-12	6.75E-10
ATP5D	-2.610100728	4.885913911	46.97794462	7.18E-12	6.86E-10
CD99	-1.107111551	4.974889411	46.97037314	7.21E-12	6.86E-10
LST1	-2.451608265	8.889383653	46.90215584	7.46E-12	7.07E-10
HMGA1	-1.233906233	3.365633354	46.88456985	7.53E-12	7.09E-10
WNK1	1.655677369	2.246763466	46.8448905	7.68E-12	7.20E-10
FUBP1	1.461725295	2.400103606	46.79612362	7.88E-12	7.35E-10
SEC61B	-1.860704075	5.197501106	46.78441941	7.92E-12	7.36E-10
MAZ	-0.955210076	4.989415382	46.76707086	7.99E-12	7.39E-10
RPL39	-3.230751613	10.15725275	46.75394144	8.05E-12	7.39E-10
BRMS1	-1.133991062	3.65875135	46.74717005	8.08E-12	7.39E-10
MRPL33	-2.308724908	5.111947702	46.6708478	8.40E-12	7.65E-10
RPL12	-2.812478844	10.58878878	46.56428895	8.87E-12	8.04E-10
NDUFS6	-2.388388639	3.567828552	46.52552055	9.04E-12	8.16E-10
NDUFA4	-2.620244577	3.781747657	46.47528024	9.28E-12	8.28E-10
PSMD9	-1.46234503	3.726579461	46.46908346	9.31E-12	8.28E-10
RPS11	-2.570715923	10.74911611	46.46830062	9.31E-12	8.28E-10
RPL36A	-2.547157535	9.260724617	46.46168323	9.34E-12	8.28E-10
IFITM1	-2.772451311	9.285772001	46.42967102	9.50E-12	8.37E-10
JOSD2	-2.225659929	2.871753468	46.40231043	9.63E-12	8.45E-10
SIVA1	-2.26957903	3.918649167	46.36966165	9.79E-12	8.53E-10
SNRPG	-2.40436941	4.409139048	46.3676876	9.80E-12	8.53E-10
FAAP20	-3.075609514	3.946466485	46.35465829	9.87E-12	8.54E-10
ETHE1	-2.309634838	3.843512905	46.32996186	9.99E-12	8.61E-10
SDF2	-1.558434308	4.274748795	46.24213448	1.05E-11	8.97E-10
RPL19	-2.188555856	10.11380988	46.16978378	1.08E-11	9.26E-10
ATP5J	-2.596009748	5.346880761	46.1485904	1.10E-11	9.32E-10
RBP7	-2.629525379	4.992928877	46.09256838	1.13E-11	9.55E-10
MRPS34	-1.358702731	3.732272703	46.0323334	1.16E-11	9.81E-10
PAN3	1.428732931	1.591635728	45.93373843	1.22E-11	1.03E-09
BCL7C	-2.301416147	2.835760511	45.92367553	1.23E-11	1.03E-09
DGCR6L	-2.712805713	3.945441592	45.81092004	1.30E-11	1.08E-09
HEBP2	-2.578239635	4.438505753	45.79933661	1.31E-11	1.09E-09
S100A4	-1.67931868	9.32893345	45.78991383	1.32E-11	1.09E-09
LIMD2	-1.288398505	7.088907034	45.78313326	1.32E-11	1.09E-09
RPL13	-3.226612553	11.24920942	45.69546424	1.38E-11	1.13E-09
FAM89B	-2.342671015	4.729655726	45.52618087	1.51E-11	1.23E-09
MRPL20	-1.768839312	4.604427512	45.52016655	1.51E-11	1.23E-09
TADA3	-1.486134607	4.271164723	45.50936139	1.52E-11	1.23E-09
GCHFR	-2.787226923	3.170859486	45.48543533	1.54E-11	1.24E-09
RPL23A	-2.637215351	9.381098266	45.41227818	1.60E-11	1.28E-09
RPL34	-2.792678237	8.822672932	45.36091702	1.64E-11	1.31E-09
SNRNP200	1.070583646	2.987327989	45.35171464	1.65E-11	1.31E-09
RBM26	1.451412164	1.493041661	45.20931245	1.77E-11	1.40E-09
GMFG	-1.719544874	8.084013066	45.18570692	1.79E-11	1.41E-09
HIGD2A	-2.201062667	6.105616407	45.16749211	1.81E-11	1.42E-09
LY86	-1.740697429	4.365105627	45.12730077	1.85E-11	1.44E-09
PPP1R18	-1.431479098	6.265504461	45.08866678	1.88E-11	1.47E-09
MPC2	-2.134023214	3.600675659	45.05596861	1.91E-11	1.48E-09
SEPW1	-2.567675926	5.296230357	45.03604475	1.93E-11	1.49E-09
POMP	-1.67813334	3.193585496	45.00746818	1.96E-11	1.50E-09
NDUFS4	-2.160473445	3.558853002	44.9952568	1.98E-11	1.50E-09
COX5A	-2.105355387	5.051712003	44.98488964	1.99E-11	1.50E-09
ZMAT5	-1.448146881	2.949100138	44.98402772	1.99E-11	1.50E-09
SSR4	-2.668440621	6.806750598	44.98239431	1.99E-11	1.50E-09
RPL37	-2.812513775	10.42054994	44.9714583	2.00E-11	1.50E-09
TOMM6	-2.212553628	5.781155872	44.96078478	2.01E-11	1.50E-09
RPL22	-2.480032165	7.782149885	44.9597346	2.01E-11	1.50E-09
GPX4	-3.15560061	7.101757761	44.9261824	2.05E-11	1.52E-09
ROGDI	-2.153031809	3.952359985	44.88227555	2.09E-11	1.55E-09
FIBP	-1.459769614	3.640580175	44.88195443	2.09E-11	1.55E-09
SSU72	-1.147090877	4.37851031	44.86874638	2.11E-11	1.55E-09
DICER1	1.546498334	1.442713167	44.84743117	2.13E-11	1.56E-09
HCFC1R1	-2.233259556	3.197584869	44.84306016	2.13E-11	1.56E-09
PTPMT1	-2.475320607	3.073748242	44.82883183	2.15E-11	1.57E-09
GAPDH	-2.397900677	9.432427866	44.80961241	2.17E-11	1.58E-09
RPL17	-2.991256588	9.368075613	44.76624582	2.22E-11	1.60E-09
MYCBP2	1.621690665	1.890520577	44.72688683	2.27E-11	1.62E-09
BRK1	-1.646749434	5.302702492	44.72383999	2.27E-11	1.62E-09
CD52	-2.35833354	8.966848314	44.71693565	2.28E-11	1.62E-09
LAMTOR2	-1.908076061	4.793963089	44.71586404	2.28E-11	1.62E-09
SCAND1	-2.009866412	3.071495283	44.61625707	2.40E-11	1.70E-09
C11orf31	-2.554775887	4.513684242	44.60814275	2.41E-11	1.70E-09
TXN	-2.540295445	5.772544194	44.56152537	2.46E-11	1.74E-09
DDX6	1.429444796	2.026732582	44.46748622	2.59E-11	1.81E-09
C1orf43	-1.675799818	4.864353103	44.46221154	2.59E-11	1.81E-09
CLTA	-0.925235397	3.993904807	44.38912658	2.69E-11	1.87E-09
MGST3	-1.522745819	3.742223574	44.34259033	2.76E-11	1.91E-09
TXNL4A	-2.019509162	4.219432368	44.31563904	2.79E-11	1.93E-09
GPBAR1	-1.755547158	2.89652251	44.30634439	2.81E-11	1.93E-09
TIMM17B	-1.819511927	4.13802155	44.2404369	2.90E-11	1.99E-09
NDUFB11	-2.307181606	4.357675825	44.20150365	2.96E-11	2.03E-09
UFD1L	-1.271935034	3.623169726	44.16635522	3.02E-11	2.05E-09
LBHD1	-1.711622819	4.586926636	44.16190267	3.02E-11	2.05E-09
PRRC2C	1.454664895	2.37329104	44.10880354	3.11E-11	2.09E-09
SCNM1	-1.724210724	4.327545569	44.10672627	3.11E-11	2.09E-09
FAU	-3.014984211	9.042843006	44.10437881	3.11E-11	2.09E-09
ANAPC15	-1.996371401	3.554130571	44.09412708	3.13E-11	2.09E-09
C1orf162	-1.554316512	5.499167835	44.0900912	3.14E-11	2.09E-09
BOLA2	-2.916207354	1.880849248	44.05212152	3.20E-11	2.12E-09
NDUFB3	-2.428746948	4.616815415	44.04982342	3.20E-11	2.12E-09
METRNL	-1.829688279	3.730507842	44.03050719	3.23E-11	2.14E-09
TRANK1	1.685772699	2.469282182	43.96032818	3.35E-11	2.21E-09
CST3	-1.658003092	7.003474413	43.92186526	3.42E-11	2.24E-09
COX7C	-2.570734577	7.20161766	43.89409965	3.47E-11	2.27E-09
TSR3	-2.065322478	3.606681385	43.859415	3.53E-11	2.30E-09
INPP5D	1.066854732	3.917560663	43.81983142	3.60E-11	2.34E-09
RPL7A	-2.591278978	10.20902356	43.80702309	3.62E-11	2.35E-09
HNRNPDL	1.10478293	3.676630456	43.75305124	3.73E-11	2.40E-09
NPIPB5	2.143873499	3.042609913	43.69009987	3.85E-11	2.47E-09
STARD10	-2.933227319	4.653612643	43.67789754	3.87E-11	2.48E-09
SVBP	-2.855812611	3.90937545	43.62631842	3.97E-11	2.54E-09
C19orf38	-2.044872776	5.449843482	43.61890868	3.99E-11	2.54E-09
CLPP	-1.913987439	3.520836725	43.61088615	4.01E-11	2.54E-09
PJA2	1.406017066	2.181494125	43.43464979	4.38E-11	2.77E-09
RPS6	-2.766578791	9.215568537	43.36186778	4.55E-11	2.87E-09
MAPKAPK3	-1.087349411	4.453561617	43.34598429	4.59E-11	2.88E-09
MRPS12	-1.927243822	2.805438729	43.32192387	4.64E-11	2.91E-09
HNRNPUL2	1.270028165	2.241472471	43.2882806	4.72E-11	2.95E-09
C7orf50	-2.597100482	3.533373222	43.22420044	4.88E-11	3.04E-09
RNF181	-1.712036372	5.328312723	43.2007213	4.94E-11	3.06E-09
RPL24	-2.400692808	8.343860856	43.19602061	4.95E-11	3.06E-09
TMED3	-1.851207702	3.074762431	43.05692755	5.32E-11	3.28E-09
STK4	1.349121701	2.672658697	43.0408963	5.36E-11	3.29E-09
NPC2	-1.640011082	6.041862726	43.02097348	5.42E-11	3.32E-09
RPS16	-2.684934347	9.59090225	42.93906397	5.65E-11	3.45E-09
TMEM219	-2.447647954	5.46488493	42.82101883	6.00E-11	3.65E-09
UBXN1	-1.758341397	5.443306873	42.77592109	6.14E-11	3.72E-09
GOLGA8A	1.612904466	1.562083762	42.69619142	6.39E-11	3.86E-09
RP4-614O4.5	-1.644996028	3.639092117	42.6354814	6.60E-11	3.97E-09
MTIF3	-1.356180059	3.57968732	42.61873909	6.65E-11	4.00E-09
FMOD	5.868290696	1.402942193	42.58735847	6.76E-11	4.04E-09
C14orf166	-1.483576905	4.367718215	42.58402536	6.77E-11	4.04E-09
ATP5E	-2.555973766	5.790840723	42.57852167	6.79E-11	4.04E-09
ATF4	-1.281300507	5.258965399	42.56921114	6.82E-11	4.05E-09
SMIM12	-1.484877625	3.164265303	42.53214388	6.95E-11	4.11E-09
GABARAP	-1.66473115	9.066979748	42.49386129	7.09E-11	4.17E-09
RARRES3	-1.639422216	5.424988325	42.49174146	7.10E-11	4.17E-09
PUM2	1.077372643	2.233894199	42.48218913	7.13E-11	4.18E-09
OBFC1	-1.096774819	2.674288885	42.46406202	7.20E-11	4.20E-09
SSNA1	-2.023120361	4.468370773	42.46161091	7.21E-11	4.20E-09
CKLF	-1.901176415	6.172566399	42.42512952	7.34E-11	4.27E-09
ALKBH7	-3.34653012	4.721744798	42.41552418	7.38E-11	4.27E-09
ISCU	-1.880580025	5.729940176	42.40605414	7.42E-11	4.28E-09
TNFSF12	-2.002315277	4.50731938	42.37130061	7.55E-11	4.34E-09
FAM96B	-1.788290492	4.126939789	42.2744054	7.93E-11	4.55E-09
TIMM13	-2.223760379	3.02928722	42.21685223	8.17E-11	4.67E-09
ECSIT	-3.195942249	4.238334074	42.21068754	8.20E-11	4.67E-09
MRPS24	-2.543860249	4.224584252	42.18656718	8.30E-11	4.72E-09
LYL1	-4.134375011	6.745965629	42.18171781	8.32E-11	4.72E-09
NKG7	-2.507557963	7.944048605	42.09023385	8.72E-11	4.93E-09
MRPL11	-2.107551089	3.199789481	42.07492916	8.78E-11	4.95E-09
TMEM141	-2.52132777	3.858951722	42.00125398	9.12E-11	5.13E-09
RPL31	-2.819300769	9.016175854	41.99018729	9.17E-11	5.14E-09
COMMD7	-1.25301044	2.571933599	41.9805763	9.22E-11	5.15E-09
ATP5C1	-1.147557866	4.143243612	41.92395796	9.49E-11	5.28E-09
RNF167	-1.064547917	4.987549181	41.92128709	9.50E-11	5.28E-09
ATPIF1	-2.271109545	5.281218836	41.8914723	9.65E-11	5.34E-09
EVA1B	-3.446773346	2.536243691	41.8890857	9.66E-11	5.34E-09
ZFAND2B	-1.644454203	4.255927439	41.82987586	9.96E-11	5.48E-09
GLTSCR2	-2.560997764	8.009485814	41.81908482	1.00E-10	5.50E-09
CLTB	-1.84432257	4.071155186	41.76602924	1.03E-10	5.63E-09
C12orf10	-1.983808336	3.592190752	41.64770446	1.09E-10	5.97E-09
SEC11C	-1.78973074	3.392848434	41.63363694	1.10E-10	5.98E-09
RPS8	-2.260141288	8.836517676	41.6313096	1.10E-10	5.98E-09
PSMB7	-1.150036853	4.204239127	41.57879313	1.13E-10	6.13E-09
GADD45GIP1	-2.04848721	3.234679979	41.5508519	1.15E-10	6.20E-09
RPLP0	-3.604335408	10.02373381	41.5387877	1.16E-10	6.22E-09
CFD	-3.456515346	5.444575954	41.52400953	1.16E-10	6.25E-09
FTL	-3.332094845	12.81715571	41.49081927	1.18E-10	6.34E-09
TOMM7	-2.319036691	6.484375457	41.46639634	1.20E-10	6.40E-09
RPL11	-2.954707859	10.03583683	41.43391152	1.22E-10	6.49E-09
MPG	-2.050762683	3.281547521	41.42734954	1.22E-10	6.50E-09
NCOA3	1.736912207	1.547193523	41.41250614	1.23E-10	6.51E-09
EIF3F	-2.546521902	6.691307639	41.41108717	1.23E-10	6.51E-09
UQCRH	-2.134561023	5.851123843	41.38803928	1.25E-10	6.56E-09
TSSC4	-2.082818372	3.617201326	41.3873098	1.25E-10	6.56E-09
SNRPC	-1.496003076	4.037926755	41.33231311	1.28E-10	6.73E-09
NDUFAB1	-1.769766015	3.478101422	41.24114992	1.35E-10	7.03E-09
RPS20	-2.749368998	9.725898281	41.23625239	1.35E-10	7.03E-09
COX6C	-2.581362183	5.364519814	41.22928696	1.35E-10	7.03E-09
EDF1	-1.5668043	6.286512869	41.13489728	1.42E-10	7.36E-09
SUMO2	-1.318804774	5.043125834	41.11018784	1.44E-10	7.44E-09
SF3B5	-2.166252503	5.52723206	41.08704384	1.46E-10	7.50E-09
RPL30	-2.603297923	10.5604839	41.05766971	1.48E-10	7.60E-09
EEF1G	-2.416672253	9.211371263	41.05014269	1.48E-10	7.60E-09
NDUFB8	-1.374312817	5.056652972	41.04742409	1.49E-10	7.60E-09
COX7A2	-2.085552396	5.342552491	41.03551572	1.49E-10	7.62E-09
FAM129C	2.135405196	2.128885835	40.95628426	1.56E-10	7.92E-09
RBL2	1.479058328	2.99793822	40.93775937	1.57E-10	7.97E-09
RPL41	-3.127200934	10.61092982	40.91809954	1.59E-10	8.03E-09
CD3D	-2.097649176	5.750922282	40.84190493	1.65E-10	8.33E-09
CDC26	-1.456870356	3.68278751	40.8339417	1.66E-10	8.34E-09
ACTR2	1.432086787	3.948078141	40.81906985	1.67E-10	8.38E-09
MAD2L2	-1.48606269	2.825828041	40.80017631	1.69E-10	8.44E-09
UBA1	1.054477179	3.36829748	40.78145404	1.70E-10	8.50E-09
ABRACL	-1.34503842	3.928341652	40.73284628	1.75E-10	8.69E-09
MAP2K2	-2.253581378	5.600300424	40.71940809	1.76E-10	8.73E-09
SPTBN1	1.511957072	1.289033458	40.71222706	1.76E-10	8.73E-09
DBI	-2.066615707	5.787539921	40.70910841	1.77E-10	8.73E-09
VKORC1	-1.612362974	3.440096557	40.67485579	1.80E-10	8.86E-09
PDCD10	-1.660343109	3.48340556	40.62207881	1.85E-10	9.08E-09
TRAPPC5	-3.589714482	6.451754502	40.60192856	1.87E-10	9.15E-09
C19orf10	-1.952089896	3.675977625	40.55874365	1.91E-10	9.33E-09
UNC119	-1.118169748	4.446256139	40.48371445	1.98E-10	9.67E-09
ZNF688	-2.861033072	3.125512099	40.44207541	2.03E-10	9.86E-09
SETX	1.093633613	2.307480928	40.41887224	2.05E-10	9.95E-09
PSME2	-1.084015446	5.4839787	40.38838849	2.08E-10	1.01E-08
2-Mar	-3.358100614	5.955069403	40.38571174	2.08E-10	1.01E-08
RPL3	-2.318121307	9.760260657	40.3544678	2.12E-10	1.02E-08
MRPS15	-1.425198895	2.958801465	40.28730225	2.19E-10	1.05E-08
S100A8	-2.967880731	11.86879984	40.23699288	2.25E-10	1.08E-08
RPL35A	-2.61792928	8.680047071	40.16269691	2.34E-10	1.12E-08
C19orf79	-2.209191715	4.353418023	40.16010213	2.34E-10	1.12E-08
RAB34	-1.984813668	2.375027597	40.15030335	2.35E-10	1.12E-08
C12orf57	-3.116022489	6.421586004	40.14138965	2.36E-10	1.12E-08
RPL29	-2.224908002	9.309838752	40.11494925	2.39E-10	1.13E-08
NDUFA2	-2.018198757	4.590170006	40.03706097	2.49E-10	1.18E-08
UFC1	-1.3276835	4.597770875	40.03335376	2.50E-10	1.18E-08
RPL32	-2.336144532	10.04603671	40.01945263	2.51E-10	1.18E-08
UQCR11	-3.235642754	5.693174046	39.98832761	2.55E-10	1.20E-08
MS4A6A	-1.27459864	6.010636277	39.96554271	2.58E-10	1.21E-08
OAZ1	-2.944119174	11.02207453	39.95638072	2.60E-10	1.21E-08
ZNF511	-1.918732656	3.020382072	39.95626229	2.60E-10	1.21E-08
DCTN3	-1.173396092	3.820909864	39.93982629	2.62E-10	1.22E-08
TOR2A	-1.155791102	2.567375281	39.93340937	2.63E-10	1.22E-08
SLC35D2	-1.549540485	2.214477454	39.87541002	2.71E-10	1.25E-08
VPS13C	1.613730003	1.520836736	39.8388938	2.76E-10	1.27E-08
PMF1	-1.153627237	3.693233072	39.8150875	2.79E-10	1.28E-08
RRAS	-1.536641875	2.812995288	39.80700876	2.80E-10	1.28E-08
ELOB	-2.809713902	7.407201719	39.80676521	2.80E-10	1.28E-08
NUTF2	-1.291947175	3.617942183	39.78608367	2.83E-10	1.29E-08
EMP3	-0.972115879	6.382903783	39.76514407	2.86E-10	1.30E-08
RPL38	-2.338760759	9.603552216	39.76460949	2.86E-10	1.30E-08
TMEM8A	-1.319430418	4.401977361	39.66572218	3.01E-10	1.37E-08
NHP2	-1.667175327	3.81217203	39.65614763	3.03E-10	1.37E-08
C1orf122	-2.751455002	3.206325207	39.63402018	3.06E-10	1.38E-08
MRPL43	-1.486075968	3.35615201	39.61845086	3.09E-10	1.39E-08
PTP4A1	1.441797785	1.492042014	39.6143821	3.09E-10	1.39E-08
RPS14	-2.745175615	9.366771232	39.60607766	3.11E-10	1.39E-08
CTB-133G6.1	1.466827246	1.769517756	39.5861001	3.14E-10	1.40E-08
NENF	-2.549029864	3.339210899	39.5796203	3.15E-10	1.40E-08
UXT	-2.209240561	5.713876444	39.49206501	3.29E-10	1.47E-08
UBE2S	-1.987319957	2.648305952	39.4574806	3.35E-10	1.49E-08
NACA	-1.719303987	8.960337996	39.44815525	3.37E-10	1.49E-08
UBE2F	-1.746892025	3.989008766	39.44361547	3.38E-10	1.49E-08
PPIB	-0.980027946	5.754611758	39.40256245	3.45E-10	1.52E-08
FGFBP2	-2.241229788	4.806746842	39.38315737	3.48E-10	1.53E-08
EIF3K	-2.045877146	7.032179724	39.27568738	3.68E-10	1.62E-08
RPS23	-2.704433542	11.01219015	39.26554233	3.70E-10	1.62E-08
TWF2	-0.95098429	4.622822783	39.25858955	3.71E-10	1.62E-08
RPL13A	-2.592361817	10.40870997	39.25137284	3.73E-10	1.62E-08
RPS27A	-2.299652282	9.448097732	39.24656668	3.74E-10	1.62E-08
PSMB4	-1.234430096	5.81926727	39.24585184	3.74E-10	1.62E-08
SNRPD2	-2.070950695	5.637769413	39.21044088	3.81E-10	1.65E-08
LBR	1.397963077	3.01755901	39.19163335	3.84E-10	1.66E-08
ZNF217	1.239132522	2.170591318	39.10880751	4.01E-10	1.73E-08
PLEKHA2	1.439380781	1.932792119	39.09858465	4.03E-10	1.73E-08
DHRS4L2	-1.328802424	2.452539745	39.07212994	4.08E-10	1.75E-08
HBA1	-4.255821043	18.33156598	39.02115118	4.19E-10	1.79E-08
ELF1	1.350258204	2.492796487	39.01937246	4.20E-10	1.79E-08
HINT1	-2.258828569	5.246219844	38.98718595	4.27E-10	1.82E-08
TIA1	1.297688167	2.096342682	38.96616083	4.31E-10	1.83E-08
CD63	-1.31461134	6.195837372	38.96072718	4.32E-10	1.83E-08
UROS	-1.567307832	2.585196157	38.92565158	4.40E-10	1.86E-08
COMMD9	-1.892357336	3.897950904	38.77765773	4.75E-10	2.01E-08
LAMTOR5	-1.73789758	4.42592781	38.7430289	4.83E-10	2.04E-08
NUMA1	1.13757289	3.05861876	38.72833257	4.87E-10	2.05E-08
ACAP2	1.241776849	2.019023683	38.72536069	4.88E-10	2.05E-08
BOD1L1	1.659870777	2.285174227	38.7116599	4.91E-10	2.06E-08
PRDX5	-2.454146843	6.926938047	38.65590214	5.06E-10	2.11E-08
NDUFA7	-2.164018796	4.429027518	38.65215236	5.06E-10	2.11E-08
TMED1	-1.877032997	2.66388272	38.60261211	5.19E-10	2.16E-08
CLEC17A	2.729228133	1.251383568	38.60145593	5.20E-10	2.16E-08
ATRAID	-1.782261143	4.356517987	38.59713871	5.21E-10	2.16E-08
SEC11A	-1.298994048	4.740451135	38.583466	5.25E-10	2.17E-08
MZT2A	-2.807073625	4.02599947	38.54859888	5.34E-10	2.20E-08
PTMS	-2.098497726	3.61304525	38.54244645	5.36E-10	2.21E-08
FKBP8	-3.569837605	11.17840841	38.53755451	5.37E-10	2.21E-08
BTF3	-2.262255571	8.033593119	38.48014898	5.53E-10	2.26E-08
CYC1	-1.249862822	3.527698452	38.47988104	5.53E-10	2.26E-08
RNASEH2C	-2.401760466	3.389756804	38.46704906	5.57E-10	2.27E-08
RPL15	-2.474549509	8.935207814	38.43684685	5.66E-10	2.30E-08
TEX264	-1.343663127	3.739086365	38.39555068	5.78E-10	2.35E-08
OSBPL8	1.428126371	1.710569667	38.35834128	5.89E-10	2.39E-08
PRKAR1A	1.621634118	3.518546155	38.34964541	5.91E-10	2.39E-08
RPL27A	-2.533645254	9.764609797	38.34554366	5.93E-10	2.39E-08
SUPT5H	0.92291202	2.69880964	38.33105898	5.97E-10	2.40E-08
POLR2L	-1.883256748	4.429560965	38.3299211	5.97E-10	2.40E-08
FCRL5	2.817383078	1.601311508	38.31677616	6.01E-10	2.41E-08
FTH1	-3.122981945	11.4116145	38.31490724	6.02E-10	2.41E-08
MGEA5	1.221149635	3.738752842	38.29429352	6.08E-10	2.43E-08
PRADC1	-2.505415496	2.133700871	38.22425596	6.31E-10	2.51E-08
BABAM1	-2.005633751	4.775707719	38.22247739	6.31E-10	2.51E-08
LSM4	-1.550849248	3.768714372	38.21617302	6.33E-10	2.52E-08
CEBPD	-1.940360499	3.702551393	38.10806796	6.69E-10	2.65E-08
SF3B6	-1.665649018	4.480047458	38.03343369	6.95E-10	2.75E-08
FBL	-2.308271049	6.106768075	38.01424463	7.02E-10	2.77E-08
CTDNEP1	-1.043457642	4.9556047	37.97364461	7.17E-10	2.82E-08
RHOC	-1.767958651	4.913055886	37.96580598	7.20E-10	2.83E-08
RPS15A	-3.322810629	9.578326373	37.94254709	7.29E-10	2.86E-08
TMEM258	-2.367807462	5.674341527	37.93325267	7.32E-10	2.87E-08
CALM3	-0.889621223	5.487518091	37.91276313	7.40E-10	2.89E-08
MYH9	1.923856028	4.049815695	37.91116978	7.40E-10	2.89E-08
RPL4	-2.016300597	9.802879357	37.90305871	7.43E-10	2.89E-08
WDR82	1.180841194	2.690866266	37.90100354	7.44E-10	2.89E-08
RPL27	-3.04819871	9.127459094	37.89230325	7.48E-10	2.89E-08
SNRPE	-2.438025807	4.269440898	37.8885194	7.49E-10	2.89E-08
TMEM93	-2.394219562	3.028326604	37.8870432	7.50E-10	2.89E-08
RBM25	1.271086139	2.113110007	37.88166285	7.52E-10	2.90E-08
TAX1BP3	-1.11872785	3.087661136	37.8433349	7.67E-10	2.95E-08
NDUFA12	-1.567441077	4.295253116	37.82998433	7.72E-10	2.96E-08
NDUFA3	-2.036802348	5.567503036	37.82811241	7.73E-10	2.96E-08
HUWE1	1.097986365	2.019460374	37.78811426	7.89E-10	3.01E-08
GTF3A	-1.864178672	4.892896868	37.78012812	7.92E-10	3.02E-08
CREBBP	1.424666116	1.981087964	37.76182703	7.99E-10	3.04E-08
BIRC6	1.251749922	1.689778007	37.71354291	8.19E-10	3.11E-08
SHARPIN	-2.588856714	5.006878351	37.67263098	8.37E-10	3.17E-08
SMARCD3	-2.562859123	3.802595821	37.63691865	8.52E-10	3.22E-08
PFDN5	-2.716391377	8.202866222	37.63646329	8.52E-10	3.22E-08
YPEL3	-2.009440076	7.535530327	37.60996335	8.64E-10	3.26E-08
SNAP29	-1.144638343	2.593746069	37.60475656	8.66E-10	3.26E-08
NUP214	-2.45153805	6.168352551	37.59022309	8.73E-10	3.28E-08
UQCRFS1	-1.074394242	3.104117914	37.57366117	8.80E-10	3.30E-08
RPSA	-3.124486441	9.60064921	37.55475147	8.89E-10	3.32E-08
NRGN	-1.926655314	5.518806317	37.55154229	8.90E-10	3.32E-08
HCST	-1.643642407	6.392211348	37.5481846	8.92E-10	3.32E-08
NSA2	-1.690145882	4.30436057	37.54332277	8.94E-10	3.32E-08
NUDT1	-1.790928543	3.286900599	37.51575194	9.07E-10	3.37E-08
KIAA2013	-1.004997152	3.484931327	37.50221837	9.13E-10	3.38E-08
DEDD2	-1.070640539	4.61205538	37.48857167	9.20E-10	3.40E-08
FUNDC2	-3.36704519	5.588732801	37.46975567	9.28E-10	3.42E-08
SNAPIN	-1.197862291	2.961091069	37.46837886	9.29E-10	3.42E-08
LSM7	-2.368645628	4.757018703	37.38627308	9.69E-10	3.56E-08
DNAJC4	-2.083831809	4.606861082	37.38583931	9.69E-10	3.56E-08
TIMM8B	-2.50313354	2.727773864	37.34994991	9.87E-10	3.61E-08
UBA52	-2.919043266	11.5909382	37.31345845	1.01E-09	3.68E-08
ERGIC3	-1.658464822	5.216542131	37.25476047	1.04E-09	3.78E-08
STAG2	1.258029943	2.1907856	37.2462484	1.04E-09	3.79E-08
PTRHD1	-2.522298976	2.684518932	37.21916005	1.06E-09	3.84E-08
ATP6V0B	-1.629343914	6.831448385	37.2065872	1.06E-09	3.85E-08
UQCRB	-2.308729077	6.139190225	37.19621146	1.07E-09	3.87E-08
CALCOCO1	1.140781643	3.388939379	37.19319054	1.07E-09	3.87E-08
A1BG	-3.239029162	1.975601661	37.16222777	1.09E-09	3.91E-08
TCF4	2.950978798	0.906198433	37.15909594	1.09E-09	3.91E-08
CASP4	-1.433314841	6.232444855	37.15834129	1.09E-09	3.91E-08
OVCA2	-1.961715411	2.797815233	37.13654113	1.10E-09	3.95E-08
LLPH	-1.110679303	2.745765829	37.13003237	1.11E-09	3.96E-08
BRI3	-2.297700685	6.50820831	37.09673644	1.12E-09	4.02E-08
ARPC1B	-1.724771458	7.513060697	37.09263331	1.13E-09	4.02E-08
UBTD1	-1.799567234	1.992957735	37.06829389	1.14E-09	4.06E-08
RPS13	-2.431509545	8.781299056	37.06295007	1.14E-09	4.06E-08
FKBP2	-1.644610946	3.747649327	37.00841646	1.18E-09	4.17E-08
NUBP2	-1.93501124	3.547012171	36.96209168	1.20E-09	4.25E-08
CARHSP1	-2.209407664	4.482842799	36.96190807	1.20E-09	4.25E-08
ITGB1	1.530930793	3.096784312	36.9617882	1.20E-09	4.25E-08
B3GALT4	-1.619778232	2.540266882	36.91106457	1.24E-09	4.35E-08
ARPC3	-1.109276154	7.411372311	36.88697209	1.25E-09	4.40E-08
GZMM	-2.126472709	4.299370014	36.87995575	1.26E-09	4.41E-08
PRKDC	1.206644182	2.185724606	36.8319782	1.29E-09	4.51E-08
COMMD6	-2.686535661	5.635598582	36.8288604	1.29E-09	4.51E-08
CTNNB1	1.135416525	2.535280054	36.81577394	1.30E-09	4.53E-08
PHB2	-2.010873799	5.51255434	36.76397047	1.33E-09	4.64E-08
RPL10A	-2.322943853	9.282220103	36.73570784	1.35E-09	4.70E-08
RPLP2	-2.732782147	9.986970944	36.729533	1.36E-09	4.71E-08
DDT	-2.296177092	4.1417456	36.70110694	1.38E-09	4.77E-08
NDUFAF3	-1.609939364	3.779260076	36.69120264	1.38E-09	4.79E-08
STX10	-1.324580837	5.145452162	36.65925527	1.41E-09	4.85E-08
SRP19	-1.664030043	3.570439385	36.65657945	1.41E-09	4.85E-08
RPS5	-2.972820233	9.445651908	36.65462812	1.41E-09	4.85E-08
ARID1A	1.456382133	2.079414582	36.58551605	1.46E-09	5.02E-08
SNRK	1.316558515	2.04545037	36.57724304	1.47E-09	5.03E-08
THOC7	-1.744872437	3.268213495	36.44162784	1.57E-09	5.38E-08
TUSC2	-1.211525565	2.806737452	36.43528969	1.58E-09	5.39E-08
NOSIP	-1.955957584	5.828591484	36.42243821	1.59E-09	5.41E-08
SHISA5	-1.084723178	5.907313143	36.40565891	1.60E-09	5.45E-08
SYVN1	1.426514072	1.902292626	36.40120931	1.61E-09	5.45E-08
S100A12	-2.945918681	8.820518175	36.39725657	1.61E-09	5.46E-08
CUTA	-1.76234599	5.097800372	36.38984861	1.62E-09	5.47E-08
KIAA1109	1.370761848	1.688079329	36.37267353	1.63E-09	5.51E-08
UPP1	-1.632803581	3.966087205	36.29807355	1.69E-09	5.71E-08
SEM1	-2.309968853	4.658126332	36.27430574	1.71E-09	5.77E-08
IGBP1	-1.569909957	4.222205568	36.25249155	1.73E-09	5.83E-08
CHCHD10	-2.270770942	4.843338267	36.18477224	1.79E-09	6.02E-08
CD48	-2.591704975	7.047464581	36.14981438	1.83E-09	6.12E-08
PTPRC	1.651736366	5.130619227	36.13991733	1.84E-09	6.14E-08
GALK1	-1.564715601	2.931377521	36.13374245	1.84E-09	6.15E-08
PRRC2B	1.08861651	2.111089428	36.11096323	1.86E-09	6.21E-08
RPL18A	-2.771708544	10.38380662	36.09091936	1.88E-09	6.25E-08
MED13L	1.453142652	1.615188879	36.0901971	1.88E-09	6.25E-08
MRPL27	-1.422086177	3.107774327	36.07908611	1.89E-09	6.28E-08
FMR1	1.233852707	1.662225744	36.07355397	1.90E-09	6.29E-08
GOLGA8B	1.653684938	1.781937148	36.02110964	1.95E-09	6.45E-08
RPS9	-2.659037498	9.519415392	35.97710283	2.00E-09	6.58E-08
OXLD1	-1.809911245	2.858876845	35.96113448	2.01E-09	6.61E-08
AP2S1	-2.040966019	5.188072695	35.96036294	2.01E-09	6.61E-08
RILP	-3.506111806	4.893337761	35.95826734	2.02E-09	6.61E-08
MSRB1	-2.023280059	7.47302873	35.95488246	2.02E-09	6.61E-08
HOPX	-2.47353999	3.220011309	35.93089852	2.04E-09	6.68E-08
CYP4F3	1.579395611	2.473222161	35.92111626	2.05E-09	6.71E-08
FAM195A	-2.411792387	1.95773492	35.91385714	2.06E-09	6.72E-08
HBQ1	-5.202370082	6.914586556	35.90892437	2.07E-09	6.73E-08
CAMK1	-1.155137847	2.805401177	35.88105604	2.10E-09	6.81E-08
ENY2	-1.605587776	3.854401941	35.87406812	2.10E-09	6.82E-08
VPS25	-1.08391136	3.3310026	35.83261406	2.15E-09	6.96E-08
PTP4A3	-1.583098567	3.169575764	35.82143873	2.16E-09	6.99E-08
NANS	-1.143156569	2.78431158	35.81094667	2.17E-09	7.01E-08
NELFE	-1.045198794	3.797053293	35.80735916	2.18E-09	7.01E-08
TESC	-3.522425513	6.617053457	35.78208993	2.21E-09	7.09E-08
RPLP1	-2.735371594	9.812870624	35.75693882	2.24E-09	7.17E-08
GCC2	1.512188518	1.184188852	35.74219135	2.25E-09	7.22E-08
FAM3A	-1.715254004	2.743561784	35.70754778	2.29E-09	7.33E-08
EEF1B2	-2.775066916	7.382276109	35.6666638	2.34E-09	7.48E-08
RETN	-2.95938496	3.747034872	35.63255011	2.38E-09	7.60E-08
C6orf48	-2.286149207	5.460661972	35.61075048	2.41E-09	7.67E-08
SERINC1	1.076923793	3.444353524	35.60724886	2.41E-09	7.67E-08
ST6GAL1	1.62993038	2.857137856	35.57719712	2.45E-09	7.76E-08
HERC1	1.01040667	2.377514635	35.57653065	2.45E-09	7.76E-08
RWDD1	-1.623986535	2.350070551	35.57439081	2.45E-09	7.76E-08
CD93	1.563355709	2.561798908	35.52877498	2.51E-09	7.93E-08
CPSF7	0.822481866	2.723597297	35.49844287	2.55E-09	8.03E-08
TREX1	-1.473505519	3.779754598	35.49794547	2.55E-09	8.03E-08
KXD1	-1.091960803	4.321777954	35.45909894	2.60E-09	8.18E-08
ORMDL2	-1.300343211	3.196038029	35.41510073	2.66E-09	8.35E-08
C6orf1	-1.996171532	3.371653578	35.41274486	2.67E-09	8.35E-08
HSPE1	-1.906689475	4.001345985	35.39693967	2.69E-09	8.41E-08
BCL2A1	-2.687027138	5.504324552	35.38067918	2.71E-09	8.46E-08
NDUFS8	-1.898551749	3.908170057	35.37858619	2.71E-09	8.46E-08
TMEM147	-1.698228405	3.607443862	35.37205964	2.72E-09	8.47E-08
TNPO1	1.373768075	1.424559278	35.34284991	2.76E-09	8.58E-08
TRAPPC1	-1.126291226	5.775233364	35.34029373	2.77E-09	8.58E-08
NFKBIL1	-2.301090028	2.110196182	35.32803067	2.79E-09	8.62E-08
DYNLRB1	-1.232145137	5.109328138	35.2783965	2.86E-09	8.83E-08
POLR2A	1.562581205	2.455765936	35.27631891	2.86E-09	8.83E-08
MRPS23	-1.146626585	2.712766059	35.26827902	2.87E-09	8.85E-08
TNFAIP8L2	-1.062446434	4.580696386	35.21012257	2.96E-09	9.10E-08
FCRLA	2.219295375	1.889199619	35.18080155	3.00E-09	9.23E-08
ZNF581	-2.751574134	3.780506466	35.15988125	3.04E-09	9.31E-08
CHCHD5	-2.141217099	3.189493219	35.15424851	3.05E-09	9.32E-08
C20orf24	-2.112306159	5.734934164	35.15249146	3.05E-09	9.32E-08
NUDT14	-2.081664371	1.881092034	35.13641531	3.07E-09	9.38E-08
RPL10	-2.204998915	11.25919501	35.13096348	3.08E-09	9.39E-08
TIMM10	-1.707875592	3.03492625	35.05946709	3.20E-09	9.73E-08
SPAG7	-0.928942741	3.462719146	35.0567211	3.20E-09	9.73E-08
EP300	1.552642033	1.427813721	35.05048223	3.21E-09	9.74E-08
SNRPD3	-1.175582072	4.213821437	35.03957405	3.23E-09	9.78E-08
SERP1	-1.466731857	3.868451981	35.03612894	3.24E-09	9.78E-08
GUK1	-4.243781342	9.885198259	35.02983924	3.25E-09	9.78E-08
RPL5	-2.020359504	8.076985115	35.02978813	3.25E-09	9.78E-08
C7orf73	-2.295900606	4.375856337	35.02158651	3.26E-09	9.81E-08
ANAPC11	-1.550160119	3.812385039	34.94222343	3.40E-09	1.02E-07
WDR83OS	-1.915215707	5.884687649	34.93202758	3.41E-09	1.02E-07
COX7A2L	-1.706707435	3.962506627	34.90635058	3.46E-09	1.04E-07
NKTR	1.54556342	1.815106892	34.85823163	3.55E-09	1.06E-07
MT-ND1	-4.13981109	11.70051293	34.84252204	3.57E-09	1.06E-07
YTHDC1	1.20128491	2.344931948	34.84237207	3.58E-09	1.06E-07
IFI30	-1.220760245	7.970938051	34.84170286	3.58E-09	1.06E-07
NDUFA13	-1.612466957	5.473702632	34.7817636	3.69E-09	1.10E-07
NDUFB1	-2.130684677	4.353152101	34.75481666	3.74E-09	1.11E-07
RABAC1	-1.603943308	4.573272707	34.70403327	3.84E-09	1.14E-07
C14orf156	-2.643860438	4.01413878	34.67510217	3.90E-09	1.15E-07
COX17	-1.994934044	3.508611228	34.66148125	3.92E-09	1.16E-07
ELOC	-1.692126315	3.181350953	34.6584175	3.93E-09	1.16E-07
HIPK1	1.195066669	1.85293125	34.638059	3.97E-09	1.17E-07
POLR1D	-2.58414812	5.54634617	34.63560821	3.98E-09	1.17E-07
RAPGEF2	1.589034792	1.827587077	34.58174816	4.09E-09	1.20E-07
DGKD	1.114369604	2.318199612	34.5733064	4.10E-09	1.20E-07
SYNE2	1.002980134	2.359235178	34.47951125	4.31E-09	1.26E-07
RPL36	-2.194526689	7.990169377	34.47053528	4.33E-09	1.26E-07
CHCHD1	-2.089691382	3.251254874	34.45777185	4.36E-09	1.27E-07
TMEM183A	-1.445122906	3.574901682	34.45653961	4.36E-09	1.27E-07
CNIH4	-2.2937235	3.082384017	34.42364326	4.43E-09	1.29E-07
MRPS11	-1.60773116	3.00737269	34.41521765	4.45E-09	1.29E-07
TMEM179B	-1.202605514	3.823590886	34.41380562	4.46E-09	1.29E-07
GTF3C6	-1.574266462	2.984953829	34.3510945	4.60E-09	1.33E-07
MRPL21	-1.799386702	3.294413456	34.33342827	4.64E-09	1.34E-07
DDX49	-2.196771853	3.531857266	34.32194811	4.67E-09	1.35E-07
C18orf21	-1.419956653	2.39238524	34.31278836	4.69E-09	1.35E-07
RPL28	-2.324639033	9.732359184	34.29711056	4.73E-09	1.36E-07
GP1BB	-4.438205395	3.322570286	34.25978922	4.82E-09	1.38E-07
GZMA	-1.977024634	5.228508907	34.25958444	4.82E-09	1.38E-07
C19orf24	-2.895229034	3.042670727	34.20931611	4.95E-09	1.42E-07
SDHAF1	-2.143200379	2.345044153	34.20666011	4.96E-09	1.42E-07
TBL1XR1	1.335552257	1.330891742	34.19394995	4.99E-09	1.42E-07
DBNDD2	-1.552717243	1.906711293	34.16108988	5.07E-09	1.45E-07
VTI1B	-2.11156866	4.331061249	34.11296243	5.20E-09	1.48E-07
RGS10	-2.30920788	5.664389527	34.06976711	5.32E-09	1.51E-07
CRIP1	-1.808188409	7.4296948	34.06972563	5.32E-09	1.51E-07
SURF1	-1.588512284	4.065761708	34.06793675	5.32E-09	1.51E-07
ATP13A3	1.563150112	1.088181826	34.04481456	5.39E-09	1.52E-07
MYL12A	-0.986748834	7.143182435	34.03019381	5.43E-09	1.53E-07
EEF1A1	-2.098846613	11.41029695	33.99562944	5.52E-09	1.56E-07
HBA2	-4.016949164	19.13934052	33.95428534	5.64E-09	1.59E-07
SMC1A	1.467519796	1.416823212	33.88183813	5.86E-09	1.65E-07
EGLN2	-1.173632038	5.205448795	33.86114844	5.92E-09	1.66E-07
MATK	-2.382180787	3.376482886	33.82378768	6.03E-09	1.69E-07
THRAP3	1.366497217	2.485142112	33.80972217	6.08E-09	1.70E-07
ABLIM1	1.246481335	1.780892943	33.7969798	6.12E-09	1.71E-07
HSBP1	-1.286673409	3.126493632	33.79483704	6.12E-09	1.71E-07
CDKN2D	-1.924899864	5.454341083	33.77681023	6.18E-09	1.72E-07
C16orf13	-2.020605611	3.481901909	33.77065959	6.20E-09	1.73E-07
RPS25	-2.074333551	8.585124548	33.74818523	6.27E-09	1.75E-07
TXNDC12	-0.803313298	3.15379718	33.7059928	6.41E-09	1.78E-07
MRPS16	-1.514271828	3.067715815	33.70014605	6.43E-09	1.78E-07
UBXN6	-3.169086323	7.616233873	33.69453853	6.45E-09	1.79E-07
NINJ2	-1.840518766	3.96690835	33.67946401	6.50E-09	1.80E-07
FSIP2	1.686066349	0.947267692	33.67917654	6.50E-09	1.80E-07
COX7B	-2.538206392	3.672525788	33.62603336	6.68E-09	1.84E-07
GPANK1	-1.193296137	2.779365439	33.625753	6.68E-09	1.84E-07
HSP90AB1	1.248958721	3.789664818	33.57490334	6.86E-09	1.89E-07
KLF1	-4.545091263	3.252116304	33.55175087	6.94E-09	1.91E-07
RPS21	-2.565666014	9.112727496	33.51011455	7.09E-09	1.94E-07
TOMM5	-2.145891858	3.336463694	33.50734996	7.10E-09	1.94E-07
KLRB1	-2.557324091	4.454113909	33.49983553	7.13E-09	1.95E-07
STX16-NPEPL1	1.302451913	1.460712823	33.49575834	7.14E-09	1.95E-07
ATP6V1G1	-0.97051087	4.455654103	33.48919157	7.17E-09	1.95E-07
ETS1	1.884963359	3.340125089	33.48752794	7.17E-09	1.95E-07
PBXIP1	1.176475719	4.128511364	33.47288024	7.23E-09	1.96E-07
CRTAP	-1.515655027	4.428985132	33.46842566	7.24E-09	1.97E-07
MRPS33	-2.024545428	3.19172205	33.4274128	7.40E-09	2.01E-07
MRPL47	-1.711416166	2.515394059	33.42083833	7.42E-09	2.01E-07
GNA13	1.018413956	2.163820293	33.39631373	7.52E-09	2.03E-07
EIF3E	-1.376943475	5.685303508	33.38334359	7.57E-09	2.04E-07
JUND	-1.241726094	3.829711869	33.37078803	7.62E-09	2.05E-07
CINP	-1.410708019	2.751948943	33.344972	7.72E-09	2.08E-07
MRPL54	-1.609833137	3.984883065	33.33008297	7.78E-09	2.09E-07
COX14	-1.856322089	3.418013625	33.3240265	7.80E-09	2.09E-07
NUP153	1.338639949	1.369511622	33.31442629	7.84E-09	2.10E-07
SLC25A5	-1.67718934	5.375430415	33.29177837	7.93E-09	2.12E-07
LSM3	-1.883993385	1.604234274	33.2515952	8.10E-09	2.16E-07
DHRS4	-1.310874939	2.794510733	33.21980622	8.23E-09	2.20E-07
EIF1	-1.743175167	8.178162651	33.20058686	8.31E-09	2.22E-07
CHURC1	-1.385301185	3.603606372	33.18138185	8.40E-09	2.24E-07
CCDC56	-1.515600745	3.294479953	33.16267007	8.48E-09	2.25E-07
PPDPF	-3.266015306	6.399712303	33.15567841	8.51E-09	2.26E-07
POLR2E	-0.81305055	3.995712405	33.14965637	8.53E-09	2.26E-07
UQCC2	-1.733430755	3.008567408	33.14320389	8.56E-09	2.27E-07
DNLZ	-2.289302155	2.097326631	33.13521597	8.60E-09	2.27E-07
MTFP1	-2.125155649	2.220669207	33.11588788	8.68E-09	2.29E-07
GBGT1	-1.751148528	2.574042538	33.10052698	8.75E-09	2.31E-07
ORAI3	-1.386703104	2.92017478	33.07967609	8.85E-09	2.33E-07
GATA1	-3.156636833	3.959523968	33.06013616	8.94E-09	2.35E-07
SWAP70	1.971875801	1.465606729	33.05639956	8.95E-09	2.35E-07
CDC34	-3.623623376	6.553880169	33.04994348	8.98E-09	2.36E-07
RPS6KB2	-1.627643643	4.089343298	33.01940299	9.12E-09	2.39E-07
LRRK2	1.644124112	2.801700981	33.01619035	9.14E-09	2.39E-07
RPL18	-2.172321843	9.508758614	32.9653907	9.38E-09	2.45E-07
NOL7	-1.044334787	2.948754801	32.95403487	9.44E-09	2.46E-07
TARDBP	1.051600076	2.767877259	32.91831486	9.61E-09	2.50E-07
C1QBP	-1.584091421	3.981467443	32.9038602	9.68E-09	2.52E-07
SMARCA2	1.042333829	2.261394999	32.84970015	9.96E-09	2.59E-07
RAB32	-2.052223295	3.930519999	32.83807574	1.00E-08	2.60E-07
LSM5	-2.550907184	3.52306712	32.8289442	1.01E-08	2.61E-07
KIDINS220	1.472185183	1.31746645	32.8221242	1.01E-08	2.61E-07
DNPH1	-1.939159094	2.587395092	32.80409113	1.02E-08	2.63E-07
ENHO	-2.879483614	1.428627084	32.77093531	1.04E-08	2.68E-07
CLSTN1	1.149552665	1.865549038	32.74901647	1.05E-08	2.70E-07
ZBTB8OS	-2.077498254	3.265138034	32.73640473	1.06E-08	2.72E-07
LAMTOR4	-1.893132967	7.370303064	32.68793486	1.08E-08	2.78E-07
NAA10	-1.510158059	4.392523912	32.66868024	1.09E-08	2.80E-07
PNISR	1.472828581	2.842131196	32.60881984	1.13E-08	2.89E-07
NDUFC2	-1.260164592	4.126239073	32.60515151	1.13E-08	2.89E-07
POP7	-1.805500457	2.4007874	32.57872846	1.14E-08	2.93E-07
RBX1	-1.922564921	3.283247619	32.55173359	1.16E-08	2.96E-07
POLR3GL	-1.080957103	3.318612075	32.55088925	1.16E-08	2.96E-07
RNF7	-1.888619918	3.654721237	32.51092261	1.19E-08	3.02E-07
ATP6V0C	-1.714788224	5.857394915	32.50808062	1.19E-08	3.02E-07
RNASE2	-2.153303739	4.972950032	32.50036179	1.19E-08	3.03E-07
USP7	1.000623211	2.435685307	32.46379688	1.21E-08	3.08E-07
SYF2	-0.756399881	4.058128992	32.44323274	1.23E-08	3.11E-07
SPOCK2	1.150277685	3.154085549	32.419865	1.24E-08	3.14E-07
USF2	-0.831619092	4.89278277	32.40276667	1.25E-08	3.16E-07
CEBPE	-1.571021524	1.634357552	32.40093935	1.25E-08	3.16E-07
FCRL3	1.915540055	1.783752797	32.38178316	1.27E-08	3.19E-07
POU2AF1	2.001616182	1.41059782	32.35102928	1.29E-08	3.24E-07
WDR13	-1.762813663	3.760936004	32.34748332	1.29E-08	3.24E-07
METTL9	-1.681000372	4.993517048	32.30052826	1.32E-08	3.31E-07
FIS1	-2.924801966	6.59032949	32.29652755	1.32E-08	3.32E-07
CHMP4A	-0.990607445	4.146031303	32.28446274	1.33E-08	3.33E-07
RP3-412A9.11	-2.719424398	2.734687408	32.2719437	1.34E-08	3.35E-07
GLRX	-1.747979795	5.175010232	32.23262481	1.37E-08	3.41E-07
ZDHHC3	-1.465721763	3.514384123	32.2051588	1.39E-08	3.46E-07
RUNDC3A	-4.042602182	5.327119232	32.16820456	1.41E-08	3.52E-07
NCOA2	1.458610025	1.341414663	32.15190834	1.43E-08	3.55E-07
SPCS1	-1.26018397	4.189536289	32.09500175	1.47E-08	3.65E-07
TOP1	1.304404291	1.942537421	32.08255635	1.48E-08	3.66E-07
ARPC2	-0.840338349	6.95207812	32.07984401	1.48E-08	3.67E-07
SUPT6H	1.080752654	2.100384611	32.07203956	1.49E-08	3.68E-07
EVI2A	-2.416879929	5.092012833	32.03774886	1.51E-08	3.74E-07
PTK2B	0.870246953	3.833783286	32.02095475	1.53E-08	3.76E-07
PEX16	-1.304446783	3.061790935	32.01402199	1.53E-08	3.77E-07
TMIGD2	-2.132018579	2.172594033	32.0075396	1.54E-08	3.78E-07
KIAA0430	1.069346445	2.578281687	31.97541383	1.56E-08	3.84E-07
IFITM2	-1.853730584	11.50845245	31.97119969	1.56E-08	3.84E-07
HBM	-5.504602363	8.299959441	31.9614995	1.57E-08	3.86E-07
TAGAP	1.028996867	3.989330072	31.94733564	1.58E-08	3.88E-07
ICAM4	-2.099639176	1.543335953	31.93727684	1.59E-08	3.89E-07
NAPRT	-1.381260447	3.668536993	31.9341832	1.59E-08	3.90E-07
C4orf48	-3.463684437	1.977094888	31.89993746	1.62E-08	3.96E-07
SRA1	-1.277226769	2.946359709	31.89260029	1.63E-08	3.97E-07
UBL7	-1.472334757	4.357310427	31.87143016	1.65E-08	4.01E-07
FMNL1	1.10213671	5.031281879	31.85872739	1.66E-08	4.03E-07
RHBDD2	-1.115758359	3.27912015	31.82791353	1.68E-08	4.09E-07
RPL14	-1.824596081	7.862070339	31.81296432	1.70E-08	4.12E-07
HIPK3	1.36405685	1.823743891	31.7922113	1.72E-08	4.15E-07
ROCK1	1.419066685	1.805385004	31.78702116	1.72E-08	4.16E-07
TMEM160	-2.349165191	1.765269883	31.76777269	1.74E-08	4.20E-07
MRPL10	-0.939597232	2.931894496	31.74162589	1.76E-08	4.25E-07
PAX5	2.519666787	0.980896345	31.73076554	1.77E-08	4.27E-07
LSM1	-1.303695262	2.389905891	31.71153717	1.79E-08	4.30E-07
LGALS3	-4.061965046	7.603540887	31.70662024	1.79E-08	4.31E-07
TMEM222	-1.185998807	3.411156461	31.65621542	1.84E-08	4.42E-07
MT-ATP6	-3.48949488	12.01294957	31.62225278	1.87E-08	4.49E-07
NDUFB4	-1.621747352	4.750852389	31.54520324	1.95E-08	4.66E-07
TNFRSF4	-2.397267362	1.56556797	31.48316949	2.01E-08	4.81E-07
SNAI3	-1.412406151	2.259261562	31.42760218	2.07E-08	4.94E-07
TUBA4A	-1.261636783	5.88960481	31.42176016	2.08E-08	4.95E-07
ATG3	-0.913712773	3.98773604	31.41751968	2.08E-08	4.96E-07
TMEM45A	1.464089688	1.729026892	31.40859494	2.09E-08	4.97E-07
VPS51	-1.567132598	4.526523521	31.39519238	2.11E-08	5.00E-07
H2AFV	-1.199753837	4.582645857	31.366164	2.14E-08	5.07E-07
COTL1	-0.990494337	7.388425634	31.35134154	2.15E-08	5.10E-07
MT-ND2	-3.864674599	11.70321885	31.34413857	2.16E-08	5.12E-07
OGT	1.063922872	3.158689397	31.34146613	2.16E-08	5.12E-07
RAB11FIP1	1.032455685	3.07798704	31.29984503	2.21E-08	5.22E-07
MRPL57	-1.734915872	1.673354299	31.29212886	2.22E-08	5.24E-07
GNPTG	-0.759501384	3.360232996	31.270131	2.25E-08	5.29E-07
PSMB8	-1.018960217	5.797268902	31.24286819	2.28E-08	5.35E-07
UBALD1	-1.080954151	2.413834163	31.24206927	2.28E-08	5.35E-07
DCTN2	-0.790611395	4.377282849	31.22603679	2.30E-08	5.39E-07
ATRX	1.700048463	0.882337811	31.21333498	2.31E-08	5.41E-07
NT5M	-3.464347024	2.534270224	31.21295739	2.31E-08	5.41E-07
KMT2A	1.460116037	1.197254988	31.20586211	2.32E-08	5.43E-07
RPS19	-2.276648281	10.28681164	31.18617648	2.34E-08	5.48E-07
CMTM7	-1.287729361	3.877463714	31.17964789	2.35E-08	5.49E-07
FHL3	-1.454019032	3.237598779	31.17364323	2.36E-08	5.50E-07
TPR	0.940351793	2.356355687	31.14872549	2.39E-08	5.56E-07
ELOF1	-1.699755891	4.492538837	31.12054439	2.42E-08	5.64E-07
USP22	0.929739652	2.118780397	31.10480926	2.44E-08	5.68E-07
KAT6A	1.271663063	1.48194151	31.09334892	2.46E-08	5.70E-07
LY96	-3.025771067	4.37894568	31.0930603	2.46E-08	5.70E-07
MRPL13	-2.194812374	2.07771828	31.08852749	2.47E-08	5.70E-07
C12orf75	-2.35593318	2.78867531	31.07521409	2.48E-08	5.74E-07
SERPINB6	-0.89076255	3.453059295	31.02960947	2.54E-08	5.85E-07
PARP15	1.319822734	1.892353346	31.02866313	2.54E-08	5.85E-07
SLC25A39	-3.704635042	10.34261182	31.02806317	2.54E-08	5.85E-07
SERINC3	0.932956612	2.565078624	30.9905724	2.59E-08	5.96E-07
XPO1	0.912910181	2.276173116	30.90840311	2.70E-08	6.21E-07
ZZEF1	1.132114147	1.701903845	30.87260966	2.76E-08	6.31E-07
NBR1	1.129436841	2.635854435	30.87232033	2.76E-08	6.31E-07
MT-ND3	-3.03577111	11.39367182	30.84404551	2.80E-08	6.40E-07
TXNDC17	-2.065856531	4.285418844	30.83565962	2.81E-08	6.42E-07
ADAM28	1.958295772	1.514933383	30.82430072	2.82E-08	6.45E-07
ITSN2	0.891292715	2.261035556	30.80633229	2.85E-08	6.50E-07
RPP25L	-1.116969839	2.794622572	30.77704333	2.89E-08	6.59E-07
ASGR1	-1.413599018	2.182258365	30.77420391	2.90E-08	6.59E-07
WDR6	0.927727974	2.675646004	30.76992384	2.91E-08	6.60E-07
DOCK8	1.277610544	3.034452802	30.7527426	2.93E-08	6.65E-07
HSPA5	1.134175492	2.826693404	30.74237198	2.95E-08	6.68E-07
PTBP3	1.061987954	1.8953439	30.73703772	2.95E-08	6.69E-07
ACLY	1.183858541	2.027954612	30.71352621	2.99E-08	6.76E-07
BCL7B	-0.938908207	3.039655397	30.69338031	3.02E-08	6.83E-07
CTDSP1	-0.797599444	5.202281388	30.6372866	3.11E-08	7.02E-07
RPS10	-2.553173875	9.017316859	30.61718785	3.14E-08	7.08E-07
MRPL40	-1.646187023	2.364769987	30.6103852	3.15E-08	7.10E-07
RICTOR	1.42732203	1.21063086	30.60366053	3.16E-08	7.11E-07
MRPS18A	-1.23765602	2.709440487	30.60004768	3.17E-08	7.11E-07
MRPL14	-1.474168919	2.523758477	30.59961547	3.17E-08	7.11E-07
DOK1	-1.27860565	3.640685451	30.59862683	3.17E-08	7.11E-07
DPM3	-2.200699915	3.69254719	30.55714591	3.24E-08	7.25E-07
S100A11	-1.505933429	9.701484582	30.54104833	3.27E-08	7.30E-07
CARD19	-1.471561909	3.882466096	30.53998617	3.27E-08	7.30E-07
GSTP1	-1.057547122	5.655135189	30.53561105	3.28E-08	7.31E-07
URM1	-1.039527221	3.325754335	30.53361976	3.28E-08	7.31E-07
SLC38A1	1.552131448	1.233945324	30.52189586	3.30E-08	7.34E-07
SLC39A1	-0.954191951	3.241019207	30.51199651	3.32E-08	7.37E-07
CMC1	-2.181687476	2.741724167	30.50201376	3.34E-08	7.40E-07
SIN3A	1.1413759	1.601346263	30.46673127	3.40E-08	7.53E-07
TMEM11	-1.243430815	2.445847129	30.46168554	3.41E-08	7.53E-07
HAX1	-1.349149222	4.08286833	30.46127753	3.41E-08	7.53E-07
MAGOH	-0.997018033	3.57363855	30.44707328	3.43E-08	7.58E-07
EIF4EBP3	-1.518962255	2.53555025	30.40975943	3.50E-08	7.72E-07
HDDC3	-1.727636122	2.475261232	30.39262609	3.53E-08	7.78E-07
PQLC1	-1.559196546	3.276304006	30.34564635	3.62E-08	7.96E-07
PPM1M	-0.94712009	4.527446665	30.33168873	3.64E-08	8.01E-07
LTB	-1.46494579	6.982952951	30.31950741	3.66E-08	8.05E-07
TMEM63A	0.944300665	2.902253745	30.31739838	3.67E-08	8.05E-07
UBAC1	-1.080351718	2.7710911	30.31478498	3.67E-08	8.05E-07
TBC1D9	1.886383579	1.105150749	30.30460738	3.69E-08	8.08E-07
TMEM14C	-1.206760705	2.592302184	30.29647622	3.71E-08	8.11E-07
KLC3	-3.680266333	2.1097179	30.28560639	3.73E-08	8.15E-07
ASNA1	-1.527141668	4.100502961	30.27780721	3.74E-08	8.17E-07
AES	-1.255622551	6.758456214	30.26291743	3.77E-08	8.22E-07
DPP7	-1.463374691	4.690474841	30.26109566	3.78E-08	8.22E-07
RER1	-0.834838675	4.376294864	30.2417253	3.81E-08	8.29E-07
DGUOK	-1.148408487	3.801978342	30.22855815	3.84E-08	8.34E-07
CMTM3	-1.024407468	3.908778431	30.20956554	3.88E-08	8.41E-07
USP33	1.115984433	1.661911476	30.16235602	3.97E-08	8.61E-07
EZR	1.511489724	2.782695868	30.15712924	3.98E-08	8.62E-07
KMT2E	1.245226188	1.9710379	30.13727981	4.03E-08	8.70E-07
HMGCR	1.221392499	1.576328666	30.12550064	4.05E-08	8.75E-07
ZDHHC17	1.374260937	1.187286795	30.09947714	4.10E-08	8.86E-07
KIAA0226L	1.388019611	2.68876599	30.08217374	4.14E-08	8.92E-07
MED11	-1.283826412	3.28757345	30.07606558	4.15E-08	8.94E-07
PTBP1	0.847738973	3.206776856	30.07115764	4.16E-08	8.95E-07
ISG20	-1.450619412	5.854708885	30.07092704	4.17E-08	8.95E-07
NDUFS3	-1.277211239	3.633296252	30.05221453	4.21E-08	9.02E-07
MTPN	1.064447272	3.146068608	30.03871022	4.24E-08	9.08E-07
PHF3	1.26976217	1.416320606	29.99395271	4.33E-08	9.28E-07
ISG15	-2.980457471	5.69883822	29.98647534	4.35E-08	9.30E-07
APOPT1	-1.707072337	2.380799201	29.98366007	4.36E-08	9.31E-07
MINOS1	-1.934246151	4.41781957	29.94681478	4.44E-08	9.47E-07
SNU13	-1.070779633	4.185675801	29.93479291	4.47E-08	9.52E-07
TNFRSF14	-1.445024364	5.675868114	29.91084986	4.52E-08	9.63E-07
SNAPC2	-1.218453207	1.9522803	29.90771898	4.53E-08	9.64E-07
AHCY	-1.68268847	3.130847975	29.90431688	4.54E-08	9.64E-07
NOTCH2	1.399142727	2.224571757	29.89242496	4.57E-08	9.69E-07
WDR11	1.630272136	1.639273426	29.87695735	4.60E-08	9.76E-07
LY6G5B	1.320165192	1.324647854	29.86038211	4.64E-08	9.83E-07
HP1BP3	1.363928165	2.959780533	29.84497334	4.68E-08	9.90E-07
ZRANB2	1.092037536	1.931294341	29.82483939	4.73E-08	9.99E-07
SON	1.077309787	3.495685342	29.77723406	4.85E-08	1.02E-06
MAL	-1.756139244	3.61794686	29.76004868	4.89E-08	1.03E-06
PYM1	-1.148847131	2.79940711	29.74648012	4.92E-08	1.04E-06
MFNG	-0.89949922	4.471867744	29.74505005	4.93E-08	1.04E-06
AIP	-1.299774299	4.643338385	29.72524889	4.98E-08	1.05E-06
FAM32A	-0.71844637	3.962864722	29.70553243	5.03E-08	1.06E-06
POLR2K	-1.748567366	2.436250118	29.70029852	5.04E-08	1.06E-06
PPCS	-0.952538669	3.219549548	29.69440128	5.06E-08	1.06E-06
IGFBP7	-1.655876098	1.583940719	29.68583267	5.08E-08	1.06E-06
ST6GALNAC4	-3.291222408	4.770556279	29.68041797	5.09E-08	1.06E-06
FAM104B	-1.626017204	1.648495668	29.66642406	5.13E-08	1.07E-06
STARD3NL	-1.244656521	2.410177861	29.66270387	5.14E-08	1.07E-06
OXA1L	-1.222674758	4.565257685	29.64116052	5.20E-08	1.08E-06
NUP210	0.890664461	2.142942152	29.62041122	5.25E-08	1.09E-06
TPGS2	-2.302037961	4.278582571	29.61637	5.27E-08	1.09E-06
SELT	-2.480262181	5.26741135	29.57275707	5.39E-08	1.12E-06
C19orf60	-1.780110883	3.112253118	29.56942203	5.39E-08	1.12E-06
RPL9	-3.860689452	8.098357511	29.5441799	5.47E-08	1.13E-06
C19orf25	-1.155333511	3.027390652	29.53535074	5.49E-08	1.14E-06
MFSD2B	-2.80584709	1.985343771	29.5301415	5.51E-08	1.14E-06
PLEKHF1	-1.509361257	1.718668372	29.52429276	5.52E-08	1.14E-06
DYRK1A	1.103761389	1.687198951	29.47326536	5.67E-08	1.17E-06
DMXL2	1.480612668	2.166572667	29.46563338	5.69E-08	1.17E-06
ETFA	-0.70012979	3.423445454	29.46315814	5.70E-08	1.17E-06
MON2	1.31020628	1.236960907	29.43590809	5.78E-08	1.19E-06
ATP2A2	1.217911551	1.508427916	29.38293609	5.94E-08	1.22E-06
PFDN6	-1.073248246	3.299826573	29.37339437	5.97E-08	1.22E-06
BORCS6	-1.167999839	2.254758625	29.35397508	6.03E-08	1.24E-06
RHOG	-1.148856902	6.47357007	29.32778504	6.11E-08	1.25E-06
DOCK11	1.11482578	1.865269374	29.30394497	6.19E-08	1.27E-06
KIAA0930	-0.951239729	3.749467011	29.29881887	6.20E-08	1.27E-06
H2AFZ	-0.922829865	5.498020241	29.28152122	6.26E-08	1.28E-06
BAG1	-2.909488189	7.116171065	29.27866201	6.27E-08	1.28E-06
SIPA1L1	1.226113591	2.36208467	29.25392126	6.35E-08	1.29E-06
PTCRA	-2.955951618	2.219317702	29.24112222	6.39E-08	1.30E-06
GYPC	-3.231135893	9.88441203	29.23993738	6.39E-08	1.30E-06
KLRF1	-1.751526624	2.677153823	29.22612336	6.44E-08	1.31E-06
ZNF467	-1.677217052	3.905936802	29.20993316	6.49E-08	1.32E-06
EIF3I	-1.107141676	4.460705733	29.18570296	6.58E-08	1.33E-06
PHPT1	-1.497534125	3.123272513	29.17226658	6.62E-08	1.34E-06
UTRN	1.597935927	2.025124714	29.15849829	6.67E-08	1.35E-06
LYSMD2	-1.396024266	3.354620143	29.15304014	6.69E-08	1.35E-06
MRPL22	-1.391534703	2.002473259	29.11831634	6.81E-08	1.37E-06
YIPF2	-1.360730727	2.26470196	29.10645724	6.85E-08	1.38E-06
TRAPPC3	-0.778233797	3.421717913	29.08805001	6.92E-08	1.39E-06
TMEM101	-1.346851378	2.72127403	29.07047782	6.98E-08	1.40E-06
POLL	-1.463717779	3.451032044	29.06630768	6.99E-08	1.40E-06
YDJC	-1.661328846	2.137191867	29.03263089	7.12E-08	1.43E-06
PSMB5	-1.164953103	2.809201338	29.02634497	7.14E-08	1.43E-06
HNRNPA0	0.840440389	2.327229134	29.02572671	7.14E-08	1.43E-06
REEP5	-1.206898487	4.01314768	28.98952381	7.28E-08	1.46E-06
ALDOA	-1.261748324	7.781538589	28.97420787	7.33E-08	1.47E-06
AGTRAP	-1.43494222	5.778987855	28.92467641	7.52E-08	1.50E-06
KMT2D	1.350509698	2.267784863	28.92011385	7.54E-08	1.50E-06
DUSP1	-2.194583546	6.158636156	28.91635485	7.56E-08	1.51E-06
CFP	-1.30172473	6.060648394	28.89242906	7.65E-08	1.52E-06
NME1-NME2	-2.340998811	5.723436614	28.88038454	7.70E-08	1.53E-06
CIB1	-0.897223417	4.224199336	28.8702908	7.74E-08	1.54E-06
SS18L2	-1.732019683	3.303553551	28.84166421	7.85E-08	1.56E-06
SDF2L1	-1.720072532	2.348319139	28.82017022	7.94E-08	1.57E-06
BLVRA	-1.223193187	3.564757663	28.80101972	8.02E-08	1.59E-06
MT-ND4	-3.399456859	11.4076985	28.78870346	8.07E-08	1.60E-06
SKP1	-0.973492311	5.935868799	28.75730848	8.20E-08	1.62E-06
SEC24C	0.831181402	2.505284479	28.75476235	8.21E-08	1.62E-06
PSMA5	-0.848545702	4.023551219	28.71202059	8.40E-08	1.66E-06
ATG4D	-1.442796196	2.936553971	28.70695233	8.42E-08	1.66E-06
TOMM22	-1.246944985	3.136843094	28.70672371	8.42E-08	1.66E-06
BLVRB	-3.666619201	7.986781878	28.70260357	8.44E-08	1.66E-06
MT-CO2	-3.332939086	12.41848954	28.69490407	8.47E-08	1.66E-06
C12orf54	-2.93115903	0.765578664	28.68931529	8.50E-08	1.67E-06
SMIM5	-3.867404939	2.545449129	28.66963409	8.58E-08	1.68E-06
GLS	1.252061918	1.837808939	28.65255007	8.66E-08	1.70E-06
SHISA4	-3.004610955	2.496742239	28.63610043	8.73E-08	1.71E-06
CLEC4D	-2.89536853	2.650735259	28.616432	8.82E-08	1.72E-06
TXNL1	-0.921190176	2.859751564	28.58530975	8.97E-08	1.75E-06
HMOX2	-0.759307514	3.789967317	28.57977693	8.99E-08	1.75E-06
CHCHD8	-1.149365066	2.883632737	28.57845245	9.00E-08	1.75E-06
KLHL14	3.057056036	0.624039662	28.55043196	9.13E-08	1.78E-06
TBC1D5	1.466311382	1.075838765	28.54281316	9.16E-08	1.78E-06
RPS7	-2.269869928	7.69942287	28.52849787	9.23E-08	1.79E-06
BAZ1B	1.275376863	1.3408717	28.52601014	9.24E-08	1.79E-06
CLNS1A	-0.831818449	3.529259103	28.51649994	9.29E-08	1.80E-06
VIM	-0.957739818	7.51719671	28.50089607	9.37E-08	1.81E-06
ADCY7	1.195446342	2.728429396	28.49504182	9.39E-08	1.82E-06
KDM2A	1.028151328	2.830322071	28.49154056	9.41E-08	1.82E-06
ZC3H11A	0.937654684	2.811468615	28.45966568	9.57E-08	1.85E-06
SCAF11	1.094877085	2.445229624	28.45903976	9.57E-08	1.85E-06
LNPEP	1.467947502	1.035016826	28.40618212	9.84E-08	1.89E-06
ATHL1	1.043352145	4.008609129	28.33296845	1.02E-07	1.97E-06
FAM3C	2.035102022	1.28880208	28.32915228	1.02E-07	1.97E-06
STRA13	-1.558190717	2.643638062	28.32690618	1.02E-07	1.97E-06
NPEPPS	1.156697201	2.855499238	28.32490404	1.03E-07	1.97E-06
DDAH2	-1.444509861	3.242323454	28.31491149	1.03E-07	1.98E-06
NFE2	-1.81889014	6.309328342	28.28724115	1.05E-07	2.00E-06
RPS4X	-1.838648061	8.828915865	28.28267166	1.05E-07	2.01E-06
STAT6	1.221811879	4.865025139	28.27127711	1.05E-07	2.01E-06
RPS18	-2.220350675	9.641852151	28.26771254	1.06E-07	2.02E-06
ADSL	-0.983505126	2.962153467	28.26541467	1.06E-07	2.02E-06
NAXE	-1.649451297	3.207353419	28.25832512	1.06E-07	2.02E-06
LSM6	-1.784151354	3.704975337	28.24426711	1.07E-07	2.04E-06
HSPB1	-1.682982569	3.879817811	28.23921588	1.07E-07	2.04E-06
C19orf70	-1.659911126	3.100076304	28.21789667	1.08E-07	2.06E-06
ANAPC16	-1.090998046	4.577616813	28.21380163	1.09E-07	2.06E-06
LINC00493	-1.98718148	4.585090652	28.21174714	1.09E-07	2.06E-06
KLF13	0.90319542	2.924782801	28.21048766	1.09E-07	2.06E-06
CSAD	1.202646232	2.566293622	28.20267347	1.09E-07	2.07E-06
RPS29	-2.377311846	10.47737697	28.19832064	1.09E-07	2.07E-06
UHMK1	1.281338708	1.259618776	28.19458095	1.10E-07	2.07E-06
RPL26L1	-2.040835708	2.504049116	28.18172698	1.10E-07	2.08E-06
UBR5	0.936117629	2.089978532	28.18010533	1.11E-07	2.08E-06
FAM200B	-2.284854807	3.867279865	28.1443427	1.13E-07	2.12E-06
METTL5	-1.850812868	2.60265977	28.13953189	1.13E-07	2.12E-06
PARP4	1.113751742	2.062398244	28.10899955	1.15E-07	2.15E-06
EPB41	1.208947563	3.188122824	28.1066243	1.15E-07	2.16E-06
HNRNPU	1.410580295	3.669587289	28.10449185	1.15E-07	2.16E-06
SURF2	-1.610322698	2.381541186	28.09620557	1.15E-07	2.16E-06
CTC1	1.018245658	2.40844223	28.08023545	1.16E-07	2.18E-06
JMJD1C	1.143407636	2.675514863	28.03381311	1.19E-07	2.23E-06
MGAT5	1.37593344	1.203461032	28.02153649	1.20E-07	2.24E-06
HIST2H2AA3	-2.17690122	5.23901222	28.02097249	1.20E-07	2.24E-06
FAM162A	-1.317253753	2.573811831	28.02085036	1.20E-07	2.24E-06
EML3	0.718118213	2.826417134	28.01157588	1.21E-07	2.25E-06
ARAP1	0.972751303	4.581722899	28.01078067	1.21E-07	2.25E-06
PFN1	-0.969947636	7.72661724	27.99832406	1.21E-07	2.26E-06
FCMR	1.381663523	4.435367781	27.99432579	1.22E-07	2.26E-06
PIK3CD	0.808119867	3.966556168	27.98152491	1.22E-07	2.27E-06
UBE2M	-1.140073264	3.703276824	27.97819418	1.23E-07	2.27E-06
RFXANK	-2.179269017	5.011779869	27.97619878	1.23E-07	2.27E-06
ADAP1	-1.072875062	3.58812712	27.9602992	1.24E-07	2.29E-06
PTPRJ	1.215470971	2.16664035	27.91222528	1.27E-07	2.35E-06
TNKS2	1.191882088	1.373833491	27.90628927	1.27E-07	2.35E-06
CCDC94	-1.168967786	2.431314008	27.9001092	1.28E-07	2.36E-06
BAZ2A	1.364780038	2.693300642	27.88882482	1.28E-07	2.37E-06
PDCD2	-1.602494104	3.337163975	27.88567887	1.29E-07	2.37E-06
RPS3	-2.310004282	10.13961294	27.88148901	1.29E-07	2.37E-06
TM9SF2	1.038187697	3.347800801	27.87941307	1.29E-07	2.37E-06
PHB	-0.932019904	3.44637137	27.87862107	1.29E-07	2.37E-06
ARID4B	1.24831017	1.568841215	27.8784805	1.29E-07	2.37E-06
PRR5	-1.510016389	2.80888426	27.87402563	1.29E-07	2.37E-06
TXNDC9	-1.626489937	2.237317314	27.84450792	1.31E-07	2.41E-06
RGCC	-2.099480522	3.434858558	27.83768527	1.32E-07	2.41E-06
HBB	-3.789948814	19.52440306	27.80455739	1.34E-07	2.45E-06
MT2A	-2.107608136	4.331679591	27.80132152	1.34E-07	2.45E-06
ATP2A3	0.794732496	4.002199312	27.78969199	1.35E-07	2.47E-06
STX8	-1.295799289	3.623518258	27.77738715	1.36E-07	2.48E-06
IAH1	-1.725376378	3.010736713	27.77643526	1.36E-07	2.48E-06
HMBS	-3.059443928	3.458114457	27.7732174	1.36E-07	2.48E-06
CUL4B	1.072839399	1.614739292	27.74951179	1.38E-07	2.51E-06
FOXO1	1.353710185	1.190105311	27.73910597	1.39E-07	2.52E-06
GLG1	1.085684668	2.179339591	27.73707633	1.39E-07	2.52E-06
RP11-205M20.3	-2.119625287	3.538560799	27.73551683	1.39E-07	2.52E-06
RPP21	-1.581258041	3.437646147	27.72903098	1.40E-07	2.53E-06
IGFLR1	-1.540086791	4.710121545	27.72445941	1.40E-07	2.53E-06
ATM	1.579801814	2.381207949	27.72164012	1.40E-07	2.53E-06
AK1	-2.888634664	4.033564562	27.72043309	1.40E-07	2.53E-06
TMEM208	-1.494896869	3.457529744	27.69261989	1.42E-07	2.56E-06
DPCD	-2.38212575	1.708868263	27.6685744	1.44E-07	2.59E-06
RP11-231C14.4	1.266125063	2.391017094	27.65932066	1.45E-07	2.60E-06
RPL37A	-1.965903243	10.22017393	27.6525567	1.45E-07	2.61E-06
GNG11	-2.677023144	3.865904212	27.62616199	1.47E-07	2.64E-06
BCL2	1.585455898	1.318937985	27.5963577	1.49E-07	2.68E-06
NCKAP1L	1.069542294	2.934912856	27.58512563	1.50E-07	2.70E-06
DIP2A	1.19586038	1.615398861	27.58058511	1.51E-07	2.70E-06
AKAP13	1.152416104	2.947928582	27.57709579	1.51E-07	2.70E-06
IER2	-1.156027916	4.276466722	27.57669883	1.51E-07	2.70E-06
CERS4	-1.34838562	2.707864537	27.56656056	1.52E-07	2.71E-06
EIF3A	1.317717777	2.586826862	27.5437019	1.54E-07	2.74E-06
CMTM2	-1.846380835	7.43414348	27.54199211	1.54E-07	2.74E-06
IKZF3	1.81625804	1.303696693	27.52567578	1.55E-07	2.76E-06
ATG16L2	0.944901303	5.489681172	27.52230759	1.55E-07	2.76E-06
PSMA3	-1.101962777	3.721682923	27.4926501	1.58E-07	2.80E-06
SP3	0.878788116	2.358943167	27.47272024	1.59E-07	2.83E-06
CNPY3	-0.866114155	5.57565151	27.46275899	1.60E-07	2.84E-06
RBCK1	-0.939440007	4.208012804	27.45923729	1.60E-07	2.85E-06
LENG8	1.308984396	3.626705666	27.45391273	1.61E-07	2.85E-06
RPS12	-2.331396167	10.26361718	27.45192273	1.61E-07	2.85E-06
HIVEP2	1.504716734	1.024771281	27.44714089	1.61E-07	2.86E-06
CST7	-1.774897678	6.326464057	27.43894835	1.62E-07	2.86E-06
MAN2A1	1.268290976	1.23414164	27.43329177	1.63E-07	2.87E-06
HLA-DPB1	-1.453081842	6.995026555	27.41540184	1.64E-07	2.89E-06
NUP50	0.993849196	2.371333776	27.37865782	1.67E-07	2.95E-06
PI3	-2.182481753	6.842379955	27.37636357	1.67E-07	2.95E-06
ABCA6	3.442766876	0.64914858	27.36715103	1.68E-07	2.96E-06
QARS	-1.237734982	5.019608314	27.3587637	1.69E-07	2.97E-06
TMEM256	-2.590743501	3.78208168	27.35168098	1.70E-07	2.98E-06
JUNB	-1.570577337	5.15620686	27.34950097	1.70E-07	2.98E-06
TBCB	-0.935461471	4.32611591	27.34140188	1.71E-07	2.99E-06
RPUSD1	-1.180242613	1.983824887	27.3408303	1.71E-07	2.99E-06
IFI6	-2.847745838	5.736534961	27.33718895	1.71E-07	2.99E-06
RPS6KA3	0.996772689	1.818003024	27.31293421	1.73E-07	3.02E-06
BAZ2B	1.532146777	1.777289953	27.29258025	1.75E-07	3.05E-06
ATF7IP	1.130084917	1.503898523	27.284792	1.76E-07	3.06E-06
TPGS1	-2.109371623	1.524331344	27.28282263	1.76E-07	3.06E-06
CCND3	-0.702735141	5.072274165	27.25971133	1.78E-07	3.10E-06
RPS3A	-2.964877246	9.160690303	27.25715084	1.78E-07	3.10E-06
FKBP1B	-2.93700452	1.843063066	27.25027198	1.79E-07	3.11E-06
PMVK	-1.207114932	2.701925852	27.24333647	1.79E-07	3.11E-06
C9orf142	-1.332890349	3.862069795	27.24322281	1.79E-07	3.11E-06
ITGB1BP1	-1.447405827	3.435075524	27.24180233	1.80E-07	3.11E-06
BEX3	-1.678610173	2.39845908	27.24077871	1.80E-07	3.11E-06
LPIN2	1.256445384	2.232616973	27.23333451	1.80E-07	3.12E-06
AK6	-0.941920705	3.091565818	27.22764195	1.81E-07	3.13E-06
TACC1	1.138311216	2.213120933	27.21672002	1.82E-07	3.14E-06
EMC10	-0.770689884	3.131720062	27.21660787	1.82E-07	3.14E-06
TIMP1	-1.144752988	5.754487785	27.20798013	1.83E-07	3.15E-06
ADAR	1.125259595	4.017531121	27.20398123	1.83E-07	3.15E-06
MIIP	-1.960944738	3.839924511	27.19160524	1.84E-07	3.17E-06
PARP1	1.192088208	2.151538392	27.17120368	1.86E-07	3.20E-06
PF4	-2.637715571	6.718440269	27.16379594	1.87E-07	3.21E-06
RAB4B	-0.909818951	4.183951033	27.15350968	1.88E-07	3.23E-06
MLST8	-1.488787486	2.468804067	27.14903976	1.88E-07	3.23E-06
RAPGEF3	3.40790782	0.859128595	27.1113205	1.92E-07	3.29E-06
ACOT8	-1.214173056	2.736291583	27.11110591	1.92E-07	3.29E-06
PLEKHO1	-0.855605098	5.080232003	27.10953124	1.92E-07	3.29E-06
EIF2D	-1.329795919	2.939608276	27.09297424	1.94E-07	3.31E-06
PDZK1IP1	-3.122000124	6.20385856	27.08392543	1.95E-07	3.33E-06
ZNF32	-1.961288719	2.732245056	27.05681809	1.98E-07	3.37E-06
METRN	-3.798805341	1.797100214	27.04025758	1.99E-07	3.40E-06
LY6E	-2.079564649	5.586089369	27.03002697	2.00E-07	3.41E-06
PYURF	-1.184783531	3.030327624	27.02225301	2.01E-07	3.42E-06
USP34	1.169170919	2.516223003	27.00896944	2.03E-07	3.44E-06
SRRM1	1.031603378	2.163598679	27.00350074	2.03E-07	3.45E-06
LAMP1	0.951645862	3.153547563	26.96137819	2.08E-07	3.52E-06
DPM2	-2.606497012	4.586597717	26.95687599	2.08E-07	3.53E-06
TRAPPC10	1.02295384	1.887707911	26.94194425	2.10E-07	3.55E-06
15-Sep	-1.055482406	4.899870082	26.9381244	2.10E-07	3.55E-06
STK16	-1.536678237	3.228735779	26.91356261	2.13E-07	3.60E-06
SETD2	1.100201997	1.645596301	26.91019004	2.13E-07	3.60E-06
HSPB11	-1.803114744	2.909039151	26.89235846	2.15E-07	3.63E-06
COX16	-1.981341646	2.706153915	26.89209263	2.15E-07	3.63E-06
TMEM261	-2.308009955	2.832419756	26.86630985	2.18E-07	3.67E-06
MEF2C	1.37216736	1.459670953	26.85695895	2.19E-07	3.69E-06
ALOX5AP	-1.429284824	7.465339962	26.85395906	2.19E-07	3.69E-06
ACOT13	-1.877488405	2.283847499	26.83371638	2.22E-07	3.73E-06
RP11-884K10.5	-2.29336249	4.413100571	26.82466273	2.23E-07	3.74E-06
SMUG1	-1.46429961	2.551610157	26.81869138	2.23E-07	3.75E-06
ZNF394	-0.954821533	2.946122362	26.81828822	2.24E-07	3.75E-06
RASSF7	-1.808132624	2.599262159	26.78420868	2.27E-07	3.81E-06
ARHGEF1	0.870158292	4.892734152	26.76889316	2.29E-07	3.84E-06
RNF38	1.106473736	1.450040145	26.76511953	2.30E-07	3.84E-06
YIF1A	-1.262424303	2.582820213	26.73679471	2.33E-07	3.89E-06
DHX9	0.750082541	2.821097549	26.69483098	2.38E-07	3.98E-06
FCGRT	-0.959018978	6.25122037	26.68758287	2.39E-07	3.99E-06
SSBP4	-1.128073095	3.635173606	26.68316542	2.40E-07	3.99E-06
PSMB9	-1.105968901	6.437754294	26.66737099	2.42E-07	4.02E-06
MT-CO3	-2.781890256	11.83318786	26.65248458	2.44E-07	4.05E-06
B3GNT8	-1.642008278	3.65909161	26.64385937	2.45E-07	4.06E-06
AUP1	-0.802592517	4.505921639	26.6392628	2.45E-07	4.07E-06
ECI1	-1.629781961	2.734282698	26.63647086	2.46E-07	4.07E-06
LILRA5	-1.804557765	6.314209713	26.62302682	2.47E-07	4.10E-06
MVB12A	-1.034268389	2.65360965	26.60016365	2.50E-07	4.14E-06
MAPK13	0.879365584	2.193173466	26.59641448	2.51E-07	4.15E-06
DDIT3	-1.8351041	3.388349215	26.58905017	2.52E-07	4.16E-06
PIGR	3.610296468	0.653119297	26.57679445	2.53E-07	4.18E-06
VPS29	-1.259810957	4.494889145	26.55683621	2.56E-07	4.22E-06
USP9X	1.212828232	1.617502512	26.53663942	2.59E-07	4.26E-06
MBNL1	0.974832092	2.989758826	26.48117345	2.66E-07	4.38E-06
C18orf32	-1.728080308	3.555270917	26.45378981	2.70E-07	4.44E-06
EIF4A1	-0.692620979	6.046680607	26.44114552	2.72E-07	4.47E-06
AHSP	-4.714602046	8.189824632	26.4381728	2.72E-07	4.47E-06
ADNP	1.060350707	1.597157245	26.43235887	2.73E-07	4.48E-06
PIM3	-1.261703882	3.295810335	26.43072064	2.73E-07	4.48E-06
FAM96A	-1.781472592	3.624609375	26.4282549	2.74E-07	4.48E-06
TEN1	-2.304938784	2.888819484	26.42075406	2.75E-07	4.50E-06
ARPC1A	-1.509410833	3.725146177	26.41678943	2.75E-07	4.50E-06
EGFL7	-2.265154189	1.037656194	26.40339743	2.77E-07	4.53E-06
SNRNP70	1.016887193	3.955690666	26.40135726	2.77E-07	4.53E-06
KDM7A	1.23334029	1.258419774	26.39048554	2.79E-07	4.55E-06
POLR2B	0.927625282	2.390298395	26.37849245	2.81E-07	4.58E-06
EBP	-1.292668284	2.830027136	26.35641871	2.84E-07	4.62E-06
BSCL2	-1.822969815	2.415048382	26.35560065	2.84E-07	4.62E-06
SRSF11	1.046252657	2.968266672	26.35483989	2.84E-07	4.62E-06
PDCD5	-1.568994507	3.158302396	26.35351356	2.84E-07	4.62E-06
FAM173A	-2.041388198	2.047962271	26.35281915	2.84E-07	4.62E-06
PPP1CA	-0.725314767	5.582513946	26.35081035	2.85E-07	4.62E-06
FAM120A	0.87222847	2.525864143	26.35024711	2.85E-07	4.62E-06
CD7	-1.434438284	4.286996562	26.34322405	2.86E-07	4.63E-06
PLEKHJ1	-1.610197158	3.626144394	26.33594761	2.87E-07	4.64E-06
AKR1C3	-1.599796599	1.53593472	26.31477928	2.90E-07	4.69E-06
HERC3	1.117785657	1.820414606	26.30589209	2.91E-07	4.71E-06
PREX1	0.993299274	3.832224902	26.2919677	2.94E-07	4.74E-06
PGLYRP1	-2.266424293	4.783986534	26.26124556	2.98E-07	4.81E-06
NDUFV2	-1.279930943	3.818928078	26.26017895	2.98E-07	4.81E-06
BACH1	1.105567669	2.430101698	26.25181192	3.00E-07	4.82E-06
EIF3L	-1.085383555	6.504631951	26.24762712	3.00E-07	4.83E-06
MCTS1	-1.559364034	2.957100279	26.22425316	3.04E-07	4.89E-06
TMEM43	0.950139356	2.615334382	26.21286442	3.06E-07	4.91E-06
TMEM131	1.21340248	1.429924477	26.19153238	3.09E-07	4.96E-06
STUB1	-1.082178606	3.978535508	26.15203743	3.16E-07	5.06E-06
ZNF480	-1.889497736	1.850319084	26.14352854	3.17E-07	5.08E-06
COPA	1.149966322	2.467409016	26.13496812	3.18E-07	5.10E-06
FAM111A	0.87752863	2.064303969	26.1071467	3.23E-07	5.17E-06
RPS27L	-2.15673678	3.143067203	26.10538826	3.23E-07	5.17E-06
TSTA3	-3.86934827	6.060957247	26.09660319	3.25E-07	5.18E-06
SELENBP1	-4.115734073	6.423879423	26.09519636	3.25E-07	5.18E-06
DOCK10	1.141874489	1.877839516	26.08888704	3.26E-07	5.20E-06
ESD	-0.89879846	3.676067451	26.08415061	3.27E-07	5.21E-06
MRPS28	-1.854606846	2.567483754	26.0794116	3.28E-07	5.21E-06
BIRC3	1.262352963	1.915873744	26.07426597	3.29E-07	5.22E-06
RANBP2	1.220308171	1.286007078	26.07379776	3.29E-07	5.22E-06
CDC42SE2	0.722115645	3.14228754	26.07143103	3.29E-07	5.22E-06
RSL1D1	-0.803734983	3.684364932	26.0177067	3.38E-07	5.37E-06
SEC16A	0.887954854	2.007890279	26.01546914	3.39E-07	5.37E-06
RNF130	-1.05384549	5.329548778	26.01394421	3.39E-07	5.37E-06
PCMTD2	1.130390031	1.474634591	26.01190367	3.39E-07	5.37E-06
CTNNBIP1	-1.601537742	2.17009924	26.00407873	3.41E-07	5.39E-06
MYL4	-3.508469806	6.401579267	25.99001722	3.43E-07	5.42E-06
MGST1	-2.072259589	2.937527431	25.9895636	3.43E-07	5.42E-06
MXD4	-2.127819021	3.941837286	25.98136934	3.45E-07	5.43E-06
C8orf76	-1.163231161	1.995189704	25.98021678	3.45E-07	5.43E-06
GP9	-2.289361462	2.863946025	25.97173667	3.46E-07	5.45E-06
PIKFYVE	1.532350146	0.886273183	25.95425182	3.50E-07	5.50E-06
PRR13	-0.936981699	6.436996132	25.93805308	3.53E-07	5.54E-06
APOD	3.786039632	0.670043868	25.91754834	3.56E-07	5.60E-06
TMEM223	-1.680390059	1.645493283	25.90489429	3.59E-07	5.62E-06
HEBP1	-1.342783143	2.668484862	25.90487548	3.59E-07	5.62E-06
WASHC4	1.148332355	1.688488094	25.88892144	3.62E-07	5.67E-06
EMC4	-0.787665045	3.283601389	25.87812075	3.64E-07	5.69E-06
STAT3	1.123921546	3.391428718	25.86581361	3.66E-07	5.72E-06
GPS2	-0.800737983	4.188624739	25.85720649	3.68E-07	5.74E-06
HINT2	-1.41975325	2.621813951	25.8546442	3.68E-07	5.74E-06
PDE4B	0.980418505	1.92954282	25.85441213	3.68E-07	5.74E-06
AAMDC	-1.535790499	1.753179405	25.84136045	3.71E-07	5.78E-06
MRPL28	-0.790920642	3.403363345	25.83795125	3.71E-07	5.78E-06
PCSK1N	-3.836381024	1.34015688	25.82521543	3.74E-07	5.82E-06
MRPL37	-1.060735877	2.632931352	25.81503145	3.76E-07	5.84E-06
TRIP12	0.946090774	2.673183776	25.78853211	3.81E-07	5.92E-06
BLOC1S2	-1.189837819	3.485474167	25.78208836	3.82E-07	5.93E-06
SFT2D1	-1.450179848	3.702005327	25.76581646	3.85E-07	5.98E-06
C11orf1	-2.510864599	2.663726463	25.76125954	3.86E-07	5.99E-06
CCDC167	-2.200552167	3.11216999	25.75566166	3.87E-07	6.00E-06
MINK1	1.084457402	2.254937403	25.71745304	3.95E-07	6.12E-06
CSDE1	0.780029323	4.050749981	25.70066287	3.99E-07	6.17E-06
PHOSPHO1	-1.83639477	6.516416722	25.68379997	4.02E-07	6.21E-06
FRYL	1.146213719	1.363975608	25.67800164	4.03E-07	6.23E-06
CWC15	-1.002721872	2.597934213	25.6543794	4.08E-07	6.30E-06
LSM2	-1.862222995	3.252798484	25.65430975	4.08E-07	6.30E-06
CBL	1.254499282	1.491197105	25.65106964	4.09E-07	6.30E-06
BOLA3	-2.319084233	2.20690721	25.64534179	4.10E-07	6.31E-06
SFI1	0.834484687	2.47331222	25.64286928	4.11E-07	6.32E-06
TANGO2	-1.065643602	4.079980784	25.62284465	4.15E-07	6.38E-06
CLASRP	0.899305896	3.244152502	25.60994321	4.18E-07	6.42E-06
MOB2	-1.054217581	3.469834578	25.58852875	4.23E-07	6.48E-06
TTC3	1.17033272	1.605591282	25.57398681	4.26E-07	6.53E-06
DUS1L	-1.13077849	3.724864241	25.56732043	4.27E-07	6.54E-06
ZNRD1	-1.165526685	3.400927788	25.54799598	4.32E-07	6.60E-06
SMIM7	-0.958914267	3.363147085	25.54279123	4.33E-07	6.62E-06
ATP5F1	-0.766641251	5.247839906	25.5345557	4.35E-07	6.64E-06
FUOM	-1.77263024	2.302736406	25.52203037	4.37E-07	6.68E-06
EXOSC1	-1.195124927	3.224511954	25.51694863	4.39E-07	6.69E-06
AFF4	1.514646532	0.902380774	25.49423904	4.44E-07	6.76E-06
PQBP1	-1.181350658	4.14272736	25.49402681	4.44E-07	6.76E-06
HNRNPK	1.234890636	5.062826577	25.4642488	4.51E-07	6.86E-06
CD2BP2	-0.668290443	3.676395189	25.4380621	4.57E-07	6.94E-06
CAMTA1	-1.646986396	2.853644592	25.43695392	4.57E-07	6.94E-06
ADAM19	1.041291009	2.032606323	25.43620959	4.57E-07	6.94E-06
SLC25A37	-3.29757813	10.12214911	25.4334534	4.58E-07	6.95E-06
FNDC3A	1.426459487	0.967981387	25.40350644	4.65E-07	7.05E-06
PSMB10	-0.9581639	5.215244083	25.39063854	4.68E-07	7.09E-06
MRPL52	-1.748110731	4.181254236	25.36715575	4.74E-07	7.17E-06
MORC3	1.00597152	1.902579925	25.36102116	4.75E-07	7.19E-06
APAF1	1.085094878	1.898778743	25.35566936	4.77E-07	7.20E-06
ERCC1	-1.221880766	3.509065862	25.35520302	4.77E-07	7.20E-06
BATF3	-2.138874194	1.323358697	25.35237036	4.78E-07	7.21E-06
MYO1F	1.040192458	6.021195302	25.35041496	4.78E-07	7.21E-06
PARL	-0.851446922	2.714364342	25.3426869	4.80E-07	7.23E-06
ITCH	1.040963847	1.686882877	25.34245448	4.80E-07	7.23E-06
CCDC107	-1.49442408	2.861456735	25.31932439	4.86E-07	7.31E-06
STX16	0.770737526	2.851257691	25.31221673	4.88E-07	7.33E-06
FAM122B	1.130697135	1.409595024	25.29063876	4.93E-07	7.41E-06
PRDX6	-2.974973775	6.99985804	25.2873161	4.94E-07	7.41E-06
PSMD4	-0.863440525	5.048472814	25.26900704	4.99E-07	7.48E-06
UBN1	1.126857786	2.403145846	25.26262782	5.00E-07	7.50E-06
ZNF90	1.416447202	1.031887147	25.23547772	5.07E-07	7.60E-06
RASGRP3	1.962688557	1.131624165	25.21491004	5.13E-07	7.67E-06
YIF1B	-0.98963987	3.381100857	25.20210852	5.16E-07	7.72E-06
SUSD3	-1.317153111	3.115131558	25.19160689	5.19E-07	7.75E-06
VPRBP	1.279176388	1.174220116	25.19114105	5.19E-07	7.75E-06
PTRH2	-1.075590104	2.192394106	25.17459816	5.24E-07	7.80E-06
TNFRSF12A	-2.337037392	1.743695815	25.17456112	5.24E-07	7.80E-06
FBXL15	-2.372772553	1.45423072	25.15495763	5.29E-07	7.88E-06
PTPN11	1.280185021	1.146445724	25.14924273	5.31E-07	7.89E-06
GNB2	-1.235818294	6.717618412	25.14397711	5.32E-07	7.91E-06
PLCG1	1.005673016	2.542945197	25.14314214	5.32E-07	7.91E-06
ZNF787	-1.301865859	2.27482189	25.13184608	5.35E-07	7.94E-06
TUBB1	1.231737481	2.525142143	25.13113696	5.36E-07	7.94E-06
SSBP1	-1.12402791	4.261168121	25.10489196	5.43E-07	8.05E-06
SEMA4B	0.972903	2.672598358	25.08114345	5.50E-07	8.14E-06
ICT1	-1.105216519	2.266734925	25.07207585	5.52E-07	8.17E-06
HN1	-1.193952565	5.771568984	25.06878684	5.53E-07	8.18E-06
CTC-454I21.3	2.340501959	0.409291208	25.05570599	5.57E-07	8.23E-06
EPB42	-3.299569393	4.350625561	25.04749969	5.59E-07	8.26E-06
CHMP5	-1.073221524	2.991266641	25.04171455	5.61E-07	8.28E-06
UBR2	1.007616986	2.040048982	25.00775495	5.71E-07	8.42E-06
HAGH	-3.111712428	6.499055085	25.00480458	5.72E-07	8.42E-06
RAC1	-0.851167756	5.542028239	24.99212504	5.76E-07	8.47E-06
CLEC4A	-1.424788701	4.399534068	24.97955879	5.79E-07	8.52E-06
NDUFB5	-1.006960472	3.261421966	24.96800866	5.83E-07	8.57E-06
TGOLN2	1.236433725	3.062066546	24.88896388	6.07E-07	8.92E-06
CD320	-1.363268116	2.187667473	24.88342993	6.09E-07	8.94E-06
SLC12A6	1.444613343	2.301153576	24.8787801	6.11E-07	8.95E-06
TEAD2	3.162469766	0.67926071	24.87100991	6.13E-07	8.98E-06
SEL1L	1.255778799	1.473685908	24.86510653	6.15E-07	9.00E-06
HNMT	-1.949383745	2.557991132	24.85018818	6.20E-07	9.06E-06
EIF3M	-1.179511544	5.2276148	24.84861483	6.20E-07	9.07E-06
EMC3	-2.855018819	6.633238242	24.84715659	6.21E-07	9.07E-06
MYEOV2	-1.949657749	2.867046302	24.82024935	6.29E-07	9.19E-06
CTCF	1.01157769	1.69319839	24.81725572	6.30E-07	9.19E-06
ZNF770	1.375311516	1.013298	24.78418851	6.41E-07	9.34E-06
HBD	-4.845188968	8.324412935	24.76800812	6.47E-07	9.42E-06
ABHD14A	-1.40701693	2.071070638	24.76551656	6.47E-07	9.42E-06
HPS1	-2.121687571	4.857582771	24.75161826	6.52E-07	9.48E-06
ACTN1	1.266013757	3.616519603	24.73726671	6.57E-07	9.55E-06
YBX1	-2.044353887	7.713685004	24.70637673	6.68E-07	9.69E-06
ARID1B	1.344478176	1.075737187	24.68824819	6.74E-07	9.78E-06
IPO8	1.219600342	1.234125768	24.67857036	6.77E-07	9.82E-06
SEC61G	-1.468019158	4.227377387	24.65975284	6.84E-07	9.91E-06
LYRM4	-1.502699746	1.921575144	24.64064506	6.91E-07	1.00E-05
COBLL1	2.380253798	0.54009945	24.62843206	6.95E-07	1.01E-05
ATOX1	-1.588390885	4.053707356	24.61727889	6.99E-07	1.01E-05
PCGF5	-1.813536264	5.868984901	24.61681438	6.99E-07	1.01E-05
POLR2I	-2.095986215	3.507360673	24.56427314	7.19E-07	1.04E-05
PI4KA	0.852629547	2.280150319	24.56384905	7.19E-07	1.04E-05
SNRPF	-1.592007186	2.450580852	24.56179107	7.20E-07	1.04E-05
CKS2	-2.086788258	1.933949109	24.52971525	7.32E-07	1.05E-05
ABR	0.783540308	2.905222013	24.52265454	7.34E-07	1.06E-05
FOXJ3	1.165806734	1.277009166	24.50657253	7.41E-07	1.06E-05
TMEM30A	0.836994834	2.310602977	24.49560219	7.45E-07	1.07E-05
EDEM2	-0.773109245	2.922567502	24.48939624	7.47E-07	1.07E-05
USP19	0.865688288	2.199644767	24.43574463	7.68E-07	1.10E-05
PHF5A	-1.620124894	2.733882103	24.43442684	7.69E-07	1.10E-05
KIAA1967	0.900784409	2.908663483	24.43127414	7.70E-07	1.10E-05
WAPL	0.967980543	1.643835698	24.41535977	7.76E-07	1.11E-05
GMPR	-3.108732917	4.620327032	24.41269451	7.78E-07	1.11E-05
PLGRKT	-1.552485847	2.256823997	24.3963058	7.84E-07	1.12E-05
MBD6	0.937184064	3.064713417	24.36660269	7.96E-07	1.14E-05
SMAD4	1.08813988	1.823052117	24.35725187	8.00E-07	1.14E-05
TNIP2	-0.80390504	2.844230896	24.32441189	8.14E-07	1.16E-05
HMG20B	-0.898924327	2.811350077	24.29862165	8.25E-07	1.18E-05
6-Mar	0.836877693	2.183473172	24.28345026	8.32E-07	1.18E-05
MT-CYB	-3.131221968	10.5790759	24.25165692	8.45E-07	1.20E-05
TET2	1.276034535	1.363513616	24.25105979	8.46E-07	1.20E-05
MT1X	-1.658691566	2.88127332	24.24610266	8.48E-07	1.20E-05
MRPL32	-1.268726875	2.215472213	24.24469594	8.48E-07	1.20E-05
TMEM40	-2.503516529	2.328430251	24.24314281	8.49E-07	1.20E-05
GFER	-1.589797483	2.357044362	24.23937902	8.51E-07	1.21E-05
U2AF2	1.042535561	3.464666196	24.2356621	8.52E-07	1.21E-05
CDK2AP1	-1.246552145	2.768162431	24.22939949	8.55E-07	1.21E-05
FAM168B	0.962862978	1.709992922	24.22659751	8.56E-07	1.21E-05
BANK1	1.490347975	1.636374148	24.21287094	8.63E-07	1.22E-05
DCXR	-1.344861633	3.477975676	24.21129516	8.63E-07	1.22E-05
CD33	-1.266700361	3.748025844	24.20818795	8.65E-07	1.22E-05
HIST1H2BK	-1.262540647	4.70091476	24.20639418	8.65E-07	1.22E-05
FUS	1.105748556	4.321693036	24.20123528	8.68E-07	1.22E-05
USE1	-1.49144543	2.747155437	24.19839166	8.69E-07	1.22E-05
BRD4	0.828781681	2.070205442	24.19282641	8.72E-07	1.23E-05
TUBA1C	-0.929805888	3.065434346	24.18725624	8.74E-07	1.23E-05
ATP5SL	-0.95311993	2.498554636	24.18639462	8.74E-07	1.23E-05
ABHD2	1.298521189	2.508469993	24.16801856	8.83E-07	1.24E-05
SUMO1	-1.116356547	3.749403236	24.15912003	8.87E-07	1.24E-05
MTHFS	-1.71110585	4.20345807	24.15213926	8.90E-07	1.25E-05
CMC2	-1.578116884	2.577590914	24.15065456	8.91E-07	1.25E-05
MAP3K2	1.151604783	1.323753247	24.15040395	8.91E-07	1.25E-05
XCL2	-2.521348006	2.564744122	24.12873674	9.01E-07	1.26E-05
H2AFX	-1.299524553	1.576302273	24.12278822	9.04E-07	1.26E-05
SUN2	0.845682083	4.370700347	24.11107727	9.09E-07	1.27E-05
YWHAG	1.014952473	1.709582618	24.10937908	9.10E-07	1.27E-05
NR1H2	-0.702239652	3.367009541	24.09558207	9.17E-07	1.28E-05
BTAF1	1.317122116	1.350645722	24.09329828	9.18E-07	1.28E-05
PSMB6	-1.023353381	4.335891144	24.09048517	9.19E-07	1.28E-05
CAMP	-2.511715469	5.05805547	24.08999569	9.19E-07	1.28E-05
C4A	-4.61122979	4.147056204	24.08715836	9.21E-07	1.28E-05
MED23	1.151893565	1.328489477	24.08647074	9.21E-07	1.28E-05
MS4A1	1.363608603	3.088820806	24.0798578	9.24E-07	1.28E-05
PDE7A	0.950658086	2.336529673	24.05445751	9.36E-07	1.30E-05
TMEM120A	-1.37548287	4.435959507	24.05097203	9.38E-07	1.30E-05
C4orf3	-1.483813479	4.895766471	24.0383309	9.44E-07	1.31E-05
FUT7	-1.413638021	2.782216319	24.02847492	9.49E-07	1.31E-05
SOAT1	1.1421084	1.574043852	24.0229398	9.52E-07	1.32E-05
XPNPEP3	-2.121101775	3.194569209	24.0221721	9.52E-07	1.32E-05
RNF44	1.014670053	2.944092733	24.00446745	9.61E-07	1.33E-05
MRPL55	-1.126678881	2.92731601	24.00337762	9.62E-07	1.33E-05
SRCAP	0.959069323	1.776548254	23.98763308	9.70E-07	1.34E-05
MFF	-1.0191825	3.172385917	23.98267724	9.72E-07	1.34E-05
TSPYL2	1.337773835	1.628841154	23.98064901	9.73E-07	1.34E-05
ANTXR2	1.128359753	2.799511307	23.97151497	9.78E-07	1.35E-05
CLK2	0.788210109	2.39406181	23.94121836	9.93E-07	1.37E-05
HYOU1	1.080566751	1.441837164	23.94077247	9.93E-07	1.37E-05
SYNE1	1.1003896	2.177569928	23.93571435	9.96E-07	1.37E-05
MEGF6	1.139382166	1.395575583	23.9226282	1.00E-06	1.38E-05
WDFY4	1.206308028	2.097812298	23.91382002	1.01E-06	1.38E-05
PUM1	1.078919548	1.492351511	23.91014799	1.01E-06	1.38E-05
GPAA1	-1.400392471	3.371834033	23.89805272	1.02E-06	1.39E-05
MS4A3	-2.228186385	1.978139027	23.89157369	1.02E-06	1.40E-05
PSMG4	-1.350897362	1.817157103	23.88191308	1.02E-06	1.40E-05
CELSR1	2.644003309	0.597087855	23.87786998	1.03E-06	1.40E-05
FAM26F	-2.529494768	4.089089531	23.87161103	1.03E-06	1.41E-05
ST3GAL4	-1.608346534	3.419938453	23.86306599	1.03E-06	1.41E-05
SIPA1L3	1.775778977	0.952683923	23.85342675	1.04E-06	1.42E-05
RAD21	1.009286208	2.815931313	23.84933933	1.04E-06	1.42E-05
C4B	-4.665440343	4.169675916	23.84659053	1.04E-06	1.42E-05
CANX	0.995207713	2.920396704	23.84192903	1.05E-06	1.42E-05
NAPA	-0.815353576	4.547691234	23.83786359	1.05E-06	1.43E-05
LARP1	1.100537382	1.585430483	23.81626009	1.06E-06	1.44E-05
DDA1	-0.843723497	2.629234984	23.79008558	1.07E-06	1.46E-05
PKN2	1.149367248	1.53249914	23.78676715	1.08E-06	1.46E-05
HNRNPL	0.596093582	3.982080109	23.78360026	1.08E-06	1.46E-05
HNRNPA3	1.226952964	3.43169757	23.77782788	1.08E-06	1.46E-05
TAF1C	0.95228811	1.767850014	23.77772365	1.08E-06	1.46E-05
ADIPOR1	-2.415444807	7.537715864	23.77756277	1.08E-06	1.46E-05
JARID2	1.14013526	1.542580682	23.76610237	1.09E-06	1.47E-05
C17orf62	-0.963709569	5.747107688	23.76371461	1.09E-06	1.47E-05
PCF11	0.757944121	2.511313081	23.75382801	1.09E-06	1.48E-05
FCHSD2	1.158390059	1.803713927	23.7471126	1.10E-06	1.48E-05
LSM8	-1.373855636	2.641250638	23.73897216	1.10E-06	1.49E-05
TOLLIP	-1.503462891	3.481446962	23.72548509	1.11E-06	1.50E-05
NDUFAF2	-1.773787828	1.694397868	23.71776869	1.12E-06	1.50E-05
PFDN2	-1.271018274	3.177072266	23.71143979	1.12E-06	1.51E-05
SSR3	-1.316991662	3.416788256	23.68597261	1.13E-06	1.53E-05
NUDT22	-1.096989376	3.488633341	23.67871901	1.14E-06	1.53E-05
PRPF8	1.001429041	3.001702144	23.64628926	1.16E-06	1.56E-05
PRPF38B	0.897440461	1.994587632	23.61826625	1.17E-06	1.58E-05
PIGP	-1.894551081	2.039612085	23.61704296	1.18E-06	1.58E-05
NFATC3	0.935224938	1.740294884	23.60107509	1.19E-06	1.59E-05
BTBD6	-1.592737596	2.831473587	23.58207313	1.20E-06	1.60E-05
EMC7	-0.759610318	2.984433113	23.56861133	1.21E-06	1.61E-05
R3HCC1	-1.11426143	2.320160637	23.5645052	1.21E-06	1.62E-05
HIF1A	1.225422957	2.615718998	23.53355878	1.23E-06	1.64E-05
AIM1	1.005382608	1.869184304	23.52349837	1.23E-06	1.65E-05
FAM129A	1.414004071	3.013897021	23.52022947	1.24E-06	1.65E-05
VCP	0.934780157	3.131101121	23.47174634	1.27E-06	1.69E-05
ANKRD17	1.203695216	1.179244056	23.46100503	1.27E-06	1.70E-05
CPD	1.273399066	1.84994898	23.44657785	1.28E-06	1.71E-05
NADK	0.925058669	4.950068959	23.43101087	1.29E-06	1.72E-05
GLRX5	-3.068803479	4.60520012	23.42737262	1.30E-06	1.73E-05
DPH3	-1.576827672	2.158152567	23.40490827	1.31E-06	1.74E-05
COA6	-1.549066181	2.306398456	23.38358094	1.33E-06	1.76E-05
FRY	1.096083797	1.591848022	23.37724401	1.33E-06	1.77E-05
CYSTM1	-2.013991727	4.6610811	23.34712167	1.35E-06	1.79E-05
DOK2	-0.859898155	4.27579879	23.34203502	1.36E-06	1.80E-05
MAF1	-1.863742004	5.461294299	23.3241169	1.37E-06	1.81E-05
ADI1	-0.79650599	2.70744828	23.32029077	1.37E-06	1.82E-05
COMTD1	-2.15243536	1.53268052	23.31941212	1.37E-06	1.82E-05
NRM	-1.028213541	2.221919434	23.31693849	1.37E-06	1.82E-05
SUMO3	-0.768065896	2.858547357	23.30856383	1.38E-06	1.82E-05
OSTC	-1.508454762	3.295006627	23.30597225	1.38E-06	1.82E-05
DDX42	0.872876965	2.260620845	23.29897608	1.39E-06	1.83E-05
ARFGAP2	0.588752926	3.222553125	23.29595852	1.39E-06	1.83E-05
MALSU1	-1.193819899	2.455619885	23.27660271	1.40E-06	1.85E-05
KIAA0922	0.916871477	1.931785927	23.27620063	1.40E-06	1.85E-05
BACH2	1.829154211	0.806048226	23.23996674	1.43E-06	1.88E-05
SPSB3	-1.597439737	4.349167763	23.21078976	1.45E-06	1.91E-05
PDLIM2	-0.761020803	3.810445497	23.20149801	1.46E-06	1.92E-05
PNN	1.068052002	2.119037191	23.17228724	1.48E-06	1.94E-05
PIN4	-1.690121088	1.998625995	23.14629518	1.50E-06	1.97E-05
PBX2	0.915154765	3.734237424	23.14619573	1.50E-06	1.97E-05
MPEG1	1.399299088	4.022555207	23.14446444	1.50E-06	1.97E-05
RHOF	-1.15913247	3.066620106	23.12633593	1.52E-06	1.99E-05
PHKB	1.101991273	1.676332354	23.12108144	1.52E-06	1.99E-05
ZNF83	1.082565939	1.882504011	23.10534595	1.53E-06	2.01E-05
SLC39A10	1.317341405	1.138476957	23.09957453	1.54E-06	2.01E-05
LGALS2	-2.121982212	5.083092226	23.09490119	1.54E-06	2.01E-05
CNTNAP2	2.87746231	0.498609616	23.08649434	1.55E-06	2.02E-05
TMEM134	-1.564425972	3.252748768	23.06077836	1.57E-06	2.05E-05
RASA1	1.37184546	1.024673598	23.05643609	1.57E-06	2.05E-05
PDPK1	0.959745715	1.766262395	23.04909979	1.58E-06	2.06E-05
SDHD	-1.009363901	4.005178533	23.04554408	1.58E-06	2.06E-05
LEPROTL1	-1.066307122	3.880002592	23.0406805	1.59E-06	2.06E-05
CTD-2568A17.3	-1.531534214	2.029332376	23.0231798	1.60E-06	2.08E-05
CCNL2	0.769708748	3.181312828	23.00761917	1.61E-06	2.10E-05
DDRGK1	-0.764273233	2.660354778	23.0007677	1.62E-06	2.10E-05
PTEN	-1.331781292	4.630044197	22.94494069	1.67E-06	2.16E-05
ZMIZ2	1.051002227	2.303663452	22.91207632	1.70E-06	2.20E-05
KIAA1370	0.981367646	1.724092968	22.90214747	1.70E-06	2.21E-05
SEMA4D	0.752638733	3.858794249	22.89659071	1.71E-06	2.21E-05
SENP6	0.833973875	2.134820788	22.89652266	1.71E-06	2.21E-05
HACD4	-1.21863312	3.105552725	22.8928236	1.71E-06	2.21E-05
LRRC28	-1.379775245	1.820492579	22.8750839	1.73E-06	2.23E-05
NFATC1	1.237515452	1.439677555	22.85472657	1.75E-06	2.26E-05
BPTF	1.354351301	1.929675284	22.84122677	1.76E-06	2.27E-05
DHRS7	-0.871751895	4.716072747	22.84092519	1.76E-06	2.27E-05
PPTC7	1.134850485	1.254602839	22.83820466	1.76E-06	2.27E-05
ZBTB18	0.833422451	2.189595698	22.83017631	1.77E-06	2.28E-05
IL5RA	-1.606326811	1.415198079	22.82359948	1.78E-06	2.28E-05
ADD3	1.150565113	3.088067553	22.81645708	1.78E-06	2.29E-05
NUP188	1.167692828	1.291737105	22.81343283	1.79E-06	2.29E-05
GAB1	1.643681446	0.77832129	22.81139907	1.79E-06	2.29E-05
IL18	-1.35141964	1.707320194	22.78685368	1.81E-06	2.32E-05
NUP107	1.204445997	1.268108348	22.78356273	1.81E-06	2.33E-05
DYNLT1	-1.210035129	4.966101476	22.77725975	1.82E-06	2.33E-05
ERP29	-0.846470527	5.00927972	22.77413849	1.82E-06	2.33E-05
TUBB4B	-0.889483081	3.938219435	22.7730083	1.82E-06	2.33E-05
BAX	-1.147237187	4.816322722	22.7692224	1.83E-06	2.34E-05
NOTCH1	1.026495752	1.987999036	22.76871088	1.83E-06	2.34E-05
FAM127B	-1.020822903	2.133609235	22.75810633	1.84E-06	2.35E-05
CCM2	-0.681863062	4.689141497	22.75603931	1.84E-06	2.35E-05
ERBIN	1.092945979	1.898887471	22.74779052	1.85E-06	2.36E-05
PSMA1	-0.675601957	4.18525099	22.74589315	1.85E-06	2.36E-05
KANSL1	0.800588844	2.046317397	22.74404125	1.85E-06	2.36E-05
TPP1	1.268267778	3.245204716	22.7405598	1.85E-06	2.36E-05
MBNL3	-2.171849552	3.970225295	22.73692489	1.86E-06	2.36E-05
TMEM35B	-1.047976062	3.019446345	22.73450679	1.86E-06	2.36E-05
CUEDC2	-0.827247625	3.017464527	22.71398583	1.88E-06	2.39E-05
TNRC6A	1.210806484	1.219366504	22.71156927	1.88E-06	2.39E-05
CD58	-1.391480701	3.256756501	22.69728156	1.90E-06	2.41E-05
SKA2	-1.84734913	2.253544166	22.69200224	1.90E-06	2.41E-05
HRAS	-1.347238464	2.145949246	22.68456521	1.91E-06	2.42E-05
TLN1	1.423175459	4.132041257	22.67381454	1.92E-06	2.43E-05
CD160	-1.37483554	1.480339803	22.67279967	1.92E-06	2.43E-05
CTSH	-1.038173201	5.85206234	22.6642394	1.93E-06	2.44E-05
MRPS18C	-2.111047234	3.130345259	22.64940166	1.94E-06	2.46E-05
SAFB	0.699175793	2.983130301	22.64392519	1.95E-06	2.46E-05
GAMT	-1.975174819	1.481332217	22.639615	1.95E-06	2.47E-05
PRKAG1	-0.651526074	2.961173647	22.63513388	1.96E-06	2.47E-05
C17orf89	-2.168650925	3.167702427	22.62693391	1.97E-06	2.48E-05
TAF1	1.216785251	1.420577128	22.61687707	1.98E-06	2.49E-05
HSP90B1	0.934564847	3.726091563	22.61291096	1.98E-06	2.49E-05
PSMG3	-1.423621229	2.539804516	22.5887503	2.01E-06	2.52E-05
PPA2	-0.845393199	2.612535014	22.57937557	2.02E-06	2.54E-05
HIST3H2A	-3.484316134	1.139801693	22.57496255	2.02E-06	2.54E-05
DIABLO	-0.78693064	3.008327963	22.57063211	2.03E-06	2.54E-05
GLIPR1	-0.783263039	4.820057764	22.56375136	2.03E-06	2.55E-05
TSEN34	-0.894619818	4.384284921	22.55711153	2.04E-06	2.56E-05
LRBA	1.266022643	1.088707721	22.54292935	2.05E-06	2.57E-05
F13A1	1.28885099	2.511985712	22.54289108	2.06E-06	2.57E-05
C2orf88	-3.215694452	2.541089443	22.53278431	2.07E-06	2.59E-05
EDEM1	0.974039584	1.734937381	22.52948632	2.07E-06	2.59E-05
G3BP2	1.053608819	2.225810415	22.50866147	2.09E-06	2.61E-05
NDUFC1	-1.769579904	4.189403211	22.50541426	2.10E-06	2.62E-05
GANAB	0.803521702	3.206361251	22.49084734	2.11E-06	2.64E-05
SRPK2	0.825768984	2.297162065	22.48470741	2.12E-06	2.64E-05
LEMD3	1.37096886	0.942266189	22.47797832	2.13E-06	2.65E-05
ACTN4	1.532228258	3.709501509	22.46968221	2.13E-06	2.66E-05
SLC25A11	-0.73169928	3.385545042	22.46841318	2.14E-06	2.66E-05
LRP3	-1.577034439	1.229584544	22.4635114	2.14E-06	2.66E-05
ANKRD9	-2.49325629	1.025248522	22.45505001	2.15E-06	2.67E-05
SGPP1	1.68828396	0.928821789	22.43833111	2.17E-06	2.70E-05
MMADHC	-0.745887202	3.624930373	22.43069327	2.18E-06	2.71E-05
AP3S1	-1.144302184	3.107158412	22.39547968	2.22E-06	2.75E-05
AC011753.3	-2.036346743	2.907326806	22.39392513	2.22E-06	2.75E-05
CLNK	2.995616096	0.510546096	22.38496471	2.23E-06	2.76E-05
FAM210B	-2.566586746	6.03613004	22.38424865	2.23E-06	2.76E-05
PDS5A	1.111965435	1.345564211	22.3682386	2.25E-06	2.79E-05
PLA2G16	-1.583182301	1.789510774	22.36616493	2.25E-06	2.79E-05
PARD6A	-2.269857779	1.618660313	22.3479792	2.27E-06	2.81E-05
AHCTF1	1.042266574	1.909336053	22.34175325	2.28E-06	2.82E-05
PIK3R1	1.062071515	1.417178646	22.33421665	2.29E-06	2.83E-05
CREBZF	1.12293793	1.458129727	22.32201452	2.31E-06	2.84E-05
FGL2	0.996696422	4.350400598	22.30050203	2.33E-06	2.87E-05
ALKBH3	-1.223435246	2.181630856	22.29962432	2.33E-06	2.87E-05
KHDRBS1	0.705414017	2.500811448	22.29297382	2.34E-06	2.88E-05
SOD1	-0.827050012	4.474779511	22.2857311	2.35E-06	2.89E-05
MSN	1.758299425	4.887754379	22.28294093	2.35E-06	2.89E-05
MGST2	-1.226036546	2.701481852	22.28281861	2.35E-06	2.89E-05
PSMD8	-0.806860658	4.233606681	22.27797126	2.36E-06	2.90E-05
ELMSAN1	1.121569726	1.338604152	22.26476151	2.38E-06	2.92E-05
F11R	0.905300662	2.684956862	22.2498333	2.39E-06	2.94E-05
SMIM20	-1.835380159	2.034248764	22.2476409	2.40E-06	2.94E-05
DMTF1	0.92250793	2.113907533	22.23987388	2.41E-06	2.95E-05
MATR3	1.16177176	3.252717052	22.19907881	2.46E-06	3.01E-05
RBM23	0.643972051	3.189966935	22.19406449	2.46E-06	3.02E-05
POGZ	0.991895339	1.585559642	22.16325059	2.50E-06	3.06E-05
CNPY2	-1.23093007	3.628469187	22.14289574	2.53E-06	3.09E-05
STXBP3	0.902233822	2.274837906	22.11350293	2.57E-06	3.14E-05
ABI3	-0.883986332	2.826054048	22.1033027	2.58E-06	3.15E-05
TFF3	-3.484639338	1.801685955	22.07844807	2.62E-06	3.19E-05
DMD	2.657571537	0.47043283	22.06829722	2.63E-06	3.21E-05
CISD2	-1.777043011	1.793774636	22.05432744	2.65E-06	3.23E-05
B4GALT7	-2.538478923	3.37062535	22.04574463	2.66E-06	3.24E-05
AMPD2	0.774689326	4.4491233	22.04331468	2.67E-06	3.24E-05
ZNF358	-1.474979586	1.360527014	22.03707762	2.67E-06	3.25E-05
RFC2	-0.97796529	2.423182009	22.02919895	2.69E-06	3.26E-05
JAGN1	-1.052973482	2.149715928	22.01965917	2.70E-06	3.28E-05
MCM3AP	0.748455576	2.182685481	22.00582865	2.72E-06	3.30E-05
SAT2	-1.305422202	3.692423848	22.00118434	2.72E-06	3.30E-05
GIMAP2	-1.059755905	3.960417118	21.97684201	2.76E-06	3.34E-05
SMARCC2	1.158448727	2.156284163	21.93905238	2.81E-06	3.41E-05
CNOT6L	1.061520599	1.348423943	21.92533213	2.83E-06	3.43E-05
SMARCC1	1.051019452	1.40024441	21.92264621	2.84E-06	3.43E-05
APLP2	1.252286429	4.166782994	21.9174046	2.85E-06	3.44E-05
UBB	-3.686613541	11.39296123	21.89610153	2.88E-06	3.48E-05
ICAM3	-1.266835842	7.477624668	21.89237861	2.88E-06	3.48E-05
PPBP	-2.296399972	6.780918437	21.8880657	2.89E-06	3.49E-05
HECTD1	0.92539226	1.832753029	21.8805013	2.90E-06	3.50E-05
DDX23	0.671491806	2.982825117	21.86771283	2.92E-06	3.52E-05
ALG5	-1.132904421	2.165515034	21.86019327	2.93E-06	3.53E-05
RPL21	-1.993195539	5.114431651	21.82559726	2.99E-06	3.59E-05
GAPT	-0.68714916	3.738224793	21.80883257	3.01E-06	3.62E-05
MAP4	1.133830546	1.353002084	21.80248947	3.02E-06	3.63E-05
ADGRE5	0.943027335	5.521107497	21.7803249	3.06E-06	3.67E-05
ZNF593	-1.853736083	1.049161881	21.77660325	3.06E-06	3.68E-05
TCF20	1.05777276	1.385608312	21.76124908	3.09E-06	3.71E-05
TMEM165	0.946498571	1.897627693	21.74649369	3.11E-06	3.73E-05
NCOA1	0.971269416	1.899025691	21.74611345	3.11E-06	3.73E-05
NSMF	-1.070117551	2.440945257	21.73736368	3.13E-06	3.74E-05
YLPM1	1.150174125	1.22512502	21.69925411	3.19E-06	3.82E-05
PRDX2	-3.012553064	5.786324893	21.690113	3.20E-06	3.83E-05
NUP160	1.229421644	1.120495504	21.66223786	3.25E-06	3.89E-05
BOLA2B	-2.202767821	3.621597263	21.65934801	3.26E-06	3.89E-05
CYB5R3	-0.566718108	3.689462163	21.63472587	3.30E-06	3.94E-05
CACNA2D4	-1.834262327	2.348834673	21.61055649	3.34E-06	3.99E-05
NIFK	-1.074016423	2.675987201	21.60918443	3.34E-06	3.99E-05
MANBAL	-1.049519836	2.398661831	21.5966364	3.36E-06	4.01E-05
ANKRD13A	0.98047872	3.26223954	21.58175346	3.39E-06	4.04E-05
LAX1	1.456690912	0.966382618	21.58066528	3.39E-06	4.04E-05
WBP1	-1.064573755	3.597738777	21.57951993	3.39E-06	4.04E-05
POLD4	-1.339691321	5.277703499	21.57690252	3.40E-06	4.04E-05
RIPOR2	1.065985482	4.982089912	21.57543829	3.40E-06	4.04E-05
ARID5A	-0.822451989	3.330262169	21.57512228	3.40E-06	4.04E-05
RPS17	-2.379711376	8.746401801	21.5665732	3.42E-06	4.06E-05
NARF	-1.024339604	4.422510905	21.55756137	3.43E-06	4.07E-05
ATP2B4	0.800781334	1.997640742	21.54993349	3.45E-06	4.09E-05
MRPL15	-0.990536256	2.123576646	21.5211423	3.50E-06	4.14E-05
TSC22D4	-0.692178006	4.430390562	21.49287695	3.55E-06	4.20E-05
ITGAX	1.29526326	4.768545872	21.46295432	3.61E-06	4.27E-05
AKAP11	1.662344879	0.686183439	21.44904333	3.63E-06	4.30E-05
XPC	0.956249599	2.041390486	21.44569952	3.64E-06	4.30E-05
ATP6V1A	1.134739411	2.109549505	21.43772749	3.66E-06	4.32E-05
LIN37	-1.023365298	2.969030288	21.42843456	3.67E-06	4.33E-05
ETFB	-1.024203503	3.544380455	21.42405469	3.68E-06	4.34E-05
INTS3	0.821786767	2.093523844	21.42292507	3.68E-06	4.34E-05
PPCDC	-1.259452457	3.682576546	21.415831	3.70E-06	4.35E-05
EXOSC4	-1.26038821	1.58565287	21.41393411	3.70E-06	4.36E-05
POMC	-2.621563593	0.945326916	21.40995505	3.71E-06	4.36E-05
CCDC14	1.354030247	1.027927847	21.4082322	3.71E-06	4.36E-05
TUBA8	-1.550094877	1.637041995	21.40583376	3.72E-06	4.37E-05
SUN1	1.107587964	1.753321871	21.40249568	3.72E-06	4.37E-05
WDR45	-1.621340445	4.860824981	21.40224038	3.72E-06	4.37E-05
MAP3K5	1.0281161	1.876359916	21.40064612	3.73E-06	4.37E-05
EWSR1	0.784509607	3.883615591	21.40042979	3.73E-06	4.37E-05
TRAF7	-1.159321123	2.898441541	21.39744009	3.73E-06	4.37E-05
MRPL41	-1.466938256	2.303933325	21.38557426	3.76E-06	4.40E-05
ISOC2	-1.34111592	1.768795817	21.38070661	3.77E-06	4.40E-05
OGDH	0.879793937	2.388397609	21.38035666	3.77E-06	4.40E-05
UBQLN1	0.861047523	1.982547581	21.37710907	3.77E-06	4.41E-05
PSMB1	-0.819504983	4.740855241	21.37158782	3.78E-06	4.42E-05
CNTRL	1.147465825	1.467755411	21.37151737	3.78E-06	4.42E-05
FAM207A	-1.322575067	1.63841477	21.36494487	3.80E-06	4.43E-05
LRMP	0.881266009	3.616060858	21.34570668	3.83E-06	4.47E-05
CRLF3	0.713519795	2.589185647	21.3209561	3.88E-06	4.53E-05
LYPD2	-2.37638958	1.743777142	21.31529099	3.90E-06	4.54E-05
NCOR1	0.807946701	2.306413168	21.30595766	3.92E-06	4.56E-05
ARHGAP44	2.74363382	0.439489894	21.28528336	3.96E-06	4.60E-05
PEMT	-2.197909636	1.994423536	21.27605756	3.98E-06	4.62E-05
HERC4	0.936026661	1.610089985	21.27438462	3.98E-06	4.62E-05
MCOLN2	1.7564194	1.04704281	21.25323263	4.02E-06	4.67E-05
GDI1	0.4819947	3.736482478	21.24173316	4.05E-06	4.70E-05
CR1	1.44288531	1.965301055	21.21661263	4.10E-06	4.76E-05
DHRS7B	-0.979702764	2.112680157	21.19656993	4.15E-06	4.80E-05
HTATIP2	-1.004177935	3.733146395	21.17991272	4.18E-06	4.84E-05
ARHGAP1	0.712559472	2.523649872	21.17131197	4.20E-06	4.86E-05
STOML2	-1.440896848	3.315522796	21.1400415	4.27E-06	4.94E-05
RECQL	0.920432891	1.736765321	21.13916663	4.27E-06	4.94E-05
MED12	0.940308844	1.825606545	21.11962258	4.31E-06	4.98E-05
CD19	1.710462669	1.82295894	21.1187803	4.32E-06	4.98E-05
IL1B	-1.662015437	4.16629791	21.11831089	4.32E-06	4.98E-05
SWI5	-1.408683767	2.012641832	21.11096666	4.33E-06	5.00E-05
SRM	-1.293515861	2.964008027	21.10556602	4.35E-06	5.01E-05
SMIM1	-5.002091025	4.750782058	21.09390456	4.37E-06	5.04E-05
NUDT16L1	-0.868484846	2.691150207	21.08292621	4.40E-06	5.06E-05
COMMD1	-1.078159948	2.420933089	21.06279046	4.44E-06	5.11E-05
LARS	0.932809146	1.837974922	21.06224715	4.45E-06	5.11E-05
BICD2	0.931386458	1.821302058	21.05293812	4.47E-06	5.13E-05
TMEM106C	-1.563120554	2.528570671	21.0322465	4.52E-06	5.19E-05
EZH1	0.647266858	2.956248492	21.01926272	4.55E-06	5.22E-05
TINF2	-0.718206743	3.776190543	21.01865224	4.55E-06	5.22E-05
CFDP1	-0.728444805	2.57405125	20.98087599	4.64E-06	5.32E-05
PAIP2	-0.686091239	4.379160983	20.97703134	4.65E-06	5.32E-05
NUDT2	-1.351940055	2.117054862	20.96882707	4.67E-06	5.34E-05
RBM38	-1.963193378	5.27690519	20.96781237	4.67E-06	5.34E-05
PDE6D	-0.924255905	2.080491468	20.96186885	4.69E-06	5.36E-05
MDH2	-0.866152068	3.774849137	20.95685774	4.70E-06	5.37E-05
TGFB1	-0.739980404	4.745147223	20.93873777	4.74E-06	5.42E-05
AKR7A2	-0.882015609	2.554497947	20.93435767	4.75E-06	5.43E-05
ESRRA	-0.844896601	2.84637787	20.93004895	4.76E-06	5.43E-05
7-Mar	0.897039808	2.622957418	20.92691494	4.77E-06	5.44E-05
RBM6	0.925398114	2.737142589	20.92536097	4.78E-06	5.44E-05
NPIPB4	1.290815404	2.497194753	20.9222659	4.78E-06	5.45E-05
PHF8	1.065404823	1.303732406	20.90662571	4.82E-06	5.49E-05
SRRM2	1.639383588	4.749413348	20.89572314	4.85E-06	5.51E-05
STK26	1.010958301	1.454205269	20.89536533	4.85E-06	5.51E-05
ASH1L	1.321607253	0.930318275	20.88481931	4.88E-06	5.54E-05
GFI1B	-1.254431226	1.908920308	20.88409776	4.88E-06	5.54E-05
ELOVL5	0.74739297	3.655716512	20.88292205	4.88E-06	5.54E-05
RP11-298I3.5	-1.904874197	1.917949199	20.88204899	4.88E-06	5.54E-05
PBRM1	1.246054857	1.04176378	20.87256353	4.91E-06	5.56E-05
C11orf83	-1.62550282	1.148951077	20.85927861	4.94E-06	5.60E-05
U2SURP	0.920020456	1.751601976	20.81737022	5.05E-06	5.72E-05
NDUFA8	-0.768160639	2.574280453	20.80398148	5.09E-06	5.76E-05
LUC7L2	0.892105612	2.169277545	20.80022352	5.10E-06	5.76E-05
MGMT	-1.451744633	1.529445234	20.7839016	5.14E-06	5.81E-05
CDK11B	0.757867042	2.378149255	20.77896575	5.15E-06	5.82E-05
OSM	-2.182698773	1.443777202	20.75199053	5.23E-06	5.90E-05
CYP4F2	2.083334123	0.439601178	20.74208709	5.25E-06	5.93E-05
MT-ATP8	-2.638639403	11.84622652	20.719407	5.32E-06	6.00E-05
MPDU1	-0.807660374	3.322019119	20.71358126	5.33E-06	6.01E-05
DOCK9	1.137989462	1.316800405	20.71279209	5.34E-06	6.01E-05
MRPS36	-1.699145499	2.483164389	20.70169112	5.37E-06	6.04E-05
SMDT1	-1.779575496	4.381091737	20.70165786	5.37E-06	6.04E-05
QSOX2	1.641775775	0.878598132	20.69733353	5.38E-06	6.05E-05
VPS28	-1.279627	5.723759254	20.69184078	5.39E-06	6.06E-05
ATP23	-1.71254707	1.360534056	20.67619343	5.44E-06	6.11E-05
GRIPAP1	0.902161471	2.19278896	20.67364893	5.45E-06	6.11E-05
MTCH1	-0.558727944	4.20428658	20.67189774	5.45E-06	6.11E-05
NOLC1	0.999335829	1.561696187	20.66579815	5.47E-06	6.13E-05
GGT1	-1.081953076	2.560436335	20.66191027	5.48E-06	6.14E-05
ASTN2	1.453278899	0.818043336	20.65541222	5.50E-06	6.16E-05
APBB1IP	0.934818088	3.589723732	20.6328253	5.56E-06	6.22E-05
ELK4	1.360525123	0.888846616	20.62695985	5.58E-06	6.24E-05
FOXN3	0.828891488	1.891533859	20.62680356	5.58E-06	6.24E-05
OSBP2	-2.049832601	2.912395378	20.62509792	5.59E-06	6.24E-05
UBTF	0.784446103	2.598798537	20.61343962	5.62E-06	6.27E-05
PSIP1	0.855286955	2.156102131	20.6107392	5.63E-06	6.28E-05
PFDN1	-0.861159816	2.674365012	20.60135315	5.66E-06	6.31E-05
MRPL48	-1.38507648	2.36583242	20.58234634	5.71E-06	6.36E-05
TMEM14B	-1.248731298	3.19875536	20.58171145	5.71E-06	6.36E-05
TLK1	1.172119802	1.35978959	20.55095262	5.81E-06	6.46E-05
CAND1	0.952674674	1.568348003	20.55080806	5.81E-06	6.46E-05
VHL	0.878294638	2.004825905	20.54672735	5.82E-06	6.47E-05
APOBR	1.287507362	3.820038637	20.53372572	5.86E-06	6.51E-05
EP400	1.473568273	0.807395152	20.52763352	5.88E-06	6.53E-05
IFI35	-1.297342082	3.960293323	20.52112018	5.90E-06	6.55E-05
CISD1	-1.219843294	1.627091233	20.51308221	5.92E-06	6.57E-05
PSMF1	-1.605000282	5.530821398	20.50804932	5.94E-06	6.58E-05
GYPB	-3.851461097	3.826369281	20.50552947	5.95E-06	6.59E-05
OSBPL10	2.152216488	0.786909156	20.50162861	5.96E-06	6.60E-05
CCDC88A	1.642216051	1.137484663	20.49182964	5.99E-06	6.63E-05
BSG	-2.372084041	7.327438422	20.48380515	6.01E-06	6.65E-05
ACP1	-1.211990399	3.429432618	20.47163402	6.05E-06	6.69E-05
MT1F	-1.848944077	1.75455148	20.46527978	6.07E-06	6.71E-05
DDX46	1.011633805	1.795143002	20.46443333	6.07E-06	6.71E-05
C2orf76	-1.538391634	1.835119367	20.46387417	6.08E-06	6.71E-05
GNGT2	-1.311708363	2.101434598	20.45440899	6.11E-06	6.74E-05
LAGE3	-1.400382246	1.907945774	20.45298972	6.11E-06	6.74E-05
CSNK2B	-0.755378803	4.88546391	20.44590454	6.13E-06	6.76E-05
C8orf59	-2.062049766	4.246970218	20.43789962	6.16E-06	6.78E-05
ZFAND2A	-1.293921739	2.089545872	20.43666458	6.16E-06	6.78E-05
FCER1A	-1.430555956	3.82884604	20.4263789	6.20E-06	6.81E-05
TMEM216	-1.048158643	2.328245894	20.41433948	6.24E-06	6.85E-05
PRKCB	0.962865561	2.984983559	20.39851825	6.29E-06	6.91E-05
TKT	-1.225875469	7.253463211	20.38525355	6.33E-06	6.95E-05
DERL2	-1.049499398	3.333926768	20.36687498	6.39E-06	7.01E-05
STK11	-0.759154359	3.230981039	20.36428188	6.40E-06	7.02E-05
CDK2AP2	-0.78776441	3.398588367	20.34673879	6.46E-06	7.08E-05
ENGASE	0.811653227	2.003003491	20.34191487	6.48E-06	7.09E-05
SYNGR2	-0.727137619	4.781533625	20.32500161	6.53E-06	7.15E-05
FBXL3	0.829519865	1.871153719	20.29806967	6.63E-06	7.25E-05
LUC7L3	0.721624676	2.989096447	20.29672525	6.63E-06	7.25E-05
SRSF1	0.919456662	3.241515608	20.29153859	6.65E-06	7.27E-05
FLT3LG	-1.21745717	4.062278513	20.29018318	6.65E-06	7.27E-05
SNRNP25	-1.349995385	2.028456011	20.27403787	6.71E-06	7.33E-05
R3HDM4	-1.151649037	6.740578654	20.24120904	6.83E-06	7.45E-05
EIF4G3	1.137418471	1.316301548	20.22469766	6.89E-06	7.51E-05
SCYL2	1.130166525	1.169066135	20.22379521	6.89E-06	7.51E-05
SKI	0.960046797	1.482399413	20.19761541	6.98E-06	7.61E-05
FRAT2	-1.248589512	5.443233868	20.18721479	7.02E-06	7.64E-05
RNF20	0.932172647	1.616755226	20.18665367	7.02E-06	7.64E-05
SPATA2L	-1.350683233	1.477703089	20.18123307	7.04E-06	7.66E-05
THAP7	-1.01353268	2.310791097	20.17319753	7.07E-06	7.69E-05
HGSNAT	0.874380209	1.677054035	20.16942683	7.09E-06	7.70E-05
BORCS8	-1.061194683	2.892960346	20.16276991	7.11E-06	7.72E-05
MADD	0.801934872	2.017895821	20.15550388	7.14E-06	7.74E-05
UBE2E3	-0.981641283	2.785029345	20.15431887	7.14E-06	7.74E-05
PLEK2	-3.076763056	1.9658797	20.15362885	7.15E-06	7.74E-05
MYADM	1.362683305	3.727562921	20.14505897	7.18E-06	7.77E-05
ZSWIM8	0.774848841	2.883626946	20.141205	7.19E-06	7.79E-05
TM9SF3	0.856673838	1.764253413	20.12244203	7.26E-06	7.85E-05
CMTM5	-2.672127197	2.764774025	20.12213074	7.27E-06	7.85E-05
MIF4GD	-0.791642604	2.751687039	20.11777083	7.28E-06	7.87E-05
EXOSC3	-0.998410693	2.398658498	20.1163079	7.29E-06	7.87E-05
SMIM19	-1.661768425	2.588700093	20.10495364	7.33E-06	7.91E-05
ACBD3	1.330289787	1.096588193	20.10469552	7.33E-06	7.91E-05
GABARAPL2	-0.961484052	4.887990081	20.08507843	7.41E-06	7.99E-05
MTMR4	1.049523162	1.393544155	20.07323616	7.45E-06	8.03E-05
ANP32E	1.054269458	1.566006643	20.07114856	7.46E-06	8.04E-05
VSTM1	-1.190482394	3.01393452	20.06771017	7.47E-06	8.05E-05
TNFRSF10B	0.703204932	2.315890083	20.05879431	7.51E-06	8.08E-05
CPT1B	0.918064996	2.259418038	20.04804891	7.55E-06	8.12E-05
FLYWCH2	-1.1069234	1.800431827	20.03846091	7.59E-06	8.15E-05
MYBL1	1.405703919	0.825369277	20.03781229	7.59E-06	8.15E-05
TNPO3	0.936488573	1.559656013	20.02429783	7.65E-06	8.21E-05
SERTAD2	1.14538331	1.196171711	20.02137576	7.66E-06	8.21E-05
ZNFX1	0.911931651	2.076413491	20.00948501	7.71E-06	8.26E-05
NPM3	-2.364097221	2.287771485	20.00488222	7.72E-06	8.28E-05
ZC3H4	1.039142343	1.298816075	20.00404649	7.73E-06	8.28E-05
CHD4	1.088355819	2.672497482	20.00099504	7.74E-06	8.28E-05
MDM4	0.956544305	1.494466477	19.99177746	7.78E-06	8.32E-05
MPHOSPH8	0.838911018	2.22337132	19.98265649	7.81E-06	8.36E-05
EIF6	-0.793140524	3.95458864	19.96610654	7.88E-06	8.42E-05
GZMH	-1.838715313	4.924823396	19.95805316	7.92E-06	8.45E-05
PSMC3	-0.67287671	3.445237448	19.90962262	8.12E-06	8.67E-05
ARHGEF3	0.948988253	2.086383186	19.90226309	8.15E-06	8.69E-05
CLIC3	-1.517902242	1.831277609	19.883222	8.23E-06	8.78E-05
PDE6G	-1.464271662	1.502724962	19.8745302	8.27E-06	8.81E-05
AKT1S1	-1.00627796	1.884484471	19.86395391	8.32E-06	8.86E-05
NME3	-1.559838694	2.722491524	19.86178442	8.32E-06	8.86E-05
ATP8A1	1.246958584	1.000349238	19.8593424	8.34E-06	8.87E-05
ZFP36	-1.035926864	5.467751716	19.85786927	8.34E-06	8.87E-05
TMEM70	-1.32613984	2.249169762	19.83987871	8.42E-06	8.95E-05
RILPL2	-0.810247358	3.956762252	19.82772861	8.47E-06	9.00E-05
ASGR2	-1.271291905	2.450484412	19.81863877	8.51E-06	9.04E-05
DHRSX	-1.72459426	2.375002442	19.81258331	8.54E-06	9.06E-05
IRF8	1.341692008	2.595240673	19.81008766	8.55E-06	9.07E-05
CA1	-3.924218053	5.252318405	19.78729477	8.66E-06	9.17E-05
OTUD4	1.352077662	0.867148403	19.78539989	8.66E-06	9.18E-05
SLC35B1	-1.225466355	2.796785898	19.77056252	8.73E-06	9.24E-05
UBE2D2	-1.062541715	4.153650459	19.7524263	8.81E-06	9.33E-05
MOB4	-1.232479173	2.156475732	19.71997007	8.97E-06	9.48E-05
IKZF1	0.637260612	2.940551015	19.68957188	9.11E-06	9.63E-05
HECA	0.783199258	2.048284529	19.66705688	9.22E-06	9.74E-05
CYHR1	-0.634248181	3.134136565	19.65823	9.26E-06	9.78E-05
ANPEP	1.019363887	4.293968906	19.65562328	9.27E-06	9.78E-05
USP24	1.049434173	1.339088854	19.65553693	9.27E-06	9.78E-05
GSE1	1.159945542	1.127549142	19.64702825	9.31E-06	9.82E-05
HLA-DOA	1.365534939	1.799458522	19.61027342	9.50E-06	0.00010002
SLC14A1	-2.94837847	2.5802982	19.60424588	9.53E-06	0.000100281
RFNG	-1.764644223	2.885462198	19.58996197	9.60E-06	0.000100978
CLIP1	0.98446015	1.51225152	19.57436852	9.68E-06	0.00010175
ARL3	-1.139920368	1.76453118	19.57058632	9.70E-06	0.000101896
MOSPD3	-1.034344679	1.910428882	19.56209259	9.74E-06	0.000102294
COPZ1	-0.633237353	3.996371332	19.54842737	9.81E-06	0.000102972
SVIL	1.107147631	2.014351323	19.52608649	9.92E-06	0.000104078
PDCD6IP	0.814996548	2.960089149	19.52593435	9.92E-06	0.000104078
GAPVD1	1.032699364	1.320715507	19.51328512	9.99E-06	0.000104712
AFTPH	0.839963986	1.927566292	19.50488215	1.00E-05	0.000105071
RAB3GAP1	1.05411115	1.321148717	19.50467844	1.00E-05	0.000105071
PPP6R3	0.768448423	1.989983335	19.48659681	1.01E-05	0.000106012
LYPLA2	-0.599526659	3.385110164	19.4740875	1.02E-05	0.000106613
ANKFY1	0.966813747	1.487495181	19.47372222	1.02E-05	0.000106613
PDCD4	0.986192992	3.828968178	19.47241067	1.02E-05	0.000106628
NIN	0.778748739	2.169456202	19.46790163	1.02E-05	0.000106822
CHST15	0.874135104	3.106542813	19.46419499	1.03E-05	0.000106972
RSL24D1	-1.323832321	2.24994097	19.42361318	1.05E-05	0.000109191
HSPD1	0.731167143	2.695360934	19.42289929	1.05E-05	0.000109191
WASF2	0.674476815	3.053972201	19.40349452	1.06E-05	0.000110247
CDK11A	0.857154816	2.975103817	19.40067246	1.06E-05	0.00011035
FAM208A	0.908519705	1.874426526	19.39028752	1.07E-05	0.000110891
TOP2B	0.847683819	2.579711544	19.38547514	1.07E-05	0.000111111
CNFN	-2.745073591	0.981291903	19.36139784	1.08E-05	0.00011246
DYNC1LI2	0.923477145	1.652781803	19.34361442	1.09E-05	0.000113416
SDHAF2	-0.771414848	3.447771455	19.34313638	1.09E-05	0.000113416
TRA2A	0.583390671	3.103289107	19.34214396	1.09E-05	0.000113416
DIP2B	1.021355878	1.330506115	19.32771275	1.10E-05	0.000114214
HACD2	1.187779061	1.062966263	19.32639183	1.10E-05	0.000114232
WSB2	-0.882662291	2.686247726	19.32183908	1.10E-05	0.000114443
ANKHD1	1.096786428	2.771404035	19.30937027	1.11E-05	0.00011513
SAP30	-1.393019565	1.386441604	19.30047898	1.12E-05	0.000115605
ZNF316	1.001524441	1.337032024	19.2988569	1.12E-05	0.000115641
PPP2R5C	-0.663305374	4.418989884	19.29569667	1.12E-05	0.000115771
SCO2	-1.344957235	3.432118879	19.28486761	1.13E-05	0.000116367
CNIH3	-2.5664251	1.346661752	19.27228544	1.13E-05	0.000117073
EIF4E2	-0.604622719	3.515333316	19.23267796	1.16E-05	0.000119463
CYB561A3	1.059964356	3.057680993	19.22987298	1.16E-05	0.000119574
MFN2	0.928680853	2.061807841	19.2209731	1.16E-05	0.000120069
VPS39	0.666035367	2.320669816	19.21820031	1.17E-05	0.00012013
EFTUD2	0.810587998	2.527298469	19.21795439	1.17E-05	0.00012013
MME	1.149276265	3.362726013	19.20118683	1.18E-05	0.000121125
SEC31B	1.077041009	1.386214515	19.19723823	1.18E-05	0.000121311
HDDC2	-1.105679866	1.749796129	19.17147367	1.19E-05	0.000122893
USP11	1.07671016	1.508974794	19.17019565	1.20E-05	0.00012291
FNBP1	1.10641803	3.124630191	19.16834899	1.20E-05	0.000122963
FTSJ3	0.877730919	1.909219968	19.16324189	1.20E-05	0.000123227
UNKL	0.936782779	1.95534136	19.15781998	1.20E-05	0.000123511
RPL36A-HNRNPH2	-2.803292471	0.87846102	19.15623305	1.20E-05	0.000123548
ZG16B	-2.203683428	1.035630697	19.15018051	1.21E-05	0.000123874
IL1RAP	1.157701364	1.52592287	19.13686408	1.22E-05	0.000124675
C11orf73	-1.188391529	2.487733342	19.1311559	1.22E-05	0.000124982
GPATCH8	1.09888444	1.186770272	19.11558037	1.23E-05	0.000125939
NSUN2	0.803722689	1.99529235	19.10479105	1.24E-05	0.000126585
TSC2	0.715117179	2.375528425	19.10159799	1.24E-05	0.00012673
AGPAT1	-0.63897754	3.064048625	19.09468592	1.24E-05	0.000127122
MEI1	-1.338729277	3.109433803	19.08695265	1.25E-05	0.00012757
LMAN2	-0.508484509	4.901604192	19.08202616	1.25E-05	0.000127832
STAT5A	0.71078587	2.929937722	19.07932239	1.25E-05	0.000127945
MCM3	0.946289553	1.687675202	19.07514793	1.26E-05	0.000128158
TIMM9	-1.748181761	2.232748288	19.07200386	1.26E-05	0.000128301
LBH	1.115346976	3.237672798	19.06228234	1.27E-05	0.000128888
SIN3B	0.770061055	2.11503128	19.06120291	1.27E-05	0.000128892
VCL	1.140424597	2.209286135	19.05863528	1.27E-05	0.000128997
ATXN2L	0.840194546	2.441048376	19.05344513	1.27E-05	0.000129279
RNF4	0.65802607	2.404127038	19.05246159	1.27E-05	0.000129279
KLHDC3	-0.613848598	3.207002475	19.04350986	1.28E-05	0.000129818
POLR2F	-1.129716462	3.388886888	19.03246351	1.29E-05	0.000130503
SRSF5	0.861807378	4.886131638	18.99820823	1.31E-05	0.000132796
IREB2	1.088339884	1.182060553	18.99495511	1.31E-05	0.000132953
RAB4A	-1.031859406	2.090350514	18.98787774	1.32E-05	0.00013329
MARS	0.665724319	3.485527461	18.98781193	1.32E-05	0.00013329
MAP4K4	0.906444294	2.683722245	18.98709554	1.32E-05	0.00013329
EFR3A	1.035118801	1.300718204	18.98260574	1.32E-05	0.000133534
SKIV2L2	0.875713829	1.747260998	18.98085458	1.32E-05	0.000133586
UCHL3	-1.327348673	2.215900333	18.97933613	1.32E-05	0.000133622
RAMP1	-1.996422341	0.780308994	18.97225551	1.33E-05	0.000134049
RPA3	-1.272909819	2.535861798	18.95464844	1.34E-05	0.00013522
MTA2	0.691223167	2.945703534	18.95099884	1.34E-05	0.000135345
AKAP9	1.075477703	1.283063017	18.95020894	1.34E-05	0.000135345
BANF1	-0.927085467	3.983333598	18.94988335	1.34E-05	0.000135345
EIF3H	-0.905329149	5.078036204	18.9435649	1.35E-05	0.000135723
NDUFB6	-1.248188631	2.879571745	18.93633619	1.35E-05	0.000136167
WDR27	1.355898382	0.883596229	18.93239809	1.35E-05	0.000136377
NME2	-3.416714074	4.62247804	18.91253959	1.37E-05	0.000137666
C16orf91	-1.323516323	1.669940418	18.91245382	1.37E-05	0.000137666
SERGEF	-1.467539917	2.443877053	18.90721478	1.37E-05	0.000137972
ADAM10	0.971382462	2.378266215	18.89172804	1.38E-05	0.000138954
ZNF266	1.027534817	2.530512261	18.8916842	1.38E-05	0.000138954
RAD23B	0.887788372	2.494535356	18.88515146	1.39E-05	0.000139358
CKS1B	-1.366603187	2.064020075	18.87765382	1.39E-05	0.000139834
SIK3	0.886308921	1.865118172	18.8726486	1.40E-05	0.000140128
FAM110A	-0.996901275	2.497976911	18.87139246	1.40E-05	0.000140148
STRIP1	0.891615224	1.572527114	18.84733853	1.42E-05	0.000141852
CHD1	0.849288279	1.96641881	18.8344173	1.43E-05	0.000142742
CITED4	-1.65908238	0.967030446	18.83133794	1.43E-05	0.000142898
SRRD	-1.943384849	2.801720888	18.82570197	1.43E-05	0.000143246
ATP5G1	-1.241299251	4.346095168	18.81785533	1.44E-05	0.000143762
UBP1	0.818617568	1.853395895	18.81301677	1.44E-05	0.000143961
TRRAP	1.345723096	0.943019963	18.81244549	1.44E-05	0.000143961
ATG101	-0.868719358	2.30126361	18.81224975	1.44E-05	0.000143961
ADGRE2	1.065069636	2.870914035	18.8103136	1.44E-05	0.000144032
RP11-1212A22.4	0.878353378	2.101314785	18.79277008	1.46E-05	0.000145288
CAMLG	-1.093374816	2.368168501	18.7885355	1.46E-05	0.000145535
NEK9	0.767861473	1.895239776	18.78181343	1.47E-05	0.000145973
DOCK2	0.858360005	3.230951431	18.77617214	1.47E-05	0.00014633
MDP1	-1.459290307	1.96438856	18.76860299	1.48E-05	0.000146795
GTF2A2	-1.11820223	3.625203989	18.76814355	1.48E-05	0.000146795
CCNY	-0.7021369	3.807776409	18.76417514	1.48E-05	0.000147025
IQGAP2	1.079306297	2.265179492	18.75948337	1.48E-05	0.000147311
CEP350	1.122433265	1.128938392	18.74160622	1.50E-05	0.000148622
CREBRF	0.95305462	1.529435759	18.73799614	1.50E-05	0.000148826
ARPC5L	-0.811784615	2.542112813	18.73391123	1.50E-05	0.000149068
FAM13B	1.042051564	1.321446929	18.72581224	1.51E-05	0.000149626
FAM208B	1.292503811	0.899591975	18.71694765	1.52E-05	0.000150245
CD200	2.158699967	0.918244114	18.714862	1.52E-05	0.000150332
ZNF107	1.533207431	0.787819524	18.69543643	1.53E-05	0.000151793
DPYD	1.068886224	2.069715788	18.69248376	1.54E-05	0.00015195
HPCAL1	-0.709516938	3.310468292	18.69041612	1.54E-05	0.000152037
CLTC	0.804656723	2.749289294	18.68261352	1.54E-05	0.000152582
SERTAD3	-0.850565359	2.290701422	18.66570757	1.56E-05	0.000153862
ZCCHC11	0.993437326	1.934542107	18.65940842	1.56E-05	0.000154292
PCBD1	-1.277587974	1.921516388	18.65037831	1.57E-05	0.000154945
S100P	-2.277894485	6.870106835	18.62485536	1.59E-05	0.000156952
ZSWIM7	-1.051412435	2.228451983	18.62039363	1.60E-05	0.000157239
CPTP	-1.042671165	1.690657032	18.60932562	1.60E-05	0.000158074
SUPT16H	0.808312645	2.058189614	18.58756594	1.62E-05	0.000159806
FAM53B	0.716730444	2.16505129	18.5681667	1.64E-05	0.000161358
CSF2RB	1.271346748	4.167479104	18.56180656	1.64E-05	0.000161815
PTPN1	0.810806689	2.214870142	18.55201115	1.65E-05	0.000162565
ISCA1	-1.922948772	2.715345744	18.54699355	1.66E-05	0.00016291
ARL2	-1.00292101	2.687024285	18.53051902	1.67E-05	0.000164241
SLC35E2B	0.666845453	2.398921941	18.52757711	1.67E-05	0.00016441
WSB1	0.849385954	2.743327455	18.52330112	1.68E-05	0.000164695
RAPGEF1	0.786906878	2.515483151	18.51407057	1.69E-05	0.000165411
POM121	0.986251214	1.330110613	18.5109811	1.69E-05	0.000165524
CDK5RAP3	0.73946818	3.964567851	18.51082034	1.69E-05	0.000165524
CHID1	-1.368665745	2.845087689	18.48599029	1.71E-05	0.00016753
PPP1R11	-0.611396858	3.706531828	18.48591736	1.71E-05	0.00016753
APPL1	1.379720394	0.998509592	18.47224022	1.72E-05	0.000168597
KPNB1	1.057336105	4.04780367	18.47154725	1.72E-05	0.000168597
ZMAT2	-0.822898834	4.984378991	18.47091213	1.73E-05	0.000168597
MYO9B	0.763522369	4.031459036	18.46786671	1.73E-05	0.00016876
BAZ1A	0.874148609	2.372330608	18.46712747	1.73E-05	0.00016876
CCNT2	1.069054625	1.210136436	18.45933264	1.74E-05	0.000169366
RXRB	0.557978393	2.682914105	18.45835362	1.74E-05	0.000169367
AMZ2	-0.629828299	3.148463841	18.43281244	1.76E-05	0.000171565
USP4	0.626220179	3.280605473	18.42807931	1.76E-05	0.000171905
PAGE2B	-2.937376365	1.650926084	18.42639881	1.77E-05	0.000171969
TUBA1A	-1.160790041	6.766836609	18.42241397	1.77E-05	0.000172242
DPH5	-1.264512992	2.375709394	18.40283929	1.79E-05	0.000173933
SPNS3	-1.494851537	1.589645383	18.3876246	1.80E-05	0.000175238
PHYHD1	2.348769898	0.682877244	18.38206114	1.81E-05	0.000175662
LAMP2	0.909445963	3.735985034	18.37653533	1.81E-05	0.000176083
HAUS1	-1.593728938	2.144402	18.37431472	1.81E-05	0.000176199
2-Sep	0.834898636	3.237614693	18.36403173	1.82E-05	0.000177063
RRN3	1.093355156	1.200690957	18.36305041	1.83E-05	0.000177065
EDRF1	1.039844958	1.221130026	18.33085977	1.86E-05	0.000179991
PAFAH1B3	-1.244837189	2.099040724	18.32356638	1.86E-05	0.000180591
AKAP2	1.559703063	0.903955822	18.30926211	1.88E-05	0.00018186
SMIM10L1	1.483219847	0.737144806	18.29598191	1.89E-05	0.000182992
RASA3	0.859378001	2.463177823	18.2955271	1.89E-05	0.000182992
SIAH2	-1.997617203	3.530968858	18.28816406	1.90E-05	0.000183468
TBCC	-1.221049937	3.205584303	18.28717748	1.90E-05	0.000183468
SNRPA	-1.159534259	3.118802589	18.28697855	1.90E-05	0.000183468
KIAA0040	1.421179464	2.444619465	18.28674941	1.90E-05	0.000183468
BCL3	-1.125990437	3.971348344	18.27681922	1.91E-05	0.000184334
PPP2R3C	-1.079091604	3.204168654	18.27180208	1.92E-05	0.000184727
TMPRSS9	-2.268238978	0.656183458	18.26632502	1.92E-05	0.000185166
RNF213	1.020505424	3.782906725	18.26337055	1.92E-05	0.000185342
PDZD11	-0.955644417	2.053795083	18.26260826	1.92E-05	0.000185342
IPO7	1.091674425	1.134090376	18.26069014	1.93E-05	0.000185436
KDM5C	1.040808938	2.278796796	18.25809288	1.93E-05	0.000185596
CLINT1	1.072179443	2.013863756	18.25633239	1.93E-05	0.000185675
[truncated: 2,713 more rows]
