# Supplementary material for: RNA-seq driven expression and enrichment analysis to investigate CVD genes with associated phenotypes among high-risk heart failure patients
Source: Hum Genomics. 2021 Nov 13;15:67. doi: 10.1186/s40246-021-00367-8 (PMC8590246; doi:10.1186/s40246-021-00367-8)
Supplement: Supplementary file 5 — Additional file 5. All DEGs Stats 42 Genes [file 40246_2021_367_MOESM5_ESM.xlsx]

## Sheet: All-DEGs-Stats-42
Gene	logFC	logCPM	LR	PValue	FDR	Status	PubMed ID
SCARNA17	5.5934	1.10872	185.112	3.71e-42	7.13e-38	up-regulated	PMID:Ê30904931
MTRNR2L3	4.27187	0.792965	120.955	3.91e-28	3.76e-24	unknown
IGF2R	2.11717	3.10576	62.0162	3.41e-15	3.45e-12	up-regulated	PMID:Ê31584202
ZNF888	3.49171	0.571634	51.3298	7.81e-13	1.29e-10	unknown
RALGPS2	2.57978	1.38825	49.557	1.93e-12	2.44e-10	unknown
FCRL2	3.22494	1.51568	49.3891	2.1e-12	2.57e-10	unknown
FCRL1	2.58273	1.753	48.8407	2.78e-12	3.19e-10	unknown
NPIPB5	2.14387	3.04261	43.6901	3.85e-11	2.47e-09	unknown
FMOD	5.86829	1.40294	42.5874	6.76e-11	4.04e-09	up-regulated	PMID:Ê30052659
FAM129C	2.13541	2.12889	40.9563	1.56e-10	7.92e-09	unknown
CLEC17A	2.72923	1.25138	38.6015	5.2e-10	2.16e-08	unknown
FCRL5	2.81738	1.60131	38.3168	6.01e-10	2.41e-08	strong variant association	PMID:Ê30369944
TCF4	2.95098	0.906198	37.1591	1.09e-09	3.91e-08	up-regulated	PMID:Ê31419437, PMID:Ê31125668
FCRLA	2.2193	1.8892	35.1808	3e-09	9.23e-08	unknown
POU2AF1	2.00162	1.4106	32.351	1.29e-08	3.24e-07	unknown
PAX5	2.51967	0.980896	31.7308	1.77e-08	4.27e-07	unknown
KLHL14	3.05706	0.62404	28.5504	9.13e-08	1.78e-06	unknown
FAM3C	2.0351	1.2888	28.3292	1.02e-07	1.97e-06	unknown
ABCA6	3.44277	0.649149	27.3672	1.68e-07	2.96e-06	up-regulated	PMID:Ê11478798
RAPGEF3	3.40791	0.859129	27.1113	1.92e-07	3.29e-06	up-regulated	PMID:Ê29273807, PMID:Ê25183009
PIGR	3.6103	0.653119	26.5768	2.53e-07	4.18e-06	strong association	PMID:Ê33239189, PMID:Ê24062934
APOD	3.78604	0.670044	25.9175	3.56e-07	5.6e-06	down-regulated	PMID:Ê31361911, PMID:Ê30975712
CTC-454I21.3	2.3405	0.409291	25.0557	5.57e-07	8.23e-06	unknown
TEAD2	3.16247	0.679261	24.871	6.13e-07	8.98e-06	strong variant association	PMID:Ê29555671
COBLL1	2.38025	0.540099	24.6284	6.95e-07	1.01e-05	strong variant association	PMID:Ê26833246
CELSR1	2.644	0.597088	23.8779	1.03e-06	1.4e-05	strong variant association	PMID:Ê31113495, PMID:Ê27756857
CNTNAP2	2.87746	0.49861	23.0865	1.55e-06	2.02e-05	unknown
CLNK	2.99562	0.510546	22.385	2.23e-06	2.76e-05	unknown
DMD	2.65757	0.470433	22.0683	2.63e-06	3.21e-05	unknown
ARHGAP44	2.74363	0.43949	21.2853	3.96e-06	4.6e-05	unknown
CYP4F2	2.08333	0.439601	20.7421	5.25e-06	5.93e-05	up-regulated	PMID:Ê30732170, PMID:Ê32332930
OSBPL10	2.15222	0.786909	20.5016	5.96e-06	6.6e-05	unknown
CD200	2.1587	0.918244	18.7149	1.52e-05	0.000150332	unknown
PHYHD1	2.34877	0.682877	18.3821	1.81e-05	0.000175662	unknown
CNTNAP1	2.02665	0.566895	18.0978	2.1e-05	0.000200384	unknown
COL4A3	2.18189	0.39013	17.4235	2.99e-05	0.000270833	up-regulated	PMID:Ê27487163
RASGRF1	2.36126	0.386344	17.1156	3.52e-05	0.000312146	up-regulated	PMID:Ê30308936Ê
PEG10	2.10652	0.399086	16.1067	5.99e-05	0.00049439	up-regulated	PMID:Ê31389601
PCDH9	2.22482	0.45688	16.02	6.27e-05	0.000513559	unknown
ADAM29	2.20895	0.359868	15.2352	9.49e-05	0.000742596	unknown
GPM6A	2.0071	0.37102	15.0789	0.000103112	0.000796992	unknown
GNG8	2.00369	0.421554	13.7666	0.000206982	0.00147363	up-regulated	PMID:Ê24040449
