# Supplementary material for: RNA-seq driven expression and enrichment analysis to investigate CVD genes with associated phenotypes among high-risk heart failure patients
Source: Hum Genomics. 2021 Nov 13;15:67. doi: 10.1186/s40246-021-00367-8 (PMC8590246; doi:10.1186/s40246-021-00367-8)
Supplement: Supplementary file 6 — Additional file 6. CVD Enrichments [file 40246_2021_367_MOESM6_ESM.xlsx]

## Sheet: Up-regulated
Table: Gene sets enriched in phenotype Patient (61 samples)
	GS	SIZE	ES	NES	NOM p-val	FDR q-val	FWER p-val	RANK AT MAX	LEADING EDGE
	follow link to MSigDB
1	KEGG_ALZHEIMERS_DISEASE	88	0.45	1.35	0.157	1	0.944	832	tags=49%, list=18%, signal=58%
2	REACTOME_MITOCHONDRIAL_TRANSLATION	67	0.57	1.34	0.141	1	0.947	949	tags=61%, list=20%, signal=76%
3	REACTOME_COMPLEX_I_BIOGENESIS	42	0.64	1.34	0.148	1	0.947	1351	tags=86%, list=29%, signal=119%
4	KEGG_OXIDATIVE_PHOSPHORYLATION	77	0.57	1.34	0.168	1	0.947	1300	tags=73%, list=28%, signal=99%
5	REACTOME_MITOCHONDRIAL_PROTEIN_IMPORT	35	0.54	1.34	0.145	1	0.949	1275	tags=66%, list=27%, signal=89%
6	HALLMARK_OXIDATIVE_PHOSPHORYLATION	118	0.48	1.34	0.14	1	0.949	867	tags=48%, list=18%, signal=58%
7	REACTOME_RESPIRATORY_ELECTRON_TRANSPORT	78	0.6	1.33	0.19	1	0.955	1002	tags=68%, list=21%, signal=85%
8	REACTOME_RESPIRATORY_ELECTRON_TRANSPORT_ATP_SYNTHESIS_BY_CHEMIOSMOTIC_COUPLING_AND_HEAT_PRODUCTION_BY_UNCOUPLING_PROTEINS_	80	0.6	1.3	0.228	1	0.96	1157	tags=71%, list=25%, signal=93%
9	KEGG_PARKINSONS_DISEASE	79	0.55	1.3	0.248	1	0.96	1306	tags=70%, list=28%, signal=95%
10	REACTOME_CROSS_PRESENTATION_OF_SOLUBLE_EXOGENOUS_ANTIGENS_ENDOSOMES_	26	0.52	1.3	0.202	1	0.962	2047	tags=92%, list=43%, signal=162%
11	KEGG_HUNTINGTONS_DISEASE	98	0.43	1.29	0.196	1	0.963	832	tags=48%, list=18%, signal=57%
12	REACTOME_THE_CITRIC_ACID_TCA_CYCLE_AND_RESPIRATORY_ELECTRON_TRANSPORT	99	0.51	1.29	0.233	1	0.964	1157	tags=61%, list=25%, signal=79%
13	KEGG_PROTEASOME	24	0.52	1.28	0.22	1	0.968	2047	tags=92%, list=43%, signal=161%
14	REACTOME_SCF_SKP2_MEDIATED_DEGRADATION_OF_P27_P21	33	0.46	1.27	0.229	1	0.969	2047	tags=85%, list=43%, signal=149%
15	KEGG_CARDIAC_MUSCLE_CONTRACTION	33	0.5	1.27	0.246	1	0.969	822	tags=55%, list=17%, signal=66%
16	REACTOME_METABOLISM_OF_POLYAMINES	28	0.5	1.27	0.241	1	0.969	2047	tags=89%, list=43%, signal=157%
17	REACTOME_TRANSLATION	196	0.53	1.27	0.319	1	0.969	1645	tags=78%, list=35%, signal=115%
18	REACTOME_DEGRADATION_OF_DVL	30	0.48	1.26	0.257	1	0.971	2047	tags=87%, list=43%, signal=152%
19	REACTOME_PROTEIN_LOCALIZATION	69	0.44	1.25	0.228	1	0.972	1353	tags=58%, list=29%, signal=80%
20	HALLMARK_REACTIVE_OXYGEN_SPECIES_PATHWAY	25	0.42	1.25	0.233	1	0.973	780	tags=48%, list=17%, signal=57%
21	REACTOME_NEGATIVE_REGULATION_OF_NOTCH4_SIGNALING	34	0.42	1.24	0.271	1	0.974	2047	tags=82%, list=43%, signal=145%
22	REACTOME_SYNTHESIS_OF_SUBSTRATES_IN_N_GLYCAN_BIOSYTHESIS	16	0.49	1.24	0.226	1	0.975	833	tags=56%, list=18%, signal=68%
23	REACTOME_SRP_DEPENDENT_COTRANSLATIONAL_PROTEIN_TARGETING_TO_MEMBRANE	101	0.6	1.23	0.348	1	0.975	1645	tags=91%, list=35%, signal=137%
24	REACTOME_AUF1_HNRNP_D0_BINDS_AND_DESTABILIZES_MRNA	32	0.42	1.23	0.27	1	0.975	2047	tags=81%, list=43%, signal=143%
25	REACTOME_REGULATION_OF_RUNX2_EXPRESSION_AND_ACTIVITY	35	0.43	1.23	0.292	1	0.977	2047	tags=83%, list=43%, signal=145%
26	REACTOME_ASYMMETRIC_LOCALIZATION_OF_PCP_PROTEINS	31	0.44	1.22	0.297	1	0.978	2047	tags=84%, list=43%, signal=147%
27	REACTOME_MRNA_SPLICING_MINOR_PATHWAY	34	0.38	1.22	0.218	1	0.978	680	tags=41%, list=14%, signal=48%
28	REACTOME_REGULATION_OF_EXPRESSION_OF_SLITS_AND_ROBOS	120	0.54	1.22	0.405	1	0.978	1664	tags=84%, list=35%, signal=127%
29	REACTOME_DECTIN_1_MEDIATED_NONCANONICAL_NF_KB_SIGNALING	34	0.42	1.21	0.304	1	0.978	2047	tags=82%, list=43%, signal=145%
30	REACTOME_RESPONSE_OF_EIF2AK4_GCN2_TO_AMINO_ACID_DEFICIENCY	91	0.62	1.19	0.394	1	0.981	1645	tags=95%, list=35%, signal=142%
31	REACTOME_SELENOAMINO_ACID_METABOLISM	89	0.63	1.18	0.405	1	0.984	1645	tags=96%, list=35%, signal=144%
32	REACTOME_DEGRADATION_OF_GLI1_BY_THE_PROTEASOME	33	0.39	1.18	0.315	1	0.984	2047	tags=82%, list=43%, signal=144%
33	REACTOME_METABOLISM_OF_AMINO_ACIDS_AND_DERIVATIVES	161	0.44	1.18	0.413	1	0.985	1773	tags=78%, list=38%, signal=120%
34	REACTOME_ANTIGEN_PROCESSING_CROSS_PRESENTATION	43	0.38	1.17	0.314	1	0.986	2047	tags=77%, list=43%, signal=134%
35	REACTOME_APC_C_CDH1_MEDIATED_DEGRADATION_OF_CDC20_AND_OTHER_APC_C_CDH1_TARGETED_PROTEINS_IN_LATE_MITOSIS_EARLY_G1	39	0.41	1.16	0.322	1	0.986	1962	tags=79%, list=42%, signal=135%
36	REACTOME_THE_ROLE_OF_GTSE1_IN_G2_M_PROGRESSION_AFTER_G2_CHECKPOINT	41	0.38	1.16	0.337	1	0.986	1962	tags=76%, list=42%, signal=128%
37	REACTOME_SIGNALING_BY_ROBO_RECEPTORS	134	0.45	1.16	0.449	1	0.986	1664	tags=75%, list=35%, signal=113%
38	REACTOME_NONSENSE_MEDIATED_DECAY_NMD_	91	0.57	1.16	0.418	1	0.986	1664	tags=91%, list=35%, signal=138%
39	REACTOME_ACTIVATION_OF_THE_MRNA_UPON_BINDING_OF_THE_CAP_BINDING_COMPLEX_AND_EIFS_AND_SUBSEQUENT_BINDING_TO_43S	48	0.54	1.16	0.42	1	0.986	1642	tags=83%, list=35%, signal=127%
40	REACTOME_EUKARYOTIC_TRANSLATION_INITIATION	100	0.59	1.16	0.422	1	0.987	1645	tags=89%, list=35%, signal=134%
41	KEGG_PYRIMIDINE_METABOLISM	36	0.41	1.15	0.336	1	0.987	1735	tags=72%, list=37%, signal=113%
42	KEGG_RIBOSOME	84	0.65	1.15	0.423	1	0.987	1645	tags=98%, list=35%, signal=147%
43	REACTOME_REGULATION_OF_RUNX3_EXPRESSION_AND_ACTIVITY	30	0.42	1.15	0.375	1	0.987	2047	tags=83%, list=43%, signal=146%
44	REACTOME_TNFR2_NON_CANONICAL_NF_KB_PATHWAY	49	0.38	1.14	0.366	1	0.989	2047	tags=76%, list=43%, signal=132%
45	REACTOME_BIOSYNTHESIS_OF_THE_N_GLYCAN_PRECURSOR_DOLICHOL_LIPID_LINKED_OLIGOSACCHARIDE_LLO_AND_TRANSFER_TO_A_NASCENT_PROTEIN	18	0.44	1.14	0.308	1	0.989	833	tags=50%, list=18%, signal=61%
46	REACTOME_TP53_REGULATES_METABOLIC_GENES	51	0.33	1.14	0.307	1	0.989	671	tags=37%, list=14%, signal=43%
47	REACTOME_EUKARYOTIC_TRANSLATION_ELONGATION	89	0.64	1.13	0.436	1	0.99	1645	tags=96%, list=35%, signal=144%
48	REACTOME_DEFECTIVE_CFTR_CAUSES_CYSTIC_FIBROSIS	33	0.39	1.12	0.374	1	0.99	2047	tags=79%, list=43%, signal=138%
49	REACTOME_TRANSLESION_SYNTHESIS_BY_Y_FAMILY_DNA_POLYMERASES_BYPASSES_LESIONS_ON_DNA_TEMPLATE	15	0.41	1.12	0.321	1	0.99	1366	tags=60%, list=29%, signal=84%
50	REACTOME_HEDGEHOG_ON_STATE	33	0.38	1.12	0.398	1	0.99	2047	tags=79%, list=43%, signal=138%
51	REACTOME_APC_C_MEDIATED_DEGRADATION_OF_CELL_CYCLE_PROTEINS	42	0.35	1.1	0.375	1	0.993	1973	tags=76%, list=42%, signal=130%
52	REACTOME_DEGRADATION_OF_AXIN	31	0.36	1.1	0.405	1	0.994	2047	tags=81%, list=43%, signal=142%
53	REACTOME_GENE_AND_PROTEIN_EXPRESSION_BY_JAK_STAT_SIGNALING_AFTER_INTERLEUKIN_12_STIMULATION	17	0.33	1.09	0.342	1	0.994	979	tags=41%, list=21%, signal=52%
54	REACTOME_G1_S_DNA_DAMAGE_CHECKPOINTS	34	0.34	1.08	0.405	1	0.995	1962	tags=74%, list=42%, signal=125%
55	REACTOME_COOPERATION_OF_PREFOLDIN_AND_TRIC_CCT_IN_ACTIN_AND_TUBULIN_FOLDING	15	0.45	1.08	0.435	1	0.995	1919	tags=80%, list=41%, signal=135%
56	REACTOME_STABILIZATION_OF_P53	32	0.34	1.08	0.424	1	0.996	2047	tags=78%, list=43%, signal=137%
57	REACTOME_DETOXIFICATION_OF_REACTIVE_OXYGEN_SPECIES	15	0.41	1.07	0.396	1	0.996	741	tags=40%, list=16%, signal=47%
58	KEGG_PURINE_METABOLISM	50	0.33	1.07	0.397	1	0.997	1170	tags=46%, list=25%, signal=61%
59	REACTOME_REGULATION_OF_PTEN_STABILITY_AND_ACTIVITY	36	0.34	1.07	0.445	1	0.997	2047	tags=78%, list=43%, signal=136%
60	REACTOME_HEDGEHOG_LIGAND_BIOGENESIS	35	0.32	1.04	0.44	1	0.997	1962	tags=71%, list=42%, signal=121%
61	REACTOME_INFLUENZA_INFECTION	125	0.37	1.04	0.501	1	0.997	1645	tags=74%, list=35%, signal=110%
62	REACTOME_ABC_TRANSPORTER_DISORDERS	35	0.33	1.03	0.46	1	0.997	1962	tags=71%, list=42%, signal=121%
63	REACTOME_ENDOSOMAL_SORTING_COMPLEX_REQUIRED_FOR_TRANSPORT_ESCRT_	16	0.39	1.03	0.464	1	0.997	1600	tags=63%, list=34%, signal=94%
64	REACTOME_METABOLISM_OF_NUCLEOTIDES	41	0.35	1.03	0.465	1	0.997	2056	tags=73%, list=44%, signal=129%
65	REACTOME_PCP_CE_PATHWAY	42	0.31	1.02	0.461	1	0.997	2088	tags=71%, list=44%, signal=127%
66	REACTOME_RRNA_PROCESSING	126	0.41	1.02	0.519	1	0.997	1645	tags=73%, list=35%, signal=109%
67	REACTOME_CLASS_A_1_RHODOPSIN_LIKE_RECEPTORS_	35	0.3	1.02	0.422	1	0.997	2923	tags=94%, list=62%, signal=246%
68	REACTOME_CELLULAR_RESPONSE_TO_HYPOXIA	41	0.31	1.02	0.48	1	0.997	1962	tags=73%, list=42%, signal=124%
69	REACTOME_RUNX1_REGULATES_TRANSCRIPTION_OF_GENES_INVOLVED_IN_DIFFERENTIATION_OF_HSCS	39	0.3	1.02	0.452	1	0.997	2047	tags=74%, list=43%, signal=130%
70	HALLMARK_DNA_REPAIR	80	0.3	1.01	0.463	1	0.997	1065	tags=39%, list=23%, signal=49%
71	REACTOME_DUAL_INCISION_IN_GG_NER	15	0.35	1.01	0.454	1	0.997	1366	tags=60%, list=29%, signal=84%
72	REACTOME_INTERLEUKIN_12_SIGNALING	19	0.29	1	0.466	1	0.997	979	tags=37%, list=21%, signal=46%
73	KEGG_GLUTATHIONE_METABOLISM	16	0.4	0.99	0.465	1	0.997	1788	tags=69%, list=38%, signal=110%
74	REACTOME_SWITCHING_OF_ORIGINS_TO_A_POST_REPLICATIVE_STATE	45	0.29	0.99	0.479	1	0.997	1973	tags=71%, list=42%, signal=121%
75	REACTOME_CYCLIN_A_CDK2_ASSOCIATED_EVENTS_AT_S_PHASE_ENTRY	44	0.3	0.99	0.497	1	0.997	2075	tags=70%, list=44%, signal=125%
76	REACTOME_GPCR_LIGAND_BINDING	48	0.27	0.98	0.479	1	0.998	2923	tags=92%, list=62%, signal=239%
77	REACTOME_MITOPHAGY	16	0.34	0.97	0.528	1	0.998	1460	tags=56%, list=31%, signal=81%
78	REACTOME_HEDGEHOG_OFF_STATE	48	0.27	0.97	0.491	1	0.998	1973	tags=69%, list=42%, signal=117%
79	REACTOME_ORC1_REMOVAL_FROM_CHROMATIN	36	0.29	0.97	0.504	1	0.998	2047	tags=75%, list=43%, signal=132%
80	REACTOME_NUCLEOBASE_CATABOLISM	15	0.34	0.97	0.507	1	0.998	411	tags=27%, list=9%, signal=29%
81	REACTOME_TRANSCRIPTIONAL_REGULATION_BY_RUNX2	46	0.27	0.97	0.495	1	0.998	1973	tags=67%, list=42%, signal=115%
82	REACTOME_DNA_REPLICATION_PRE_INITIATION	37	0.29	0.96	0.527	1	0.998	1962	tags=70%, list=42%, signal=119%
83	REACTOME_DNA_REPLICATION	52	0.28	0.96	0.524	1	0.998	1973	tags=69%, list=42%, signal=118%
84	HALLMARK_COAGULATION	25	0.31	0.95	0.537	1	0.998	3020	tags=96%, list=64%, signal=266%
85	REACTOME_ASSEMBLY_OF_THE_PRE_REPLICATIVE_COMPLEX	34	0.27	0.93	0.55	1	0.998	1962	tags=71%, list=42%, signal=120%
86	REACTOME_BUDDING_AND_MATURATION_OF_HIV_VIRION	15	0.33	0.93	0.557	1	0.998	1600	tags=53%, list=34%, signal=80%
87	REACTOME_DEGRADATION_OF_BETA_CATENIN_BY_THE_DESTRUCTION_COMPLEX	42	0.25	0.92	0.553	1	0.999	2066	tags=71%, list=44%, signal=126%
88	REACTOME_CELLULAR_RESPONSES_TO_EXTERNAL_STIMULI	277	0.24	0.92	0.591	1	0.999	1645	tags=56%, list=35%, signal=81%
89	REACTOME_AMINO_ACIDS_REGULATE_MTORC1	20	0.32	0.92	0.595	1	0.999	1697	tags=65%, list=36%, signal=101%
90	REACTOME_DNA_DAMAGE_BYPASS	20	0.29	0.91	0.554	1	0.999	1366	tags=50%, list=29%, signal=70%
91	REACTOME_REGULATION_OF_RAS_BY_GAPS	38	0.26	0.91	0.563	1	0.999	1962	tags=68%, list=42%, signal=116%
92	REACTOME_FCERI_MEDIATED_NF_KB_ACTIVATION	43	0.24	0.9	0.557	1	0.999	1973	tags=67%, list=42%, signal=115%
93	REACTOME_IMMUNOREGULATORY_INTERACTIONS_BETWEEN_A_LYMPHOID_AND_A_NON_LYMPHOID_CELL	43	0.27	0.9	0.573	1	0.999	2609	tags=86%, list=55%, signal=191%
94	REACTOME_TELOMERE_MAINTENANCE	22	0.3	0.89	0.618	1	0.999	860	tags=41%, list=18%, signal=50%
95	HALLMARK_ADIPOGENESIS	78	0.25	0.88	0.588	1	0.999	1418	tags=44%, list=30%, signal=61%
96	REACTOME_UCH_PROTEINASES	46	0.24	0.88	0.593	1	0.999	2083	tags=67%, list=44%, signal=120%
97	REACTOME_ANTIMICROBIAL_PEPTIDES	22	0.35	0.86	0.616	1	0.999	2205	tags=86%, list=47%, signal=162%
98	REACTOME_HIV_TRANSCRIPTION_ELONGATION	21	0.25	0.85	0.651	1	0.999	696	tags=33%, list=15%, signal=39%
99	REACTOME_FORMATION_OF_THE_EARLY_ELONGATION_COMPLEX	15	0.28	0.85	0.637	1	0.999	920	tags=40%, list=20%, signal=50%
100	REACTOME_MTOR_SIGNALLING	21	0.28	0.84	0.627	1	0.999	771	tags=33%, list=16%, signal=40%
101	REACTOME_HIV_ELONGATION_ARREST_AND_RECOVERY	21	0.24	0.84	0.751	1	0.999	696	tags=33%, list=15%, signal=39%
102	REACTOME_SENESCENCE_ASSOCIATED_SECRETORY_PHENOTYPE_SASP_	25	0.26	0.84	0.671	1	0.999	1511	tags=52%, list=32%, signal=76%
103	REACTOME_BASE_EXCISION_REPAIR	15	0.31	0.84	0.679	1	0.999	1958	tags=73%, list=42%, signal=125%
104	REACTOME_NEDDYLATION	93	0.22	0.84	0.635	1	0.999	1973	tags=63%, list=42%, signal=107%
105	REACTOME_FANCONI_ANEMIA_PATHWAY	15	0.28	0.83	0.687	1	0.999	3381	tags=100%, list=72%, signal=353%
106	REACTOME_IRON_UPTAKE_AND_TRANSPORT	26	0.25	0.83	0.722	1	0.999	1504	tags=54%, list=32%, signal=79%
107	REACTOME_INTERLEUKIN_1_SIGNALING	50	0.22	0.83	0.658	1	0.999	1973	tags=64%, list=42%, signal=109%
108	REACTOME_DEADENYLATION_DEPENDENT_MRNA_DECAY	27	0.25	0.83	0.688	1	0.999	951	tags=37%, list=20%, signal=46%
109	REACTOME_NERVOUS_SYSTEM_DEVELOPMENT	236	0.19	0.82	0.643	1	0.999	1664	tags=53%, list=35%, signal=78%
110	REACTOME_REGULATION_OF_MRNA_STABILITY_BY_PROTEINS_THAT_BIND_AU_RICH_ELEMENTS	51	0.22	0.82	0.641	1	1	1962	tags=61%, list=42%, signal=103%
111	REACTOME_PEPTIDE_LIGAND_BINDING_RECEPTORS	20	0.27	0.79	0.709	1	1	916	tags=35%, list=19%, signal=43%
112	REACTOME_DISEASES_OF_MITOTIC_CELL_CYCLE	15	0.27	0.77	0.727	1	1	475	tags=27%, list=10%, signal=30%
113	KEGG_RNA_DEGRADATION	28	0.24	0.77	0.767	1	1	951	tags=36%, list=20%, signal=44%
114	REACTOME_PHASE_II_CONJUGATION_OF_COMPOUNDS	23	0.24	0.76	0.726	1	1	2115	tags=74%, list=45%, signal=133%
115	HALLMARK_P53_PATHWAY	65	0.2	0.76	0.788	1	1	1608	tags=46%, list=34%, signal=69%
116	KEGG_PEROXISOME	17	0.29	0.76	0.767	1	1	3346	tags=100%, list=71%, signal=344%
117	HALLMARK_GLYCOLYSIS	51	0.19	0.75	0.863	1	1	872	tags=25%, list=19%, signal=31%
118	REACTOME_G_ALPHA_S_SIGNALLING_EVENTS	20	0.24	0.74	0.807	1	1	1454	tags=45%, list=31%, signal=65%
119	REACTOME_GLYCEROPHOSPHOLIPID_BIOSYNTHESIS	27	0.22	0.73	0.821	1	1	41	tags=11%, list=1%, signal=11%
120	HALLMARK_MYC_TARGETS_V1	105	0.2	0.73	0.776	1	1	1095	tags=31%, list=23%, signal=40%
121	REACTOME_ABC_FAMILY_PROTEINS_MEDIATED_TRANSPORT	44	0.2	0.72	0.766	1	1	1962	tags=57%, list=42%, signal=96%
122	REACTOME_ENERGY_DEPENDENT_REGULATION_OF_MTOR_BY_LKB1_AMPK	16	0.26	0.72	0.785	1	1	478	tags=25%, list=10%, signal=28%
123	REACTOME_INTERLEUKIN_12_FAMILY_SIGNALING	23	0.2	0.72	0.841	1	1	579	tags=22%, list=12%, signal=25%
124	REACTOME_HDR_THROUGH_HOMOLOGOUS_RECOMBINATION_HRR_	15	0.24	0.7	0.863	1	1	1366	tags=47%, list=29%, signal=66%
125	REACTOME_METABOLISM_OF_RNA	334	0.16	0.69	0.852	1	1	1394	tags=40%, list=30%, signal=53%
126	REACTOME_DUAL_INCISION_IN_TC_NER	30	0.2	0.69	0.896	1	1	1469	tags=47%, list=31%, signal=67%
127	HALLMARK_HEME_METABOLISM	101	0.25	0.69	0.715	1	1	1779	tags=59%, list=38%, signal=93%
128	REACTOME_SYNTHESIS_OF_ACTIVE_UBIQUITIN_ROLES_OF_E1_AND_E2_ENZYMES	17	0.23	0.69	0.829	1	1	1518	tags=53%, list=32%, signal=78%
129	REACTOME_SIGNALING_BY_NOTCH4	45	0.18	0.69	0.814	1	1	1973	tags=62%, list=42%, signal=106%
130	REACTOME_SEALING_OF_THE_NUCLEAR_ENVELOPE_NE_BY_ESCRT_III	15	0.25	0.68	0.842	1	1	2318	tags=80%, list=49%, signal=157%
131	REACTOME_SIGNALING_BY_HEDGEHOG	57	0.17	0.68	0.835	1	1	1973	tags=60%, list=42%, signal=101%
132	REACTOME_TRANSCRIPTION_COUPLED_NUCLEOTIDE_EXCISION_REPAIR_TC_NER_	35	0.19	0.68	0.886	1	1	1584	tags=49%, list=34%, signal=73%
133	HALLMARK_FATTY_ACID_METABOLISM	52	0.19	0.68	0.854	1	1	3519	tags=96%, list=75%, signal=376%
134	REACTOME_CHROMOSOME_MAINTENANCE	27	0.2	0.67	0.898	1	1	860	tags=33%, list=18%, signal=41%
135	HALLMARK_XENOBIOTIC_METABOLISM	50	0.2	0.67	0.889	1	1	1460	tags=44%, list=31%, signal=63%
136	REACTOME_INFECTIOUS_DISEASE	347	0.13	0.66	0.924	1	1	1609	tags=44%, list=34%, signal=62%
137	REACTOME_RRNA_MODIFICATION_IN_THE_NUCLEUS_AND_CYTOSOL	26	0.21	0.66	0.884	1	1	1059	tags=38%, list=22%, signal=49%
138	REACTOME_AGGREPHAGY	21	0.21	0.66	0.885	1	1	1538	tags=48%, list=33%, signal=70%
139	REACTOME_PEROXISOMAL_PROTEIN_IMPORT	18	0.22	0.65	0.907	1	1	1571	tags=44%, list=33%, signal=66%
140	KEGG_SPLICEOSOME	72	0.18	0.65	0.875	1	1	644	tags=22%, list=14%, signal=25%
141	REACTOME_NEGATIVE_REGULATORS_OF_DDX58_IFIH1_SIGNALING	18	0.18	0.64	0.929	1	1	192	tags=11%, list=4%, signal=12%
142	REACTOME_LYSOSOME_VESICLE_BIOGENESIS	15	0.22	0.63	0.881	1	1	320	tags=20%, list=7%, signal=21%
143	KEGG_NEUROACTIVE_LIGAND_RECEPTOR_INTERACTION	21	0.19	0.63	0.913	1	1	3809	tags=100%, list=81%, signal=519%
144	REACTOME_SELECTIVE_AUTOPHAGY	36	0.17	0.62	0.945	1	1	1538	tags=44%, list=33%, signal=65%
145	REACTOME_TRANSCRIPTIONAL_REGULATION_BY_TP53	152	0.14	0.62	0.993	1	1	589	tags=20%, list=13%, signal=22%
146	REACTOME_PROTEIN_FOLDING	41	0.17	0.61	0.963	1	1	2024	tags=61%, list=43%, signal=106%
147	KEGG_NUCLEOTIDE_EXCISION_REPAIR	16	0.21	0.6	0.948	1	1	880	tags=31%, list=19%, signal=38%
148	REACTOME_AUTOPHAGY	72	0.15	0.6	0.952	1	1	2060	tags=61%, list=44%, signal=107%
149	REACTOME_FGFR2_ALTERNATIVE_SPLICING	15	0.19	0.59	0.947	1	1	680	tags=27%, list=14%, signal=31%
150	KEGG_SYSTEMIC_LUPUS_ERYTHEMATOSUS	15	0.22	0.59	0.916	1	1	1960	tags=60%, list=42%, signal=102%
151	REACTOME_REGULATION_OF_TNFR1_SIGNALING	16	0.18	0.59	0.947	1	1	1439	tags=44%, list=31%, signal=63%
152	REACTOME_GLOBAL_GENOME_NUCLEOTIDE_EXCISION_REPAIR_GG_NER_	38	0.16	0.58	0.951	1	1	1574	tags=45%, list=33%, signal=67%
153	REACTOME_HSP90_CHAPERONE_CYCLE_FOR_STEROID_HORMONE_RECEPTORS_SHR_	22	0.17	0.58	0.956	1	1	3585	tags=95%, list=76%, signal=397%
154	REACTOME_MITOTIC_G1_PHASE_AND_G1_S_TRANSITION	59	0.15	0.58	0.922	1	1	2075	tags=59%, list=44%, signal=105%
155	KEGG_CYTOKINE_CYTOKINE_RECEPTOR_INTERACTION	51	0.15	0.58	0.961	1	1	2993	tags=84%, list=64%, signal=229%
156	REACTOME_INTERLEUKIN_1_FAMILY_SIGNALING	61	0.15	0.57	0.952	1	1	1973	tags=56%, list=42%, signal=95%
157	REACTOME_METABOLISM_OF_VITAMINS_AND_COFACTORS	39	0.16	0.57	0.956	1	1	2106	tags=64%, list=45%, signal=115%
158	REACTOME_ACTIVATION_OF_BH3_ONLY_PROTEINS	15	0.19	0.55	0.969	1	1	638	tags=20%, list=14%, signal=23%
159	REACTOME_RNA_POLYMERASE_II_TRANSCRIPTION_TERMINATION	31	0.17	0.55	0.959	1	1	557	tags=19%, list=12%, signal=22%
160	REACTOME_MRNA_SPLICING	106	0.15	0.55	0.969	1	1	680	tags=21%, list=14%, signal=24%
161	REACTOME_INTRAFLAGELLAR_TRANSPORT	16	0.18	0.53	0.994	1	1	1538	tags=50%, list=33%, signal=74%
162	HALLMARK_PEROXISOME	27	0.15	0.51	0.976	1	1	880	tags=26%, list=19%, signal=32%
163	HALLMARK_INTERFERON_ALPHA_RESPONSE	38	0.17	0.51	0.936	1	1	2155	tags=63%, list=46%, signal=115%
164	HALLMARK_ALLOGRAFT_REJECTION	71	0.12	0.51	0.984	1	1	3147	tags=87%, list=67%, signal=259%
165	REACTOME_NUCLEOTIDE_EXCISION_REPAIR	53	0.13	0.5	0.996	1	1	1584	tags=43%, list=34%, signal=65%
166	KEGG_VIBRIO_CHOLERAE_INFECTION	20	0.15	0.5	0.976	1	1	3994	tags=100%, list=85%, signal=653%
167	HALLMARK_CHOLESTEROL_HOMEOSTASIS	22	0.16	0.5	0.981	1	1	570	tags=18%, list=12%, signal=21%
168	REACTOME_BETA_CATENIN_INDEPENDENT_WNT_SIGNALING	64	0.12	0.49	0.996	1	1	1853	tags=50%, list=39%, signal=81%
169	HALLMARK_ESTROGEN_RESPONSE_LATE	49	0.13	0.48	0.985	1	1	1669	tags=43%, list=35%, signal=66%
170	REACTOME_G2_M_CHECKPOINTS	51	0.12	0.46	0.992	1	1	1962	tags=55%, list=42%, signal=93%
171	HALLMARK_HYPOXIA	62	0.12	0.45	0.992	1	1	857	tags=23%, list=18%, signal=27%
172	REACTOME_METABOLISM_OF_WATER_SOLUBLE_VITAMINS_AND_COFACTORS	30	0.14	0.45	0.99	1	1	2106	tags=63%, list=45%, signal=114%
173	REACTOME_S_PHASE	74	0.11	0.45	0.994	1	1	1384	tags=35%, list=29%, signal=49%
174	REACTOME_CLEC7A_DECTIN_1_SIGNALING	56	0.11	0.45	0.996	1	1	1973	tags=55%, list=42%, signal=94%
175	REACTOME_TNFR1_INDUCED_NFKAPPAB_SIGNALING_PATHWAY	17	0.14	0.45	0.998	1	1	1439	tags=41%, list=31%, signal=59%
176	HALLMARK_KRAS_SIGNALING_UP	50	0.12	0.44	0.99	1	1	788	tags=22%, list=17%, signal=26%
177	REACTOME_HSF1_ACTIVATION	16	0.15	0.44	0.991	1	1	3576	tags=94%, list=76%, signal=388%
178	REACTOME_DOWNSTREAM_SIGNALING_EVENTS_OF_B_CELL_RECEPTOR_BCR_	50	0.11	0.43	0.993	1	1	4041	tags=98%, list=86%, signal=681%
179	REACTOME_NEGATIVE_REGULATION_OF_MAPK_PATHWAY	17	0.13	0.42	0.998	1	1	1353	tags=35%, list=29%, signal=49%
180	HALLMARK_BILE_ACID_METABOLISM	20	0.13	0.41	0.997	1	1	553	tags=15%, list=12%, signal=17%
181	REACTOME_INTRINSIC_PATHWAY_FOR_APOPTOSIS	29	0.12	0.39	1	1	1	3644	tags=93%, list=77%, signal=408%
182	REACTOME_PYRUVATE_METABOLISM_AND_CITRIC_ACID_TCA_CYCLE	22	0.12	0.38	1	1	1	476	tags=14%, list=10%, signal=15%
183	REACTOME_NEUTROPHIL_DEGRANULATION	227	0.09	0.34	0.996	1	1	1127	tags=23%, list=24%, signal=29%
184	HALLMARK_UV_RESPONSE_UP	54	0.09	0.34	1	1	1	351	tags=9%, list=7%, signal=10%
185	KEGG_HEMATOPOIETIC_CELL_LINEAGE	36	0.1	0.33	1	1	1	3455	tags=89%, list=73%, signal=331%
186	REACTOME_PROGRAMMED_CELL_DEATH	78	0.07	0.3	1	1	1	366	tags=9%, list=8%, signal=10%
187	REACTOME_INTERFERON_ALPHA_BETA_SIGNALING	29	0.08	0.27	1	1	1	881	tags=21%, list=19%, signal=25%
188	HALLMARK_INTERFERON_GAMMA_RESPONSE	86	0.06	0.24	1	1	1	3775	tags=92%, list=80%, signal=454%
189	HALLMARK_TNFA_SIGNALING_VIA_NFKB	59	0.07	0.24	1	1	1	1331	tags=29%, list=28%, signal=40%
190	REACTOME_INNATE_IMMUNE_SYSTEM	425	0.05	0.22	1	1	1	314	tags=7%, list=7%, signal=6%

## Sheet: Down-regulated
Table: Gene sets enriched in phenotype Healthy (10 samples)
	GS	SIZE	ES	NES	NOM p-val	FDR q-val	FWER p-val	RANK AT MAX	LEADING EDGE
	follow link to MSigDB
1	REACTOME_ESTROGEN_DEPENDENT_GENE_EXPRESSION	44	-0.49	-1.43	0.04	1	0.89	1194	tags=61%, list=25%, signal=81%
2	REACTOME_NR1H3_NR1H2_REGULATE_GENE_EXPRESSION_LINKED_TO_CHOLESTEROL_TRANSPORT_AND_EFFLUX	21	-0.55	-1.41	0.075	1	0.9	1353	tags=67%, list=29%, signal=93%
3	REACTOME_REGULATION_OF_LIPID_METABOLISM_BY_PPARALPHA	48	-0.46	-1.39	0.085	1	0.916	959	tags=50%, list=20%, signal=62%
4	REACTOME_SIGNALING_BY_MET	31	-0.49	-1.38	0.093	1	0.917	1094	tags=58%, list=23%, signal=75%
5	REACTOME_TRANSCRIPTIONAL_REGULATION_OF_WHITE_ADIPOCYTE_DIFFERENTIATION	39	-0.42	-1.38	0.079	1	0.919	812	tags=44%, list=17%, signal=52%
6	KEGG_RENAL_CELL_CARCINOMA	34	-0.48	-1.37	0.078	1	0.921	1040	tags=59%, list=22%, signal=75%
7	REACTOME_SIGNALING_BY_EGFR	24	-0.51	-1.37	0.092	1	0.922	1032	tags=63%, list=22%, signal=80%
8	REACTOME_ACTIVATION_OF_ANTERIOR_HOX_GENES_IN_HINDBRAIN_DEVELOPMENT_DURING_EARLY_EMBRYOGENESIS	25	-0.45	-1.37	0.082	1	0.924	809	tags=48%, list=17%, signal=58%
9	REACTOME_NR1H2_AND_NR1H3_MEDIATED_SIGNALING	23	-0.54	-1.37	0.097	1	0.924	787	tags=52%, list=17%, signal=62%
10	REACTOME_GENE_SILENCING_BY_RNA	37	-0.46	-1.36	0.091	1	0.928	1194	tags=59%, list=25%, signal=79%
11	HALLMARK_TGF_BETA_SIGNALING	18	-0.49	-1.36	0.078	1	0.929	569	tags=39%, list=12%, signal=44%
12	REACTOME_RUNX1_REGULATES_GENES_INVOLVED_IN_MEGAKARYOCYTE_DIFFERENTIATION_AND_PLATELET_FUNCTION	20	-0.51	-1.36	0.131	1	0.931	1134	tags=70%, list=24%, signal=92%
13	REACTOME_ESR_MEDIATED_SIGNALING	66	-0.41	-1.35	0.126	1	0.936	1194	tags=53%, list=25%, signal=70%
14	REACTOME_TRANSCRIPTIONAL_REGULATION_BY_SMALL_RNAS	29	-0.45	-1.33	0.126	1	0.94	1170	tags=59%, list=25%, signal=78%
15	REACTOME_PKMTS_METHYLATE_HISTONE_LYSINES	18	-0.59	-1.33	0.095	1	0.943	812	tags=67%, list=17%, signal=80%
16	REACTOME_SLC_TRANSPORTER_DISORDERS	23	-0.52	-1.32	0.135	1	0.945	1170	tags=65%, list=25%, signal=86%
17	REACTOME_SIGNALING_BY_FGFR1	17	-0.48	-1.31	0.164	1	0.95	1032	tags=53%, list=22%, signal=68%
18	REACTOME_SIGNALING_BY_FGFR3	17	-0.48	-1.31	0.164	1	0.95	1032	tags=53%, list=22%, signal=68%
19	REACTOME_SIGNALING_BY_FGFR4	17	-0.48	-1.31	0.164	1	0.95	1032	tags=53%, list=22%, signal=68%
20	REACTOME_SUMOYLATION_OF_DNA_REPLICATION_PROTEINS	22	-0.53	-1.31	0.131	1	0.951	1170	tags=68%, list=25%, signal=90%
21	REACTOME_RUNX1_INTERACTS_WITH_CO_FACTORS_WHOSE_PRECISE_EFFECT_ON_RUNX1_TARGETS_IS_NOT_KNOWN	18	-0.55	-1.31	0.139	1	0.951	1376	tags=78%, list=29%, signal=109%
22	REACTOME_SIGNALING_BY_NOTCH2	15	-0.4	-1.3	0.176	1	0.956	905	tags=40%, list=19%, signal=49%
23	REACTOME_SUMOYLATION_OF_DNA_DAMAGE_RESPONSE_AND_REPAIR_PROTEINS	40	-0.51	-1.29	0.139	1	0.956	1170	tags=63%, list=25%, signal=82%
24	REACTOME_CONSTITUTIVE_SIGNALING_BY_LIGAND_RESPONSIVE_EGFR_CANCER_VARIANTS	15	-0.48	-1.29	0.183	1	0.956	1194	tags=60%, list=25%, signal=80%
25	REACTOME_SIGNALING_BY_EGFR_IN_CANCER	15	-0.48	-1.29	0.183	1	0.956	1194	tags=60%, list=25%, signal=80%
26	REACTOME_MITOTIC_PROPHASE	35	-0.52	-1.28	0.155	1	0.958	1280	tags=66%, list=27%, signal=90%
27	REACTOME_TRANSCRIPTIONAL_REGULATION_BY_RUNX1	85	-0.3	-1.27	0.162	1	0.959	596	tags=29%, list=13%, signal=33%
28	HALLMARK_MITOTIC_SPINDLE	82	-0.5	-1.27	0.175	1	0.96	1812	tags=79%, list=38%, signal=127%
29	REACTOME_NUCLEAR_ENVELOPE_BREAKDOWN	25	-0.52	-1.26	0.178	1	0.961	1170	tags=64%, list=25%, signal=85%
30	REACTOME_INTERACTIONS_OF_VPR_WITH_HOST_CELLULAR_PROTEINS	22	-0.47	-1.26	0.203	1	0.961	1170	tags=64%, list=25%, signal=84%
31	REACTOME_SUMOYLATION	72	-0.47	-1.26	0.234	1	0.961	1608	tags=69%, list=34%, signal=104%
32	REACTOME_CHROMATIN_MODIFYING_ENZYMES	114	-0.43	-1.25	0.242	1	0.961	1572	tags=64%, list=33%, signal=94%
33	REACTOME_ONCOGENE_INDUCED_SENESCENCE	20	-0.4	-1.25	0.205	1	0.961	493	tags=35%, list=10%, signal=39%
34	REACTOME_HDMS_DEMETHYLATE_HISTONES	17	-0.62	-1.25	0.215	1	0.961	1796	tags=100%, list=38%, signal=161%
35	REACTOME_TRANSCRIPTIONAL_ACTIVATION_OF_MITOCHONDRIAL_BIOGENESIS	22	-0.46	-1.25	0.197	1	0.961	938	tags=50%, list=20%, signal=62%
36	REACTOME_SUMOYLATION_OF_RNA_BINDING_PROTEINS	21	-0.52	-1.24	0.205	1	0.962	1608	tags=81%, list=34%, signal=122%
37	REACTOME_SUMOYLATION_OF_UBIQUITINYLATION_PROTEINS	19	-0.54	-1.24	0.209	1	0.962	1608	tags=84%, list=34%, signal=127%
38	REACTOME_RESOLUTION_OF_SISTER_CHROMATID_COHESION	48	-0.41	-1.24	0.264	1	0.963	1334	tags=56%, list=28%, signal=78%
39	REACTOME_ACTIVATION_OF_GENE_EXPRESSION_BY_SREBF_SREBP_	19	-0.47	-1.24	0.229	1	0.963	938	tags=58%, list=20%, signal=72%
40	REACTOME_PRE_NOTCH_EXPRESSION_AND_PROCESSING	26	-0.47	-1.24	0.203	1	0.963	900	tags=50%, list=19%, signal=61%
41	REACTOME_TRANSPORT_OF_THE_SLBP_DEPENDANT_MATURE_MRNA	16	-0.57	-1.24	0.2	1	0.963	1170	tags=75%, list=25%, signal=99%
42	REACTOME_REGULATION_OF_GLUCOKINASE_BY_GLUCOKINASE_REGULATORY_PROTEIN	16	-0.57	-1.24	0.2	1	0.963	1170	tags=75%, list=25%, signal=99%
43	KEGG_PHOSPHATIDYLINOSITOL_SIGNALING_SYSTEM	32	-0.51	-1.23	0.221	1	0.964	1925	tags=84%, list=41%, signal=142%
44	REACTOME_SIGNALING_BY_NOTCH1	32	-0.39	-1.23	0.22	1	0.964	905	tags=41%, list=19%, signal=50%
45	REACTOME_HCMV_EARLY_EVENTS	37	-0.41	-1.23	0.249	1	0.964	1608	tags=65%, list=34%, signal=98%
46	REACTOME_NUCLEAR_IMPORT_OF_REV_PROTEIN	19	-0.51	-1.23	0.228	1	0.964	1608	tags=79%, list=34%, signal=119%
47	REACTOME_INTERACTIONS_OF_REV_WITH_HOST_CELLULAR_PROTEINS	21	-0.51	-1.23	0.231	1	0.964	1608	tags=76%, list=34%, signal=115%
48	REACTOME_SUMOYLATION_OF_SUMOYLATION_PROTEINS	19	-0.5	-1.22	0.24	1	0.964	1608	tags=79%, list=34%, signal=119%
49	REACTOME_DNA_DOUBLE_STRAND_BREAK_RESPONSE	18	-0.41	-1.22	0.213	1	0.964	1528	tags=61%, list=32%, signal=90%
50	REACTOME_VIRAL_MESSENGER_RNA_SYNTHESIS	25	-0.4	-1.22	0.213	1	0.964	1170	tags=56%, list=25%, signal=74%
51	REACTOME_SIGNALING_BY_NOTCH1_PEST_DOMAIN_MUTANTS_IN_CANCER	28	-0.37	-1.22	0.201	1	0.964	905	tags=39%, list=19%, signal=48%
52	REACTOME_NUCLEAR_PORE_COMPLEX_NPC_DISASSEMBLY	18	-0.55	-1.21	0.248	1	0.964	1170	tags=72%, list=25%, signal=96%
53	REACTOME_TRANSPORT_OF_MATURE_MRNAS_DERIVED_FROM_INTRONLESS_TRANSCRIPTS	19	-0.54	-1.21	0.249	1	0.964	1608	tags=84%, list=34%, signal=127%
54	REACTOME_SIGNALING_BY_NUCLEAR_RECEPTORS	89	-0.35	-1.21	0.24	1	0.964	1194	tags=46%, list=25%, signal=61%
55	REACTOME_IRS_MEDIATED_SIGNALLING	17	-0.51	-1.2	0.257	1	0.964	1102	tags=65%, list=23%, signal=84%
56	REACTOME_SIGNALING_BY_TYPE_1_INSULIN_LIKE_GROWTH_FACTOR_1_RECEPTOR_IGF1R_	17	-0.51	-1.2	0.257	1	0.964	1102	tags=65%, list=23%, signal=84%
57	REACTOME_POSTMITOTIC_NUCLEAR_PORE_COMPLEX_NPC_REFORMATION	16	-0.51	-1.2	0.235	1	0.964	1608	tags=75%, list=34%, signal=113%
58	REACTOME_TRANSCRIPTIONAL_ACTIVITY_OF_SMAD2_SMAD3_SMAD4_HETEROTRIMER	21	-0.4	-1.2	0.276	1	0.964	1439	tags=52%, list=31%, signal=75%
59	REACTOME_EXPORT_OF_VIRAL_RIBONUCLEOPROTEINS_FROM_NUCLEUS	19	-0.53	-1.2	0.275	1	0.966	1894	tags=89%, list=40%, signal=149%
60	REACTOME_SUMOYLATION_OF_CHROMATIN_ORGANIZATION_PROTEINS	24	-0.48	-1.2	0.303	1	0.966	1170	tags=63%, list=25%, signal=83%
61	REACTOME_TRANSCRIPTIONAL_REGULATION_BY_MECP2	25	-0.45	-1.2	0.262	1	0.966	1353	tags=60%, list=29%, signal=84%
62	REACTOME_ANTIVIRAL_MECHANISM_BY_IFN_STIMULATED_GENES	41	-0.38	-1.19	0.273	1	0.966	1170	tags=49%, list=25%, signal=64%
63	KEGG_INOSITOL_PHOSPHATE_METABOLISM	25	-0.49	-1.19	0.276	1	0.967	1925	tags=80%, list=41%, signal=135%
64	REACTOME_REGULATION_OF_CHOLESTEROL_BIOSYNTHESIS_BY_SREBP_SREBF_	26	-0.45	-1.19	0.281	1	0.967	1525	tags=69%, list=32%, signal=102%
65	HALLMARK_G2M_CHECKPOINT	73	-0.43	-1.18	0.311	1	0.97	1187	tags=55%, list=25%, signal=72%
66	KEGG_WNT_SIGNALING_PATHWAY	43	-0.44	-1.18	0.327	1	0.972	1868	tags=74%, list=40%, signal=122%
67	REACTOME_ANTIGEN_ACTIVATES_B_CELL_RECEPTOR_BCR_LEADING_TO_GENERATION_OF_SECOND_MESSENGERS	20	-0.54	-1.17	0.341	1	0.972	2195	tags=100%, list=47%, signal=186%
68	REACTOME_REGULATION_OF_MECP2_EXPRESSION_AND_ACTIVITY	17	-0.53	-1.17	0.329	1	0.972	1972	tags=88%, list=42%, signal=151%
69	REACTOME_CELL_CELL_COMMUNICATION	29	-0.45	-1.17	0.347	1	0.972	1175	tags=55%, list=25%, signal=73%
70	REACTOME_NS1_MEDIATED_EFFECTS_ON_HOST_PATHWAYS	21	-0.5	-1.16	0.334	1	0.973	1608	tags=81%, list=34%, signal=122%
71	REACTOME_PHASE_I_FUNCTIONALIZATION_OF_COMPOUNDS	15	-0.39	-1.16	0.3	1	0.975	1286	tags=53%, list=27%, signal=73%
72	REACTOME_TRNA_PROCESSING_IN_THE_NUCLEUS	26	-0.37	-1.16	0.295	1	0.976	1170	tags=50%, list=25%, signal=66%
73	REACTOME_CONSTITUTIVE_SIGNALING_BY_ABERRANT_PI3K_IN_CANCER	15	-0.48	-1.16	0.325	1	0.976	546	tags=40%, list=12%, signal=45%
74	REACTOME_INSULIN_RECEPTOR_SIGNALLING_CASCADE	19	-0.47	-1.15	0.344	1	0.976	1102	tags=58%, list=23%, signal=75%
75	REACTOME_PI_METABOLISM	33	-0.46	-1.15	0.338	1	0.977	1930	tags=79%, list=41%, signal=133%
76	REACTOME_CIRCADIAN_CLOCK	33	-0.4	-1.15	0.343	1	0.98	1353	tags=52%, list=29%, signal=72%
77	REACTOME_EPIGENETIC_REGULATION_OF_GENE_EXPRESSION	40	-0.37	-1.14	0.315	1	0.98	1524	tags=58%, list=32%, signal=84%
78	REACTOME_GLYCOLYSIS	25	-0.41	-1.14	0.342	1	0.98	1960	tags=76%, list=42%, signal=129%
79	KEGG_ARRHYTHMOGENIC_RIGHT_VENTRICULAR_CARDIOMYOPATHY_ARVC	18	-0.41	-1.13	0.314	1	0.98	1103	tags=44%, list=23%, signal=58%
80	REACTOME_DOWNSTREAM_SIGNAL_TRANSDUCTION	18	-0.54	-1.13	0.404	1	0.98	1944	tags=94%, list=41%, signal=160%
81	KEGG_ADHERENS_JUNCTION	24	-0.47	-1.13	0.391	1	0.98	1959	tags=75%, list=42%, signal=128%
82	REACTOME_SIGNALING_BY_PDGF	22	-0.5	-1.12	0.437	1	0.98	2047	tags=91%, list=43%, signal=160%
83	REACTOME_GLUCOSE_METABOLISM	31	-0.37	-1.12	0.381	1	0.98	1170	tags=45%, list=25%, signal=60%
84	REACTOME_TRNA_PROCESSING	35	-0.33	-1.12	0.316	1	0.981	1170	tags=46%, list=25%, signal=60%
85	HALLMARK_UV_RESPONSE_DN	42	-0.44	-1.12	0.414	1	0.981	1309	tags=60%, list=28%, signal=82%
86	REACTOME_NRAGE_SIGNALS_DEATH_THROUGH_JNK	23	-0.48	-1.11	0.423	1	0.982	1697	tags=83%, list=36%, signal=128%
87	REACTOME_SNRNP_ASSEMBLY	24	-0.36	-1.11	0.362	1	0.982	1170	tags=54%, list=25%, signal=72%
88	REACTOME_MITOTIC_PROMETAPHASE	79	-0.35	-1.11	0.383	1	0.982	1793	tags=65%, list=38%, signal=102%
89	REACTOME_SYNTHESIS_OF_PIPS_AT_THE_PLASMA_MEMBRANE	21	-0.46	-1.11	0.379	1	0.982	1745	tags=76%, list=37%, signal=120%
90	KEGG_LEUKOCYTE_TRANSENDOTHELIAL_MIGRATION	42	-0.42	-1.11	0.433	1	0.982	1911	tags=69%, list=41%, signal=115%
91	REACTOME_INOSITOL_PHOSPHATE_METABOLISM	16	-0.46	-1.11	0.37	1	0.982	1892	tags=81%, list=40%, signal=135%
92	REACTOME_SUMOYLATION_OF_TRANSCRIPTION_COFACTORS	21	-0.44	-1.11	0.41	1	0.983	567	tags=38%, list=12%, signal=43%
93	KEGG_B_CELL_RECEPTOR_SIGNALING_PATHWAY	46	-0.41	-1.1	0.424	1	0.983	2172	tags=83%, list=46%, signal=152%
94	KEGG_CELL_CYCLE	53	-0.34	-1.1	0.377	1	0.983	610	tags=32%, list=13%, signal=36%
95	REACTOME_SIGNALING_BY_FGFR2_IN_DISEASE	18	-0.36	-1.1	0.354	1	0.984	1032	tags=50%, list=22%, signal=64%
96	KEGG_REGULATION_OF_ACTIN_CYTOSKELETON	68	-0.37	-1.1	0.441	1	0.984	1103	tags=46%, list=23%, signal=59%
97	REACTOME_SIGNALING_BY_FGFR1_IN_DISEASE	21	-0.48	-1.1	0.406	1	0.985	1944	tags=86%, list=41%, signal=145%
98	REACTOME_HATS_ACETYLATE_HISTONES	42	-0.38	-1.1	0.423	1	0.985	1135	tags=45%, list=24%, signal=59%
99	REACTOME_RHO_GTPASE_CYCLE	49	-0.41	-1.09	0.445	1	0.985	2171	tags=80%, list=46%, signal=146%
100	KEGG_HYPERTROPHIC_CARDIOMYOPATHY_HCM	18	-0.33	-1.09	0.346	1	0.985	1021	tags=33%, list=22%, signal=42%
101	HALLMARK_PROTEIN_SECRETION	49	-0.38	-1.09	0.414	1	0.985	1769	tags=61%, list=38%, signal=97%
102	REACTOME_SIGNALING_BY_CYTOSOLIC_FGFR1_FUSION_MUTANTS	15	-0.51	-1.09	0.443	1	0.985	1944	tags=87%, list=41%, signal=147%
103	REACTOME_FGFR1_MUTANT_RECEPTOR_ACTIVATION	15	-0.51	-1.09	0.443	1	0.985	1944	tags=87%, list=41%, signal=147%
104	REACTOME_CELL_JUNCTION_ORGANIZATION	16	-0.4	-1.08	0.388	1	0.985	1175	tags=50%, list=25%, signal=66%
105	KEGG_AXON_GUIDANCE	28	-0.44	-1.08	0.454	1	0.986	1920	tags=75%, list=41%, signal=126%
106	KEGG_PROSTATE_CANCER	37	-0.39	-1.08	0.473	1	0.986	1194	tags=54%, list=25%, signal=72%
107	REACTOME_NOTCH_HLH_TRANSCRIPTION_PATHWAY	16	-0.44	-1.08	0.409	1	0.986	900	tags=44%, list=19%, signal=54%
108	REACTOME_INTERLEUKIN_2_FAMILY_SIGNALING	21	-0.51	-1.08	0.457	1	0.986	1944	tags=86%, list=41%, signal=145%
109	KEGG_COLORECTAL_CANCER	27	-0.41	-1.08	0.455	1	0.986	1920	tags=74%, list=41%, signal=124%
110	KEGG_FOCAL_ADHESION	56	-0.35	-1.08	0.455	1	0.986	1132	tags=45%, list=24%, signal=58%
111	KEGG_PATHWAYS_IN_CANCER	96	-0.35	-1.08	0.472	1	0.986	1944	tags=67%, list=41%, signal=111%
112	KEGG_CHRONIC_MYELOID_LEUKEMIA	36	-0.42	-1.07	0.462	1	0.986	1134	tags=56%, list=24%, signal=73%
113	KEGG_GLIOMA	27	-0.4	-1.07	0.464	1	0.987	1972	tags=78%, list=42%, signal=133%
114	REACTOME_SIGNALING_BY_NTRKS	46	-0.34	-1.06	0.435	1	0.987	1069	tags=43%, list=23%, signal=56%
115	KEGG_TGF_BETA_SIGNALING_PATHWAY	22	-0.35	-1.06	0.424	1	0.987	759	tags=32%, list=16%, signal=38%
116	REACTOME_RHO_GTPASES_ACTIVATE_FORMINS	52	-0.31	-1.06	0.404	1	0.988	1734	tags=54%, list=37%, signal=84%
117	KEGG_T_CELL_RECEPTOR_SIGNALING_PATHWAY	49	-0.38	-1.06	0.48	1	0.988	1944	tags=71%, list=41%, signal=120%
118	REACTOME_NOTCH1_INTRACELLULAR_DOMAIN_REGULATES_TRANSCRIPTION	25	-0.34	-1.06	0.433	1	0.989	900	tags=36%, list=19%, signal=44%
119	REACTOME_MITOCHONDRIAL_BIOGENESIS	31	-0.33	-1.05	0.394	1	0.99	938	tags=35%, list=20%, signal=44%
120	REACTOME_TRANSPORT_OF_MATURE_TRANSCRIPT_TO_CYTOPLASM	38	-0.4	-1.05	0.515	1	0.99	1683	tags=68%, list=36%, signal=106%
121	KEGG_PANCREATIC_CANCER	27	-0.42	-1.05	0.478	1	0.99	1758	tags=70%, list=37%, signal=112%
122	REACTOME_TRANSPORT_OF_INORGANIC_CATIONS_ANIONS_AND_AMINO_ACIDS_OLIGOPEPTIDES	17	-0.4	-1.05	0.434	1	0.99	859	tags=41%, list=18%, signal=50%
123	KEGG_NEUROTROPHIN_SIGNALING_PATHWAY	57	-0.38	-1.05	0.504	1	0.99	2019	tags=74%, list=43%, signal=127%
124	KEGG_NOTCH_SIGNALING_PATHWAY	18	-0.37	-1.05	0.462	1	0.99	900	tags=44%, list=19%, signal=55%
125	REACTOME_REGULATION_OF_TP53_ACTIVITY	54	-0.31	-1.05	0.455	1	0.99	1574	tags=54%, list=33%, signal=80%
126	KEGG_GNRH_SIGNALING_PATHWAY	30	-0.4	-1.04	0.492	1	0.99	1972	tags=77%, list=42%, signal=131%
127	REACTOME_MITOTIC_SPINDLE_CHECKPOINT	40	-0.33	-1.04	0.422	1	0.99	1717	tags=63%, list=36%, signal=97%
128	REACTOME_SIGNALING_BY_ERYTHROPOIETIN	20	-0.48	-1.04	0.541	1	0.99	1944	tags=85%, list=41%, signal=144%
129	REACTOME_FCERI_MEDIATED_CA_2_MOBILIZATION	23	-0.44	-1.04	0.513	1	0.99	2082	tags=83%, list=44%, signal=147%
130	REACTOME_INTERLEUKIN_3_INTERLEUKIN_5_AND_GM_CSF_SIGNALING	28	-0.44	-1.04	0.512	1	0.99	2079	tags=82%, list=44%, signal=146%
131	KEGG_NON_SMALL_CELL_LUNG_CANCER	28	-0.39	-1.03	0.492	1	0.99	1944	tags=79%, list=41%, signal=133%
132	KEGG_DILATED_CARDIOMYOPATHY	19	-0.31	-1.03	0.43	1	0.99	1021	tags=32%, list=22%, signal=40%
133	REACTOME_HCMV_INFECTION	50	-0.3	-1.03	0.452	1	0.99	1608	tags=52%, list=34%, signal=78%
134	KEGG_INSULIN_SIGNALING_PATHWAY	50	-0.32	-1.03	0.484	1	0.99	1157	tags=46%, list=25%, signal=60%
135	REACTOME_RETROGRADE_TRANSPORT_AT_THE_TRANS_GOLGI_NETWORK	16	-0.34	-1.03	0.439	1	0.991	1619	tags=63%, list=34%, signal=95%
136	REACTOME_SIGNALING_BY_RHO_GTPASES	156	-0.32	-1.03	0.511	1	0.991	1944	tags=62%, list=41%, signal=102%
137	REACTOME_OXIDATIVE_STRESS_INDUCED_SENESCENCE	30	-0.33	-1.03	0.442	1	0.991	1528	tags=53%, list=32%, signal=78%
138	REACTOME_MEIOSIS	19	-0.41	-1.03	0.482	1	0.991	952	tags=47%, list=20%, signal=59%
139	REACTOME_DISORDERS_OF_TRANSMEMBRANE_TRANSPORTERS	58	-0.25	-1.03	0.411	1	0.991	320	tags=19%, list=7%, signal=20%
140	REACTOME_SIGNALING_BY_FGFR	33	-0.3	-1.03	0.455	1	0.991	1032	tags=39%, list=22%, signal=50%
141	REACTOME_SIGNALING_BY_FGFR2	33	-0.3	-1.03	0.455	1	0.991	1032	tags=39%, list=22%, signal=50%
142	REACTOME_NOD1_2_SIGNALING_PATHWAY	16	-0.36	-1.03	0.451	1	0.991	1396	tags=50%, list=30%, signal=71%
143	REACTOME_HDACS_DEACETYLATE_HISTONES	22	-0.37	-1.03	0.477	1	0.991	1524	tags=55%, list=32%, signal=80%
144	REACTOME_ION_TRANSPORT_BY_P_TYPE_ATPASES	19	-0.4	-1.02	0.475	1	0.991	1972	tags=74%, list=42%, signal=126%
145	KEGG_PROGESTERONE_MEDIATED_OOCYTE_MATURATION	27	-0.4	-1.02	0.522	1	0.991	1920	tags=78%, list=41%, signal=131%
146	REACTOME_FCGAMMA_RECEPTOR_FCGR_DEPENDENT_PHAGOCYTOSIS	44	-0.38	-1.02	0.534	1	0.991	2119	tags=73%, list=45%, signal=131%
147	REACTOME_HCMV_LATE_EVENTS	29	-0.33	-1.02	0.461	1	0.991	1170	tags=45%, list=25%, signal=59%
148	REACTOME_TRANSLOCATION_OF_SLC2A4_GLUT4_TO_THE_PLASMA_MEMBRANE	35	-0.32	-1.02	0.465	1	0.992	911	tags=34%, list=19%, signal=42%
149	KEGG_MELANOMA	18	-0.34	-1.02	0.461	1	0.992	1032	tags=50%, list=22%, signal=64%
150	REACTOME_SIGNALING_BY_VEGF	46	-0.35	-1.02	0.528	1	0.992	1759	tags=63%, list=37%, signal=100%
151	REACTOME_SMAD2_SMAD3_SMAD4_HETEROTRIMER_REGULATES_TRANSCRIPTION	15	-0.33	-1.01	0.45	1	0.992	1185	tags=40%, list=25%, signal=53%
152	REACTOME_REGULATION_OF_HSF1_MEDIATED_HEAT_SHOCK_RESPONSE	37	-0.32	-1.01	0.458	1	0.992	755	tags=35%, list=16%, signal=42%
153	KEGG_SMALL_CELL_LUNG_CANCER	28	-0.36	-1.01	0.509	1	0.993	2201	tags=75%, list=47%, signal=140%
154	REACTOME_SIGNALING_BY_BRAF_AND_RAF_FUSIONS	24	-0.37	-1.01	0.522	1	0.993	1972	tags=71%, list=42%, signal=121%
155	REACTOME_CELL_DEATH_SIGNALLING_VIA_NRAGE_NRIF_AND_NADE	31	-0.34	-1	0.495	1	0.993	1697	tags=65%, list=36%, signal=100%
156	REACTOME_G_ALPHA_12_13_SIGNALLING_EVENTS	27	-0.36	-1	0.528	1	0.993	1648	tags=63%, list=35%, signal=96%
157	REACTOME_P75_NTR_RECEPTOR_MEDIATED_SIGNALLING	38	-0.33	-1	0.499	1	0.994	1874	tags=66%, list=40%, signal=108%
158	REACTOME_CELLULAR_SENESCENCE	54	-0.29	-0.99	0.517	1	0.995	1528	tags=52%, list=32%, signal=76%
159	REACTOME_CA2_PATHWAY	22	-0.35	-0.99	0.518	1	0.995	1868	tags=68%, list=40%, signal=112%
160	REACTOME_PLATELET_HOMEOSTASIS	23	-0.29	-0.99	0.495	1	0.995	557	tags=26%, list=12%, signal=29%
161	KEGG_LONG_TERM_POTENTIATION	27	-0.37	-0.99	0.541	1	0.995	1972	tags=70%, list=42%, signal=120%
162	REACTOME_REGULATION_OF_SIGNALING_BY_CBL	16	-0.39	-0.98	0.548	1	0.996	2079	tags=75%, list=44%, signal=134%
163	REACTOME_NUCLEAR_EVENTS_KINASE_AND_TRANSCRIPTION_FACTOR_ACTIVATION_	18	-0.33	-0.98	0.501	1	0.996	405	tags=28%, list=9%, signal=30%
164	REACTOME_RAB_GEFS_EXCHANGE_GTP_FOR_GDP_ON_RABS	29	-0.31	-0.98	0.508	1	0.996	1091	tags=45%, list=23%, signal=58%
165	REACTOME_SIGNALING_BY_ERBB2	25	-0.31	-0.98	0.5	1	0.996	1194	tags=44%, list=25%, signal=59%
166	KEGG_ENDOMETRIAL_CANCER	24	-0.37	-0.98	0.586	1	0.996	1944	tags=79%, list=41%, signal=134%
167	REACTOME_SIGNALING_BY_TGFB_FAMILY_MEMBERS	36	-0.29	-0.97	0.532	1	0.996	1439	tags=44%, list=31%, signal=63%
168	REACTOME_REGULATION_OF_PLK1_ACTIVITY_AT_G2_M_TRANSITION	38	-0.29	-0.97	0.518	1	0.996	1793	tags=55%, list=38%, signal=88%
169	REACTOME_REGULATION_OF_TP53_ACTIVITY_THROUGH_PHOSPHORYLATION	31	-0.29	-0.97	0.493	1	0.996	1574	tags=52%, list=33%, signal=77%
170	REACTOME_METABOLISM_OF_STEROIDS	44	-0.29	-0.97	0.495	1	0.996	962	tags=36%, list=20%, signal=45%
171	REACTOME_SIGNALING_BY_TGF_BETA_RECEPTOR_COMPLEX	34	-0.29	-0.97	0.532	1	0.996	1439	tags=44%, list=31%, signal=63%
172	KEGG_CALCIUM_SIGNALING_PATHWAY	38	-0.33	-0.97	0.559	1	0.996	2004	tags=66%, list=43%, signal=114%
173	REACTOME_CARGO_TRAFFICKING_TO_THE_PERICILIARY_MEMBRANE	16	-0.38	-0.97	0.523	1	0.996	1417	tags=56%, list=30%, signal=80%
174	REACTOME_CARDIAC_CONDUCTION	29	-0.3	-0.97	0.534	1	0.996	557	tags=28%, list=12%, signal=31%
175	REACTOME_B_WICH_COMPLEX_POSITIVELY_REGULATES_RRNA_EXPRESSION	15	-0.31	-0.97	0.483	1	0.996	749	tags=33%, list=16%, signal=40%
176	REACTOME_RHO_GTPASES_ACTIVATE_PKNS	19	-0.33	-0.97	0.511	1	0.996	428	tags=26%, list=9%, signal=29%
177	REACTOME_REPRODUCTION	21	-0.37	-0.96	0.535	1	0.996	952	tags=43%, list=20%, signal=53%
178	KEGG_ERBB_SIGNALING_PATHWAY	35	-0.35	-0.96	0.599	1	0.996	1972	tags=77%, list=42%, signal=132%
179	REACTOME_NUCLEOTIDE_BINDING_DOMAIN_LEUCINE_RICH_REPEAT_CONTAINING_RECEPTOR_NLR_SIGNALING_PATHWAYS	27	-0.3	-0.96	0.539	1	0.996	1396	tags=48%, list=30%, signal=68%
180	REACTOME_CELL_CYCLE	246	-0.24	-0.96	0.541	1	0.996	1194	tags=37%, list=25%, signal=46%
181	REACTOME_IRE1ALPHA_ACTIVATES_CHAPERONES	26	-0.35	-0.96	0.559	1	0.996	1501	tags=50%, list=32%, signal=73%
182	REACTOME_DEATH_RECEPTOR_SIGNALLING	54	-0.29	-0.95	0.56	1	0.996	1874	tags=61%, list=40%, signal=100%
183	REACTOME_CALNEXIN_CALRETICULIN_CYCLE	17	-0.29	-0.95	0.542	1	0.996	702	tags=29%, list=15%, signal=34%
184	HALLMARK_ANDROGEN_RESPONSE	33	-0.34	-0.95	0.613	1	0.996	2086	tags=67%, list=44%, signal=119%
185	REACTOME_DAP12_INTERACTIONS	20	-0.36	-0.94	0.569	1	0.996	1032	tags=40%, list=22%, signal=51%
186	REACTOME_DAP12_SIGNALING	20	-0.36	-0.94	0.569	1	0.996	1032	tags=40%, list=22%, signal=51%
187	REACTOME_SIGNALING_BY_INSULIN_RECEPTOR	28	-0.32	-0.94	0.57	1	0.996	1102	tags=43%, list=23%, signal=56%
188	REACTOME_AURKA_ACTIVATION_BY_TPX2	28	-0.32	-0.94	0.544	1	0.996	1793	tags=61%, list=38%, signal=97%
189	REACTOME_SIGNALING_BY_NOTCH3	21	-0.3	-0.94	0.551	1	0.996	1758	tags=57%, list=37%, signal=91%
190	REACTOME_CELL_CYCLE_MITOTIC	205	-0.24	-0.94	0.548	1	0.996	1194	tags=36%, list=25%, signal=46%
191	KEGG_JAK_STAT_SIGNALING_PATHWAY	43	-0.35	-0.94	0.593	1	0.996	2000	tags=65%, list=42%, signal=112%
192	REACTOME_SIGNALING_BY_SCF_KIT	21	-0.4	-0.94	0.604	1	0.996	1944	tags=71%, list=41%, signal=121%
193	REACTOME_CELLULAR_RESPONSE_TO_HEAT_STRESS	49	-0.29	-0.93	0.566	1	0.996	1318	tags=45%, list=28%, signal=62%
194	REACTOME_ION_HOMEOSTASIS	19	-0.35	-0.93	0.579	1	0.996	1767	tags=63%, list=38%, signal=101%
195	KEGG_FC_EPSILON_RI_SIGNALING_PATHWAY	37	-0.35	-0.93	0.608	1	0.996	2119	tags=76%, list=45%, signal=136%
196	REACTOME_M_PHASE	158	-0.23	-0.92	0.565	1	0.996	1194	tags=36%, list=25%, signal=47%
197	REACTOME_RHO_GTPASE_EFFECTORS	111	-0.27	-0.92	0.601	1	0.997	1944	tags=57%, list=41%, signal=94%
198	HALLMARK_ESTROGEN_RESPONSE_EARLY	51	-0.26	-0.92	0.609	1	0.997	1102	tags=33%, list=23%, signal=43%
199	REACTOME_FOXO_MEDIATED_TRANSCRIPTION	29	-0.29	-0.92	0.6	1	0.997	415	tags=24%, list=9%, signal=26%
200	REACTOME_TP53_REGULATES_TRANSCRIPTION_OF_DNA_REPAIR_GENES	31	-0.27	-0.92	0.602	1	0.997	1588	tags=55%, list=34%, signal=82%
201	KEGG_VEGF_SIGNALING_PATHWAY	30	-0.31	-0.92	0.597	1	0.997	1920	tags=70%, list=41%, signal=117%
202	REACTOME_ONCOGENIC_MAPK_SIGNALING	29	-0.33	-0.92	0.611	1	0.997	1990	tags=66%, list=42%, signal=113%
203	KEGG_FC_GAMMA_R_MEDIATED_PHAGOCYTOSIS	38	-0.33	-0.91	0.618	1	0.997	1920	tags=61%, list=41%, signal=101%
204	REACTOME_DEACTIVATION_OF_THE_BETA_CATENIN_TRANSACTIVATING_COMPLEX	16	-0.33	-0.91	0.606	1	0.997	2019	tags=69%, list=43%, signal=120%
205	REACTOME_MICRORNA_MIRNA_BIOGENESIS	15	-0.29	-0.91	0.578	1	0.997	809	tags=33%, list=17%, signal=40%
206	HALLMARK_APICAL_JUNCTION	46	-0.29	-0.9	0.615	1	0.997	1566	tags=50%, list=33%, signal=74%
207	KEGG_OOCYTE_MEIOSIS	39	-0.29	-0.9	0.637	1	0.997	2019	tags=64%, list=43%, signal=111%
208	REACTOME_NEGATIVE_REGULATION_OF_THE_PI3K_AKT_NETWORK	27	-0.3	-0.9	0.623	1	0.997	546	tags=26%, list=12%, signal=29%
209	REACTOME_GPVI_MEDIATED_ACTIVATION_CASCADE	17	-0.37	-0.9	0.619	1	0.997	2082	tags=71%, list=44%, signal=126%
210	REACTOME_COPII_MEDIATED_VESICLE_TRANSPORT	32	-0.26	-0.9	0.591	1	0.997	962	tags=31%, list=20%, signal=39%
211	KEGG_APOPTOSIS	32	-0.31	-0.89	0.606	1	0.998	1848	tags=63%, list=39%, signal=102%
212	REACTOME_ORGANELLE_BIOGENESIS_AND_MAINTENANCE	90	-0.25	-0.89	0.647	1	0.998	1353	tags=40%, list=29%, signal=55%
213	REACTOME_REGULATION_OF_TP53_EXPRESSION_AND_DEGRADATION	15	-0.29	-0.89	0.571	1	0.998	1073	tags=40%, list=23%, signal=52%
214	REACTOME_SIGNALLING_TO_ERKS	16	-0.36	-0.89	0.665	1	0.998	1944	tags=75%, list=41%, signal=127%
215	REACTOME_ION_CHANNEL_TRANSPORT	44	-0.26	-0.88	0.637	1	0.998	1972	tags=59%, list=42%, signal=101%
216	REACTOME_PI3K_AKT_SIGNALING_IN_CANCER	29	-0.28	-0.88	0.623	1	1	546	tags=28%, list=12%, signal=31%
217	REACTOME_SIGNALING_BY_FGFR_IN_DISEASE	30	-0.3	-0.88	0.651	1	1	1944	tags=67%, list=41%, signal=113%
218	KEGG_MELANOGENESIS	25	-0.3	-0.88	0.692	1	1	1972	tags=64%, list=42%, signal=109%
219	REACTOME_SIGNALING_BY_RECEPTOR_TYROSINE_KINASES	163	-0.24	-0.88	0.623	1	1	1944	tags=56%, list=41%, signal=92%
220	REACTOME_VESICLE_MEDIATED_TRANSPORT	248	-0.22	-0.87	0.65	1	1	1841	tags=49%, list=39%, signal=76%
221	REACTOME_STIMULI_SENSING_CHANNELS	17	-0.28	-0.87	0.616	1	1	1143	tags=41%, list=24%, signal=54%
222	REACTOME_INTRA_GOLGI_AND_RETROGRADE_GOLGI_TO_ER_TRAFFIC	71	-0.23	-0.87	0.64	1	1	1464	tags=42%, list=31%, signal=60%
223	REACTOME_N_GLYCAN_TRIMMING_IN_THE_ER_AND_CALNEXIN_CALRETICULIN_CYCLE	22	-0.27	-0.87	0.627	1	1	1492	tags=45%, list=32%, signal=66%
224	REACTOME_FACTORS_INVOLVED_IN_MEGAKARYOCYTE_DEVELOPMENT_AND_PLATELET_PRODUCTION	52	-0.26	-0.87	0.64	1	1	1528	tags=46%, list=32%, signal=68%
225	REACTOME_ANCHORING_OF_THE_BASAL_BODY_TO_THE_PLASMA_MEMBRANE	31	-0.27	-0.87	0.637	1	1	1793	tags=55%, list=38%, signal=88%
226	REACTOME_POSITIVE_EPIGENETIC_REGULATION_OF_RRNA_EXPRESSION	21	-0.28	-0.87	0.618	1	1	857	tags=33%, list=18%, signal=41%
227	REACTOME_METABOLISM_OF_LIPIDS	191	-0.22	-0.87	0.646	1	1	1013	tags=29%, list=21%, signal=36%
228	KEGG_MTOR_SIGNALING_PATHWAY	26	-0.29	-0.87	0.64	1	1	1062	tags=38%, list=23%, signal=49%
229	REACTOME_TOLL_LIKE_RECEPTOR_10_TLR10_CASCADE	33	-0.28	-0.87	0.631	1	1	1990	tags=61%, list=42%, signal=104%
230	REACTOME_MAPK_FAMILY_SIGNALING_CASCADES	105	-0.22	-0.86	0.63	1	1	1040	tags=29%, list=22%, signal=36%
231	REACTOME_TGF_BETA_RECEPTOR_SIGNALING_ACTIVATES_SMADS	15	-0.26	-0.86	0.635	1	1	425	tags=20%, list=9%, signal=22%
232	REACTOME_CILIUM_ASSEMBLY	59	-0.25	-0.86	0.658	1	1	1841	tags=54%, list=39%, signal=88%
233	REACTOME_NEGATIVE_EPIGENETIC_REGULATION_OF_RRNA_EXPRESSION	22	-0.27	-0.86	0.692	1	1	1482	tags=50%, list=31%, signal=73%
234	KEGG_CHEMOKINE_SIGNALING_PATHWAY	55	-0.29	-0.86	0.648	1	1	1944	tags=62%, list=41%, signal=104%
235	REACTOME_SARS_COV_INFECTIONS	39	-0.25	-0.86	0.69	1	1	1790	tags=54%, list=38%, signal=86%
236	REACTOME_INTERLEUKIN_17_SIGNALING	25	-0.27	-0.86	0.635	1	1	1990	tags=56%, list=42%, signal=96%
237	KEGG_TYPE_II_DIABETES_MELLITUS	17	-0.32	-0.86	0.674	1	1	562	tags=29%, list=12%, signal=33%
238	REACTOME_MEMBRANE_TRAFFICKING	237	-0.22	-0.85	0.667	1	1	1841	tags=49%, list=39%, signal=76%
239	REACTOME_FORMATION_OF_RNA_POL_II_ELONGATION_COMPLEX_	31	-0.26	-0.85	0.664	1	1	1096	tags=39%, list=23%, signal=50%
240	KEGG_VIRAL_MYOCARDITIS	19	-0.27	-0.85	0.655	1	1	2753	tags=89%, list=58%, signal=214%
241	REACTOME_CARGO_CONCENTRATION_IN_THE_ER	15	-0.3	-0.85	0.608	1	1	1294	tags=33%, list=27%, signal=46%
242	REACTOME_TRANSCRIPTION_OF_THE_HIV_GENOME	32	-0.24	-0.85	0.694	1	1	1096	tags=38%, list=23%, signal=49%
243	REACTOME_MITOTIC_METAPHASE_AND_ANAPHASE	109	-0.21	-0.85	0.611	0.998	1	696	tags=23%, list=15%, signal=26%
244	REACTOME_PARASITE_INFECTION	30	-0.33	-0.85	0.659	0.994	1	2117	tags=67%, list=45%, signal=120%
245	REACTOME_CELL_SURFACE_INTERACTIONS_AT_THE_VASCULAR_WALL	46	-0.24	-0.85	0.669	0.993	1	1032	tags=35%, list=22%, signal=44%
246	REACTOME_CYCLIN_D_ASSOCIATED_EVENTS_IN_G1	21	-0.24	-0.85	0.647	0.991	1	759	tags=24%, list=16%, signal=28%
247	KEGG_LONG_TERM_DEPRESSION	16	-0.33	-0.85	0.677	0.989	1	1920	tags=69%, list=41%, signal=116%
248	REACTOME_DDX58_IFIH1_MEDIATED_INDUCTION_OF_INTERFERON_ALPHA_BETA	29	-0.23	-0.84	0.671	0.987	1	991	tags=28%, list=21%, signal=35%
249	REACTOME_PHOSPHOLIPID_METABOLISM	60	-0.26	-0.84	0.695	0.985	1	1930	tags=58%, list=41%, signal=98%
250	REACTOME_HIV_LIFE_CYCLE	79	-0.23	-0.84	0.675	0.984	1	1608	tags=44%, list=34%, signal=66%
251	KEGG_ACUTE_MYELOID_LEUKEMIA	27	-0.29	-0.84	0.711	0.988	1	1944	tags=70%, list=41%, signal=119%
252	REACTOME_TRANS_GOLGI_NETWORK_VESICLE_BUDDING	34	-0.25	-0.84	0.692	0.985	1	1733	tags=53%, list=37%, signal=83%
253	REACTOME_EXTRA_NUCLEAR_ESTROGEN_SIGNALING	25	-0.27	-0.83	0.657	0.988	1	1334	tags=44%, list=28%, signal=61%
254	REACTOME_TRANSPORT_TO_THE_GOLGI_AND_SUBSEQUENT_MODIFICATION	78	-0.22	-0.83	0.708	0.99	1	1475	tags=37%, list=31%, signal=53%
255	REACTOME_RNA_POLYMERASE_II_TRANSCRIBES_SNRNA_GENES	30	-0.27	-0.83	0.719	0.989	1	1185	tags=40%, list=25%, signal=53%
256	REACTOME_DNA_DOUBLE_STRAND_BREAK_REPAIR	42	-0.23	-0.82	0.71	0.999	1	1818	tags=52%, list=39%, signal=85%
257	REACTOME_TP53_REGULATES_TRANSCRIPTION_OF_CELL_CYCLE_GENES	15	-0.29	-0.82	0.724	0.998	1	685	tags=27%, list=15%, signal=31%
258	REACTOME_RNA_POLYMERASE_II_TRANSCRIPTION	419	-0.19	-0.82	0.752	0.996	1	1472	tags=39%, list=31%, signal=52%
259	REACTOME_NUCLEAR_ENVELOPE_NE_REASSEMBLY	38	-0.24	-0.82	0.709	0.999	1	1608	tags=42%, list=34%, signal=63%
260	HALLMARK_E2F_TARGETS	71	-0.26	-0.81	0.699	0.998	1	1571	tags=49%, list=33%, signal=73%
261	REACTOME_SIGNALING_BY_NOTCH	84	-0.19	-0.81	0.735	1	1	905	tags=25%, list=19%, signal=30%
262	REACTOME_SIGNALING_BY_ERBB4	22	-0.25	-0.81	0.682	1	1	1457	tags=45%, list=31%, signal=65%
263	KEGG_UBIQUITIN_MEDIATED_PROTEOLYSIS	61	-0.23	-0.81	0.74	0.997	1	1805	tags=56%, list=38%, signal=89%
264	REACTOME_GOLGI_ASSOCIATED_VESICLE_BIOGENESIS	28	-0.25	-0.8	0.715	1	1	1733	tags=54%, list=37%, signal=84%
265	REACTOME_DISEASES_OF_SIGNAL_TRANSDUCTION_BY_GROWTH_FACTOR_RECEPTORS_AND_SECOND_MESSENGERS	156	-0.21	-0.8	0.718	1	1	1990	tags=53%, list=42%, signal=89%
266	REACTOME_COSTIMULATION_BY_THE_CD28_FAMILY	23	-0.24	-0.8	0.72	1	1	546	tags=22%, list=12%, signal=24%
267	REACTOME_TOLL_LIKE_RECEPTOR_9_TLR9_CASCADE	37	-0.24	-0.8	0.704	1	1	1990	tags=59%, list=42%, signal=102%
268	REACTOME_RAB_REGULATION_OF_TRAFFICKING	45	-0.23	-0.79	0.757	1	1	1091	tags=33%, list=23%, signal=43%
269	REACTOME_FCERI_MEDIATED_MAPK_ACTIVATION	23	-0.3	-0.79	0.731	1	1	2082	tags=65%, list=44%, signal=116%
270	REACTOME_RECRUITMENT_OF_MITOTIC_CENTROSOME_PROTEINS_AND_COMPLEXES	33	-0.25	-0.79	0.726	1	1	1793	tags=58%, list=38%, signal=92%
271	REACTOME_E3_UBIQUITIN_LIGASES_UBIQUITINATE_TARGET_PROTEINS	19	-0.25	-0.79	0.681	1	1	761	tags=26%, list=16%, signal=31%
272	REACTOME_L1CAM_INTERACTIONS	35	-0.23	-0.79	0.711	1	1	814	tags=26%, list=17%, signal=31%
273	KEGG_NATURAL_KILLER_CELL_MEDIATED_CYTOTOXICITY	52	-0.24	-0.78	0.725	1	1	1944	tags=54%, list=41%, signal=91%
274	REACTOME_SIGNALING_BY_PTK6	24	-0.25	-0.78	0.754	1	1	1248	tags=38%, list=26%, signal=51%
275	KEGG_NOD_LIKE_RECEPTOR_SIGNALING_PATHWAY	26	-0.28	-0.78	0.769	1	1	1542	tags=50%, list=33%, signal=74%
276	KEGG_MAPK_SIGNALING_PATHWAY	77	-0.23	-0.77	0.754	1	1	1040	tags=32%, list=22%, signal=41%
277	KEGG_EPITHELIAL_CELL_SIGNALING_IN_HELICOBACTER_PYLORI_INFECTION	22	-0.29	-0.77	0.726	1	1	1968	tags=64%, list=42%, signal=109%
278	KEGG_CELL_ADHESION_MOLECULES_CAMS	28	-0.26	-0.77	0.751	1	1	2811	tags=86%, list=60%, signal=211%
279	REACTOME_SEMAPHORIN_INTERACTIONS	24	-0.27	-0.77	0.739	1	1	1959	tags=63%, list=42%, signal=106%
280	REACTOME_EXTRACELLULAR_MATRIX_ORGANIZATION	41	-0.22	-0.77	0.794	1	1	2811	tags=85%, list=60%, signal=210%
281	REACTOME_KINESINS	17	-0.25	-0.77	0.732	1	1	1416	tags=47%, list=30%, signal=67%
282	REACTOME_INTERFERON_SIGNALING	82	-0.21	-0.76	0.764	1	1	2011	tags=52%, list=43%, signal=90%
283	REACTOME_OPIOID_SIGNALLING	24	-0.25	-0.76	0.779	1	1	1972	tags=63%, list=42%, signal=107%
284	REACTOME_HIV_TRANSCRIPTION_INITIATION	19	-0.24	-0.76	0.801	1	1	919	tags=32%, list=20%, signal=39%
285	KEGG_LEISHMANIA_INFECTION	30	-0.24	-0.75	0.78	1	1	2753	tags=83%, list=58%, signal=199%
286	REACTOME_TRANSCRIPTIONAL_REGULATION_BY_VENTX	19	-0.25	-0.75	0.809	1	1	936	tags=37%, list=20%, signal=46%
287	REACTOME_CLATHRIN_MEDIATED_ENDOCYTOSIS	53	-0.21	-0.74	0.775	1	1	1778	tags=45%, list=38%, signal=72%
288	REACTOME_G2_M_DNA_DAMAGE_CHECKPOINT	18	-0.28	-0.74	0.809	1	1	2093	tags=67%, list=44%, signal=119%
289	REACTOME_GOLGI_TO_ER_RETROGRADE_TRANSPORT	51	-0.21	-0.74	0.793	1	1	1449	tags=39%, list=31%, signal=56%
290	REACTOME_MYD88_INDEPENDENT_TLR4_CASCADE_	36	-0.2	-0.74	0.808	1	1	1486	tags=36%, list=32%, signal=52%
291	KEGG_TIGHT_JUNCTION	33	-0.22	-0.74	0.794	1	1	1132	tags=33%, list=24%, signal=44%
292	REACTOME_SIGNALING_BY_MODERATE_KINASE_ACTIVITY_BRAF_MUTANTS	19	-0.27	-0.74	0.77	1	1	1972	tags=58%, list=42%, signal=99%
293	REACTOME_UNFOLDED_PROTEIN_RESPONSE_UPR_	45	-0.23	-0.73	0.823	1	1	1542	tags=40%, list=33%, signal=59%
294	KEGG_VASCULAR_SMOOTH_MUSCLE_CONTRACTION	31	-0.24	-0.73	0.805	1	1	1920	tags=55%, list=41%, signal=92%
295	REACTOME_SLC_MEDIATED_TRANSMEMBRANE_TRANSPORT	38	-0.21	-0.73	0.806	1	1	859	tags=26%, list=18%, signal=32%
296	REACTOME_REGULATION_OF_INSULIN_LIKE_GROWTH_FACTOR_IGF_TRANSPORT_AND_UPTAKE_BY_INSULIN_LIKE_GROWTH_FACTOR_BINDING_PROTEINS_IGFBPS_	23	-0.23	-0.73	0.787	1	1	1329	tags=39%, list=28%, signal=54%
297	REACTOME_POST_TRANSLATIONAL_PROTEIN_MODIFICATION	434	-0.17	-0.72	0.829	1	1	1619	tags=39%, list=34%, signal=54%
298	KEGG_PATHOGENIC_ESCHERICHIA_COLI_INFECTION	26	-0.2	-0.72	0.802	1	1	587	tags=19%, list=12%, signal=22%
299	REACTOME_TCF_DEPENDENT_SIGNALING_IN_RESPONSE_TO_WNT	59	-0.18	-0.72	0.841	1	1	506	tags=17%, list=11%, signal=19%
300	KEGG_ANTIGEN_PROCESSING_AND_PRESENTATION	29	-0.22	-0.71	0.772	1	1	3404	tags=97%, list=72%, signal=346%
301	HALLMARK_UNFOLDED_PROTEIN_RESPONSE	53	-0.2	-0.71	0.868	1	1	1542	tags=42%, list=33%, signal=61%
302	REACTOME_BIOLOGICAL_OXIDATIONS	39	-0.19	-0.71	0.877	1	1	70	tags=10%, list=1%, signal=10%
303	REACTOME_RHO_GTPASES_ACTIVATE_WASPS_AND_WAVES	20	-0.25	-0.71	0.77	1	1	2640	tags=85%, list=56%, signal=192%
304	REACTOME_DNA_DAMAGE_RECOGNITION_IN_GG_NER	22	-0.22	-0.71	0.848	1	1	765	tags=23%, list=16%, signal=27%
305	KEGG_GAP_JUNCTION	29	-0.22	-0.7	0.801	1	1	2038	tags=59%, list=43%, signal=103%
306	REACTOME_CELL_CYCLE_CHECKPOINTS	95	-0.17	-0.7	0.849	1	1	1073	tags=28%, list=23%, signal=36%
307	REACTOME_TOLL_LIKE_RECEPTOR_TLR1_TLR2_CASCADE	35	-0.2	-0.7	0.813	1	1	1990	tags=54%, list=42%, signal=93%
308	REACTOME_DEUBIQUITINATION	105	-0.17	-0.7	0.842	1	1	1396	tags=34%, list=30%, signal=48%
309	REACTOME_TOLL_LIKE_RECEPTOR_CASCADES	55	-0.19	-0.7	0.831	1	1	1990	tags=53%, list=42%, signal=90%
310	REACTOME_MUSCLE_CONTRACTION	51	-0.18	-0.7	0.911	1	1	1767	tags=43%, list=38%, signal=68%
311	REACTOME_SEPARATION_OF_SISTER_CHROMATIDS	86	-0.17	-0.69	0.837	1	1	686	tags=21%, list=15%, signal=24%
312	REACTOME_OVARIAN_TUMOR_DOMAIN_PROTEASES	15	-0.23	-0.69	0.827	1	1	3632	tags=100%, list=77%, signal=435%
313	REACTOME_TBC_RABGAPS	17	-0.22	-0.69	0.849	1	1	1835	tags=47%, list=39%, signal=77%
314	REACTOME_PEPTIDE_HORMONE_METABOLISM	20	-0.24	-0.68	0.837	1	1	1841	tags=55%, list=39%, signal=90%
315	REACTOME_HEMOSTASIS	191	-0.17	-0.68	0.847	1	1	2020	tags=50%, list=43%, signal=84%
316	REACTOME_PROCESSING_OF_CAPPED_INTRON_CONTAINING_PRE_MRNA	129	-0.2	-0.68	0.838	1	1	1719	tags=52%, list=36%, signal=80%
317	REACTOME_ER_TO_GOLGI_ANTEROGRADE_TRANSPORT	68	-0.18	-0.68	0.871	1	1	1667	tags=38%, list=35%, signal=58%
318	REACTOME_INTRACELLULAR_SIGNALING_BY_SECOND_MESSENGERS	112	-0.17	-0.68	0.91	1	1	546	tags=18%, list=12%, signal=20%
319	REACTOME_SIGNALING_BY_GPCR	126	-0.18	-0.68	0.866	1	1	2233	tags=62%, list=47%, signal=115%
320	KEGG_LYSOSOME	42	-0.19	-0.67	0.856	1	1	1876	tags=50%, list=40%, signal=82%
321	REACTOME_PROTEIN_UBIQUITINATION	30	-0.21	-0.66	0.869	1	1	1805	tags=50%, list=38%, signal=81%
322	REACTOME_TOLL_LIKE_RECEPTOR_4_TLR4_CASCADE	47	-0.18	-0.66	0.903	1	1	1990	tags=51%, list=42%, signal=88%
323	REACTOME_FC_EPSILON_RECEPTOR_FCERI_SIGNALING	77	-0.17	-0.66	0.855	1	1	1541	tags=39%, list=33%, signal=57%
324	REACTOME_NEURONAL_SYSTEM	64	-0.17	-0.66	0.908	1	1	1132	tags=30%, list=24%, signal=39%
325	REACTOME_CYTOKINE_SIGNALING_IN_IMMUNE_SYSTEM	303	-0.16	-0.65	0.87	1	1	2024	tags=49%, list=43%, signal=81%
326	REACTOME_RECRUITMENT_OF_NUMA_TO_MITOTIC_CENTROSOMES	38	-0.19	-0.65	0.879	1	1	1793	tags=50%, list=38%, signal=80%
327	KEGG_N_GLYCAN_BIOSYNTHESIS	20	-0.21	-0.65	0.907	1	1	613	tags=20%, list=13%, signal=23%
328	REACTOME_FLT3_SIGNALING	96	-0.16	-0.64	0.893	1	1	1102	tags=26%, list=23%, signal=33%
329	REACTOME_PLATELET_ACTIVATION_SIGNALING_AND_AGGREGATION	88	-0.17	-0.64	0.873	1	1	1132	tags=30%, list=24%, signal=38%
330	REACTOME_ASPARAGINE_N_LINKED_GLYCOSYLATION	122	-0.15	-0.63	0.947	1	1	1492	tags=34%, list=32%, signal=48%
331	REACTOME_INTEGRIN_CELL_SURFACE_INTERACTIONS	15	-0.21	-0.63	0.908	1	1	2811	tags=87%, list=60%, signal=214%
332	REACTOME_METABOLISM_OF_CARBOHYDRATES	81	-0.15	-0.63	0.93	1	1	1732	tags=41%, list=37%, signal=63%
333	REACTOME_SIGNALING_BY_WNT	97	-0.15	-0.62	0.947	1	1	506	tags=15%, list=11%, signal=17%
334	REACTOME_FATTY_ACID_METABOLISM	37	-0.19	-0.61	0.92	1	1	536	tags=16%, list=11%, signal=18%
335	KEGG_TOLL_LIKE_RECEPTOR_SIGNALING_PATHWAY	27	-0.2	-0.61	0.892	1	1	1966	tags=56%, list=42%, signal=95%
336	REACTOME_DNA_REPAIR	105	-0.15	-0.61	0.968	1	1	1625	tags=39%, list=34%, signal=58%
337	REACTOME_FORMATION_OF_TC_NER_PRE_INCISION_COMPLEX	28	-0.18	-0.6	0.95	1	1	410	tags=14%, list=9%, signal=16%
338	REACTOME_COPI_DEPENDENT_GOLGI_TO_ER_RETROGRADE_TRAFFIC	39	-0.17	-0.6	0.931	1	1	1667	tags=41%, list=35%, signal=63%
339	REACTOME_TRANSMISSION_ACROSS_CHEMICAL_SYNAPSES	51	-0.16	-0.6	0.931	1	1	1132	tags=29%, list=24%, signal=38%
340	REACTOME_PROCESSING_OF_DNA_DOUBLE_STRAND_BREAK_ENDS	22	-0.18	-0.6	0.95	1	1	1718	tags=45%, list=36%, signal=71%
341	REACTOME_EPH_EPHRIN_SIGNALING	31	-0.16	-0.59	0.874	1	1	1208	tags=29%, list=26%, signal=39%
342	REACTOME_SARS_COV_1_INFECTION	26	-0.17	-0.59	0.954	1	1	1492	tags=38%, list=32%, signal=56%
343	REACTOME_DEVELOPMENTAL_BIOLOGY	322	-0.12	-0.59	0.981	1	1	1040	tags=23%, list=22%, signal=28%
344	REACTOME_INTERLEUKIN_4_AND_INTERLEUKIN_13_SIGNALING	42	-0.18	-0.59	0.954	1	1	1790	tags=48%, list=38%, signal=76%
345	REACTOME_MAPK6_MAPK4_SIGNALING	44	-0.15	-0.58	0.924	1	1	430	tags=14%, list=9%, signal=15%
346	REACTOME_MAP2K_AND_MAPK_ACTIVATION	17	-0.2	-0.58	0.912	1	1	1920	tags=53%, list=41%, signal=89%
347	REACTOME_INTERFERON_GAMMA_SIGNALING	33	-0.18	-0.58	0.912	1	1	3436	tags=94%, list=73%, signal=344%
348	HALLMARK_COMPLEMENT	67	-0.17	-0.58	0.911	1	1	1994	tags=51%, list=42%, signal=87%
349	REACTOME_COPI_MEDIATED_ANTEROGRADE_TRANSPORT	45	-0.16	-0.58	0.942	1	1	665	tags=18%, list=14%, signal=21%
350	REACTOME_TRANSPORT_OF_SMALL_MOLECULES	175	-0.12	-0.57	0.992	1	1	873	tags=19%, list=19%, signal=23%
351	KEGG_PPAR_SIGNALING_PATHWAY	16	-0.2	-0.57	0.94	1	1	2917	tags=88%, list=62%, signal=229%
352	REACTOME_SIGNALING_BY_INTERLEUKINS	170	-0.14	-0.56	0.929	1	1	2024	tags=49%, list=43%, signal=83%
353	REACTOME_RAF_ACTIVATION	15	-0.19	-0.55	0.973	1	1	2127	tags=60%, list=45%, signal=109%
354	HALLMARK_MYC_TARGETS_V2	17	-0.2	-0.55	0.958	1	1	678	tags=24%, list=14%, signal=27%
355	REACTOME_RESPONSE_TO_ELEVATED_PLATELET_CYTOSOLIC_CA2_	42	-0.14	-0.55	0.961	1	1	1132	tags=29%, list=24%, signal=37%
356	REACTOME_ADAPTIVE_IMMUNE_SYSTEM	292	-0.12	-0.55	0.984	1	1	1863	tags=43%, list=40%, signal=66%
357	REACTOME_ANTIGEN_PROCESSING_UBIQUITINATION_PROTEASOME_DEGRADATION	117	-0.13	-0.55	0.983	1	1	1432	tags=35%, list=30%, signal=49%
358	REACTOME_HOST_INTERACTIONS_OF_HIV_FACTORS	76	-0.13	-0.54	0.978	1	1	258	tags=11%, list=5%, signal=11%
359	REACTOME_G_ALPHA_Q_SIGNALLING_EVENTS	47	-0.16	-0.54	0.976	1	1	2119	tags=55%, list=45%, signal=100%
360	REACTOME_UB_SPECIFIC_PROCESSING_PROTEASES	74	-0.14	-0.54	0.977	1	1	1821	tags=42%, list=39%, signal=67%
361	REACTOME_GLYCOSAMINOGLYCAN_METABOLISM	27	-0.17	-0.54	0.974	1	1	1732	tags=44%, list=37%, signal=70%
362	REACTOME_RNA_POLYMERASE_I_TRANSCRIPTION_INITIATION	18	-0.18	-0.54	0.969	1	1	1524	tags=44%, list=32%, signal=65%
363	REACTOME_MHC_CLASS_II_ANTIGEN_PRESENTATION	44	-0.14	-0.54	0.977	1	1	1710	tags=41%, list=36%, signal=64%
364	REACTOME_SPHINGOLIPID_METABOLISM	21	-0.18	-0.54	0.967	1	1	3877	tags=100%, list=82%, signal=562%
365	REACTOME_LEISHMANIA_INFECTION	68	-0.15	-0.54	0.934	1	1	1989	tags=50%, list=42%, signal=85%
366	REACTOME_CLASS_I_MHC_MEDIATED_ANTIGEN_PROCESSING_PRESENTATION	138	-0.12	-0.53	0.991	1	1	1432	tags=34%, list=30%, signal=47%
367	HALLMARK_MYOGENESIS	46	-0.15	-0.53	0.968	1	1	695	tags=20%, list=15%, signal=23%
368	HALLMARK_EPITHELIAL_MESENCHYMAL_TRANSITION	34	-0.15	-0.53	0.969	1	1	2931	tags=82%, list=62%, signal=216%
369	REACTOME_REGULATION_OF_PTEN_GENE_TRANSCRIPTION	26	-0.16	-0.53	0.988	1	1	967	tags=27%, list=21%, signal=34%
370	REACTOME_RNA_POLYMERASE_I_TRANSCRIPTION	19	-0.17	-0.52	0.978	1	1	1524	tags=42%, list=32%, signal=62%
371	REACTOME_TP53_REGULATES_TRANSCRIPTION_OF_CELL_DEATH_GENES	18	-0.17	-0.52	0.976	1	1	1720	tags=50%, list=37%, signal=78%
372	REACTOME_SIGNALING_BY_THE_B_CELL_RECEPTOR_BCR_	70	-0.14	-0.52	0.953	1	1	2195	tags=54%, list=47%, signal=100%
373	KEGG_ADIPOCYTOKINE_SIGNALING_PATHWAY	20	-0.17	-0.52	0.978	1	1	1668	tags=40%, list=35%, signal=62%
374	REACTOME_HSF1_DEPENDENT_TRANSACTIVATION	19	-0.17	-0.51	0.984	1	1	138	tags=11%, list=3%, signal=11%
375	REACTOME_COPI_INDEPENDENT_GOLGI_TO_ER_RETROGRADE_TRAFFIC	21	-0.16	-0.51	0.985	1	1	1320	tags=33%, list=28%, signal=46%
376	KEGG_ENDOCYTOSIS	58	-0.15	-0.51	0.95	1	1	2120	tags=52%, list=45%, signal=93%
377	REACTOME_DISEASES_OF_METABOLISM	46	-0.13	-0.51	0.996	1	1	442	tags=13%, list=9%, signal=14%
378	REACTOME_PTEN_REGULATION	66	-0.12	-0.5	0.995	1	1	469	tags=14%, list=10%, signal=15%
379	REACTOME_ACTIVATION_OF_NMDA_RECEPTORS_AND_POSTSYNAPTIC_EVENTS	30	-0.14	-0.5	0.971	1	1	1062	tags=27%, list=23%, signal=34%
380	HALLMARK_PI3K_AKT_MTOR_SIGNALING	38	-0.15	-0.49	0.974	1	1	1944	tags=47%, list=41%, signal=80%
381	REACTOME_HOMOLOGY_DIRECTED_REPAIR	30	-0.14	-0.49	0.992	1	1	1797	tags=43%, list=38%, signal=70%
382	REACTOME_AMYLOID_FIBER_FORMATION	18	-0.15	-0.49	0.972	1	1	905	tags=22%, list=19%, signal=27%
383	KEGG_RIG_I_LIKE_RECEPTOR_SIGNALING_PATHWAY	19	-0.16	-0.49	0.998	1	1	1486	tags=37%, list=32%, signal=54%
384	HALLMARK_IL6_JAK_STAT3_SIGNALING	30	-0.15	-0.48	0.975	1	1	221	tags=10%, list=5%, signal=10%
385	REACTOME_REGULATION_OF_INSULIN_SECRETION	21	-0.15	-0.48	0.991	1	1	2251	tags=62%, list=48%, signal=118%
386	HALLMARK_INFLAMMATORY_RESPONSE	49	-0.14	-0.48	0.974	1	1	821	tags=20%, list=17%, signal=24%
387	REACTOME_TNF_SIGNALING	21	-0.14	-0.48	0.996	1	1	1396	tags=33%, list=30%, signal=47%
388	KEGG_P53_SIGNALING_PATHWAY	21	-0.15	-0.48	0.986	1	1	3643	tags=95%, list=77%, signal=418%
389	REACTOME_ANTI_INFLAMMATORY_RESPONSE_FAVOURING_LEISHMANIA_PARASITE_INFECTION	26	-0.15	-0.47	0.993	1	1	1911	tags=50%, list=41%, signal=84%
390	REACTOME_DISEASES_OF_GLYCOSYLATION	25	-0.14	-0.47	0.992	1	1	341	tags=12%, list=7%, signal=13%
391	REACTOME_CYTOSOLIC_SENSORS_OF_PATHOGEN_ASSOCIATED_DNA_	27	-0.13	-0.47	0.998	1	1	528	tags=15%, list=11%, signal=17%
392	REACTOME_RECYCLING_PATHWAY_OF_L1	21	-0.14	-0.46	0.994	1	1	455	tags=14%, list=10%, signal=16%
393	KEGG_AMYOTROPHIC_LATERAL_SCLEROSIS_ALS	17	-0.16	-0.46	0.984	1	1	1911	tags=53%, list=41%, signal=89%
394	REACTOME_HIV_INFECTION	122	-0.11	-0.44	0.998	1	1	1819	tags=39%, list=39%, signal=62%
395	REACTOME_CARGO_RECOGNITION_FOR_CLATHRIN_MEDIATED_ENDOCYTOSIS	37	-0.12	-0.44	0.998	1	1	1778	tags=41%, list=38%, signal=65%
396	REACTOME_TRANSCRIPTIONAL_REGULATION_BY_RUNX3	47	-0.11	-0.44	0.993	1	1	683	tags=15%, list=14%, signal=17%
397	REACTOME_INTEGRATION_OF_ENERGY_METABOLISM	28	-0.12	-0.43	0.998	1	1	2924	tags=79%, list=62%, signal=206%
398	HALLMARK_IL2_STAT5_SIGNALING	73	-0.11	-0.43	0.998	1	1	626	tags=15%, list=13%, signal=17%
399	REACTOME_G_ALPHA_I_SIGNALLING_EVENTS	57	-0.11	-0.41	1	1	1	2221	tags=58%, list=47%, signal=108%
400	REACTOME_TCR_SIGNALING	61	-0.1	-0.39	1	1	1	1301	tags=28%, list=28%, signal=38%
401	REACTOME_NEUROTRANSMITTER_RECEPTORS_AND_POSTSYNAPTIC_SIGNAL_TRANSMISSION	44	-0.1	-0.38	1	1	1	1132	tags=25%, list=24%, signal=33%
402	REACTOME_FORMATION_OF_INCISION_COMPLEX_IN_GG_NER	24	-0.12	-0.37	0.998	1	1	3853	tags=96%, list=82%, signal=523%
403	REACTOME_C_TYPE_LECTIN_RECEPTORS_CLRS_	72	-0.09	-0.37	1	1	1	1548	tags=33%, list=33%, signal=49%
404	HALLMARK_MTORC1_SIGNALING	74	-0.1	-0.36	0.995	1	1	2146	tags=47%, list=46%, signal=85%
405	REACTOME_RHO_GTPASES_ACTIVATE_IQGAPS	16	-0.12	-0.35	0.998	1	1	4147	tags=100%, list=88%, signal=831%
406	REACTOME_MITOTIC_G2_G2_M_PHASES	85	-0.08	-0.32	1	1	1	1722	tags=35%, list=37%, signal=55%
407	REACTOME_PERK_REGULATES_GENE_EXPRESSION	16	-0.11	-0.31	1	1	1	902	tags=19%, list=19%, signal=23%
408	HALLMARK_APOPTOSIS	66	-0.08	-0.3	1	0.998	1	162	tags=6%, list=3%, signal=6%
