# Supplementary material for: RNA-seq driven expression and enrichment analysis to investigate CVD genes with associated phenotypes among high-risk heart failure patients
Source: Hum Genomics. 2021 Nov 13;15:67. doi: 10.1186/s40246-021-00367-8 (PMC8590246; doi:10.1186/s40246-021-00367-8)
Supplement: Supplementary file 7 — Additional file 7. Original Raw Data [file 40246_2021_367_MOESM7_ESM.csv]

X	Healthy_648.genes	Healthy_649.genes	Healthy_650.genes	Healthy_651.genes	Healthy_652.genes	Healthy_653.genes	Healthy_654.genes	Healthy_655.genes	Healthy_656.genes	Healthy_657.genes	Healthy_658.genes	Patient_1058.genes	Patient_1059.genes	Patient_1060.genes	Patient_1061.genes	Patient_1062.genes	Patient_1063.genes	Patient_1064.genes	Patient_1065.genes	Patient_1066.genes	Patient_1067.genes	Patient_1068.genes	Patient_1069.genes	Patient_1070.genes	Patient_1071.genes	Patient_1072.genes	Patient_1073.genes	Patient_1074.genes	Patient_1075.genes	Patient_1076.genes	Patient_1077.genes	Patient_1078.genes	Patient_1079.genes	Patient_1080.genes	Patient_1081.genes	Patient_1082.genes	Patient_1083.genes	Patient_1084.genes	Patient_1085.genes	Patient_1086.genes	Patient_1087.genes	Patient_1088.genes	Patient_1089.genes	Patient_1090.genes	Patient_1091.genes	Patient_1092.genes	Patient_1093.genes	Patient_1094.genes	Patient_1095.genes
ENSG00000000003	0.16	0.31	0.18	0.18	0.03	0.21	0.02	0.06	0.15	0.18	0.34	0.08	0.14	0.04	0	0	0	0	0	4.09	0	0.2	0	0	0	0	0.01	0	0.02	0.01	0	0	0	0	0	0.01	0	0.04	0.03	0.14	0.26	0.03	0.06	0.05	0.02	0.02	0.13	0.07	0.12
ENSG00000000005	0	0	0	0	0	0	0	0	0	0	0	0	0	0	0	0	0	0	0	0	0	0	0	0	0	0	0	0	0	0	0	0	0	0	0	0	0	0	0	0	0	0	0	0	0	0	0	0	0
ENSG00000000419	14.84	17.25	12.11	20.74	12.3	12.01	23.21	16.55	33.61	16.22	18.41	2.95	18.41	1.16	3.64	0.65	0.47	1.96	5.13	4.35	9.98	13.49	0	2.21	8.75	3.12	19.28	4.96	3.25	11.62	4.79	0.03	5.02	5.01	6.21	2	3.09	19.01	6.88	20.49	12.55	2.07	12.36	17.71	13.26	7.57	12.22	6.49	23.26
ENSG00000000457	3.45	4.6	4.51	5.63	2.79	3.95	4.25	5.11	8.88	4.4	6.5	0.28	5.01	0.06	0	0.08	0.04	0.26	0.48	0.7	0.79	4.38	0	0.19	0.46	0.26	5.2	0.47	0.34	1.01	0.37	0	0.17	0.65	0.63	0.21	0.17	4.78	0.96	2.93	1.63	0.19	2.74	3.01	1.59	1.23	1.65	0.86	4.66
ENSG00000000460	1.71	2.38	2.78	1.7	1.28	2.13	1.67	2.29	3.2	1.33	2.6	0.87	1.18	0.44	0.27	0.58	0.18	0.48	0.79	0.01	0.38	1.22	1.35	0.66	0.82	0.25	1.92	0.89	0.49	0.94	0.49	0.9	0.92	0.65	0	0.26	0.7	1.35	0.45	0.78	0.53	0.39	1.33	0.95	0.81	0.94	0.95	0.89	1.16
ENSG00000000938	255.41	285.68	266.67	373.89	249.39	203.5	260.43	421.63	419.79	244.61	275.29	23.02	354.39	4.49	11.14	4.04	2.2	14.31	28.54	34.75	27.23	253.46	1.02	19	68.18	18.91	392.93	39.68	28.6	55.61	23.5	19.98	14.38	25.83	27.61	11.16	14.88	262.82	106	217.89	120.33	35.05	153.87	174.82	154.85	82.9	151.71	65.43	239.71
ENSG00000000971	0.57	0.46	1.32	0.86	0.38	0.52	0.55	0.69	0.36	1.6	1.91	0.13	0.41	0.12	0	0	0.01	0.17	0	0	0	0.82	0	0.11	0.33	0.04	0.61	0.09	0.05	0.21	0.04	0	0	0	0	0.08	0.06	0.93	0.17	0.77	0.09	0.07	0.72	1.89	0.16	0.17	0.45	0.14	0.85
ENSG00000001036	7.17	10.05	6.4	9.11	9.77	6.2	7.91	10.83	8.86	5.79	10.82	1.77	16.4	0.23	1.44	0.2	0.24	1.66	2.1	0.01	1.29	9.35	0	0.93	3.8	1.55	16.76	2.13	1.13	2.82	0.94	0.88	0.56	1.67	9.9	0.4	0.93	16.8	3.01	11.87	3.91	2.03	7.24	9.8	6.35	3.11	4.44	2.39	9.68
ENSG00000001084	3.55	5.24	3.1	6.43	3.64	3.12	7.67	4.07	21.77	4.06	6.17	0.21	4.48	0.1	0	0.12	0.09	0.17	0	0	0	6.64	0	0.34	0.11	0.28	7	0.34	0.32	0.41	0.24	0	0.75	0.01	3.99	0.24	0.19	5.13	0.61	1.91	0.77	0.22	4.03	3.98	1.54	1.34	1.39	1.03	4.68
ENSG00000001167	8.87	11.4	10.1	15.7	5.82	8.32	8.06	9.75	16.3	11.15	14.63	0.4	11.98	0.09	0	0.05	0.02	0.33	0.01	2.87	0.35	9.87	0.74	0.32	0.61	0.13	11.35	0.18	0.28	1.07	0.4	0	0	0.27	0.98	0.22	0.26	8.28	1.17	2.45	1.32	0.29	6.19	5.35	3.46	2.09	2.23	1.86	8.28
ENSG00000001460	0.53	0.7	0.5	0.56	0.25	0.43	1.06	0.65	3.69	0.56	1.04	0.02	0.46	0.03	0	0.01	0	0	0	1.53	0	0.81	0	0.02	0	0	0.69	0.05	0.07	0.11	0.05	0	0	0.11	0	0.04	0.02	0.49	0.22	0.51	0.45	0.03	0.66	0.41	0.15	0.24	0.39	0.28	0.62
ENSG00000001461	4.88	8.46	5.72	6.82	2.47	5.12	4.26	5.41	10.26	5.3	12.28	0.15	4.98	0.07	0	0	0.02	0.09	0.01	0.78	0.09	5.33	0	0.13	0.4	0.19	5.01	0.24	0.31	0.74	0.49	0	0.39	0.04	0.8	0.22	0.14	3.79	0.97	3.58	3.57	0.44	3.51	3.88	1.36	1.19	2.21	1.65	5.57
ENSG00000001497	7.49	10.24	7.05	9.59	5.45	6.75	12.39	10.29	28.37	7.52	12.96	0.16	8.61	0.03	0	0.03	0.05	0.21	0	2.49	0	8.1	0	0.16	0.29	0.01	9.5	0.38	0.06	0.28	0.15	0	0.29	0.21	0	0.05	0.03	7.09	2.17	7.75	5.55	0.69	6.44	5.47	2.24	1.42	2.49	1.28	7.78
ENSG00000001561	1.42	1.45	1.63	2.24	0.79	1.21	2.18	1.13	6.14	1.7	2.72	0.1	0.99	0.01	0	0.01	0.01	0.03	0	0	0	1.46	0	0.05	0.22	0.02	1.62	0.17	0.05	0.36	0.14	0	0	0.09	0	0.06	0.11	0.86	0.02	0.16	0.06	0	0.64	1.16	0.41	0.23	0.32	0.18	0.94
ENSG00000001617	0.01	0	0	0.01	0	0	0	0.05	0	0	0	0	0.05	0	0	0	0	0	0	0	0	0	0	0	0	0	0.04	0	0	0	0	0	0	0	0	0	0	0.01	0	0	0	0	0	0	0.01	0	0	0	0
ENSG00000001626	0	0	0	0	0	0	0	0.27	0	0	0	0	0	0	0	0	0	0	0	0	0	0	0	0	0	0	0	0	0	0	0	0	0	0	0	0	0	0	0	0	0	0	0	0	0	0	0	0	0
ENSG00000001629	3.33	3.47	3.77	4.82	2.02	2.93	3.35	2.85	13.08	3.19	6.42	0.13	4.02	0.03	0	0.02	0.01	0.14	0	0	0	5.32	0	0.11	0.06	0.02	5.25	0.14	0.1	0.51	0.15	0	0.07	0.1	0.01	0.11	0.25	2.43	0.2	0.56	0.22	0.08	1.31	2.58	0.73	0.55	0.44	0.46	3.29
ENSG00000001630	6.12	8.21	11.77	7.51	6.27	9.28	5.69	10.2	10.09	4.54	11.65	8.6	5.85	3.32	1.61	3.77	4.23	5.09	3.94	0	3.83	4.57	0.54	6.8	9.81	5.18	6.41	4.46	4.63	4.32	4.54	0.12	9.88	3.54	0.39	3.16	9.09	6.94	4.73	3.82	2.8	2.48	12.96	6.29	7.45	9.4	7.38	6.33	7.75
ENSG00000001631	6.29	6.92	8.26	10.38	4.06	5.94	8.21	7.18	30.66	7.59	14.59	0.24	6.35	0.02	1.14	0.05	0.03	0.22	5.14	0	0	9.62	0	0.11	0	0.12	7.36	1.28	0.21	0.75	0.24	0	0	0	6.56	0.15	0.33	3.99	0.6	1.74	0.76	0.06	3.24	4.26	1.66	0.9	1.14	1.16	5.96
ENSG00000002016	3.9	4.44	3.81	4.7	1.71	3.03	4.01	3.62	13	3.75	6.52	0.06	3.82	0.09	0	0.02	0.03	0.11	0.04	0	0	4.66	0	0.11	0.35	0.35	3.48	1.03	0.3	0.85	1.36	0	0.15	0.79	0	0.18	0.04	1.58	0.49	1.6	0.72	0.13	1.5	1.79	0.77	0.54	0.75	0.75	2.1
ENSG00000002079	0	0	0	0	0	0	0	0	0	0	0	0	0	0	0	0	0	0	0	0	0	0	0	0	0	0	0	0	0	0	0	0	0	0	0	0	0	0	0	0	0	0	0	0	0	0	0	0	0
ENSG00000002330	6.97	9.92	6.65	9.6	8.42	5.7	11.84	7.45	13.87	10.15	7.9	6.08	18.75	3.22	8.53	1.44	1.16	7.65	18.78	40.37	15.29	9.28	4.47	6.5	19.63	7.25	9.77	10.08	7.97	21.96	9.75	8.99	8.97	8.86	18.38	5.64	7.36	9.15	9.77	22.09	34.76	8.67	10.37	12.45	9.72	4.76	10.59	5.42	14.24
ENSG00000002549	13.34	17.3	13.65	21.48	22.14	19.21	16.11	25.09	15.38	10.49	18.77	2.44	23.9	0.54	0.01	0.32	0.28	1.32	1.87	12.5	6.1	19.44	0	0.87	5.94	1.91	78.79	2.2	1.39	2.11	1.29	8.71	2.04	1.42	13.23	0.45	0.49	67.41	6.66	17	11.9	1.34	13.03	17.92	10.95	5.71	7.2	3.72	17.14
ENSG00000002586	51.52	75.96	52.12	65.84	55.06	47.93	60.85	74.85	90.22	64.21	85.19	13.52	90.12	4.02	6.97	3.67	2.3	17.2	16.29	24.79	24.62	72.71	0.4	14.6	31.35	12.83	87.5	25.43	14.82	73.54	21.71	13.25	11.98	17.46	22.89	7.18	10.69	94.75	44.58	161.67	109.18	15.71	96.67	113.39	45.57	29.46	45.41	25.77	101.61
ENSG00000002587	0.07	0.05	0.06	0.05	0.14	0.08	1.47	0.03	2.48	0.05	0.15	0.12	0.04	0.01	0	0	0	0.01	0.11	0	0	0.47	0	0	0	0	0.04	0	0	0.05	0.01	0	0	0	0	0	0.01	0.07	0.02	0.12	0.05	0.01	0.36	0.09	0.01	0.02	0.04	0.03	0.06
ENSG00000002726	0.13	0.82	0.45	0.72	0.16	0.12	0.81	0.04	0.36	0.02	1.14	0.08	0.99	0	0	0.04	0	0.14	0	0	2.24	0.13	0	0.04	0.36	0.03	3.2	0	0.17	0.23	0.3	0	0	0.25	0	0.02	0.1	3.16	0.72	0.25	0.17	0.2	0.32	0.19	0.07	0.08	0.42	0.12	0.6
ENSG00000002745	0.39	0.22	0.26	0.69	0.05	0.11	0.71	0.04	3.37	0.08	0.1	0.03	0.02	0.01	0	0	0	0	0	0	0	0.17	0	0	0	0	0.05	0.04	0	0.04	0	0	0	0	0	0	0.04	0.04	0	0.03	0.04	0	0.08	0.38	0	0.04	0.04	0.01	0.12
ENSG00000002746	0	0.06	0	0	0	0	0	0	0	0	0	0	0.01	0	0	0	0	0	0	0	0	0	0	0	0	0	0	0	0	0	0	0	0	0	0	0	0	0	0	0	0	0	0	0	0	0	0	0	0
ENSG00000002822	12.83	15.66	13.64	35.43	19.03	9.09	11.3	25.37	17.16	9.71	15.52	3.54	21.85	2.06	7.22	0.63	3.74	13.38	8.45	0	14.74	13.19	13.05	1.93	7.29	4.05	14.54	39.03	5.13	22.56	5.44	0.34	5.26	4.19	25.8	4.9	6.07	15.33	21.76	47.25	55.63	11.87	21.56	14.7	7.62	5.51	11.47	8.31	20.66
ENSG00000002834	75.18	92.78	84.67	113.72	74.79	77.06	81.87	115.56	83.86	91.55	101.24	2.53	142.35	0.33	1.47	0.23	0.2	2.03	4.46	13.06	3.68	65.3	0	1.74	5.6	1.84	116.12	4.06	2.59	8.7	3.43	2.84	1.78	2.05	7.91	1.22	1.53	114.21	28.74	45.77	41.21	8.11	57.48	50.37	50.12	22.77	38.05	14.66	85.09
ENSG00000002919	17.72	21.05	22.17	27.11	17.54	21.04	20.89	27.21	28.23	25.71	25.81	3.5	35.34	0.87	1.53	0.82	0.54	3.17	2.45	20.05	6.57	11.09	1.5	3.04	7.77	2.5	20.95	5.1	4.22	9.5	3.72	8.88	2.04	3.88	10.14	1.91	2.26	20.36	7.66	13.54	11.73	3.91	13.31	12.46	14.96	7.13	10.42	5.14	19.7
ENSG00000002933	5.04	30.81	5.82	12.75	10.82	0.69	20.25	4.54	3.6	2.48	27.12	5.9	1.17	1.54	8.68	1.83	0.08	18.56	13.46	9.32	27.24	1.29	0	1.62	21.83	5.25	59.57	2.81	4.66	14.59	4.3	11.31	12.84	17.68	0	4.41	4.13	25.12	18.36	2.54	6.9	10.5	10.65	22.12	5.71	0.8	12.76	9.59	27.9
ENSG00000003056	54.53	65.88	57.54	66.78	50.59	53.99	49.77	67.23	85.27	55.12	95.66	3.32	93.25	0.66	4.17	0.4	0.46	3.56	13.84	15.74	3.21	75.44	1.97	2.05	12.09	1.84	97.73	4.22	2.03	8.36	6.26	8.65	2.14	2.67	37.32	1.91	3.33	86.69	16.35	59	45.66	8.58	55.81	57.78	28.64	18.62	27.86	16.22	78.62
ENSG00000003096	0.08	0.08	0.12	0.17	0.12	0.08	0.06	0.1	0.03	0.06	0.24	0	0.14	0	0	0	0	0.01	0	0	0	0.21	0	0	0	0	0.12	0.03	0	0	0	0	0	0	0	0.01	0.01	0.22	0	0.09	0.05	0	0.07	0.05	0	0.02	0.04	0.02	0.08
ENSG00000003137	0	0	0	0	0.36	0	0.23	0	0.01	0.93	0.43	0	0	0	0	0	0	0	0	0	0	0.46	0	0.01	0	0	0.62	0	0	0	0	0	0	0	0	0	0	0.3	0	0.01	0.09	0	0	0.01	0	0.15	0	0	0.35
ENSG00000003147	1.33	1.45	1.74	1.3	0.75	0.84	0.73	1.62	0.51	1.33	1.26	0.15	2.01	0.04	0	0.03	0.03	0.06	0	0	0	2.25	0	0.27	0	0.15	1.87	0.23	0.19	0.31	0.11	0	0	0.16	0	0.12	0.09	1.54	0.5	1.13	0.79	0.1	0.95	1.19	0.96	0.5	0.69	0.29	0.93
ENSG00000003249	1.44	2.03	1.34	2.84	0.46	0.99	0.47	1.09	4.26	1.57	4.27	0.12	0.74	0.02	0	0.01	0	0.05	1.68	0	0.45	0.76	0	0.02	0.04	0.12	0.98	0.46	0.24	0.19	0.09	0.01	0	0	0	0.19	0.19	2.34	1.09	4.16	5.46	0.48	0.75	1.4	0.2	0.41	1.27	1.18	3.43
ENSG00000003393	1.6	1.58	2.11	2.45	1.23	1.28	1.44	2.33	3.96	1.82	3.39	0.05	2.41	0.03	0	0.01	0.03	0.13	0	0	0	1.57	0	0.07	0.39	0.09	2.83	0.06	0.04	0.16	0.09	0	0	0.16	0	0.03	0.06	2.21	0.13	0.65	0.28	0.03	0.98	1.09	0.4	0.41	0.4	0.21	1.07
ENSG00000003400	7.61	10.69	7.72	10.57	5.36	8.51	4.47	11.31	2.96	7.83	13.34	0.26	8.48	0.04	1.25	0.02	0.08	0.53	0.65	0.67	0	10.18	0	0.24	0.69	0.28	11.32	0.46	0.35	1.22	0.41	0	0.42	0.28	0.01	0.21	0.11	7.46	1.48	5.14	4.95	1.18	4.81	4.3	2.6	2.09	2.34	1.59	7.27
ENSG00000003402	104.76	98.74	132.38	172.13	87.94	111.73	96.05	129.64	95.11	131.91	148.88	12.78	164.14	2.46	10.43	2.72	1.65	6.95	21.41	49.9	15.36	100.24	11.51	8.2	74.8	8.4	148.49	14.11	9.61	26.47	13.41	19.12	10.37	7.54	12.06	3.86	6.89	128.12	27.94	52.14	48.33	14.43	52.79	58.75	61.29	29.77	50.3	19.68	81.81
ENSG00000003436	0.34	0.31	0.43	0.48	0.23	0.41	0.25	0.27	0.46	0.5	0.91	0.05	0.38	0.04	0	0.08	0.01	0.12	0	0	0	0.47	0	0.14	0	0	0.34	0.36	0.06	0.04	0	0	0	0.37	0	0.2	0.11	0.34	0.07	0.3	0.29	0.01	0.24	0.72	0.09	0.13	0.19	0.09	0.25
ENSG00000003509	3.39	4.93	3.94	5.59	2.55	4.02	4.48	5.98	12.17	4.81	7.61	0.26	5.05	0.04	0	0.18	0.06	0.17	0	0	0	6.24	0	0.24	1.09	0.22	6.6	1.12	0.4	1.55	0.28	0	0	0.33	0.04	0.49	0.4	3.69	0.89	2.84	1.88	0.27	3.04	3.7	2.04	1.02	1.53	0.85	3.69
ENSG00000003756	78.88	95.44	96.68	134.8	55.98	70.92	89.35	131.15	199.31	98.27	134.41	4.19	101.42	1.14	4.51	0.55	0.22	3.06	11.11	16.34	9.34	112.41	0	2.99	8.97	3.05	116.99	7.09	3.22	13.97	4.82	5.43	4.34	5.01	25.93	2.52	3.34	74.09	16.27	44.15	31.46	5.52	47.67	56.65	34.56	21.45	27.74	17.51	71.25
ENSG00000003987	0	0	0.01	0.01	0	0.02	0	0.02	0	0.04	0.04	0	0	0	0	0	0	0	0	0	0	0	0	0	0	0	0	0	0	0	0	0	0	0	0	0	0	0	0	0	0	0	0	0	0.01	0	0	0	0
ENSG00000003989	0	0	0	0	0	0	0	0	0	0	0	0	0	0	0	0	0	0	0	0	0	0	0	0	0	0	0	0	0	0	0	0	0	0	0	0	0	0	0	0	0	0	0	0	0	0	0	0	0
ENSG00000004059	75.05	96.7	73.38	113.04	76.96	71.19	92.78	102.62	88.89	84.52	89.53	28.78	175.45	8.65	27.51	8.95	4.21	34.48	54.37	71.43	62.93	66.43	31.91	21.11	75.28	33.16	117.58	43.7	35.06	81.21	34.57	45.41	21.75	40.42	44.2	17.8	22.62	121.24	72.47	170.72	159.35	38.35	91.85	97.42	77.47	41.77	83.78	32.86	119.05
ENSG00000004139	2.65	3.96	2.94	3.35	1.25	2.64	2.86	3.47	9.26	2.56	6.45	0.06	2.41	0.02	0	0.01	0	0.12	0	0	0.15	3.2	0	0.14	0.68	0.08	3.17	0.52	0.14	0.54	0.37	0	0.09	0.3	10.42	0.21	0.14	1.65	0.64	2.31	2.52	0.37	2.32	2.03	0.98	0.67	1.24	0.93	3.3
ENSG00000004142	11.42	15.42	11.16	14.46	11.79	11.83	16.07	15.85	26.32	11.41	19.79	2.3	21.4	1.16	1.35	0.56	0.65	2.89	2.06	1.31	6.29	11.65	0.8	2.49	4.38	2.31	18.36	3.71	2.66	6.54	2.39	0	1.09	2.27	6.59	1.56	1.74	16.57	8.08	24.4	17.69	3.53	13.41	14.92	9.09	5.99	9.79	5.48	18.35
ENSG00000004399	17.62	33.83	24.56	22.65	24.06	15.7	26.08	37.56	25.13	23.43	35.29	0.71	41.9	0.15	0	0.02	0.18	1.29	0.81	2.95	5.41	17.88	0	0.38	0.91	0.21	37.27	0.94	0.55	1.65	1.31	0	1.7	2.18	2.96	0.38	0.27	22.11	4.14	23.13	6.84	3.9	11.24	12.73	7.49	2.72	5.51	2.54	12.5
ENSG00000004455	24.04	29.63	21.7	32.85	18.5	26.59	32.65	27.72	70.58	23.57	42.18	2.19	45.06	0.5	3.87	0.42	0.17	2.09	2.46	2.11	0.81	27.8	0	1.63	4.39	2.11	41.53	5.55	2.4	7.02	3.75	2.05	2.39	4.66	11.75	1.51	1.92	26.98	9.13	37.12	22.17	4.38	23.42	28.3	15.9	10.8	14.1	9.14	36.09
ENSG00000004468	1.55	4.13	1.58	2.96	1.86	2.29	0.99	3.91	0.72	1.66	4.02	0.23	2.52	0.06	0	0.02	0.02	0.21	0	0	0	1.75	0	0.16	0.33	0.1	3.01	0.23	0.09	0.68	0.38	0	2.05	0.38	0	0.2	0.04	1.81	0.24	1.27	0.78	0.02	0.81	1.02	0.8	0.4	0.96	0.57	2
ENSG00000004478	10.39	14.25	9.8	11.3	8.59	10.83	13.56	11.74	37.35	8.43	16.04	0.36	11.53	0.22	0	0.08	0.08	0.66	0	2.25	0.98	11.95	0.86	0.67	1.31	0.4	13.74	0.9	0.32	1.45	0.35	0	0.88	0.23	0	0.31	0.45	13.7	4.02	12.44	11.59	2.33	9.96	9.99	4.11	2.72	4.51	2.98	10.23
ENSG00000004487	7.89	11.8	7.54	9.36	7.62	7.7	10.84	11.06	22.39	6.12	13.42	0.33	11.2	0.09	0	0.01	0.18	0.81	3.04	0	0	9.74	0	0.26	0.75	0.14	11.89	0.42	0.31	0.88	0.45	0	0.2	0.34	0.74	0.07	0.23	9.47	2.37	9.97	8.37	1	7.12	5.63	2.71	1.53	2.55	1.35	9.17
ENSG00000004534	28.91	34.1	33.66	39.16	17.51	24.36	41.56	54.01	91.65	37.96	49.33	1.02	25.59	0.31	0.29	0.01	0.29	1.17	1.92	1.16	1.55	53.83	0	0.71	2.21	0.56	41.96	1.81	0.58	4.4	1.02	0.05	1.39	0.73	1.77	0.4	1.31	30.44	7.4	25.99	21	3.76	19.16	17.01	6.35	4.86	9.1	3.64	19.79
ENSG00000004660	5.15	6.86	6.31	9.56	3.95	3.48	4.03	15.1	4.29	6.76	5.25	0.67	9.32	0.09	0.4	0.1	0.08	0.32	0.38	0	1.38	7.75	0	0.44	1.39	0.38	8.38	0.76	0.76	2.05	0.73	0	0.26	0.72	0.66	0.36	0.58	4.78	1.94	2.55	4.02	0.85	3.04	2.81	3.12	1.16	2.56	0.97	3.99
ENSG00000004700	12.08	15.05	13.64	16.61	8.6	11.43	13.67	11.47	34.68	13.28	21.64	0.73	11.8	0.19	0.52	0.17	0.09	0.67	0.02	0	0.79	12.53	0	0.41	1.49	0.39	17.07	1.21	0.51	2.08	0.56	1.33	0	0.65	0	0.47	0.68	12	1.05	4.08	1.7	0.18	7.46	8.86	2.66	2.06	2.23	1.74	11.07
ENSG00000004766	3.8	5.12	3.48	4.93	2.92	3.53	4.83	4.5	12.94	3.71	7.33	0.84	4.7	0.04	0.14	0.01	0	0.23	0	0	0	4.41	0	0.17	0.07	0.17	5.44	0.46	0.44	1.18	0.21	0	0.31	0.68	5.03	0.36	0.34	3.87	0.63	2.29	1.1	0.31	2.44	2.45	0.98	0.83	1.17	0.59	3.91
ENSG00000004776	0	0.01	0	0.07	0.01	0.03	0	0.02	0	0	0.06	0.01	0	0	0	0.01	0	0	0	0	0	0	0	0.05	0	0	0	0	0	0.02	0	0	0	0	0	0.03	0	0.08	0.02	0.04	0.02	0.03	0	0.02	0.03	0	0.06	0	0
ENSG00000004777	1.53	1.99	1.72	2.91	0.77	0.9	2.38	2.88	5.18	1.58	2.35	0.03	3.04	0	0	0.03	0.01	0.16	0	0.09	0.3	3.41	0	0	0	0	2.28	0.02	0.03	0.14	0.21	0	0	0.02	0	0.01	0.01	1.18	0.73	1.1	0.48	0.47	1.05	1.13	0.33	0.18	1.41	0.2	2.67
ENSG00000004779	12.96	15.31	10.29	15.92	11.73	9.85	17.63	12.88	31.11	11.67	18.81	8.26	20.33	2.92	2.52	1.06	0.39	10.64	9.81	7.77	20.74	16.65	0	4.43	9.3	6.49	19.83	17.43	7.1	22.35	9.21	7.22	2.79	9.32	26.64	3.47	5.13	18.09	9.95	44.37	27.83	5.58	14.55	20.4	13.45	7.49	14.94	7.49	21.69
ENSG00000004799	7.54	8.08	1.43	4.36	2.72	5.49	10.28	8.95	4.78	8.2	10.03	0.46	4.05	0.03	0.82	0.02	0.09	0.13	0	0	0	4.5	0	0.29	1.4	0.08	3.7	0.48	0.08	0.48	0.39	0	0.09	0.21	0	0.04	0.31	8.22	0.48	2.18	0.18	0.1	2.58	3.15	2.69	1.34	0.84	0.39	6.74
ENSG00000004809	0.67	0.35	0.39	0.79	0.73	0.36	0.17	0.85	0.1	0.58	0.72	0.04	3	0	0	0.07	0	0	0	0	0	0.54	0	0.08	0	0	1.39	0	0	0.07	0	0	0	0.69	0	0.08	0.01	0.44	0.3	0.62	0.1	0.2	0.19	0.36	0.45	0.01	0.23	0.36	0.47
ENSG00000004838	0.72	0.7	0.71	1.22	0.58	0.42	0.69	0.83	1.09	1.22	0.7	0.18	0.53	0	0	0	0	0.24	0	0	0	1.39	0	0.07	3.73	0	0.92	0.38	0.2	0.68	0.08	0	0	0	0	0.16	0.15	0.85	0.53	0.66	1.36	0.17	0.66	0.3	0.43	0.25	0.41	0.19	0.2
ENSG00000004846	0.03	0.05	0.04	0.05	0.02	0.05	0.06	0.13	0.1	0.03	0.08	0	0.02	0	0	0.01	0	0	0	0	0	0.02	0	0.01	0	0	0.03	0	0	0	0	0	0	0	0	0.01	0.01	0	0	0.01	0	0	0.04	0	0	0.01	0	0.01	0
ENSG00000004848	0	0	0	0	0	0	0.01	0	0	0	0	0	0	0	0	0	0	0	0	0	0	0	0	0	0	0	0	0	0	0	0	0	0	0	0	0	0	0	0	0	0	0	0	0	0	0	0	0	0
ENSG00000004864	1.85	2.29	2.06	2.49	1.63	1.85	2.33	2.9	4.79	2.23	3.7	0.1	3.02	0.35	0	0.01	0	0.09	0	0	0.29	2.7	0	0.1	0	0.03	2.37	0.4	0.04	0.24	0.39	0	0	0	0	0.15	0.04	1.81	0.39	1.03	0.36	0.11	1.27	1.8	0.86	0.69	0.59	0.29	1.6
ENSG00000004866	1.76	1.76	1.8	1.9	1.54	1.36	2.32	1.73	2.22	2.06	2.36	0.25	2.59	0.09	0	0.08	0.12	0.19	0	0	0	2.07	0	0.37	0.19	0.16	2.7	0.6	0.18	0.51	1.1	1.21	0	0.14	0.05	0.13	0.27	2.7	0.86	2.43	1.58	0.19	1.7	1.98	1.24	0.66	1.26	0.62	1.75
ENSG00000004897	7.02	8.94	8.44	9.27	5.05	8.12	8.26	7.68	22.88	8.25	14.73	1.07	9.1	0.25	2.31	0.03	0.25	0.28	0.11	0	0	11.96	0	0.34	2.66	0.53	9.99	0.51	0.5	1.26	0.79	0	0	0.34	0	0.37	0.26	7.06	1.36	3.84	3.37	1.14	4.24	4.73	2.87	1.92	1.93	1.3	7.19
ENSG00000004939	22.55	24.21	34.29	17.86	40.97	46.44	16.33	40.43	11.12	28.63	36.19	4.02	8.14	4.2	0.05	1.58	3.65	3.28	2.4	4.84	1.86	27.13	0.6	7.71	1.95	4.94	44.89	2.5	4.09	2.38	3.05	13.27	4.28	2.83	0	9.13	10.23	16.12	25.26	6.43	5.55	6.82	24.64	24.88	24.19	46.15	23.15	30.49	15.5
ENSG00000004948	0	0	0.01	0	0.01	0	0	0	0	0	0	0	0.02	0	0	0	0	0	0	0	0	0	0	0	0	0	0	0	0	0	0	0	0	0	0	0	0	0.02	0	0	0	0	0	0	0	0	0	0	0
ENSG00000004961	5.75	6.85	4.52	7.3	6	5.23	7.85	7.28	20.13	6.22	9.2	1.1	11.02	0.2	0.41	0.15	0.14	0.43	0.01	0	2.1	5.2	0	1.02	1.76	0.94	11.08	0.92	0.98	2.07	0.59	0	0	1.14	0.02	0.57	0.6	8.26	3.16	10.13	4.76	1.23	6.28	8.69	4.65	3.27	3.93	2.3	10.65
ENSG00000004975	7.93	8.55	7.48	8.44	4.91	6.52	12.04	10.25	29.86	7.88	11.45	0.29	6.7	0.03	0	0.1	0.01	0.23	1.44	0.05	1.16	8.77	0	0.24	0.26	0.35	8.59	1.06	0.3	1.28	1.42	0	0.12	0.52	0	0.3	0.23	5.86	1.92	5.78	3.8	0.56	5.95	5.21	2.14	1.22	3.16	1.51	6.36
ENSG00000005001	0.11	0.15	0.52	0.59	0.05	0.03	0.15	0.55	0	0.35	0.33	0	0	0	0	0	0	0	0	0	0.59	0.12	0	0	0	0	0.27	0.15	0	0	0.15	0	0	0	0	0.01	0.06	0	0	0.02	0.02	0.07	0.22	0.04	0.05	0.05	0.17	0.09	0.19
ENSG00000005007	27.53	34.48	26.16	44.51	23.4	21.78	34.36	38.02	34.44	34.05	32.05	1.23	47.73	0.37	1.52	0.22	0.12	1.17	1.3	4.06	2.14	30.79	0.97	1.09	6.6	0.92	35.16	1.47	1.39	4.24	1.72	0.23	0.39	2.36	6.37	0.63	0.84	29.3	6.88	12.63	11.81	2.96	13.68	9.41	11.35	4.34	7.69	2.86	15.77
ENSG00000005020	20.87	23.54	34.34	24.7	25.26	22.77	17.13	39.62	25.13	41.21	19.78	2.96	36.29	0.92	2.36	1.02	0.44	2.25	0.57	5.39	2.44	21.16	0.78	1.73	11.46	2.33	34.84	2.96	2.37	5.43	2.39	1.44	1.27	2.43	7.72	0.84	2.42	30.16	6.34	8.4	4.13	1.49	9.9	11.59	14.19	5.69	6.95	3.47	16.53
ENSG00000005022	50.43	74.86	50	59.61	53.61	48.72	61.69	66.85	93.93	47.76	83.06	27.96	88.02	9.38	40.1	7.49	4.34	38.15	33.43	23.1	77.86	53.03	16.61	11.07	37.77	32.59	80.02	68.08	22.95	60.74	26.71	39.88	27.6	33.67	39.78	17.07	16.93	66.39	26.35	107.5	63.13	14.48	49.57	59.1	42.01	20.71	31.87	19.61	70.81
ENSG00000005059	11.77	13.86	8.92	12.17	7.01	9.63	12.05	11.63	33.79	7.88	16.59	3.02	11.19	0.83	1.91	0.49	0.26	2.76	1.68	4.8	6.18	10.18	0	1.42	6.18	2.02	13.22	5.9	2.39	8.34	3.22	3.71	1.26	2.13	11.22	2	1.6	9.82	3.91	12.71	8.11	1.58	7.6	10.35	5.27	4.12	6.92	3.75	13.23
ENSG00000005073	0	0	0	0.01	0	0	0	0	0	0	0	0	0	0	0	0	0	0	0	0	0	0	0	0	0	0	0	0	0	0	0	0	0	0	0	0	0	0	0	0	0	0	0	0	0	0	0	0	0
ENSG00000005075	27.75	39.94	29.46	37.51	34.52	27.35	44.44	39.15	58.42	35.18	43.69	19.53	60.71	7.81	23.55	7.2	5.53	22.29	16.31	20.69	37.02	21.93	11.35	14.17	48.36	24.79	42.7	33.77	24.22	70.69	29.37	56.73	22.07	28.46	87.71	15.24	17.77	43.39	27.84	69.78	81.67	20.24	33.8	37.19	36.74	20.95	36.74	17.6	47.82
ENSG00000005100	1.72	1.86	1.9	2.18	1.14	1.68	1.6	1.73	4.65	1.68	3.14	0.04	2.19	0.02	0	0	0	0.04	0	0	0.26	2.18	0	0.04	0.06	0.04	2.03	0.13	0.03	0.2	0.04	0	0.01	0.03	0	0.04	0.02	1.09	0.13	0.59	0.35	0.05	0.91	0.85	0.41	0.36	0.36	0.23	1.45
ENSG00000005102	0.79	1.27	0.64	0.67	0.45	0.44	0.25	0.71	0.31	0.78	2.09	0.06	1.43	0	0	0.01	0	0.06	0	0	0	0.83	0	0.06	0.34	0.1	3.63	0.28	0.24	0.23	0.06	0	0	0	0	0.03	0.01	0.33	0.63	0.73	1.7	0.15	0.62	1.47	0.22	0.33	0.21	0.85	2.6
ENSG00000005108	0	0	0.01	0.11	0.08	0.01	0.01	0.02	0	0	0.02	0	0.18	0	0	0	0	0	0	0	0	0.02	0	0	0	0	0.09	0	0	0	0	0	0	0	0	0	0	0.01	0	0	0.02	0	0	0	0.04	0	0	0	0
ENSG00000005156	3.69	5.56	3.16	3.99	3.24	3.26	2.97	4.5	7.07	3.43	7.36	0.17	6.06	0.02	0	0	0	0.58	0	0	0	5.89	0	0.05	0.38	0.14	6.03	0.23	0.07	0.24	0.45	0	0.1	0.5	2.83	0.12	0.22	3.57	1.5	2.56	1.98	0.61	2.86	2.23	1.07	1.01	1	0.9	3.26
ENSG00000005175	9.22	11.27	9.36	10.97	9.33	9.14	12.19	8.02	20.91	9.58	12.96	0.67	13.18	0.26	0	0.13	0.43	0.25	1.78	0.32	0	11.28	0	0.25	1.54	1.07	19.01	1.81	0.44	1.61	1.05	0.01	0	1.2	0	0.7	0.51	18.14	2.87	8.03	4.48	0.71	8.3	8.4	6	2.24	5	1.84	9.26
ENSG00000005187	2.16	1.89	0.8	1.95	1.44	1.13	8.59	1.4	19.06	1.33	2.61	0.41	3.27	0.19	0	0.13	0.22	0.28	0	0	5.45	3.1	0	0.33	0	0.25	4.99	0.67	0.48	1.33	0.44	0	0	0.4	0	0.41	0.39	2.8	0.94	3.41	1.76	0.21	1.04	1.12	1.39	0.9	1.06	0.77	2.63
ENSG00000005189	0.17	0.27	0.29	0.3	0.29	0.31	0.41	0.41	0.37	0.35	0.52	0.17	0.27	0.03	0	0.01	0.07	0.02	0	0	0	0.26	0	0.06	0.29	0.06	1.11	0.01	0.14	0.2	0.05	0	0	0	0	0	0.1	0.36	0.11	0.22	0.28	0.05	0.29	0.43	0.12	0.34	0.22	0.05	0.2
ENSG00000005194	9.01	12.41	8.76	11	6.98	9.52	9.7	11.92	19.91	8.56	15.87	1.85	14.11	0.28	0.42	0.18	0.18	1.58	2.42	0.08	4.31	10.73	0.86	0.75	4.82	0.95	12.48	5.1	0.66	2.45	1.06	0	2.13	1.46	7.29	0.49	0.62	8.87	3.75	11.51	9.11	1.61	8.55	8.85	4.23	3.26	4.33	2.61	12.24
ENSG00000005206	12.41	14.97	13.48	22.61	7.41	6.52	13.9	12.45	27.87	13.66	16.34	0.49	11.76	0.04	0.45	0.07	0.02	0.44	0.75	0	0.34	22.03	0	0.35	1.38	0.57	14.2	1.29	0.81	3.45	1.36	0	0.56	1.11	16.42	0.73	0.99	8.76	3.35	11.1	10.45	2.72	7.44	7.59	2.48	1.62	4.65	1.98	8.93
ENSG00000005238	22.41	22.96	24.04	33.67	20.62	18.81	17.62	33.69	10.86	26.66	23.33	2.85	41.87	0.86	0.98	0.81	0.54	1.95	0.41	6.5	1.97	25.34	5.08	2.52	8.38	2.56	32.34	2.89	2.85	5.45	3.4	10.01	2.4	2.67	4.02	2.35	2.96	28.34	12.43	16.09	12	4.62	16.07	17.14	16.23	10.63	16.58	6.38	25.09
ENSG00000005243	0.76	0.69	0.67	0.55	1.27	0.48	0.89	1.77	0.41	0.74	0.95	0.28	0.78	0.37	0	0.03	0.1	0.2	0	0	0	1.5	0	0.09	0	0.14	1.67	0.44	0.1	1.59	0.32	0	0	0.86	0	0.32	0.28	1.29	0.61	2.8	1.91	0.79	1.02	1.21	1.03	0.66	0.93	0.25	1.4
ENSG00000005249	8.47	4.95	8.66	5.31	3.86	5.53	4.98	4.49	3.26	9.43	9.65	0.79	6.6	0.14	0	0.21	0.6	0.3	1.55	0	0.62	9.8	1.1	1.47	0.59	0.12	4.79	0.37	0.35	2.18	0.38	0	0	0.74	0	0.75	0.76	4.08	0.58	0.97	1.27	0.17	0.82	3.48	0.97	1.23	1.26	0.63	2.59
ENSG00000005302	45.52	44.89	43.51	58.47	35.34	34.09	45.87	43.1	94.66	44.88	65.03	4.09	42.23	0.73	2.29	1.15	0.39	2.87	5.51	6.07	4.29	47.06	0	2.62	11.29	3.96	49.76	4.78	4.96	10.14	3.2	12.21	2.82	2.02	2.21	2.23	2.69	38.4	10.61	19.8	15.97	2.88	21.08	26.68	20.07	10.77	13.49	8.36	33.5
ENSG00000005339	17.81	24.75	20.82	34.1	13.23	20.09	17.21	25.62	34.03	24.29	27.41	0.65	27.15	0.09	0.62	0.07	0.04	0.47	0.02	1.5	0.59	22.84	0	0.26	0.58	0.17	23.75	0.16	0.19	0.66	0.33	0	0.05	0.23	0.18	0.16	0.15	14.18	1.41	2.61	2.45	0.81	6.26	6.24	5.22	2.1	3.25	1.48	8.32
ENSG00000005379	6.28	9.6	7.45	6.97	4.97	2.74	7.04	12.9	5.85	5.93	7.77	0.65	2.96	0.11	0	0.03	0.02	0.47	0	0	0.58	8.65	0	0.35	1.71	0.24	11.54	0.96	0.58	3.19	2.17	0	0	1.06	1.15	0.09	0.54	3.89	0.67	5.08	1.92	0.48	4.37	4.23	1.62	1.09	2.42	1.21	5.33
ENSG00000005381	0.89	1.34	0.66	1.83	1.17	1.06	0.21	4.43	0.43	1.34	1.43	0.16	8.45	0.02	0	0.03	0.01	0.06	0	0.01	0	2.38	0	0.05	0.27	0.19	1.71	0.08	0.1	0.36	0.13	0	0	0.07	0	0.02	0.07	3.13	0.57	0.68	1.95	0.22	0.7	0.45	3.39	0.25	1.54	0.62	0.52
ENSG00000005421	0	0	0	0	0	0	0	0	0	0.02	0	0	0	0	0	0	0	0	0	0	0	0	0	0	0	0	0	0	0	0	0	0	0	0	0	0	0	0	0	0	0.04	0	0	0	0.01	0	0	0	0
ENSG00000005436	2.4	4.78	2.4	2.9	1.89	2.77	3.02	2.92	12.44	2.65	4.95	0.54	3.07	0.16	0.41	0.05	0.01	0.39	0	0.02	0	3.22	0	0.27	2.55	0.32	3.25	0.8	0.1	0.64	0.73	0	0	0.77	0	0.19	0.19	2.62	1.57	5.83	2.33	0.32	2.08	2.32	1.01	0.62	1.07	0.78	2.95
ENSG00000005448	4.91	6.29	5.61	5.87	2.92	3.61	7.64	5.54	14.6	4.31	8.54	0.66	4.79	0.34	0	0.15	0.25	1.29	0	0	4.9	4.07	3.32	0.15	3.32	0.82	5.38	1.41	1.41	3.57	1.62	0	0.5	0.23	8.18	0.54	0.31	4.59	2.99	8.83	9.28	1.39	6.19	5.35	2.48	1.62	3.71	1.49	6.53
ENSG00000005469	1.51	1.94	2.09	2.37	1.02	1.71	2.02	1.71	5.96	2.29	4.06	0.17	1.79	0.06	0	0.03	0.01	0.09	0	0	1.03	1.55	0	0.07	0.32	0.04	2.21	0.62	0.11	0.5	0.27	0	0	0.9	0	0.06	0.08	1.48	0.35	0.97	0.51	0.13	1.35	1.26	0.44	0.35	0.65	0.41	2.3
ENSG00000005471	0.52	0.39	0.35	1.18	0.41	0.33	3.96	0.25	9.87	0.36	1.25	0.08	0.05	0.12	0	0	0	0	0	5.38	0	0.61	0	0.01	0	0.03	0.31	0.03	0.02	0.11	0	0	0	0	0	0.02	0.12	0.39	0.13	0.86	0.54	0.19	0.21	0.42	0.02	0.04	0.38	0.07	0.46
ENSG00000005483	17.97	21.3	19.19	27.55	11.31	16.72	16.52	17.9	47.87	20.34	27	0.26	21.9	0.14	0.06	0.06	0	0.29	0.14	3.84	0	16.98	0	0.21	0.42	0.41	19.7	0.63	0.26	0.79	0.25	2.9	0.31	0.67	1.75	0.11	0.24	14.67	0.91	2.31	0.8	0.14	6.97	7.86	3.42	2.71	2.84	1.77	10.79
ENSG00000005486	14.28	18.12	16.73	21.44	16.5	12.58	20.15	23.43	23.55	18	22.26	3.75	32.35	0.98	2.96	0.59	0.43	4.49	7.9	9.57	7.73	16.53	9.82	1.99	19.43	2.74	25.17	4.57	4.86	13.65	5.78	4.62	7.82	2.3	24.54	2.86	1.91	22.95	12.46	26.92	34.46	5.99	17.37	18.13	14.89	7.19	15.1	5.62	21.55
ENSG00000005513	0.21	0.4	0.33	0.29	0.04	0.36	0.06	0.11	0.04	0.22	0.44	0.02	0.28	0.01	0	0	0	0.01	0	0	0	0.29	0	0	0	0	0.18	0	0.04	0.11	0	0	0	0.05	0	0.03	0.01	0.06	0.11	0.2	0.36	0.03	0.2	0.17	0.03	0.08	0.2	0.07	0.25
ENSG00000005700	3.39	4.58	3.37	4.71	2.31	3.61	4.42	4.5	11.76	3.66	6.76	0.12	3.84	0.07	0	0.02	0.04	0.28	0	1.86	0	4.34	0	0.09	0.38	0	4.98	0.48	0.13	1	0.4	0	0	0.55	1.93	0.2	0.33	3.21	0.34	1.45	0.48	0.1	1.42	2.07	1	0.58	0.73	0.48	2.81
ENSG00000005801	4.06	4.53	3.57	5.1	2.26	3.57	4.78	4.21	11.77	3.75	8.1	0.63	4.02	0.1	1.35	0.21	0.05	0.64	0	2.46	0	4.37	0	0.15	0.7	0.4	5.04	1.15	0.24	1.79	1.01	0	0	0.64	2.38	0.44	0.48	3.2	1.04	3.75	2.7	0.52	2.69	4.09	1.61	1.4	2.01	1.1	4.25
ENSG00000005810	19.52	23.07	19.16	23.7	14.53	18.16	19.97	21.77	54.79	18	30.87	0.36	19.41	0.1	0	0.09	0.03	0.3	0.25	0	3.53	24.95	0	0.28	0.75	0.21	23.08	0.45	0.3	0.97	0.49	0.72	0.17	0.21	0	0.19	0.24	11.06	0.98	3.42	1.74	0.24	6.36	6.51	2.41	1.81	2.41	1.8	6.93
ENSG00000005812	14.38	14.05	15.72	19.82	8.98	12.58	14.67	14.02	33.22	17.26	20.25	1.33	15.09	0.48	0.49	0.46	0.3	0.79	0.86	0	0.86	11.61	0	1.1	1.8	0.85	12.28	1.4	0.92	2.92	0.78	0	0.33	0.71	0.01	1.21	0.84	9.48	0.94	2.37	1.28	0.22	4.82	7.63	5.14	3.2	3.44	2.35	11.97
ENSG00000005844	105.63	117.37	95.07	129.17	93.27	90.3	75.44	121.89	44.98	108.79	135.51	3.55	103.25	0.34	0.41	0.36	0.17	2.85	1.8	22.22	3.32	125.11	0	1.39	8.78	1.58	127.92	6.29	4.95	9.41	6.16	1.44	3.09	2.23	12.11	1.89	1.85	80.85	15.92	60.28	33.77	6.88	63.54	48.99	33.27	15.96	24.53	13.31	57.75
ENSG00000005882	5.71	10.07	5.17	9.1	11.46	5.02	9.99	8.75	28.04	6.63	11.25	1.55	8.96	1.51	1.16	0.77	0.71	1.7	3.23	2.03	4.12	6.05	0	1.78	0.32	0.78	10.05	2.36	1.59	2.15	2.08	0.09	1.01	1.13	11.24	9.51	1.34	10.42	2.75	8.7	5.43	0.96	7.44	5.78	3.87	2.83	2.89	3.28	9.51
ENSG00000005884	1.08	1.16	1.3	1.48	0.47	0.87	1.92	1.32	13.03	1.47	2.23	0.06	0.84	0.02	0	0	0.03	0.02	0.33	0	0.98	1.66	0	0.03	0	0.02	0.95	0.1	0.1	0.4	0.38	0	0	0	0	0.04	0.1	0.46	0.37	0.39	0.97	0.1	1.2	0.38	0.22	0.1	0.46	0.2	1.22
ENSG00000005889	4.74	4.08	6.46	5.73	3.16	3.27	5.65	3.29	15.27	6	9.3	0.29	4.04	0.01	0.07	0.02	0.02	0.42	0	0	0.09	4.03	0	0.09	0.59	0.13	5.04	0.28	0.18	1.09	0.2	0	0	0.15	0	0.19	0.16	2.94	0.46	0.73	0.8	0.17	1.16	1.73	0.87	0.64	0.73	0.34	1.9
ENSG00000005893	68.89	77.03	89.68	111.78	67.37	65.26	72.35	103.99	40.8	100.43	97.7	4.89	135.86	0.75	2.89	0.74	0.93	3.13	1.96	13.49	5.28	56.55	0.07	2.94	7.14	1.94	102.72	2.1	2.27	8.05	2.92	2.78	0.47	3.06	10.38	1.62	1.63	102.08	17.46	20.35	23.82	4.58	33.04	36.92	33.56	15.61	22.65	8.59	53.71
ENSG00000005955	24.35	29.17	26.42	40.13	19.78	20.93	32.57	35.58	76.23	26.47	41.83	1.88	33	0.48	2.37	0.42	0.75	1.3	0.87	0	1.51	28.13	2.03	1.69	8.42	1.55	33.22	2.73	0.82	6.87	2.11	0	0.78	1.6	0	1.36	1.74	29.16	7.71	23.78	15.13	2.74	16.68	16.39	11.01	8.02	9.81	5.23	25.56
ENSG00000005961	16.16	7.27	13.11	8	8.21	6.34	7.17	9	4.63	11.72	23.4	1.7	21.03	0.54	0.33	0.38	0.4	0.4	1.7	4.17	0.21	13.76	0	4.25	0.52	0.47	12.8	0.45	0.59	5.44	0.31	1.02	0.03	3.38	0.42	0.57	1.21	9.25	2.98	5.13	33.38	5.04	3.32	4.07	1.2	0.61	1.77	0.42	1.66
ENSG00000005981	0.01	0.01	0.01	0	0	0	0.01	0.01	0	0.01	0	0	0	0	0	0	0	0	0	0	0	0	0	0	0	0	0	0	0	0	0	0	0	0	0	0	0	0	0	0	0	0	0	0	0	0	0	0	0
ENSG00000006007	18.11	20.61	20.45	22.5	16.26	18.55	16.16	22.91	17.43	17.67	19.01	3.21	28.26	1.09	1.11	0.91	0.95	1.51	3.94	1.65	3.31	13.51	1.44	3.81	8.45	3.88	22.82	2.97	2.34	7.71	5.34	5.09	1.73	2.02	4.53	1.89	2.15	25.43	7.75	12.66	9.83	3.71	11.22	14.64	15.45	10.6	10.21	7.2	17.16
ENSG00000006015	10	12.49	9.56	15.84	7.89	6.69	13.28	9.15	22.84	10.43	9.98	5	12.66	2.12	1.66	0.97	0.77	6.51	3.88	7.27	9.23	12.92	10.04	3.54	19.02	4.37	12.41	9.76	5.59	21.94	8.5	15.07	1.6	5.01	12.89	4.03	4.87	4.76	7.26	25.07	42.09	8.34	9.04	8.82	5.96	2.24	9.26	2.85	13.26
ENSG00000006016	0.02	0.04	0	0	0	0	0.01	0.06	0.03	0.03	0.05	0	0	0	0	0	0	0	0	0	0	0	0	0	0	0	0.03	0	0	0	0	0	0	0	0	0	0	0	0	0	0.07	0	0	0	0	0.05	0	0	0
ENSG00000006025	5.3	7.62	5.35	8.2	2.72	3.28	6.74	6.81	17.65	5.92	7.18	0.15	4.51	0.07	0	0.05	0.01	0.1	0	0	0	7.46	0	0.04	0.87	0.13	6.3	0.16	0.09	0.97	0.13	0	0.16	0.31	0	0.14	0.13	3.03	0.87	3.81	4.07	0.46	4.3	2.47	1.09	0.65	1.41	0.84	3.33
ENSG00000006042	0.14	0.1	0.28	0.31	0.14	0.14	0.11	0.16	0.53	0.32	0.41	0	0.09	0.05	0	0.13	0.05	0.04	0	0	0	0.02	0	0.08	0	0	0.18	0.04	0.04	0	0	0	0	0	0	0.11	0.06	0	0.02	0.02	0	0.05	0.23	0.04	0	0	0.01	0.09	0
ENSG00000006047	0.01	0.03	0.07	0.01	0.03	0	0.01	0.08	0	0.1	0.02	0	0.01	0	0	0	0	0	0	0	0	0.03	0	0	0	0	0.06	0	0	0	0	0	0	0	0	0	0	0	0.01	0.04	0.01	0	0.08	0	0	0	0	0	0.01
ENSG00000006059	0	0	0	0	0	0	0	0	0	0	0	0	0	0	0	0	0	0	0	0	0	0	0	0	0	0	0	0	0	0	0	0	0	0	0	0	0	0	0	0	0	0	0	0	0	0	0	0	0
ENSG00000006062	8.94	12.73	9.48	12.02	8.61	8.26	16.08	11.81	40.66	8.77	14.33	1.36	11.59	0.41	0.82	0.26	0.11	1.05	0.35	2.25	2.52	10.18	0.14	0.74	3.24	1.13	12.77	2.17	1.07	3.78	1.97	1.13	0.52	0.9	3	0.94	1.16	10.03	4.36	12.17	9.12	2.02	8.06	7.33	4.16	2.07	4.43	2.23	10.65
ENSG00000006071	0	0	0	0	0	0	0.2	0	1.88	0	0	0	0	0	0	0	0	0	0	0	0	0	0	0	0	0	0	0	0	0	0	0	0	0	0	0	0	0	0	0	0	0	0	0	0	0	0	0	0
ENSG00000006074	0.05	0.03	0	0	0	0	0	0	0	0.05	0	0	0	0	0	0	0	0	0	0	0	0	0	0.02	0	0	0.09	0	0	0.03	0	0	0	0	0	0	0	0.01	0	0.07	0	0	0	0.02	0.02	0	0	0	0.03
ENSG00000006075	1.6	2.02	1.39	2.21	3.21	1.6	2.87	4.19	0.86	0.84	1.88	1.09	2.86	0.31	0	0.08	0.05	0.91	4.88	0.01	3.33	1.72	0	0.65	2.6	0.44	2.99	2.03	0.87	2.64	2.39	0	0	0.61	0	0.2	0.31	2.51	0.36	3.2	1.35	0.23	2.35	1.49	1.38	0.77	1.14	0.99	3.61
ENSG00000006114	11.32	13.2	12.31	15.73	5.76	13.75	10.59	11.73	30.24	10.93	22.38	0.11	12.94	0.06	0.33	0.01	0.01	0.09	0	2.97	0.4	15.69	0	0.22	0.3	0.05	14.23	0.14	0.1	0.46	0.29	0.27	0.06	0.02	0	0.08	0.09	8.74	0.74	2.87	1.72	0.33	6.11	5.9	1.93	1.37	1.82	0.84	6.64
ENSG00000006116	0	0	0	0	0	0	0	0	0	0	0	0	0	0	0	0	0	0	0	0	0	0	0	0	0	0	0	0	0	0	0	0	0	0	0	0	0	0	0	0	0	0	0	0	0	0	0	0	0
ENSG00000006118	0.09	0.03	0	0.07	0	0.04	0	0.02	0.01	0.02	0.01	0	0	0	0	0	0	0	0	0	0	0.01	0	0	0	0	0	0	0	0.11	0	0	0	0	0	0	0	0	0	0.01	0	0	0	0	0	0	0	0	0.08
ENSG00000006125	19.87	28.6	20.61	26.81	17.31	20.03	24.88	25.62	57.16	20.22	35.23	0.73	24.15	0.17	0.55	0.2	0.17	0.68	0.3	3.11	0.37	22.94	2.44	1.26	3.02	1.29	29.18	0.77	0.73	2.02	0.92	0	0.16	0.58	6.56	0.43	0.83	22.51	5.39	14.28	11.73	2.56	14.97	12.18	7.52	5.23	6.81	4.21	17.58
ENSG00000006128	0	0	0	0	0	0	0	0	0	0	0	0	0	0	0	0	0	0	0	0	0	0	0	0	0	0	0	0	0	0	0	0	0	0	0	0	0	0	0	0	0	0	0	0	0	0	0	0	0
ENSG00000006194	9.78	12.45	11.45	14.58	7.12	9.63	13.06	14.32	26.13	11.42	16.66	1.07	14.2	0.24	0.25	0.13	0.11	0.95	3.51	5.87	3.03	12.2	0.08	0.63	2.38	0.68	13.66	2.86	1	4.06	1.96	1.17	0.28	1.19	1.14	0.69	0.9	10.74	3.42	13.19	8.15	1.45	9.05	8.49	5.36	4.45	5.71	3.06	11.89
ENSG00000006210	0.01	0	0.01	0.02	0.01	0.01	0.01	0.01	0.03	0.02	0.01	0.03	0	0	0	0	0	0	0	0	0	0.01	0	0.01	0	0	0	0	0	0	0	0	0	0	0	0	0	0	0	0	0	0	0.01	0	0	0	0	0	0
ENSG00000006282	4.92	9	6.29	10.13	6.7	5.16	11.01	6.72	23.46	7.9	2.27	0.44	4.28	0.24	0	0	0.04	0.29	5.07	0	2.45	1.81	0	0.45	0.84	0.38	9.54	2.24	1.18	2.4	0.74	0	0.47	0.43	0	0.25	0.15	1.36	2.18	3.19	3.79	1.69	5.48	4.74	2.38	1	1.75	0.89	3.27
ENSG00000006283	0	0	0	0	0	0	0	0	0	0	0	0	0	0	0	0	0	0	0	0	0	0	0	0	0	0	0	0	0	0	0	0	0	0	0	0	0	0	0	0	0	0	0	0.01	0	0	0	0	0
ENSG00000006327	1.92	2.09	1.76	4.43	1.63	2.37	2.75	2.8	1.18	2.65	2.54	1.81	7.72	1.14	7.37	1.3	0.25	1.94	3.6	4.79	4.38	2.09	0	1.51	5.55	1.87	3.38	4.52	1.89	4.49	4.56	7.63	3.59	4.25	0.06	0.73	2.03	2.81	1.96	2.72	3.68	1.4	2.14	1.78	3.6	1.11	1.78	0.66	2.86
ENSG00000006377	0	0	0	0	0	0	0	0	0	0	0	0	0	0	0	0	0	0	0	0	0	0	0	0	0	0	0	0	0	0	0	0	0	0	0	0	0	0	0	0	0	0	0	0	0	0	0	0	0
ENSG00000006432	0.36	0.44	0.39	0.63	0.21	0.38	1.25	0.29	6.65	0.3	0.8	0	0.28	0	0	0	0	0.01	0	1.83	0	0.5	0	0	0.08	0	0.23	0.01	0	0.01	0.02	0	0	0	0	0.01	0	0.24	0.03	0.11	0.11	0	0.15	0.31	0.09	0.05	0.07	0.08	0.32
ENSG00000006451	4.79	6.75	4.96	6.3	3.64	4.82	5.93	5.29	12.85	5.14	8.36	0.56	6.61	0.38	0	0.17	0.06	0.2	0.33	0	0	5.19	0	0.34	4.22	0.55	6.34	0.63	0.3	1.46	0.64	0.06	1.61	0.29	1.94	0.26	0.51	5.33	1.66	5	3.55	0.62	3.76	4.55	2.35	1.7	2.71	1.36	7
ENSG00000006453	0.09	0.1	0.13	0.08	0.05	0.05	0.04	0.14	0.04	0.18	0.26	0	0.11	0	0	0	0	0	0	0	0	0.15	0	0	0	0	0.18	0.04	0.02	0.03	0	0	0	0	0	0.01	0.01	0.08	0.06	0.08	0.19	0.03	0.11	0.09	0.01	0.01	0.04	0.05	0.09
ENSG00000006459	7.19	8.18	10.21	11.67	5.46	8.04	6.42	10.32	15.61	9.66	11.79	0.13	9.93	0.03	0.13	0.02	0.04	0.21	0.1	2.95	0.27	6.9	0	0.33	0.19	0.04	7.94	0.07	0.19	0.44	0.23	0	0	0.1	0	0.08	0.36	4.96	0.57	1.03	0.83	0.34	2.03	2.33	2.2	1.21	1.26	0.65	3.14
ENSG00000006468	0.06	0	0.03	0.01	0.09	0.01	0.01	0.04	0.05	0.04	0.2	0	0.04	0	0	0	0	0	0	0	0	0	0	0	0	0	0.02	0	0	0.02	0	0	0	0	0	0	0	0.15	0.01	0	0	0	0.07	0.04	0.01	0.03	0	0	0.01
ENSG00000006530	3.6	5.84	4.3	5.51	3.12	4.39	3.56	4.8	6.3	4.12	8.9	0.14	4.23	0.02	0.64	0	0.01	0.09	0.29	0	0.49	5.4	0	0.2	0	0.06	5.66	0.28	0.08	0.3	0.21	0	0	0.43	0	0.38	0.21	3.57	0.59	3.83	1.51	0.23	4.22	3.68	1.68	1.15	1.74	1.08	5.55
ENSG00000006534	9.56	13.89	6.27	15.48	13.51	9.01	9.53	16.59	2.21	9.37	13.25	1.21	25.12	0.2	0	0.17	0.17	2.2	2.83	6.48	3.49	8.05	0.04	0.61	3.92	1.78	25.29	3.41	2.09	3.24	1.88	4.15	2.51	2.92	6.88	1.16	1.58	18.96	6.45	17.74	9.77	3.57	10.46	8.49	9.22	3.89	6.64	2.9	11.49
ENSG00000006555	2.22	2.56	2.24	2.74	1.37	1.49	2.01	3.01	3.08	2.45	3.74	0.13	2.1	0.02	0	0.01	0	0.19	0.21	0	0.56	2.25	0	0.08	0.41	0.09	2.97	0.49	0.11	0.54	0.71	0	0	0.46	0.73	0.1	0.28	2.64	0.42	1.96	1.4	0.35	2.78	2.69	1.1	0.65	1.09	0.62	2.76
ENSG00000006576	3.5	2.96	3.3	4.02	1.97	2.59	7.34	2.74	20.88	3.83	6.43	0.22	2.75	0.11	0	0.02	0.01	0.17	0	0	0	5.45	0	0.18	0.16	0.05	3.73	0.26	0.14	0.81	0.24	0	0	0.17	0.49	0.31	0.38	2.61	0.24	0.95	0.33	0.03	1	1.82	0.94	0.6	0.63	0.49	2.75
ENSG00000006606	0	0	0	0	0	0	0	0.04	0	0	0	0	0	0	0	0	0	0	0	0	0	0	0	0	0	0	0	0	0	0	0	0	0	0	0	0	0	0	0	0	0.13	0	0.04	0	0	0	0	0	0
ENSG00000006607	2.53	2.57	2.35	3.05	1.53	2.23	6.73	1.59	18.32	2.47	3.5	0.04	1.98	0.03	0	0	0.14	0.1	0	0	0	3.83	0	0.17	0	0.1	3.49	0.1	0.03	0.14	0.08	0	0	0	0	0.02	0.29	1.49	0.45	1.61	1.24	0.14	0.9	1.53	0.51	0.21	0.41	0.24	1.73
ENSG00000006611	0	0	0	0	0	0	0	0	0	0	0	0	0	0	0	0	0	0	0	0	0	0	0	0	0	0	0	0	0	0	0	0	0	0	0	0	0	0	0	0	0	0	0	0	0	0	0	0	0
ENSG00000006625	3.28	4.94	4.14	4.62	2.9	3.66	5.29	5.35	10.79	3.53	5.63	0.96	5.42	0.35	0	0.17	0.18	1.08	4.5	0.03	3.13	4.9	0	0.45	1.24	1	6.38	1.94	0.96	2.88	0.79	0.03	0.57	1.15	6.84	0.43	0.62	4.76	1.42	5.6	4.03	0.87	2.86	3.96	3.15	1.71	2.82	1.53	5.68
ENSG00000006634	1.96	3.39	2.38	3.03	1.71	2.32	4.33	2.61	9.54	2.41	4.88	0.13	2.29	0.09	0	0.06	0.02	0.07	0	0	0.45	4.17	0	0.12	0.37	0.07	2.73	0.29	0.26	0.82	0.29	0	0	0.09	0.81	0.08	0.16	2.73	0.42	1.4	0.74	0.09	1.83	2.51	1.04	0.94	1.06	0.59	2.66
ENSG00000006638	1.13	1.31	1.25	1.64	0.73	0.85	2.96	1.57	11	1.9	2.43	0.06	0.91	0.02	0	0.05	0.01	0.01	0	0	0	1.21	0	0.16	0	0.23	1.41	0	0.09	0.39	0.11	0.02	0.18	0.13	0	0.06	0.04	0.73	0.24	0.75	1.45	0.39	0.39	0.48	0.19	0.16	0.48	0.21	0.5
ENSG00000006652	20.36	19.93	28.06	43.31	15.74	24.01	21.53	41.26	23.79	34.44	27.05	3.59	32.48	0.5	2.42	0.7	0.39	1.6	5.79	12.22	3.24	24.48	0	2.56	7.39	1.88	26.43	3.57	3.01	8.26	2.4	2.2	1.15	1.9	0	2.03	2.68	18.26	3.06	4.11	4.4	0.8	8.08	12.49	13.23	7.51	7.21	4.94	15.9
ENSG00000006659	0.04	0	0.03	0.06	0	0	0	0	0	0	0.03	0	0.34	0	0	0	0	0	0	0	0	0.1	0	0	0	0	0.09	0.2	0.06	0.13	0	0	0	0	0	0.11	0	0.06	0.05	0.24	0.42	0.07	0	0	0	0.02	0	0	0.12
ENSG00000006695	1.99	3.05	1.8	2.43	1.48	2.28	2.58	2.39	6.13	1.58	3.57	0.23	2.99	0.04	0.43	0.02	0.01	0.13	3.89	0	0.6	2.62	0	0.09	0.27	0.31	2.56	0.63	0.21	0.6	0.25	0	0	0.6	0	0.08	0.25	2.36	0.7	2.86	1.54	0.33	2.05	2.42	1.06	0.94	1.23	0.75	3.08
ENSG00000006704	0.03	0.07	0.18	0.12	0.01	0.07	0.07	0.02	0.01	0.02	0.28	0.01	0.33	0	0	0	0	0	0	0	0	0.15	0	0	0	0	0.08	0.03	0.01	0	0	0	0	0	0	0	0	0.11	0.05	0.29	0.13	0	0.03	0.06	0.02	0.01	0.05	0.04	0.16
ENSG00000006712	14.82	20.38	15.35	20.86	16.37	13.48	28.41	23.64	52.44	15.78	20.98	0.71	27.38	0.19	0	0.12	0.09	0.75	0.82	0.66	3.56	16.25	0	0.43	0.76	0.43	24.48	1.99	0.48	1.45	2.84	1.82	0.37	0.53	0	0.27	0.2	26.76	7.46	13.48	11.49	1.67	13.27	12.43	9.34	3.36	7.17	3.1	16.4
ENSG00000006715	12.03	15.51	14.68	19.71	10.23	10.43	15.45	14.21	26.07	14.23	20.53	0.46	18.8	0.31	0.08	0.06	0.27	0.17	2.18	0	0	11.4	0	0.34	0.7	0.1	18.67	0.51	0.29	1.12	0.26	1.18	1.21	1.03	0.23	0.1	0.24	16.54	2.97	5.72	3.78	0.95	6.32	8.45	5.16	3.07	3.62	1.72	10.33
ENSG00000006740	0.17	0.11	0.08	0.17	0.08	0.12	9.63	0.12	28.89	0.19	0.23	0	0.12	0.11	0	0.01	0	0	0	0	0	0.11	0	0	0.03	0	0	0	0	0.01	0	0	0	0	0	0	0	0.03	0.01	0.03	0.01	0	0	0.01	0.03	0.01	0.01	0	0.09
ENSG00000006744	9.87	13.25	8.46	12.01	8.09	8.06	15.42	10.91	29.97	8.19	14.3	0.45	10.76	0.23	0	0.01	0	0.41	1.88	11.11	3.44	11.84	0	0.14	0.46	0.17	14.34	0.79	0.6	1.39	1.52	1.05	0	0.09	0	0.21	0.27	10.01	2.45	8.37	4.56	0.69	7.39	5.36	2.99	2.42	2.59	1.46	8.72
ENSG00000006747	0.03	0.03	0.01	0.05	0.02	0.03	0.01	0.01	0	0.04	0.01	0	0.01	0	0	0	0	0.16	0	0	0	0	0	0	0	0	0.01	0	0	0	0	0	0	0	0	0	0	0.11	0.01	0.01	0	0	0.04	0.03	0.01	0	0	0.01	0.03
ENSG00000006756	3.39	2.61	3.19	3.6	4.44	1.93	2.57	3.42	2.83	3.72	5.34	0.33	4.98	0.04	0	0.14	0.01	0.65	0	0	0	2.92	0	0.09	0.37	0.11	7.79	0.32	0.16	0.66	0.03	0.78	0	0.18	0	0.24	0.17	6.47	0.64	3.78	2.16	0.61	1.95	1.78	1.09	0.87	1.6	0.37	2.26
ENSG00000006757	1.5	1.11	1.58	0.99	1.25	0.94	2.37	1.6	5.54	1.68	4.7	0.93	1.69	0.24	0.26	0.02	0.12	0.53	0.06	0	0.36	1.5	0	0.23	2.76	0.14	2.75	0.96	0.85	1.99	1.26	0	0.88	1.11	0	0.31	0.34	2.17	0.95	3.14	2.79	0.79	1.09	1.75	1.28	0.85	1.92	0.94	2.17
ENSG00000006788	0	0	0	0	0	0	0	0	0	0	0	0	0	0	0	0	0	0	0	0	0	0	0	0	0	0	0	0	0	0	0	0	0	0	0	0	0.13	0.38	0	0	0	0	0	0	0.01	0	0	0	0
ENSG00000006831	9.25	12.18	10.31	12.88	8.43	9.77	10.88	15.6	15.81	10.64	15.82	0.53	17.02	0.11	0	0.06	0.22	0.44	0.41	1.32	0	9.71	0	0.4	2.23	0.28	14.62	0.5	0.33	1.37	0.84	0	0.01	0.6	1.21	0.15	0.38	13.23	2.87	8.7	5.71	1.15	7.46	8.86	5.73	3.34	5	2.09	10.91
ENSG00000006837	0.22	0.24	0.29	0.34	0.16	0.23	0.29	0.3	1.49	0.22	0.84	0.09	0.28	0	0	0	0	0.03	0	0	0	0.48	0	0	0.2	0	0.4	0	0.06	0.32	0.94	0	0	0	0	0	0.05	0.18	0.09	0.6	0.17	0	0.24	0.3	0.06	0.12	0.1	0.15	0.5
ENSG00000007001	0	0	0	0	0	0	0	0	0	0	0	0	0	0	0	0	0	0	0	0	0	0	0	0	0	0	0	0	0	0	0	0	0	0	0	0	0	0	0	0	0	0	0	0	0	0	0	0	0
ENSG00000007038	1.84	0.57	2.83	0.63	0.91	1.58	1.32	1.81	0.13	1.1	4.93	0.33	0.54	0	0	0	0.05	0.17	0	0	0	0.19	0	0.03	3.7	0	4.86	0.52	0.33	0.63	0.29	0	0.76	0	0	0.02	0.02	1.61	0.42	0.63	5.72	0.66	3.32	1	0.66	0.33	0.31	0.28	0.81
ENSG00000007047	4.92	7.29	6.04	7.63	4.5	6.01	5.2	7.45	7.71	5.97	8.66	0.3	8.28	0.29	0.58	0.09	0.07	0.26	1.71	12.38	1.56	6.06	0	0.17	2.49	0.59	5.99	0.84	0.64	0.65	0.51	1.01	1.45	1.38	0	0.29	0.21	9.17	1.85	4.71	4.81	0.61	5.34	5.22	5.64	1.65	2.93	1.32	7.13
ENSG00000007062	0.07	0.02	0.08	0.05	0.02	0.02	0.04	0.04	0.07	0.05	0.14	0	0.04	0	0	0	0	0	0	0	0	0.04	0	0.01	0	0	0.05	0	0	0.04	0	0	0	0	0	0	0	0.26	0	0.03	0.01	0	0.03	0.05	0.03	0	0	0	0.01
ENSG00000007080	11.78	17.64	9.87	13.69	14.65	10.76	18.44	12.14	26.3	11.54	13.84	5.11	25.14	4.18	5.62	4.1	4.46	6.35	11.16	6.1	9.39	16.7	1.66	7.64	10.74	7.81	21.18	7.51	6.25	12.21	6.19	8.18	2.92	8.88	8.15	4.59	7.1	17.94	15.11	30.93	33.09	10.3	20.64	20.2	13.19	8.08	14.7	12.99	24.45
ENSG00000007129	8.71	12.25	12.47	10.56	9.22	9.48	21.77	12.84	93	9.97	21.99	1.62	10.97	0.85	1.72	0.18	0.19	0.88	3.77	3.39	0	6.47	0	1.56	4.58	1.37	15.07	3.3	1.84	5.9	3.66	0	0.9	1.57	1.48	1.25	2.14	4.87	5.74	9.59	13.86	2.22	9.51	7.44	4.34	4.09	10.8	5.1	15.21
ENSG00000007168	21.38	25.97	25.6	32.72	17.73	21.53	23.74	27.19	52.89	26.61	34.02	1.86	37.77	0.66	1.91	0.37	0.51	1.35	0	10.82	2.87	25.24	0	1.33	6.51	2.02	30.1	2.22	1.27	3.43	2.35	2.9	0.23	2.36	0	0.69	1.34	28.39	8.35	15.83	20.11	4.48	14.68	14.82	9.16	5.95	8.2	3.43	19.37
ENSG00000007171	0.01	0	0	0.01	0.01	0.03	0.01	0.01	0.01	0.01	0.03	0	0.02	0	0	0	0	0	0	0	0	0	0	0	0	0	0.02	0	0	0	0	0	0	0	0	0	0	0	0	0.03	0.02	0	0.01	0	0	0	0	0	0.05
ENSG00000007174	0.01	0.06	0	0.01	0.01	0.03	0.04	0.02	0.08	0	0.01	0	0.01	0	0	0	0	0	0	0	0	0	0	0	0	0	0	0	0	0	0	0	0	0	0	0	0	0	0	0	0	0	0	0	0	0	0	0	0
ENSG00000007202	18.23	23.71	18.53	25.59	15.4	18.25	20.03	25.47	48.96	18.82	35.18	1.14	25.44	0.27	0	0.15	0.34	0.65	0.07	3.6	0.34	28.73	11.96	0.54	1.78	0.63	28.47	1.48	0.81	3.55	1.95	0	0.28	0.72	1.47	0.26	1.33	15.89	4.12	12.59	6.79	1.36	12.12	11.32	5.69	3.18	4.5	2.85	14.77
ENSG00000007216	0	0	0	0	0	0	0	0	0	0	0	0	0	0	0	0	0	0	0	0	0	0	0	0	0	0	0	0	0	0	0	0	0	0	0	0	0	0	0	0	0	0	0	0	0	0	0	0	0
ENSG00000007237	23.21	15.73	16.29	21.88	20.8	16.55	11.83	23.72	4.59	16.62	23.49	1.79	29.97	0.37	0.98	0.16	0.03	1.65	0.38	22.17	0.88	22.12	1.11	0.5	4.22	0.73	29.49	2.01	1.37	2.81	0.6	0.22	3.25	0.99	1.88	0.73	0.43	25.28	5.07	13.9	10.07	2.28	11.04	14.45	11.23	6.17	8.25	4.83	16.56
ENSG00000007255	15.1	21.46	14.14	19	12.06	12.27	29.66	15.29	33.38	16.65	22.74	3.23	22.1	1.27	2.94	0.37	0.41	4.21	4.86	0	10.69	11.48	5.05	1.95	6.42	3.5	17.07	7.33	5.22	18.34	5.73	12.28	4.04	2.91	45.39	2.54	2.57	17.01	12.17	39.54	47.63	8	20.14	16.72	9.29	5.78	15.31	7.79	24.7
ENSG00000007264	7	12.01	9.31	12.61	7.73	5.14	9.71	10.73	3.34	12.82	10.54	4.69	7.98	1.72	3.73	0.26	0.64	7.25	7.68	29.06	19.67	5.19	5.49	2.49	25.34	7.63	12.52	20.14	4.31	30.3	20.79	10.5	5.36	10.99	35.54	6.41	8.83	9.4	3.69	22.17	24.67	3.54	22.53	18.74	6.91	4.72	9.77	3.4	18.57
ENSG00000007306	0	0	0.01	0	0	0	0.01	0.01	0	0.02	0	0	0.01	0.02	0	0	0	0	0	0	0	0	0	0	0	0	0	0.03	0	0.01	0	0	0	0	0	0	0	0.01	0	0	0	0	0	0.01	0.01	0	0	0	0
ENSG00000007312	42.76	32.86	34.05	77.06	41.63	27.75	146.94	27.64	452.41	41.31	68.87	13.93	15.86	8.69	1.06	0.45	0.61	6.11	21.67	14.26	50.19	46.08	8.94	4.56	44.6	8.54	30.39	25.45	9.17	30.01	9.41	0	5.1	2.56	71.62	8.56	25.97	42.65	20.81	126.77	152.61	16.28	34.55	60.35	9.04	11.2	33.9	12.81	49.46
ENSG00000007314	0.02	0.01	0.03	0.09	0.03	0.03	0.18	0.02	0.72	0.03	0.09	0	0	0	0	0	0	0	0	0	0	0.01	0	0	0	0.01	0.02	0	0	0	0	0	0	0	0	0	0.02	0.03	0	0.04	0.01	0	0.03	0.02	0	0	0.01	0	0.03
ENSG00000007341	1.69	2.72	2.35	2.51	1.09	1.99	2.44	2.04	8.44	2.54	3.2	0.15	2.28	0.32	0	0	0.01	0.26	0	0	0	1.31	0	0.08	1.52	0.26	2.26	0.22	0.17	0.73	0.46	0	0.49	0.64	0	0.09	0.38	1.87	0.6	2.32	2.12	0.47	1.01	1.51	0.93	0.41	0.84	0.47	2.3
ENSG00000007350	3.85	3.21	1.31	2.66	3.17	1.52	3.76	2.85	1.85	1.77	4.24	0.4	1	0.03	0	0	0	0.44	0	0	0	1.79	0	0.02	0.29	0.05	5	1.17	0.07	0.66	0	0	0	0	0	0.03	0.04	3.36	0.38	3.08	2.16	0.43	1.22	1.35	0.61	0.49	1.16	0.64	3.83
ENSG00000007372	0	0	0	0	0	0	0	0	0	0	0	0	0	0	0	0	0	0	0	0	0	0	0	0	0	0	0	0	0	0	0	0	0	0	0	0	0	0	0	0	0	0	0	0	0	0	0	0	0
ENSG00000007376	4.26	7.36	4.55	7.13	4.64	3.35	6.57	5.73	8.29	6.32	5.25	1.55	9.9	0.98	1.06	0.28	0.14	1.57	3.91	2.56	2.52	6.44	0.07	1.01	3.19	1.3	8.46	5.33	2.27	7.71	3.91	2.26	1.59	2.92	2.75	1.43	1.9	5.78	3.68	12.43	11.3	3.29	6.24	6	4.81	1.89	4.27	1.58	8.13
ENSG00000007384	0.03	0.02	0.08	0	0.05	0.02	0.07	0.04	0.04	0.11	0.07	0	0.05	0	0	0	0	0	0	0	0	0.01	0	0	0	0	0.03	0	0	0.04	0	0	0	0	0	0.02	0	0.04	0	0.12	0	0	0.01	0	0	0	0.03	0.07	0.07
ENSG00000007392	16.38	22.6	18.15	21.79	10.51	12.79	37.35	29.12	92.95	17.88	25.45	0.85	13.53	0.49	0	0.28	0.11	1.25	0	6.35	0	24.48	0	0.69	8.42	0.57	19.64	2.22	1.05	6.22	3.49	0	0	2.71	4.26	1.2	1.63	11.63	4.06	15.46	12.02	4.16	10.65	9.98	3.81	2.81	6.46	2.82	10.43
ENSG00000007402	0.98	1.87	1.46	2.06	0.67	0.56	0.92	2.6	0.62	1.32	1.27	0.01	0.54	0	0	0.03	0	0	0	0	0	0.74	0	0	0	0.04	1.83	0.04	0.01	0.13	0.14	0	0	0.02	0	0.04	0.09	0.72	0.16	0.41	0.23	0.04	1.39	1.01	0.25	0.15	0.19	0.11	0.73
ENSG00000007516	6.5	3.41	8.83	7.56	3.4	1.77	31.26	11.15	53.77	9.47	3.68	0.37	4.96	0.03	0	0	0	0.09	0.23	0.01	0	6.63	0	0.25	2.07	0.05	2.38	0.17	0.3	1.39	0.96	0	0.03	0	0	0.42	0.24	5.49	0.95	3.05	3.59	0.36	3.54	2.72	0.72	0.31	1.33	0.27	1.75
ENSG00000007520	10.93	15.01	10.66	14.48	11.27	9.16	20.12	13.15	25.03	14.05	13.57	6.66	22.42	3.83	8.53	2.17	1.64	10.47	13.64	4.49	26.92	11.45	6.7	5.87	19.06	6.46	15.79	14.26	7.79	23.1	11.46	11.19	9.82	11.72	40.65	4.64	7.7	15.15	12.05	28.58	32.65	7.89	14.15	14.84	10.78	6.3	13.37	5.91	17.66
ENSG00000007541	5.82	7.82	6.35	8.6	5.72	4.05	9.05	8.53	15.04	7.22	8.17	1.1	8.24	0.63	0	0.29	0.25	1.08	1.06	2.13	2.57	10.14	0	1.58	3.62	0.6	8.61	2.16	1.06	3.83	2.01	2.96	0.53	0.97	3.83	1.77	1.4	5.57	3.79	10.37	10.12	2.55	5.56	4.68	3.61	2.15	3.89	1.93	6.18
ENSG00000007545	3.57	4.87	4.1	5.56	2.72	3.76	6.42	5.02	15.09	4.76	7.18	0.03	5.18	0.01	0	0	0	0.06	0	0	0	8.39	0	0.01	0	0.02	4.85	0.1	0.05	0.16	0.07	0	0	0	0	0.02	0.01	2.66	0.3	1.06	0.29	0.08	2.41	2.13	0.85	0.71	0.85	0.51	2.5
ENSG00000007866	0.08	0.03	0.08	0.11	0.05	0.03	0.1	0.05	0.06	0.1	0.09	0	0.11	0	0	0	0	0	0	0	0	0.1	0	0	0	0	0.04	0.03	0	0.03	0.06	0	0	0	0	0	0	0.02	0.05	0.01	0.09	0	0.02	0.11	0.13	0.01	0.05	0.05	0.08
ENSG00000007908	0.01	0	0	0	0	0	0	0	0	0	0	0	0	0	0	0	0	0	0	0	0	0	0	0	0	0	0	0	0	0	0	0	0	0	0	0	0	0	0	0	0	0	0	0	0	0	0	0	0
ENSG00000007923	6.02	7.05	5.64	7.57	4.26	6	7.14	7.29	19.29	5.45	10.79	0.15	6.53	0.09	0	0.03	0.07	0.21	0	1.47	0.56	9.04	0	0.1	0.86	0.19	7.24	0.18	0.19	0.91	0.26	0	0	0.25	1.32	0.15	0.27	4.76	1.54	5.37	4.05	0.81	5.25	4.5	1.85	1.27	2.17	0.99	5.39
ENSG00000007933	0	0	0	0.06	0.02	0	0.02	0.08	0.02	0.06	0	0	0	0	0	0	0	0	0	0	0	0	0	0	0	0	0	0	0	0	0	0	0	0	0	0	0	0	0	0	0	0	0	0	0	0	0	0	0
ENSG00000007944	13.64	19.18	19.24	29.16	14.46	16.61	15.05	17.89	24.88	15.49	20.7	0.78	35.86	0.25	0.79	0.23	0.23	0.76	0.3	0	1.08	17.27	0	0.85	2.93	0.56	21.06	1.42	0.52	2.68	0.96	0	0.42	0.94	0	0.87	0.68	17.85	1.63	6.42	3.31	0.84	11.39	9.34	7.35	4.14	2.74	2.86	17.71
ENSG00000007952	0	0	0.01	0	0	0	0.01	0.01	0.07	0.01	0	0	0	0	0	0	0	0	0	0	0	0	0	0	0	0	0	0	0	0	0	0	0	0	0	0	0	0	0	0	0	0	0	0	0	0	0	0	0
ENSG00000007968	1.49	2.48	1.47	1.62	1.93	1.65	1.14	3.04	0.94	1.53	3.07	0.24	1.93	0.16	0	0.06	0.08	0.13	0	5.76	0.17	3.51	0	0.23	0.16	0.26	2.93	0.12	0.29	0.41	0.1	0	0.17	0.21	0	0.37	0.2	2.3	0.82	1.63	1.27	0.47	1.31	1.25	1.27	0.81	1.21	0.69	1.89
ENSG00000008018	56.2	70.41	45.55	73.96	60.43	47.92	86.57	67.91	138	51.95	78.36	15.39	80.41	4.11	9.58	2.56	1.33	13.47	10.75	6.33	23.62	51.79	0	9.8	28.25	12.67	92.7	23.57	12.64	38.41	19.53	9.3	4.94	15.07	35.94	6.29	10.59	88.4	46.2	127.59	108.02	21.14	54.75	72.38	52.85	28.27	50.65	25.83	86.32
ENSG00000008056	0.01	0.09	0.02	0.09	0.02	0.02	0.01	0.23	0.01	0.02	0.07	0.01	0.04	0	0	0	0	0	0	0	0	0.01	0	0.01	0	0	0.04	0	0	0.02	0	0	0	0	0	0	0	0.04	0.01	0.06	0.11	0.02	0.03	0.01	0.02	0	0.01	0.02	0.05
ENSG00000008083	10.79	13.08	13.86	18.54	8.82	11.01	9.63	17.13	9.13	15.5	14.79	0.16	17.36	0.05	0	0.04	0.02	0.17	0.57	4.62	0	9.25	0	0.15	0.44	0.08	11.69	0.17	0.15	0.8	0.17	0.66	0	0.11	0.63	0.13	0.08	8.87	1.07	2.08	1.46	0.3	4.55	4.64	3.19	1.54	2.41	1.3	7.03
ENSG00000008086	0.59	0.46	0.94	1.01	0.33	0.46	0.22	0.28	0.22	0.7	0.87	0	0.81	0	0	0	0	0	0	0	0	0.36	0	0	0	0	0.44	0	0	0	0	0	0	0	0	0	0	0.29	0.02	0	0.01	0.01	0.09	0.13	0.11	0.03	0.04	0.05	0.17
ENSG00000008118	0	0	0	0	0.02	0	0	0	0	0.01	0	0	0	0	0	0	0	0	0	0	0	0	0	0	0	0	0	0	0	0	0	0	0	0	0	0	0	0.09	0	0	0	0	0.01	0	0	0	0	0	0
ENSG00000008128	39.88	62.56	25.26	74.07	18.39	37.68	46.3	56.1	47.22	48.45	48.4	1.21	42.66	0.29	2.07	0.51	0.29	3.55	0.56	0.98	4.6	62.14	2.04	1.34	4.62	1.6	50.83	5.92	1.81	5.42	3.51	4.97	1.58	3.3	0	1.31	0.99	30.01	8.24	15.51	12.85	2.94	26.45	14.7	6.23	5.43	8.45	3.55	17.34
ENSG00000008130	185.42	204.41	179.94	312.47	170.79	166.77	158.96	290.25	134.88	225.13	202.68	11.17	253.99	1.85	6.01	2.1	1.34	5.68	8.97	26.93	15.59	164.61	2.34	7.36	34.01	6.29	262.12	12.9	10.38	18.84	10.03	12.91	7.18	8.18	10.46	3.62	3.81	177.55	43.15	57.94	47.33	10.81	82.06	73.18	81.31	36.69	56.04	23.33	118.04
ENSG00000008196	0	0	0	0	0	0	0	0	0	0	0	0	0	0	0	0	0	0	0	0	0	0	0	0	0	0	0	0	0	0	0	0	0	0	0	0	0	0	0	0	0	0	0	0	0	0	0	0	0
ENSG00000008197	0	0	0	0	0	0	0	0	0	0	0	0	0	0	0	0	0	0	0	0	0	0	0	0	0	0	0	0	0	0	0	0	0	0	0	0	0	0	0	0	0	0	0	0	0	0	0	0	0
ENSG00000008226	1.05	0.68	1.08	1.6	0.31	0.69	0.47	1.03	0.95	1.4	1.68	0.05	0.64	0	0	0	0.01	0.02	0	0	0	1.58	0	0.03	0.12	0.05	0.7	0.2	0.08	0.15	0.05	0	0.05	0.02	0	0.02	0.01	0.69	0.24	0.53	0.66	0.06	0.53	0.44	0.34	0.27	0.42	0.21	1.2
ENSG00000008256	1.94	2.52	2.49	2.17	1.33	1.99	1.3	2.13	1.24	3.32	3.63	0.13	2.24	0.02	0	0.01	0	0.06	0	0	0.17	1.84	0	0.04	0.19	0.07	1.66	0.2	0.03	0.33	0.22	0	0	0.03	0	0.06	0.09	2.06	0.26	0.83	0.4	0.09	1.87	1.78	0.74	0.44	0.74	0.4	1.84
ENSG00000008277	0.13	0.19	0.28	0.29	0.06	0.13	0.07	0.15	0.21	0.22	0.44	0	0.07	0	0	0	0	0	0	0	0	0.17	0	0	0	0.01	0.17	0.01	0.01	0.02	0	0	0	0	0	0	0	0.09	0.01	0.04	0.07	0.04	0.08	0.17	0.04	0.03	0.03	0.03	0.16
ENSG00000008282	15.13	17.97	13.6	19.94	11.48	13.32	29.53	14.82	90.36	13.56	25.15	1.4	12.67	0.66	0.53	0.18	0.1	1.2	4.19	5.57	0.9	8.13	8.44	0.63	1.18	0.98	12.67	2.08	0.83	3.66	1.35	4.67	2.26	1.1	6.1	0.84	1.04	11.4	2.16	8.35	3.81	0.58	7.27	10.03	4.29	3.32	4.81	3.33	12.06
ENSG00000008283	6.13	7.61	7.88	9.31	6.85	7.81	3.99	9.54	1.8	10.03	12.6	0.33	5.35	0.06	0.72	0.05	0.03	0.58	1.63	0	0.69	5.55	0	0.41	2.31	0.43	11.51	1.27	0.37	1.63	1.12	1.12	0	1.31	4.24	0.39	0.33	10.14	2.8	5.27	2.75	0.52	6.85	3.3	2.72	1.61	4.25	1.27	8.65
ENSG00000008294	16.08	15.21	23.51	29.74	10.67	15.13	11.05	18.68	15.7	23.56	25.69	0.62	21.37	0.11	2.08	0.18	0.05	0.49	0.49	4.37	0.36	15.16	0	0.5	1.31	0.39	17.91	1.07	0.59	2.18	0.7	6.32	0	0.36	0.28	0.74	0.63	13.35	1.52	2.74	1.94	0.41	5.04	5.76	5.2	3.24	3.04	1.65	8.96
ENSG00000008300	0.6	0.74	0.85	0.83	0.29	0.55	1.35	1.16	6.62	0.54	0.42	0.04	0.31	0.02	0	0	0	0.01	0	0	0	0.88	0	0	0	0	0.86	0.06	0.06	0.17	0.13	0	0	0	0	0	0.07	0.4	0.09	0.74	0.17	0.03	0.46	0.29	0.19	0.07	0.1	0.11	0.41
ENSG00000008311	0.55	0.69	0.91	1.13	0.31	0.73	0.45	0.47	1.26	0.77	1.49	0.01	0.16	0	0	0	0.05	0	0	0	0	0.48	0	0	0	0	0.39	0	0.01	0	0	0	0	0	0	0	0.01	0.04	0.03	0.07	0.03	0.01	0.06	0.2	0.02	0.03	0.05	0.01	0.17
ENSG00000008323	0	0.01	0.01	0	0	0	0	0	0	0	0.02	0	0	0	0	0	0	0	0	0	0	0	0	0	0	0	0.01	0	0	0	0	0	0	0	0	0	0	0	0	0	0	0	0.02	0	0	0	0	0.03	0
ENSG00000008324	10.79	14.16	10.17	14.69	8.27	10.41	18.4	13.18	30.35	11.46	16.34	6.17	12.93	2.39	11.94	1.33	1.06	6.48	9.75	14.96	20.32	9.67	2.65	2.81	17.77	4.98	12.79	15.97	6.21	19.63	10.33	8.36	8.84	11.15	11.49	4.21	5.2	15.87	5.5	21.32	18.01	2.57	10.32	12.73	7.52	5.49	8.79	4.69	14.2
ENSG00000008382	5.19	7.16	4.48	7.59	7.02	4.57	8.64	8.02	13.92	7.04	7.66	1.35	9.42	0.47	5.93	0.37	0.32	2.04	2.06	26.01	10.26	4.74	0	0.71	2.99	0.95	8.61	1.82	1.96	3.53	2.14	0	2.83	1.76	8.53	1.19	1.2	5.3	3.48	11.61	8.94	2.42	5	5.33	4.6	2.51	4.57	2.11	7.7
ENSG00000008394	5.91	8.47	6.57	7.99	10.86	7.18	6.24	11.65	2.37	5.39	11.6	4.1	23.39	1.14	3.64	0.96	0.59	5.83	16.23	0	7.67	9.98	12.91	1.77	4.3	4.26	13.61	7.62	3.23	6.88	3.1	0	0	7.41	20.78	1.42	2.55	13.82	5.1	16.57	4.81	2.02	7.94	14.43	11.52	5.85	6.67	4.83	9.96
ENSG00000008405	2.37	2.88	2.79	3.23	1.78	2.7	1.32	3	0.92	2.55	5.64	0.09	1.67	0	0	0.01	0.02	0.21	0	0	0.52	4.34	0	0.12	0	0.3	2.58	0.64	0.02	0.6	0.39	0	0	0.05	0	0.03	0.09	2	0.23	0.88	0.71	0.09	1.32	1.46	0.59	0.42	0.47	0.27	2.04
ENSG00000008438	30.29	36.4	23.68	30.58	27.46	27.94	22.88	37.19	8.09	20.48	23.8	19.67	72.1	2.5	23.2	7.79	2.18	9.41	6.92	1.84	11.88	16.02	23.11	6.64	25.71	16.1	36.32	9.36	40.01	38	20.03	21.71	13.35	22.7	6.19	7.75	12.89	49.94	33.68	19.04	108.26	39.91	24	27.22	99.56	31.6	55.48	15.44	30.06
ENSG00000008441	2.21	2.41	2.11	2.01	3.24	2.86	1.43	2.61	1.6	1.93	2.73	0.89	1.24	0.72	1.88	0.67	0.49	1.11	0.51	2.11	0.41	2.87	0.77	0.82	0.72	1.2	2.97	0.64	0.7	0.38	0.66	0.11	0.72	0.48	0.04	1.15	0.94	1.92	1.84	1.34	1.06	1.07	1.95	1.69	2.51	3.6	1.94	2.11	2.07
ENSG00000008513	16.55	26.46	20.73	24.21	14.05	21.38	19.41	24.01	50.92	16.31	32.75	1.15	19.56	1.12	1.79	1.22	0.35	0.7	0.31	2.13	0.53	23.63	0	1.28	2.09	2.48	19.12	1.02	1.2	2.87	2.75	0.21	0.29	1.17	1.72	2.37	0.8	20.81	4.43	9.81	8.78	2.32	13.06	12.1	6.59	6.11	7.16	4.44	17.41
ENSG00000008516	590.03	197.03	285.48	527.36	174.2	138.37	387.41	280.96	68.83	249.98	241.03	8.9	331.4	1.67	3.14	1.35	0.6	4.29	13.51	21.28	24.4	167.33	3.21	6.37	29	5.81	271.55	11.17	18.29	29.43	11.38	13.62	3.77	22.86	19.67	5.36	5.03	234.4	91.35	76.72	128.62	32.25	80.78	102.08	377.47	64.1	80.77	44.22	157.4
ENSG00000008517	184.83	232.06	183.48	191.21	116.5	126.63	89.66	145.54	56.57	230.51	259.53	32.97	233.58	6.05	12.01	1.35	2.51	22.99	19.66	40.43	46.87	190.36	8.86	10.79	50.77	15.01	197.8	41.02	28.13	123.58	58.53	25.19	12.08	25.15	261.71	26.39	16.18	268.65	128.97	440.79	408.57	34.66	333.34	251.22	125.52	67.72	181.25	98.49	324.19
ENSG00000008710	12.6	15.82	13.3	21.62	7.21	9.05	14.61	11.21	33.03	12.83	16.1	0.12	9.46	0.03	0.03	0.01	0.03	0.72	0.02	0	0.23	25.41	0	0.13	0.18	0.2	13.14	0.82	0.33	1.21	0.25	0	0	0.06	2.47	0.48	0.22	6.33	1.97	8.41	6.11	0.83	8.35	5.39	2.37	1.24	3.2	1.77	8.56
ENSG00000008735	0.09	0.12	0.07	0.08	0.1	0.06	0.23	0.09	0.22	0.06	0.14	0	0.13	0.01	0	0	0	0	0	0	0	0.16	0	0	0.03	0	0.15	0.01	0.01	0	0	0	0	0	0	0.01	0	0.05	0.02	0.1	0.1	0.01	0.12	0.07	0.09	0.02	0.04	0.02	0.06
ENSG00000008838	10.11	15.29	10.74	14.96	8.23	9.67	14.75	14.56	38.93	9.92	19.26	0.43	12.37	0.15	0	0	0.06	0.56	1.94	0	0	15.98	0	0.15	3	0.32	14.4	1.41	0.61	2.33	2.12	0	0.02	0.59	3.56	0.43	0.26	9.41	2.71	9.57	6.63	2.03	9.1	6.59	3.54	1.73	3.28	2.03	8.16
ENSG00000008853	2	2.03	1.93	2.21	1.5	2.07	6.46	1.32	35.51	2.49	2.91	0.06	1.49	0.02	0	0.01	0	0.06	0	0	0	2.13	0	0.02	0.2	0.05	2.47	0.09	0.08	0.12	0.03	0	3.6	0.12	0.46	0.02	0.23	1.86	0.54	1.59	0.8	0.09	0.93	2.17	0.59	0.46	0.61	0.36	1.89
ENSG00000008869	5.2	6.54	5.21	7.66	3.48	5.53	6.61	5.78	26.92	5.37	10.4	0.1	4.78	0.03	0	0	0	0.09	0	6.28	0	5.95	0	0.01	1.65	0.08	5.55	0.12	0.04	0.58	0.1	0	0	0.02	0	0.03	0.26	4.02	0.29	1.28	1.06	0.04	2.07	2.32	0.86	0.61	0.74	0.45	2.59
ENSG00000008952	22.7	27.09	22.32	35.18	19.26	23.84	34.62	29.02	113.71	27.25	35.57	3.29	37.95	2.41	3.25	2.34	3.92	3.37	6.36	5.87	8.73	25.96	0.28	7.78	32.95	3.27	36.41	3.55	3.55	4.56	6.65	0	1.31	3.51	4.13	2.87	5.67	28.71	10.41	16.7	15.78	7.9	15.6	21.88	17.24	11.77	12.73	8.34	27.1
ENSG00000008988	509.63	581.97	504.72	634.91	248.99	554.96	1125.48	449.84	1903.9	466.31	864.55	387.15	603.42	311.59	695.99	94.98	75.84	711.6	764.34	650.7	1908.22	633.35	636.57	208.37	1183.61	534.38	518.29	1061.7	486.93	1233.65	664.08	717.69	519.48	606.19	2511.15	400.79	381.05	436.17	416.18	1893.92	2217.52	533.62	620.17	603.85	229.95	185.58	457.23	274.75	769.93
ENSG00000009307	82.36	103.59	81.9	114.46	69.09	80.05	109.11	104.22	225.04	86.99	139.9	3.35	113.35	0.89	3.2	0.44	0.46	3.15	7.23	22.05	4.82	75.4	0.91	4.39	11.69	3.17	104.57	4.4	2.74	10.79	3.92	0.54	2.74	3.84	5.5	1.82	3.46	84.65	19.31	50.58	35.54	8.38	49.39	54.38	34.58	25.98	31.53	17.31	72.89
ENSG00000009335	6.3	8.27	7.65	8.71	5.57	6.76	6.35	8.15	15.31	8.01	14.81	0.17	9.99	0.03	0	0.04	0.05	0.41	0	1.33	0.3	10.09	0	0.17	0.43	0.12	9.59	0.19	0.12	0.56	0.53	0	0	0.13	0.76	0.19	0.15	6.25	0.99	3.78	1.31	0.22	4.13	4.94	2.41	1.53	2.05	1.11	7.6
ENSG00000009413	4.69	6.94	5.06	8.28	4.27	5.04	6.66	6.82	15.06	6.42	8.04	0.31	5.59	0.15	0	0.03	0.05	0.51	0.86	0	0	6.22	0	0.28	0.88	0.11	7.43	0.67	0.25	1.3	0.53	0	0	0.57	0	0.23	0.29	5.32	0.5	3.04	1.45	0.23	2.02	2.51	1.88	1.09	1.36	0.73	2.98
ENSG00000009694	0.32	0.35	0.45	0.61	0.16	0.37	0.04	0.44	0.12	0.15	0.53	0.01	0.33	0.02	0	0	0	0.01	0	0	0	0.19	0	0	0	0	0.34	0	0	0.06	0.02	0	0	0.01	0	0.01	0.02	0.05	0.02	0.02	0.04	0	0.12	0.24	0.2	0.12	0.01	0.07	0.06
ENSG00000009709	0	0	0	0	0	0	0	0	0	0	0	0	0	0	0	0	0	0	0	0	0	0	0	0	0	0	0	0	0	0	0	0	0	0	0	0	0	0	0	0	0	0	0	0	0	0	0	0	0
ENSG00000009724	0	0	0	0	0	0	0	0.01	0	0.01	0	0	0	0	0	0	0	0	0	0	0	0.01	0	0	0	0	0	0	0	0	0	0	0	0	0	0	0	0	0	0	0	0	0	0	0	0	0	0	0
ENSG00000009765	0.1	0.08	0.06	0.07	0.03	0	0.08	0.08	0.08	0.09	0.06	0	0.04	0	0	0	0.01	0	0	0	0	0.07	0	0	0	0	0.05	0	0	0.01	0	0	0	0	0	0	0	0.02	0.01	0.01	0.03	0.01	0.01	0.03	0.02	0.03	0	0.01	0.01
ENSG00000009780	2.25	2.73	2.44	3.2	1.27	1.89	2.59	2.65	5.59	2.51	3.96	0.11	2.82	0.02	0	0	0	0.28	1.5	0	0	2.68	0	0.05	1.14	0.16	3.54	0.08	0.1	0.45	0.12	0	0	0.23	0	0.09	0.07	2.33	0.41	1.51	0.73	0.08	1.63	1.97	0.99	0.52	1.3	0.65	1.94
ENSG00000009790	96.8	151.13	115.34	122.73	65.07	94.99	125.45	150.88	288.09	102.04	185.98	8.3	110.02	2.56	3.09	0.56	0.55	7.22	16.03	15.73	17.8	146.28	0	3.68	15.14	5.65	135.26	15.32	7.86	34.57	10.03	0.02	4.53	5.12	39.6	4.69	6.22	111.46	39.58	154.55	129.67	16.27	106.3	103.63	41.26	30.74	60.4	33.4	138.53
ENSG00000009830	1.8	1.52	1.36	2.42	1.19	1.34	1.96	1.63	7.68	1.77	2.8	0.01	2.1	0.01	2.9	0.1	0	0.45	0	0	0.27	1.82	0	0.03	0	0.1	2.22	0.42	0.24	0.25	0.01	0	0	0	0	0.08	0.19	2.09	0.52	1.54	0.37	0.18	1.2	1.19	0.66	0.51	0.55	0.54	1.12
ENSG00000009844	8.63	9.73	8.07	10.08	7.3	8.37	9.67	8.65	16.32	8.74	13.04	0.91	14.35	0.17	0	0.06	0.02	0.64	0	0	0	10.44	0	0.75	0.92	0.18	14.95	1.53	0.6	2.71	1.37	0	1.45	0.56	0	0.4	0.54	11.79	1.93	6.38	2.93	0.35	7.5	10.02	6.16	4.02	4.73	3.06	12.35
ENSG00000009950	0.21	0.24	0.15	0.5	0.16	0.14	0.22	0.57	0.36	0.22	0.47	0.02	0.13	0	0	0	0	0.02	0	0	0	0.15	0	0	0.18	0	0.21	0.07	0.01	0	0	0	0	0	0	0.01	0	0.08	0.04	0.11	0.08	0.06	0.06	0.08	0.05	0.04	0.07	0.06	0.13
ENSG00000009954	8.51	12.03	8.09	11.16	6.38	8.38	11.64	10.15	29.25	7.87	15.48	0.11	9.73	0.02	0	0.02	0.01	0.14	0.06	1.66	0	9.62	0	0.08	0.31	0.08	11.12	0.18	0.08	0.32	0.42	0	0.01	0.06	0.67	0.04	0.06	7.31	0.89	3.02	1.88	0.33	4.74	3.84	1.62	1.11	1.6	0.8	5.07
ENSG00000010017	7.51	10.64	8.69	10.61	7.28	8.47	9.86	8.71	17.46	9.47	13.26	0.74	12.05	0.1	0	0.09	0.14	0.23	0.33	0.03	3.21	10.99	0	0.28	2.41	0.23	11.97	0.56	0.49	1.69	0.13	0	1.2	0.26	0	0.51	0.27	9.23	1.66	4.37	2.31	0.62	6.19	6.28	4.12	2.37	2.62	1.52	9.65
ENSG00000010030	2.59	1.48	0.54	0.51	7.57	1.97	2.84	1.67	0.35	0.46	0.69	0.34	3.61	0	0.19	0.08	0.11	0.11	0	0	0.01	0.81	0	0.5	2.37	0.67	8.69	0.23	0.24	0.23	0.21	3.34	0.7	0.14	0	0.04	0.09	4.67	0.81	0.87	1.96	0.08	1.05	0.53	1.19	0.78	1.48	0.51	1.18
ENSG00000010072	1.85	1.98	2.3	3.5	1.47	1.91	2.01	2.43	3.74	2.38	3.29	0.16	2.9	0.07	0	0.01	0	0.18	0	0	0	2.36	0	0.1	0	0.12	4.13	0.26	0.08	0.36	0.29	0	0	0.06	0	0.19	0.17	2.42	0.37	0.92	0.41	0.24	1.31	1.91	1.06	0.53	0.69	0.45	1.8
ENSG00000010165	6.3	9.1	5.73	6.98	7.09	6.99	10.45	9.41	19.86	6.21	11.77	0.2	10.84	0.06	0	0.04	0.08	0.27	2.05	0.02	1.05	6.84	0	0.21	1.57	0.33	9.81	0.56	0.33	1.24	0.54	0	0.37	0.77	13.47	0.22	0.24	8.85	2.92	7.77	6.69	0.72	5.89	6.12	3.27	1.63	2.87	1.03	8.86
ENSG00000010219	6.17	19.08	4.81	7.49	5.02	4.15	14.35	8.9	34.32	5.98	10.77	2.2	7.55	0.8	0	0.24	0.03	2.23	0.41	0	3.43	6.87	4.15	0.71	0.77	1.65	7.26	4.63	1.63	6.54	2.1	0.09	1.37	3.21	0	1.14	0.93	6.82	1.58	13.74	12.2	2.73	7.16	7.94	3.54	1.89	4.56	2.95	7.7
ENSG00000010244	35.11	44.67	41.57	53	29.04	39.26	37.44	46.75	89.7	42.22	70.67	1.53	54.37	0.51	1.04	0.22	0.21	1.96	0.4	4.12	0	41.3	0	1.09	6.22	0.99	56.68	2.69	1.22	4.18	1.69	0	1.24	1.03	7.71	0.97	1.24	41.85	7.5	22.32	11.16	2.26	28.63	30.5	15.94	10.51	11.67	6.81	34.6
ENSG00000010256	42.76	59.83	38.77	57.41	52.14	40.57	57.54	81.12	85.27	43.05	67.95	6.46	101.39	1.27	12.7	1.05	1.86	5.84	9.08	13.68	9.92	47.75	0	3.6	10.95	4.53	88.92	12.68	7.45	15.43	9.35	16.81	7.92	9.19	16.5	4.26	4.32	75.79	29.73	86.23	60.92	11.04	54.12	55.14	41.47	18.7	32.77	17.93	66.25
ENSG00000010270	7.26	7.45	6.89	11.19	6.37	6.14	8.51	8.59	11.37	8.33	9.01	4.37	14.14	0.74	3.66	0.59	0.55	2.64	3.06	2.12	6.26	10.6	0.14	3.16	5.08	2.34	12.23	7.16	1.96	7.94	3.05	2.27	2.41	3.02	8.41	1.65	1.84	11.31	2.95	9.03	2.81	0.88	5.07	8.95	7.18	5.61	6.21	3.65	11.31
ENSG00000010278	24.33	13	10.49	13.66	30.77	9.5	30.21	14.57	8.21	12.09	23.33	1.44	19.29	0.06	0	0.12	0.15	0.57	0	0	0	21.84	0	1.73	4.1	0.81	16.98	0.48	0.5	5.47	1.6	0	1.38	0.91	0	0.17	0.83	22.2	3.25	10.69	6.41	0.57	11.79	9.7	4.86	3.86	7.37	4.7	17.46
ENSG00000010282	0.21	0.05	0.13	0.42	0.09	0	0.02	0.25	0.03	0.19	0.16	0	0.04	0	0	0	0	0	0	0	0	0	0	0	0	0	0.1	0	0	0	0	0	0	0	0	0	0	0.03	0.1	0	0.03	0.05	0	0.21	0.02	0	0.08	0.03	0.02
ENSG00000010292	10.66	14.56	11.13	11.71	8.1	9.89	10.45	13.78	19.88	11.12	17.71	0.17	12.61	0.03	0	0.01	0.02	0.4	0	0	0	11.96	0	0.09	1.56	0.46	13.2	0.22	0.14	0.85	0.77	0	0.03	0.23	7.38	0.14	0.07	8.66	1.34	3.75	2.45	0.46	7.29	6.07	3.18	2.17	3.33	1.33	6.8
ENSG00000010295	12.88	16.08	15.15	22.59	11.58	10.49	14.52	26.66	23.59	15	17.73	1.17	26.2	0.24	0.02	0.21	0.09	1.37	0.75	1.9	4.91	20.45	0	0.63	4.06	0.86	21.93	3.69	1.77	7.02	2.74	1.65	0.85	1.85	5.81	0.99	1.35	12.3	3.65	13.46	7.7	2.7	10.56	9.96	7.15	3.35	6.3	3.7	11.28
ENSG00000010310	1.17	1.37	1.33	2.03	1	0.75	0.79	1.44	0.73	1.3	2.7	0.09	1.34	0	0	0	0	0.02	0.72	0	0	3.83	0	0.01	0	0.53	2.97	0.04	0.02	0.07	0.19	0	0	0	0	0	0.01	0.83	0.18	0.76	0.35	0.12	1.43	0.46	0.33	0.09	0.29	0.16	0.8
ENSG00000010318	1.54	1.89	1.85	1.72	1.03	2.25	2.81	2.28	6.67	1.82	3.22	0.32	2	0.06	0	0	0	0.19	0	0	0	2.04	0	0.08	0.47	0.21	1.3	0.52	0.12	0.7	0	0	0.12	0.27	0	0.09	0.12	1.35	0.44	1.99	1.39	0.37	1	1.37	0.85	0.34	0.62	0.43	2.08
ENSG00000010319	0.09	0.13	0.23	0.1	0.21	0.07	0.04	0.09	0	0.14	0.54	0	0.42	0	0	0	0	0.01	0	0	0	0.11	0	0	0	0	0.18	0.12	0	0.02	0.02	0	0	0	0	0	0	0.09	0.02	0.11	0.03	0	0.05	0.08	0.07	0.02	0.05	0.03	0.23
ENSG00000010322	18.77	24.39	20.18	28.37	12.47	14.21	21.96	25.97	56.3	21.95	32.39	0.56	23.59	0.19	3	0.06	0.02	0.63	0.15	7.77	1.59	23.85	0	0.33	1.67	0.32	26.65	1.38	0.64	2.04	0.89	0	0.1	1.24	1.26	0.43	0.51	15.43	4.93	14.57	10.46	2.52	14.36	12.93	5.81	4.68	7.83	4.55	16.97
ENSG00000010327	13.58	13.22	10.22	19.44	11.22	7.46	8.11	25.51	2.31	9.17	14.79	2.06	25.19	0.55	2.6	0.48	0.13	1.25	0.05	3.03	5.71	20.45	0	1.12	3.13	0.52	17.02	4.61	2.96	6.59	2.09	0.34	1.67	1.27	10.36	0.87	0.89	4.7	5.13	13.9	6.17	8.18	5.87	3.18	3.98	2.18	2.36	1.19	4.28
ENSG00000010361	9.06	10.48	11.42	11.18	6.86	5.78	10.46	14.05	12.58	12	10.73	2.16	8.9	1.47	4.72	0.47	0.65	2.22	3.85	1.43	1.41	8.19	0	1.31	5.11	2.63	6.61	1.97	1.88	4.17	1.59	0	4.82	2.1	3.28	3.86	2.35	9.29	5.68	7.94	12.36	1.57	5.45	4.35	3.4	2.19	4.97	2.25	8.24
ENSG00000010379	0.05	0.09	0.18	0.26	0.1	0.12	0.4	0.34	0.06	0.17	0.14	0	0.17	0	0	0	0	0	0	0	0	0.36	0	0.01	0	0	0.22	0	0	0	0	0	0	0	0	0	0	0.32	0.05	0.01	0.05	0.02	0.12	0.1	0.03	0.06	0.09	0.01	0.04
ENSG00000010404	49.95	49.62	66.24	81.34	32.42	45.73	40	61.04	54.69	68.19	61.57	16.98	68.03	5.92	16.77	8.88	3.64	17.35	36.96	8.36	21.2	47.68	12.27	10.31	45.87	17.91	40.28	29.28	14.86	38.13	18.26	18.23	16.96	21.65	35.51	9.8	10.37	50.89	16.09	23.61	18.92	3.65	24.1	31.22	24.22	16.63	21.09	9.78	44.48
ENSG00000010438	0.09	0.12	0.05	0.09	0.06	0.02	0.42	0.33	0.16	0.24	0.18	0.11	0.37	0.14	0	0.08	0	0.1	0	0	0	0.24	0	0.1	2.75	0	0.18	0	0.08	0.1	0.43	0	0	0	0	0	0.15	0.28	0.1	0.44	0.91	0.07	0.07	0.13	0.25	0.1	0.1	0.08	0.31
ENSG00000010539	7.22	8.48	8.18	8.25	5.72	6.53	6.14	9.92	8.46	7.02	9.88	0.96	8.54	0.25	0.54	0.18	0.13	0.74	0.8	0	0.78	6.05	0	0.67	1.49	0.88	9.28	1.43	0.56	0.95	0.64	0	0	1.53	0	0.23	0.29	8.54	1.52	3.49	1.63	0.26	3.28	4.54	3.28	1.6	3.28	1.5	5.85
ENSG00000010610	66.71	107.66	55.26	71.17	71.51	56.03	38.38	85.24	15.44	49.03	118.09	1.55	98.76	0.29	1.3	0.11	0.07	1.96	0.28	44.94	2.85	76.99	1.34	0.84	2.87	0.85	108.73	3.2	1.96	4.97	1.65	0.83	1	1.55	6.5	0.89	1.09	55.9	16.89	59.57	37.29	8.71	45.58	31.28	17.96	9.95	20.43	10.28	56.25
ENSG00000010626	1.62	2.09	1.26	2.11	0.96	1.15	2.66	1.12	8.15	1.1	1.88	0.5	2.55	0.22	1.38	0.09	0.01	0.77	0	0	0	1.65	0	0.37	1.62	0.27	2.13	0.45	0.4	1.69	0.68	0	1.13	0.39	7.75	0.47	0.36	2.48	1.1	4.41	4.74	0.33	1.12	0.8	1.01	0.71	1.74	0.65	1.47
ENSG00000010671	34.54	35.2	27.06	43.15	31.28	25.74	59.59	37	143.52	29.84	53.05	2.35	48.43	0.55	0.55	0.24	0.34	2.7	4.28	0.05	8.06	44.38	1.61	2.01	15.95	3.28	64.2	3.8	1.84	4.56	3.01	1.53	3.73	2.29	5.13	0.65	1.58	53.35	12.42	36.98	24.86	4.96	21.94	24.29	18.95	9.85	15.19	7.04	29.03
ENSG00000010704	1.44	1.42	1.56	1.68	1.43	1.29	0.89	2.66	1.29	1.31	2.39	0.05	3.93	0.04	0	0.01	0	0.03	0	0	0	1.45	0	0.08	0	0.07	3.36	0.21	0.07	0.08	0	0	0	0.05	0	0.03	0.04	1.34	0.41	0.84	0.51	0.11	1.38	1.33	0.78	0.32	0.53	0.54	1.8
ENSG00000010803	2.97	2.82	2.45	3.84	1.3	1.92	4.29	2.86	12.59	2.28	5.01	0.15	2.62	0.18	0	0.01	0	0.13	0.09	0	0	3.99	0	0.08	2.33	0.26	2.93	0.41	0.13	0.54	0.18	0	0	0	1.48	0.08	0.32	1.87	0.7	3.18	2.32	0.3	2.78	2.69	0.61	1	1.49	0.85	3.16
ENSG00000010810	58.73	98.24	62.05	83.82	44.97	55.32	37.54	83.22	50.4	62.09	115.01	2.27	78	0.52	2.3	0.18	0.08	2.2	7.3	38.41	13.86	81.62	0	0.91	11.37	1.55	89.06	4.16	1.71	10.34	3.84	0.33	0.53	2.94	11.15	1.79	1.7	67.07	17.43	71.6	49.71	7.92	69.87	68.89	26.69	18.26	34.28	16.63	89.33
ENSG00000010818	5.36	6.32	6.1	8.9	2.92	5.39	6.1	4.58	25.11	5.49	10.1	0.14	5.89	0.05	0	0.02	0.01	0.1	0	0.55	0.21	6.1	0	0.12	0.37	0.12	6.14	0.11	0.06	0.3	0.07	0	0	0.05	0.41	0.11	0.08	2.47	0.35	0.59	0.51	0.05	1.46	1.59	0.66	0.42	0.78	0.46	3.17
ENSG00000010932	0.01	0.1	0.1	0.13	0.07	0.04	0.1	0	1.94	0	0.13	0.05	0	0.04	0	0	0	0	0	0	0	0	0	0	0	0	0.03	0	0	0	0.02	0	0	0	0	0	0	0.01	0	0.02	0	0.07	0	0.03	0	0.06	0.04	0.02	0.03
ENSG00000011007	4.9	5.92	3.96	6.25	4.57	4.6	5.96	5.95	16.46	4.3	8.07	0.2	7.94	0.26	0.19	0.04	0.03	0.16	0.3	0	0.32	5.18	0	0.19	0.51	0.13	6.83	0.45	0.17	0.44	0.32	0	0.34	0.11	1.03	0.09	0.18	5.53	1.08	3.2	1.37	0.29	3.01	3.57	1.93	1.03	1.74	0.81	4.33
ENSG00000011009	22.69	31.41	22.25	31.87	23.55	20.64	33.96	32.14	39.97	25.93	31.17	3.19	44.8	1.29	2.34	0.76	0.57	4.19	11.31	9.38	4.99	23.37	8.9	2.34	10.87	3.01	36.69	7.04	4.89	15.5	4.2	5.79	3.59	6.55	14.09	2.26	3.55	33.68	18.25	44.54	42.12	8.51	23.68	24.93	17.83	8.93	18.17	7.95	31.39
ENSG00000011021	3	3.59	2.78	4.27	2.09	2.35	5.18	3.41	17.73	3.38	5.74	0.07	4.09	0.01	0	0.01	0.01	0.15	0.26	0.34	0	5.7	0	0.18	0.08	0.04	4.06	0.13	0.03	0.22	0.08	0	0	0.04	0.01	0.02	0.04	1.89	0.41	1.57	0.76	0.19	1.64	2.24	0.8	0.44	0.71	0.43	1.97
ENSG00000011028	1.53	1.79	2.31	0.82	1.93	2.03	0.65	2.89	0.95	2.1	2.61	0.96	0.65	0.77	0.18	0.06	0.17	0.63	0.25	0	0	1.57	0	0.22	0	0.93	2.06	0.56	1.01	1.04	0.41	1.02	0.27	0.18	1.1	0.93	1.89	0.94	1.09	1.21	0.71	0.46	1.27	1.8	1.13	2.29	2.04	1.8	1.24
ENSG00000011052	44.66	42.04	32.06	55.27	43.04	41.26	71.73	49.49	101.24	44.24	76.09	16.83	84.39	18.27	114.09	3.86	4.26	36.73	76.74	35.01	172.17	33.59	75.75	6.75	90.78	9.69	49.52	28.1	22.21	44.42	17.07	94.72	4.99	65.26	95.48	13.36	9.54	67.51	27.19	113.63	120.6	41.97	41.94	52.21	22.32	29.1	37.74	13.3	51.03
ENSG00000011083	0	0	0	0	0	0	0	0	0	0	0	0	0	0	0.03	0	0	0	0	0	0	0	0	0	0	0	0	0	0	0	0	0	0	0	0	0	0	0	0	0	0	0	0	0	0	0	0	0	0
ENSG00000011105	1.36	0.74	1.1	0.62	0.51	0.94	0.64	0.72	0.34	1.09	1.84	0.06	1.24	0	0	0.01	0.04	0.03	0	0	0.01	0.8	0	0.09	0.15	0	0.99	0.01	0.01	0.3	0	0.05	0	0.04	0	0.07	0.03	0.94	0.37	0.56	1.14	0.17	0.36	0.74	0.2	0.14	0.25	0.14	0.46
ENSG00000011114	2.81	3.47	3.13	3.82	2.04	2.83	3.01	3.39	7.02	3.17	4.58	0.07	3.8	0.03	0	0.03	0.02	0.09	0.89	0.01	0	3.68	0	0.07	0	0.11	3.16	0.13	0.08	0.29	0.05	0	0.1	0.17	0	0.05	0.06	2.48	0.31	0.81	0.47	0.08	1.44	1.6	0.76	0.61	0.56	0.42	1.9
ENSG00000011132	10.53	15.75	12.66	15.65	9.26	8.6	14.3	13.79	32.65	14.4	16.45	0.95	14.99	0.52	1.17	0.21	0.24	1	3.18	4.44	5.04	15.33	0	0.98	2.92	0.87	13.64	3.7	1.74	4.6	2.66	3.9	1.07	1.44	5.04	1.3	1.27	9.11	5.02	10.86	11.59	2.37	10.61	9.64	5.35	3.45	6.05	2.96	13.32
ENSG00000011143	2.34	3.99	2.64	3.74	1.51	2.43	2.86	3.82	6.02	2.31	5.22	0.21	2.28	0.02	0	0	0	0.32	0	0	0	3.3	0	0.02	0.43	0.06	3.06	0.75	0.1	0.4	0.4	0	0	0.15	0	0.07	0.16	1.45	0.75	2.55	1.47	0.25	1.97	1.75	0.88	0.45	0.98	0.54	2.19
ENSG00000011198	23.22	29.73	28.83	46.76	18.72	25.26	24	56.88	12.57	35.08	28.46	4.76	59.7	0.81	2.22	0.71	0.7	2.54	5.33	7.61	5.61	17.8	0	3.05	10.35	3.72	24.52	3.62	3.88	11.94	3.42	3.48	2.03	5.62	2.67	2.59	2.08	49.41	10.61	14.47	23.15	4.52	15.86	19.89	20.92	11.08	16.26	5.7	31.65
ENSG00000011201	0.06	0.15	0.07	0.09	0.01	0.07	0.01	0.06	0.01	0.02	0.09	0.02	0.04	0	0	0	0	0	0	0	0	0.11	0	0	0	0.01	0.07	0	0	0.04	0	0	0	0	0	0	0	0.03	0.13	0.01	0	0.03	0.05	0.03	0.22	0.02	0.02	0.1	0.11
ENSG00000011243	34.96	45.54	37.94	52.42	26.08	28.91	49.98	61.03	81.54	40.31	46.68	0.98	46.06	0.85	0.56	0.51	0.25	1.53	4.16	16.83	0.65	48.31	3.53	1.37	6.13	1.71	44.63	3.75	1.59	7.36	2.67	8.18	3.43	2.79	5.23	1.39	1.2	32.56	11	26.11	25.08	6.3	24.22	19.2	11.67	7.21	11.75	6.13	21.88
ENSG00000011258	3.59	4.06	3.91	5.2	2.31	3.65	3.96	3.95	10.9	4.49	6.33	0.27	3.77	0.09	0	0.06	0.03	0.18	1.33	0	0.27	3.43	0	0.24	0.6	0.15	3.45	0.53	0.32	1.27	0.52	0	0	0.25	0.87	0.31	0.51	2.47	0.22	0.92	0.45	0.17	1.29	1.75	0.8	0.6	0.68	0.35	2.44
ENSG00000011260	8.72	11.83	7.08	9.96	7.6	8.28	12.73	8.45	27.52	6.52	13.24	1.32	11.17	0.51	6.72	0.08	0.09	0.84	9.08	1.24	3.22	7.59	0	0.56	2.75	0.56	13.78	1.87	1.2	2.74	0.88	0	1.82	0.44	11.53	0.52	0.68	14.33	3.54	13.52	10.72	2	9.24	9.28	4.71	3.16	5.21	3.17	13.13
ENSG00000011275	11.07	13.91	11.04	17.84	7.19	10.17	13.22	13.82	27.2	11.37	19.05	0.43	15.06	0.07	0.09	0.04	0.18	0.77	2.19	6.62	2.07	15.2	0.31	0.23	3.05	0.38	14.32	1.18	0.62	1.77	0.92	0	0.58	0.46	0.63	0.35	0.38	11.89	2.01	6.86	4.88	0.99	7.8	6.74	4.1	2.36	3.82	2.05	9.61
ENSG00000011295	3.68	4.68	3.5	6	3.08	4.09	6.13	5.33	10.98	4.15	6.73	0.33	3.76	0.05	0	0.03	0.01	0.13	0.03	0	0	4.35	0	0.18	0.68	0.15	4.21	0.44	0.19	1.15	0.31	0	0	0.12	1.84	0.22	0.38	3.23	1.02	3.37	3.31	0.4	3.26	3.42	1.28	1.47	1.71	1.15	4.08
ENSG00000011304	44.79	62.82	53.32	63.57	33.97	40.1	50.92	51.18	114.94	46.14	73.52	1.26	53.77	0.58	0.01	0.25	0.19	1.77	0.76	4.42	7.57	57.33	0	1.03	6.8	1.38	56.03	3.07	1.68	4.53	2.75	0.97	1.98	1.85	4.62	1.31	0.83	35.29	7.28	22.65	17.35	3.28	28.41	27.71	13.77	7.5	9.24	5.46	38.39
ENSG00000011332	0.02	0.03	0	0	0	0	0	0	0	0.06	0	0	0	0	0	0	0	0	0	0	0	0	0	0	0	0	0	0	0	0	0	0	0	0	0	0	0	0	0	0.01	0	0	0	0	0	0	0	0.1	0.1
ENSG00000011347	0.01	0.01	0	0	0	0	0	0	0	0	0	0	0.01	0	0	0	0	0	0	0	0	0.01	0	0	0	0	0	0	0	0	0	0	0	0	0	0	0	0.03	0	0	0	0	0.01	0	0	0	0	0	0
ENSG00000011376	1.76	3	1.75	2.48	1.55	1.94	2.72	2.85	6.3	2.26	3.67	0.12	2.58	0.01	0	0.02	0.11	0.17	0	0	0	2.88	0.81	0.03	0	0.11	2.26	0.18	0.15	0.14	0.21	0	0	0.05	4.95	0.07	0.11	1.59	0.35	1.37	0.72	0.07	1.77	1.3	0.55	0.28	0.66	0.3	1.74
ENSG00000011405	2.21	2.97	3.25	3.75	1.43	2.23	2.44	2.15	8.66	3.19	4.31	0.08	3.04	0.02	0	0.01	0.02	0.04	0	0	0	2.79	0	0.06	0.16	0.02	2.59	0.11	0.07	0.46	0.26	0	0	0.03	0.38	0.13	0.13	1.32	0.08	0.21	0.08	0.02	0.89	0.79	0.37	0.27	0.24	0.14	1.52
ENSG00000011422	43.15	60.32	41.4	89.13	68.31	42.99	40.08	82.64	18.9	49.22	56.44	6.99	94.69	1.78	7.11	2.74	0.94	6.01	6.04	0.14	9.3	28.35	7.22	4.13	19.82	7	93.44	10.12	9.29	12.89	8.79	19.83	5.23	10.77	7.38	2.35	3.44	77.85	20.01	23.3	29.05	8.56	30.95	27.79	32.54	14.23	23.8	7.74	32.89
ENSG00000011426	0.19	0.27	0.12	0.12	0.12	0.21	0.05	0.15	0.04	0.11	0.24	0.01	0.25	0	0	0	0	0	0	0	0	0.07	0	0.02	0	0	0.38	0	0	0.1	0	0	0	0	0	0	0.03	0.13	0.02	0.09	0.07	0.01	0.08	0.13	0.17	0.08	0.06	0.07	0.21
ENSG00000011451	3.83	6.42	4.2	5.66	3.3	2.76	3.32	5.05	6.86	3.76	5.32	0.14	5.49	0.02	0	0.04	0.03	0.14	0.88	0	0.21	7.99	0	0.08	0.18	0.06	5.21	0.56	0.21	0.51	0.35	0.21	0	0.24	0	0.11	0.14	3.37	0.98	3.17	2.28	0.48	3.28	3.01	1.8	0.87	1.71	1.23	3.81
ENSG00000011454	4.96	6.4	6.11	8.23	4.51	6.39	7.6	6.67	18.08	5.18	10.09	0.08	7.42	0.02	0	0.01	0	0.08	0	1.4	0	6.66	0	0.05	0.07	0.06	7.39	0.39	0.04	0.17	0.07	0	0	0.01	0	0.05	0.04	4.79	0.63	1.99	0.88	0.11	3.41	3.44	1.46	1.2	1.47	0.71	4.77
ENSG00000011465	0.11	0.16	0.17	0.32	0.06	0.27	0.14	0.18	0.2	0.05	0.3	0.03	0.07	0	0	0	0	0.06	0	0	0	0.33	0	0	0	0	0.14	0	0	0	0	0	0	0	0	0	0	0.11	0.01	0.05	0.11	0	0.04	0.04	0	0	0.14	0.01	0.24
ENSG00000011478	1.19	1.47	1.47	2.2	0.81	1.22	2.54	1.86	4.34	1.27	1.94	0.2	1.38	0.05	0	0.01	0.01	0.22	0	0	0	0.84	0	0.08	0.74	0.13	1.29	0.77	0.45	1.33	0.2	0	0	0.11	0	0.21	0.39	0.84	0.57	1.61	1.84	0.3	0.86	0.81	0.45	0.28	0.6	0.26	0.99
ENSG00000011485	9.69	11.75	8.83	12.72	8.84	8.43	6.85	9.23	19.97	10.27	15.24	0.55	9.72	0.22	0.52	0.13	0.03	1.11	0.94	0.04	1.12	12.11	2.37	0.33	4.38	0.19	13.94	2.35	0.85	2.83	0.78	0	0.69	0.43	3.79	0.84	0.58	8.63	2.45	12.84	5.2	0.76	8.86	10.05	5.26	2.24	5.72	1.88	10.29
ENSG00000011523	2.76	2.93	3.06	3	1.3	2.55	2.74	2.06	8.4	2.51	5.78	0.08	2.38	0.04	0	0.01	0	0.08	0	1.11	0	2.79	0	0.08	0.63	0.13	2.56	0.18	0.11	0.39	0.06	0	0	0.24	9.9	0.13	0.11	1.6	0.4	1.17	0.68	0.17	1.95	1.64	0.51	0.52	0.66	0.55	2.62
ENSG00000011566	1.36	1.26	1.08	1.13	0.58	1	0.52	0.83	1.88	1.12	1.95	0.08	1.13	0.02	0	0.01	0	0.01	0	0	0	1.45	0	0.1	0	0.01	1.12	0.18	0.05	0.14	0.09	0	0	0	0	0.05	0.14	0.52	0.1	0.24	0.19	0.01	0.29	0.6	0.19	0.18	0.14	0.13	0.83
ENSG00000011590	0.88	0.83	0.71	1.02	0.23	0.37	9.05	0.69	57.55	0.87	0.9	0.15	0.58	0.42	0	0.04	0	0.02	0.37	0	1	0.91	0	0.01	0.54	0.05	0.33	0.45	0.1	0.86	0.03	0	0.28	0.1	0	0.02	0.64	0.2	0.15	0.91	0.49	0.17	0.32	0.72	0.12	0.12	0.15	0.13	0.38
ENSG00000011600	819.68	862.12	777.88	1207.45	1081.71	619.81	891.49	1114.93	277.84	1001.17	772.22	525.5	2299.87	126.48	443.4	105.93	75.71	703.35	716.34	690.97	1055.57	589.27	344.89	327.96	1464.03	619.68	1622.19	831.29	682.64	1560.38	659.9	975.29	695.84	684.25	930.05	317.69	370.53	1757.61	1235.9	1859.98	2911.78	1020.25	818.83	999.5	1267.8	543.62	1066.34	406	1378.51
ENSG00000011638	4.04	4.98	4.3	5.14	3.43	4.14	5.47	4.8	9.91	3.92	7.02	0.77	4.23	0.37	1.26	0.11	0.12	0.88	3.46	0	0.67	4.18	1.46	0.7	1.81	1.04	3.45	2.24	0.9	1.43	2.33	0	1.51	1.61	0	0.62	0.48	3.51	0.71	4.48	2.08	0.27	2.76	4.8	1.88	1.43	2.36	1.13	3.57
ENSG00000011677	0	0	0	0	0	0	0	0	0	0	0	0	0	0	0	0	0	0	0	0	0	0	0	0	0	0	0	0	0	0	0	0	0	0	0	0	0	0	0	0	0	0	0	0	0	0	0	0	0
ENSG00000012048	1.76	2.32	2.13	2.24	1.58	1.88	1.73	2.73	2.93	2.52	2.22	0.05	2.71	0.01	0	0.01	0	0.03	0.68	0	0.01	1.8	0	0.06	0.26	0	2.61	0.13	0.03	0.51	0.11	0	0	0.03	0	0.02	0.04	2.05	0.47	0.5	0.48	0.16	0.69	0.76	0.52	0.26	0.7	0.25	1.25
ENSG00000012061	18.51	20.35	17.45	21	15.54	12.78	24.06	19.12	55.14	16.17	24.25	6.41	31.68	1.96	3.13	2.4	2.1	8.46	13.01	1.31	15.39	21.3	0.39	3.93	12.17	7.61	28.69	11.27	5.36	10.21	8.13	1.39	5.44	6.99	21.38	5.54	6.08	22.34	13.61	37.31	35.17	6.51	17.88	20.11	11.74	8.02	16.62	8.23	25.67
ENSG00000012124	24.7	15.2	17.29	39.94	19.64	18.71	3.52	10.81	189.63	22.47	56.14	0.93	1.92	0.55	0	0.03	0.11	0.71	5.68	1.88	3.72	30.07	0	0.13	1.8	0.99	14.8	1.25	0.67	1.3	1.73	0	0	0	2.18	0.55	0.67	17.35	4.94	22.5	36.64	3.02	11.94	17.67	1.24	2.81	9.3	3.13	12.85
ENSG00000012171	0.32	0.33	0.53	0.43	0.29	0.26	0.35	0.3	0.07	0.46	0.34	0.09	0.42	0	0	0.01	0.01	0.15	0	0	0.27	0.45	0	0.02	0	0.05	0.22	0.1	0.08	0.12	0.14	0	0	0.02	0	0.08	0.03	0.18	0.08	0.26	0.17	0.13	0.08	0.2	0.16	0.08	0.03	0.04	0.21
ENSG00000012174	0.82	1.11	0.69	0.89	0.53	0.71	0.95	0.67	2.62	0.78	1.29	0.04	0.74	0.01	0	0	0	0.02	0	0	0	0.96	0	0.02	0	0.05	0.76	0.1	0.02	0.19	0	0	0.13	0.05	0	0.06	0.04	0.83	0.05	0.33	0.08	0.01	0.42	0.54	0.23	0.14	0.16	0.1	0.67
ENSG00000012211	3.13	3.31	3.05	3.39	2.39	2.74	2.18	3.39	4.25	1.99	4.56	0.14	3.66	0.14	0	0.04	0.01	0.07	0.56	1.9	0	3	0	0.02	0.95	0.22	4.57	0.24	0.2	0.34	0.26	0	0	0.7	0	0.18	0.1	1.59	0.59	1.87	1.7	0.4	2.37	2.29	1.26	0.84	1.35	0.51	2.34
ENSG00000012223	10.9	6.16	4.11	15.55	31.18	10.05	1.48	66.76	3.18	29.87	53.25	3.6	41.47	0.37	2.78	0.09	0.07	0.74	0.28	20.07	0	29.86	0	0.41	0.67	0.51	13.13	0.68	0.43	1.09	0.14	0	0.65	1.32	0	0.07	0.42	36.75	0.97	3.73	23.44	1.18	11.82	2.06	30.64	6.34	20.29	3.62	1.32
ENSG00000012232	10.3	13.59	11.96	19.19	8.64	9.54	9.37	19.78	12.25	12.46	12.32	0.5	19.73	0.11	0.14	0.13	0.06	0.4	0.1	1.43	0.23	7.32	0.52	0.38	2.15	0.47	10.88	0.4	0.53	1.77	0.64	0	0.28	0.73	0.21	0.27	0.27	11.1	2.67	3.77	4.34	1.12	5.41	5.58	4.37	2.33	3.34	1.38	8.17
ENSG00000012504	0	0	0	0	0	0	0	0	0	0	0	0	0	0	0	0	0	0	0	0	0	0	0	0	0	0	0	0	0	0	0	0	0	0	0	0	0	0	0	0	0	0	0	0	0	0	0	0	0
ENSG00000012660	52.34	53.31	68.42	83.34	45.98	60.91	68.25	62.12	209.06	63.39	79.08	6.04	81.83	1.37	5.17	0.98	0.66	4.95	2.74	9.21	0.87	42.45	0	4.4	19.02	3.89	60.22	4.99	4.44	12.91	5.33	0.66	4.9	3.61	24.91	2.69	4.31	58.19	7.82	14.78	10.86	2.34	23.21	30.07	22.91	12.8	18.23	9.1	42.62
ENSG00000012779	169.62	162.02	180	254.54	149.68	111.42	231.18	244.35	304.43	213.76	151.49	13.59	240	3.25	6.49	2.46	0.9	6.74	13.37	39.92	7.23	162.31	2.52	9.11	32.35	10.39	245.12	20.74	21.66	51.93	19	16.87	4.89	11.84	16.17	7.46	10.42	170.82	60.96	55.65	65.36	17.8	74.19	67.26	79.84	35.91	51.46	23.6	118.39
ENSG00000012817	0.02	22.59	0.06	26.96	0.03	11.88	0.04	18.95	0.24	0.11	0.05	0	8.32	0.04	0	0.02	0.02	0.32	0	2.98	0.2	25.2	0	0.26	0	0	0.31	0	0	2.24	1.84	0	0.17	0.38	1.04	0.02	0.51	0.1	2.22	8.04	0.01	0	9.16	9.83	3.26	2.62	0.08	3.23	11.19
ENSG00000012822	60.91	63.18	67.8	90.07	45.78	51.53	66.68	95.88	107.67	71.4	90.37	1.77	77.43	0.26	1.02	0.13	0.08	0.9	4.79	16.19	2.57	56.46	0	0.82	5.25	0.92	72.81	2.67	1.31	3.86	1.87	4.3	0.47	1.19	0	1.11	0.74	59.03	11.72	27.88	17.1	4.06	32.3	24.41	20.7	8.95	15.08	7.51	40.23
ENSG00000012963	4.86	7	5.11	6.37	4.13	5.59	6.5	6.33	11.7	5.91	7.91	0.24	6.87	0.1	0.1	0.07	0.03	0.21	0.33	0	0	4.77	0	0.22	5.51	0.58	6.72	0.62	0.25	0.91	0.77	0	0.24	0.14	6.14	0.15	0.36	5.66	1.1	4.13	2.34	0.37	4.08	4.65	2.34	1.27	2.12	1.38	5.84
ENSG00000012983	2.99	3.35	3.52	4.78	2.43	2.8	5.18	3.31	11.67	3.4	6.36	0.19	3.02	0.05	0.23	0.09	0.26	0.22	0	8.88	0	5.03	0	0.37	1.78	0.39	5.01	0.43	0.22	0.42	0.3	0	0	0.4	0	0.18	0.26	3.03	0.29	0.89	0.5	0.42	1.89	2.66	0.89	0.96	0.91	0.7	2.63
ENSG00000013016	3.04	2.89	2.65	2.59	1.32	2.23	4.28	2.62	8.86	3.13	3.34	0.08	2.07	0.03	0	0.03	0.07	0.06	0	0	0	2.39	0	0.24	0	0.09	2.33	0.08	0.03	0.1	0.05	0	0	0.03	0.56	0.04	0.08	2.05	0.47	1.36	1.68	0.17	0.98	1.41	0.48	0.42	0.77	0.33	1.29
ENSG00000013275	18.86	29.02	18.97	24.22	19.61	18.8	24.05	30.3	45.53	19.42	31.84	2.04	31.67	0.69	1.35	0.37	0.34	2.26	2.93	7.48	0.3	20	0	1.37	3.63	1.57	31.37	2.99	1.49	5.41	2.24	2.25	1.53	3.82	1.84	1.08	1.46	29.36	11.92	38.79	26.17	3.63	22.49	20.75	12.88	7.33	11.56	5.71	25.25
ENSG00000013288	6.85	14.3	10.74	17.13	10.01	9.43	13.29	14.66	23.71	11.84	13.58	0.35	15.38	0.03	0.21	0.01	0.02	0.43	0.13	1.58	0.82	11.41	0	0.2	1.46	0.14	16.16	0.39	0.29	1.07	0.34	0	0.09	0.34	0.76	0.27	0.22	10.94	3.02	9.19	5.05	0.98	7.59	8.53	5.48	2.88	5.27	2.5	10.76
ENSG00000013293	0	0	0	0	0	0	0	0	0	0	0	0	0	0	0	0	0	0	0	0	0	0	0	0	0	0	0	0	0	0	0	0	0	0	0	0	0	0	0	0	0	0	0	0	0	0	0	0	0
ENSG00000013297	0.46	0.46	0.38	0.66	0.33	0.4	0.46	0.64	1.54	0.38	0.62	0.03	0.48	0	0	0	0	0.05	0	0	0	0.56	0	0.01	0.71	0	0.77	0	0.02	0.06	0	0	0	0	0	0	0.02	0.42	0.08	0.2	0.16	0.04	0.18	0.25	0.22	0.08	0.2	0.05	0.23
ENSG00000013306	348.37	718.97	383.77	280.64	656.16	571.92	307.02	669.7	175.5	384.14	397.96	643.81	212	880.26	351.73	574.87	577.94	488.99	618.1	526.9	352.68	518.6	830.31	1038.93	420.23	962.05	405.59	458.85	788.57	541.79	569.9	691.54	376.94	750.31	631.88	1269.42	1166.27	613.14	716.25	334.23	229.79	479.06	598.73	725.78	539.81	908.55	788.89	797.92	462.91
ENSG00000013364	135.77	132.51	130.22	181.13	129.78	87.76	111.67	180.94	157.86	137.64	137.25	14.4	178.35	2.66	5.42	3.01	1.16	9.06	17.81	16.76	15.81	117.41	7.75	11.93	63.04	14.25	196.53	26.34	22.51	42.65	22.45	16.69	10.29	12.65	33.9	18.43	10.91	140.58	57.18	71.3	75.29	20.54	63.83	53.04	59.49	22.35	44.08	20.61	82.29
ENSG00000013374	23.83	31.95	26.69	33.54	27.57	29.91	29.81	33.22	41.78	26.68	41.28	1.26	43.22	0.23	0.46	0.17	0.2	0.74	1.57	4.5	3.36	25.62	1.63	1.15	4.12	0.84	70.72	1.15	0.77	2.16	1.38	0	0	0.54	4	0.45	0.56	55.92	7.25	16.4	12.61	2.67	24.44	25.3	11.8	7.29	8.98	4.47	32.12
ENSG00000013375	1.08	1.76	1.66	2.02	0.91	1.29	1.69	1.73	5.47	1.78	2.82	0.07	1.34	0.07	2.89	0.01	0	0.43	0	0	0	2.66	0	0.05	0.16	0.09	1.98	0.72	0.18	0.23	0.1	0	0	0.44	0.34	0.09	0.21	1.41	0.19	0.55	0.4	0.15	0.62	1.12	0.42	0.31	0.32	0.35	0.96
ENSG00000013392	0.92	1.02	1.14	1.17	0.49	0.73	1.53	1.07	3	0.82	1.69	0.13	0.62	0	0	0.03	0	0.03	0	0	0	0.91	0	0.09	0.31	0.13	1.14	0.08	0.19	0.22	0.34	0	0	0.07	0	0.14	0.08	0.83	0.21	0.98	0.46	0.11	0.67	1.1	0.3	0.29	0.35	0.33	0.95
ENSG00000013441	59.52	59.24	76	105.46	36.72	49.95	73.7	81.34	141.19	69.5	93.12	9.37	50.96	2.25	3.79	1.44	1.05	4.92	12.15	16.77	7.49	76.72	0	5.94	19.33	3.9	65.87	12.82	4.66	23.52	9.12	4.18	4.75	7.83	0	4.96	8.92	53.54	7.28	19.62	9.34	1.38	24.99	32.34	19.43	13.43	17.35	8.57	36.77
ENSG00000013503	1.15	1.58	1.01	1.38	0.78	1.4	1.66	1.51	4.81	1.09	2.13	0.04	1.37	0.01	0	0.01	0	0.04	0	0	0	1.29	0	0.01	0.13	0.04	1.52	0.2	0.02	0.1	0.04	0	0	0	0	0.07	0	1.19	0.2	0.89	0.55	0.15	0.83	0.6	0.23	0.2	0.26	0.15	0.99
ENSG00000013523	3.41	4.14	3.41	4.2	2.01	3.68	5.29	3.95	12.97	3.34	6.99	0.06	3.14	0	0.25	0	0	0.06	0	0.62	0	5.07	0	0.05	0.14	0.04	4.76	0.13	0.09	0.27	0	0	0	0	0.6	0.12	0.14	2.81	0.43	3.12	1.35	0.27	2.48	2.85	1.25	0.81	1.62	0.94	3.68
ENSG00000013561	5.7	8.07	5.88	7.76	4.01	5.58	6.63	7.02	15.99	6.42	8.74	0.78	6.34	0.26	0	0.12	0.29	0.39	0.57	0	0.3	7.54	0	1.13	1.89	0.77	9.49	1.27	0.7	1.84	0.4	7.61	0	1.14	0	0.52	1.01	6.47	1.63	4.38	1.7	0.38	4.42	6.63	3.64	3.23	2.42	1.85	7.8
ENSG00000013563	11.43	15.4	11.6	18.42	13.32	9.38	17.4	15.42	27.47	13.82	17.15	2.24	23.5	0.3	2.23	0.24	0.41	2.64	3.13	0	5.95	13.88	0	1.18	2.5	2.9	21.02	4.55	2.55	4.65	2.22	2.32	3.31	2.42	2.6	1.52	1.99	16.89	5.75	21.28	10.8	2.16	10.91	9.91	9.36	4.71	7.03	3.59	16.33
ENSG00000013573	13.64	11.43	6.44	11.18	4.64	5.53	10.46	5.61	41.31	3.63	8.36	0.25	4.94	0.13	0	0	0.01	0.48	0	0	0.48	7.84	0	0.09	2.07	0.24	3.88	1.95	0.51	0.64	0.62	0	0	0.23	0	0.52	0.4	1.63	0.41	5.14	6.78	0.82	1.53	5.29	0.75	1.56	3.55	0.86	4.37
ENSG00000013583	8.12	10.82	7.43	10.46	13.75	9.13	7.85	12.95	3.1	7.04	12.14	3.07	15.14	0.69	4.07	3.14	3.43	4.51	3.19	17.83	5.37	8.32	5.16	1.69	5.47	7.08	20.35	5.27	2.18	4.86	1.51	1.72	2.19	3.02	1.44	1.97	2.25	17.51	6.57	13.22	9.68	4.57	9.18	10.43	9.19	4.39	8.08	6.18	12.1
ENSG00000013588	0	0	0	0.03	0	0	0	0	0	0	0	0	0	0	0	0	0	0	0	0	0	0	0	0	0	0	0	0	0	0	0	0	0	0.03	0	0	0	0	0	0	0	0	0	0	0	0	0	0	0
ENSG00000013619	0.21	0.14	0.26	0.2	0.12	0.16	0.06	0.22	0.07	0.18	0.45	0.01	0.03	0	0	0	0	0	0	0	0	0.16	0	0	0	0.02	0.3	0	0.01	0	0.09	0	0	0	0	0.01	0.03	0.38	0.04	0.18	0.09	0.02	0.26	0.13	0.07	0.02	0.12	0.08	0.66
ENSG00000013725	25.69	41.03	29.71	27.96	11.79	22.99	20.77	26.32	36.38	26.06	57.97	0.85	23.13	0.14	2.04	0.07	0.08	1.46	3.77	18.07	1.83	35.68	1.07	0.54	1.98	1.31	22.07	3.43	1.51	7.48	3.38	0.31	0.48	2.26	9.21	1.65	0.8	16.49	8.8	40.64	35.03	4.41	25.81	24	8.19	6.27	16.49	9.06	28.98
ENSG00000013810	44.99	57.31	39.9	43.2	41.03	47.63	44.11	76.58	28.93	62.99	45.63	2.2	84.73	0.55	0.94	0.4	0.23	2.07	0.78	7.1	4.61	46.91	0	2.04	7.74	1.52	52.43	3.72	2.89	8.38	5.55	0.18	2.32	1.97	23.92	1.38	1.35	47.72	25.78	34.87	32.77	7.5	30.1	25.3	22.86	12.47	17.99	9.45	46.25
ENSG00000014123	3.53	4.99	3.5	5.54	2.49	3.71	4.6	4.21	14.48	4.24	7.39	0.22	3.77	0.07	0	0.01	0	0.09	0.45	0	0	3.61	0	0.08	0.16	0.18	4.68	0.1	0.11	0.32	0.16	0	0.1	0	0	0.14	0.14	2.54	0.16	0.59	0.34	0.05	1.85	2.29	0.75	0.58	0.61	0.54	3.22
ENSG00000014138	4.03	6.45	3.75	6.14	4.4	4.31	6.7	4.29	14.57	4.86	8.74	0.47	6.21	0.22	0	0.21	0.06	0.47	0	1.05	2.55	5.03	0	0.34	2.32	0.35	8.88	0.85	0.83	1.02	0.97	0	0.03	0.93	0	0.33	0.28	4.92	1.6	6.11	2.92	0.81	5.33	4.07	1.55	1.11	3.18	0.86	5.08
ENSG00000014164	6.21	8.92	5.57	7.71	5.45	4.19	8.15	7.77	8.01	7.22	6.75	0.47	9.52	0.21	0.45	0.12	0.05	0.58	0.04	0	0.23	7.74	0.85	0.36	1.43	0.43	8.13	0.68	0.62	2.32	0.56	0	0.61	0.3	1.22	0.43	0.41	8.66	3	4.89	5.14	1.26	4.48	4.2	4.21	1.71	3.42	1.44	6.38
ENSG00000014216	42.6	50.39	38.86	50.97	45.37	34.15	51.62	51.41	75.56	42.33	60.26	2.74	56.24	0.79	6.87	0.3	0.29	2.38	5.56	9.57	8.98	46.56	0	2.41	4.56	2.17	60.65	5.8	2.9	8.61	3.49	4.95	2.02	3.79	33.76	1.3	2.41	40.1	13.22	29.57	30.24	6.68	28.77	25.94	17.1	8.22	14.21	7.7	30.66
ENSG00000014257	7.82	7.39	6.43	5.78	6.4	7.39	5.8	8.26	3.1	10.5	10.67	0.28	12.39	0.07	0.79	0.24	0.02	0.15	0	1.58	9.53	8.16	0	0.25	0.31	0.17	12.11	0.69	0.45	1.04	1.08	0	0	0.28	0.05	0.29	0.15	6.59	1.56	4.04	1.51	0.49	3.4	3.69	3.48	2.27	2.75	1.77	5.56
ENSG00000014641	25.43	36.24	21.14	31.88	23.19	25.58	39.25	32.53	82.33	23.68	49.71	3.63	40.5	0.98	0.02	0.46	0.68	3.18	11.52	22.94	12.65	28.03	9.14	1.76	7.98	2.07	50.01	7.35	3.07	12.43	3.07	8.48	1.83	3.22	17.79	1.52	2.88	42.93	13.49	48.79	30.88	3.9	31.48	36.06	18.19	10.93	19.69	10.74	49.66
ENSG00000014824	3.69	4.65	3.79	6.14	3.02	3.6	5.72	4.32	12.61	4.64	6.79	0.3	6.44	0.09	0	0.05	0.07	0.18	1.39	0.03	0	4.61	0	0.2	0.31	0.26	5.1	0.27	0.19	0.87	0.53	0	0	0.43	0	0.23	0.42	4.83	0.53	2.84	0.58	0.27	3.12	4.83	2.66	1.42	1.75	1.15	5.52
ENSG00000014914	7.7	12.4	8.17	13.2	9.76	7.36	5.55	16.32	2.9	6.07	14.26	1.71	16.94	0.41	0	0.18	0.34	2.03	6.25	0	8.43	19.52	0	0.71	3.44	1.14	13.7	3.52	2.54	3.25	2.84	4.34	1.4	3.32	4.73	1.45	1.34	12.67	3.6	10.47	3	1.27	7.37	7.25	5.77	3.57	3.89	3.56	9.16
ENSG00000014919	6.96	9.98	8.45	10.37	7.42	7.27	11.03	11.03	21.62	8.44	14.29	0.36	10.49	0.04	0.77	0.1	0.11	0.41	0	0.1	0.75	7.14	0	0.42	1.36	0.32	11.71	0.59	0.5	0.88	0.31	0	0.1	0.27	0	0.17	0.32	7.24	2.52	6.29	5.13	0.98	4.83	4.91	3.58	2.21	2.76	1.42	6.7
ENSG00000015133	20.85	29.71	19.76	28.22	13.52	17.36	20.89	22.91	38.77	21.6	32.81	1.38	21.61	0.29	1.14	0.39	0.17	2.17	2.62	4.37	0.17	30.47	0	1.35	3.65	1.18	30.75	2.87	1.39	6.03	2.3	1.42	1.25	1.37	8.88	1.6	2.05	15.53	4.34	17.25	11.15	1.52	17.33	19.48	7.61	4.61	9.21	5.02	20.39
ENSG00000015153	3.56	3.49	3.76	4.63	2.45	4.11	3.54	3.06	8.41	4.76	5.01	0.78	4.57	0.18	0.79	0.14	0.71	0.64	0.44	0	5.51	4.33	0	0.5	11.44	0.89	4.46	0.78	0.35	2.12	1.13	0	0.73	0.58	0	0.63	0.44	4.32	0.54	1.35	0.71	0.14	2	3.98	2.15	1.46	1.74	1	4.62
ENSG00000015171	4.64	7.02	5.39	7.64	3.36	4.87	7.28	5.27	17	5.82	9.24	0.18	3.77	0.06	0	0.05	0	0.21	0	1.18	0	5.69	0	0.17	0.39	0.17	6.27	0.3	0.1	0.9	0.42	1.05	0.14	0.12	0.63	0.16	0.38	3.91	0.42	1.76	0.52	0.07	3.34	3.84	1.1	0.89	1.29	0.76	4.41
ENSG00000015285	146.83	193.88	148.02	225.67	176.95	139.35	146.83	258.96	107.47	175.94	177.72	9.09	260.3	2.32	10.04	2.13	1.01	9.6	15.91	35.49	16.62	119.53	1.89	5.4	37.4	8.82	234.65	14.42	11.28	29.26	11.11	28.56	7.25	12.78	23.15	4.94	4.95	241.76	80.56	110.22	122.03	20.56	100.69	88.79	104.76	44.85	83.52	28.65	137.07
ENSG00000015413	0.01	0	0	0	0	0.01	0	0.01	0	0	0	0	0	0	0	0	0	0	0	0	0	0	0	0	0	0	0	0	0	0	0	0	0	0	0	0	0	0	0	0	0	0	0	0.01	0	0	0	0	0
ENSG00000015475	43.56	39.5	37.48	64.06	47.15	36.04	51.71	43.18	17.73	50.72	37.66	29.7	104.71	6.56	9.24	6.21	2.62	18.38	22.19	71.49	18.33	50.53	11.85	20.17	58.19	18.52	82.87	38.56	23.48	60.21	24.91	22.42	17.28	24.99	32.97	14.03	14.6	80.25	52.24	82.12	62.43	17.18	43.15	49.99	60.06	30.99	59.88	23.01	83.71
ENSG00000015479	51.28	63.27	44.93	66.02	33.78	44.52	75.42	49.13	210.79	52.13	86.51	1.69	56.72	1	3.87	0.21	0.27	1.36	2.66	11.4	1.07	48.84	1.49	1.77	4.9	0.83	63.6	1.63	1.13	6.46	1.78	0	1.06	1.23	2.93	2.46	2.6	49.17	4.9	15.92	5.64	1.22	29.93	35.62	14.14	8.08	11.48	7.36	46.39
ENSG00000015520	0.01	0.01	0.01	0.02	0.01	0.02	0	0.01	0.02	0.02	0.04	0	0.02	0	0	0	0	0	0	0	0	0.02	0	0	0	0	0.02	0	0	0	0	0	0	0	0	0	0	0.03	0.01	0	0.01	0	0.01	0	0.01	0	0	0	0.01
ENSG00000015532	4.26	5.62	3.95	4.98	3.31	3.7	5.43	4.88	10	4.43	6.29	0.32	5.11	0.14	0.47	0.03	0.01	0.18	0.66	0	0.88	5.23	0	0.21	1.2	0.21	5.87	0.7	0.3	0.99	0.82	0	0.04	0.29	1	0.31	0.31	3.87	1.78	5.93	5.06	1.16	4.29	3.7	1.97	0.98	2.5	1.41	4.82
ENSG00000015568	0.51	1.17	1.77	1.96	0.41	0.69	1.08	0.61	3.5	1.04	2.56	0	1.18	0	0.05	0	0	0	0	0.32	0	0.75	0	0	0	0	0.36	0	0.01	0	0	0	0	0.03	0.43	0.01	0.01	0.11	0.04	0.08	0.17	0.02	0.12	0.15	0.06	0	0.04	0.12	0.12
ENSG00000015592	0.01	0	0.01	0.02	0.02	0	0.03	0.01	0.04	0.05	0.02	0	0	0	0	0	0	0	0	0	0	0	0	0	0	0	0	0	0	0	0	0	0	0	0	0	0	0	0	0	0	0	0.01	0	0	0	0	0	0
ENSG00000015676	9.22	12.75	10.03	14.63	6.8	9.69	12.9	11.19	32.69	8.38	18.56	0.67	12.86	0.21	0	0.12	0.03	0.4	0.48	1.42	0.12	10.23	0.73	0.27	3.03	0.36	11.99	2.05	0.57	2.2	1.4	0.85	0.32	1.1	2.01	0.33	0.42	10.14	2.63	9.96	7.99	1.36	8.38	9.88	3.6	2.49	4.68	2.51	11.88
ENSG00000016082	0	0	0	0	0	0	0	0	0	0	0	0	0	0	0	0	0	0	0	0	0	0	0	0	0	0	0	0	0	0	0	0	0	0	0	0	0	0	0	0	0	0	0	0	0	0	0	0	0
ENSG00000016391	0.03	0.03	0.03	0.05	0.02	0.04	0.59	0.07	3.34	0.03	0.09	0	0.04	0.01	0	0	0	0	0	0	0	0.07	0	0	0	0	0.05	0	0	0.08	0	0	0	0	0	0	0	0.1	0	0.02	0	0.01	0.03	0.03	0.01	0	0.02	0.02	0.04
ENSG00000016402	0	0.01	0	0	0	0	0	0	0	0	0	0	0	0	0	0	0	0	0	0	0	0	0	0	0	0	0	0	0	0	0	0	0	0	0	0	0	0	0	0	0	0	0	0	0	0	0	0	0
ENSG00000016490	0	0	0	0	0	0	0	0	0	0	0	0	0	0	0	0	0	0	0	0	0	0	0	0	0	0	0	0	0	0	0	0	0	0	0	0	0	0	0	0	0	0	0	0	0	0	0	0	0
ENSG00000016602	0	0	0	0	0	0	0	0	0	0	0	0	0	0	0	0	0	0	0	0	0	0	0	0	0	0	0	0	0	0	0	0	0	0	0	0	0	0	0	0	0	0	0	0	0	0	0.01	0	0
ENSG00000016864	11.1	14.45	9.46	15.9	10.14	10.89	16.74	15.22	29.79	12.43	19.04	1.61	17.52	0.91	2.78	0.05	0.11	1.51	2.73	0.07	2.86	12.38	0	0.95	1.78	0.78	18.58	2.84	1.03	4.77	1.49	0	0.4	1.55	3.98	0.5	0.98	17.31	4.37	15.52	12.06	1.95	12.13	11.02	6.27	4.2	6.95	3.4	14.87
ENSG00000017260	9.54	11.75	8.69	13.09	7.81	9.36	12.62	13.73	29.46	10.46	17.13	0.22	10.84	0.13	0.35	0.17	0.08	0.39	0.24	2.78	0	13.11	0.68	0.47	2.61	0.25	11.81	1.12	0.27	2.96	0.61	0	0.96	0.8	0	0.38	0.89	10.13	1.53	5.34	3.02	0.4	6.13	5.97	2.95	1.9	3.38	1.78	7.7
ENSG00000017373	0.05	0.02	0.02	0.04	0	0	0.02	0.06	0.08	0.02	0.02	0	0.01	0	0	0	0	0	0	0	0	0.03	0	0	0	0	0.02	0	0	0.01	0	0	0	0	0	0	0	0.05	0	0.27	0	0.02	0.02	0.03	0.01	0.02	0.01	0.01	0.03
ENSG00000017427	0.04	0.05	0.02	0.07	0.04	0.1	0.01	0.02	0.06	0.07	0.15	0	0.05	0	0	0	0	0	0	0	0	0	0	0.1	0	0	0	0	0.03	0	0	0	0.31	0	0	0	0	0	0	0.07	0	0	0	0.12	0.06	0	0	0	0
ENSG00000017483	8.54	16.97	10.68	17.23	18.89	12.61	14.48	16.64	12.69	10.95	18.07	1.99	6.07	0.67	0	1.18	1.08	2.5	4.72	0.71	10.3	13.18	2.17	3.24	9.2	3.43	9.31	2.53	1.15	3.13	2.1	4.33	3.76	6.85	0	1.8	3.65	11.94	9.85	10.93	8.36	10.31	19.34	12.83	4.07	12.07	17.9	7.01	13.13
ENSG00000017621	0.4	0.38	0.44	0.49	0.19	0.15	0.47	0.23	0.76	0.37	0.67	0.22	0.75	0.13	0	0.1	0.05	0.34	0	0	0	0.4	0	0.11	0	0.31	0.79	0.25	0.2	0.31	0.26	0	0	0.21	0	0.18	0.04	0.34	0.19	0.68	0.9	0.23	0.3	0.32	0.13	0.15	0.28	0.11	0.39
ENSG00000017797	18.4	30.17	23.26	35.73	19.09	26.1	28.18	34.92	28.22	27.72	24.28	0.61	34.86	0.21	0.3	0.13	0.16	0.64	0.33	3.09	0.54	20.15	0.8	0.64	1.58	0.37	24.93	0.42	0.45	1.75	0.46	0.98	0.21	0.38	6.24	0.34	0.54	42.82	6.53	11.71	10.29	2.12	12.89	12.6	15.92	7.19	11.22	5.17	20.99
ENSG00000018189	3.9	5.47	4.14	6.57	3.43	3.37	3.8	5.6	9.87	4.15	7.62	0.41	4.87	0.08	0	0.01	0.06	0.14	0.15	0	0	7.13	0	0.03	0.26	0.15	7.69	0.61	0.08	0.76	0.65	0	0	0.42	13.38	0.02	0.15	3.19	0.85	3.37	1.85	0.9	2.42	3.58	1.41	0.92	1.45	1	3.41
ENSG00000018236	0	0	0	0	0	0	0	0	0	0	0	0	0	0	0	0	0	0	0	0	0	0	0	0	0	0	0	0	0	0	0	0	0	0	0	0	0	0	0	0	0	0	0	0	0	0	0	0	0
ENSG00000018280	255.39	238.74	205.63	488.42	190.57	177.85	148.6	327.62	67.96	266.34	185.62	21.88	281.29	3.87	18.62	7.14	1.4	11.67	16.85	8.71	22.48	214.95	3.92	10.53	60.16	21.77	314.22	42.4	39.78	61.59	22.09	19.83	24.81	21.79	38.39	11.59	13.03	161.5	70.03	57.87	103.69	54.83	98.04	94.11	111.04	45.41	48.73	27.21	135.19
ENSG00000018408	0.08	0.09	0.18	0.06	0.06	0.05	0.07	0.05	0.08	0.09	0.14	0	0.18	0	0	0	0	0	0	0	0	0.22	0	0.01	0	0	0.01	0	0	0.02	0	0	0	0	0	0.02	0	0.02	0.05	0	0.01	0	0.05	0.1	0.01	0.01	0.01	0.01	0.23
ENSG00000018510	2.51	2.84	2.17	3.04	1.99	2.21	2.25	2.58	3.89	2.25	4.34	0.15	3.79	0.02	0	0.01	0	0.05	0	0.63	0	2.64	0	0.09	0.8	0.02	3.58	0.15	0.12	0.43	0.19	0	0.03	0.06	0	0.06	0.14	2.35	0.37	1.22	0.46	0.12	1.18	1.39	0.8	0.48	0.63	0.27	1.7
ENSG00000018607	0	0	0	0	0	0	0	0	0	0	0	0	0	0	0	0	0	0	0	0	0	0	0	0	0	0	0	0	0	0	0	0	0	0	0	0	0	0	0	0	0	0	0	0	0	0	0	0	0
ENSG00000018610	4.78	6.16	4.76	6.2	3.67	4.18	6.72	7.2	15.29	4.59	8.53	0.24	8.14	0.03	0.2	0.02	0.05	0.2	2.08	0	0	4.62	0	0.14	0.73	0.24	7.76	0.77	0.26	0.88	0.32	0	0.11	0.14	0	0.2	0.11	6.13	1.32	4.55	1.66	0.42	4.98	5.63	2.56	1.16	2.39	1.44	6.92
ENSG00000018625	0.01	0.03	0.01	0.01	0.01	0.06	0.02	0	0	0	0.15	0	0.02	0	0	0	0	0	0	0	0	0.03	0	0	0	0	0.1	0	0	0	0	0	0	0	0	0	0	0.01	0	0	0	0	0	0.03	0	0	0	0.07	0.01
ENSG00000018699	2.28	3.27	2.32	2.78	1.41	2.39	3.13	2.03	9.47	2.64	4.25	0.15	2.7	0.02	0	0	0.05	0.28	0	0	0	2.23	0	0.04	1.44	0.03	3.18	0.22	0.04	0.34	0	0	0	0.06	0	0.06	0.1	2.35	0.64	3.05	1.79	0.14	1.99	1.57	0.63	0.44	1.03	0.46	2.7
ENSG00000018869	0.55	0.69	0.88	1.01	0.47	0.56	1.01	0.78	2.92	0.81	1.12	0.13	0.61	0.05	0.76	0.02	0	0.84	1.6	0	0	1.17	0	0.08	1.18	0.11	1.13	0.6	0.17	0.59	0.09	0	0	0.1	5.61	0.09	0.37	0.95	0.23	0.88	1.31	0.38	0.58	0.89	0.37	0.4	0.42	0.14	0.99
ENSG00000019102	0.11	0.45	0.19	0.05	0.05	0.01	0.03	0.19	0	0.04	0.55	0.06	0.19	0.04	0	0	0	0.01	0	0	0	0.07	0	0	0	0	0.17	0.29	0.01	0	0	0	0	0	0	0.05	0	0.11	0.05	0.13	0.38	0.11	0.07	0.23	0.06	0.02	0.02	0.09	0.28
ENSG00000019144	0.36	0.37	0.42	0.56	0.29	0.37	0.42	0.61	0.94	0.35	0.56	0.03	0.15	0	0	0	0	0	0	0	0.62	0.31	0	0	0	0.04	0.34	0.07	0	0.07	0	0	0	0	0	0.02	0	0.09	0.1	0.15	0.21	0.04	0.26	0.09	0.09	0.02	0.06	0.16	0.23
ENSG00000019169	0.65	4.54	4.34	7.34	14.87	5.85	5.03	4.97	0.11	1.7	5.92	0.57	19.07	0.18	0.95	0.1	0.02	1.49	1.55	4.81	2.39	1.34	0	0.64	0.15	1.13	13.13	3.23	1.18	2.45	1.04	6.29	0.54	1.21	3.33	0.07	0.47	9.54	5.22	11.32	2.88	2.77	4.42	5.3	6.38	1.43	1.86	0.96	9.83
ENSG00000019186	0.01	0.06	0.04	0.18	0.17	0.01	0.01	0.04	0.02	0.02	0.07	0	0.02	0	0	0	0	0	0	0	0	0.06	0	0	0	0	0	0	0	0	0	0	0	0	0	0.03	0	0	0	0	0	0	0.01	0	0.01	0.02	0.01	0.01	0.11
ENSG00000019485	0.66	0.73	0.46	1.25	0.36	0.44	1.62	0.62	5.64	0.64	0.98	0.02	0.77	0	0	0	0	0	0	0	0	0.73	0	0	0	0	0.4	0.09	0.03	0.26	0	0	0	0	0	0	0.16	0.47	0.16	0.59	0.28	0.01	0.56	0.8	0.2	0.12	0.23	0.09	1.04
ENSG00000019505	0	0.01	0	0.01	0	0	0	0	0	0	0	0	0	0	0	0	0	0	0	0	0	0	0	0	0	0	0	0	0	0	0	0	0	0	0	0	0	0	0	0	0	0	0	0	0	0	0	0	0
ENSG00000019549	0	0	0	0	0	0	0	0	0	0	0	0	0	0	0	0	0	0	0	0	0	0	0	0	0	0	0	0	0	0	0	0	0	0	0	0	0	0	0	0	0	0	0	0	0.01	0	0	0	0
ENSG00000019582	1063.83	1560.62	882.79	1659.36	1661.51	875.68	3221.98	1464.16	5458.76	902.67	1783.21	97.54	1854.35	30.03	40.87	10.25	11.17	129.21	180.41	286.52	261.49	1140.9	59.57	42.17	142.53	88.16	2595.7	193.54	88.74	194.54	127.86	98.94	91.84	115.27	423.93	48.52	66.02	1862.97	566.91	2192.96	1399.48	219.35	946.11	1311.62	723.19	287.61	796.33	307.05	1477.81
ENSG00000019991	1.62	2.06	1.47	2.06	2.58	1.65	0.82	2.25	0.48	1.48	2.5	0.38	3.27	0.01	0	0	0	0.21	0	0	1.38	2.18	0.03	0.05	0	0.03	3.44	0.19	0.07	0.4	0.2	0	0	0.13	0	0.06	0.03	3.23	0.41	1.31	0.34	0.17	0.83	1.07	0.57	0.39	0.41	0.25	1.03
ENSG00000019995	5.05	5.65	5.27	6.69	4.12	5.51	6.17	7.27	11.91	6.23	6.79	0.29	7.42	0.1	0.11	0.08	0.08	0.19	0.28	0	0.36	5.25	0.63	0.58	1.61	0.11	5.27	0.31	0.27	0.95	0.33	0	0	0.39	0.67	0.25	0.31	5.44	1.43	2.12	1.36	0.38	3.16	3.09	2.32	1.68	2.53	1.23	4.31
ENSG00000020129	3.35	5.11	3.45	4.05	3.21	2.63	4.45	3.88	9.06	3.16	4.87	0.06	4.62	0.05	0	0.01	0	0.12	0.4	1.13	0.25	4.31	0	0.09	0.04	0.09	4.25	0.52	0.16	0.65	0.15	0	0.01	0.07	0.01	0.15	0.05	2.72	0.91	3.04	2.14	0.47	2.4	2.27	1.18	0.78	0.95	0.64	2.95
ENSG00000020181	0.63	0.63	0.34	0.37	0.91	0.38	0.3	0.59	0.09	0.58	0.91	0.04	0.64	0.01	0	0	0.01	0.08	0	0	0	0.36	0	0.01	0	0	0.9	0.04	0	0.07	0	0	0	0.23	0.32	0.02	0.01	1.03	0.16	0.51	0.06	0.04	0.54	0.85	0.41	0.11	0.11	0.15	0.64
ENSG00000020219	0.01	0	0	0.01	0	0	0	0.01	0	0	0	0	0	0	0	0	0	0	0	0	0	0	0	0	0	0	0	0	0	0	0	0	0	0	0	0	0	0	0	0	0	0	0.01	0.01	0	0	0	0	0
ENSG00000020256	1.69	2.36	1.54	1.74	1.32	1.68	3.53	1.72	7.9	1.41	2.98	0.11	2.17	0.04	0	0.01	0	0.02	0.14	0	0	2.79	0	0.12	0.33	0.04	2.46	0.1	0.08	0.21	0.18	0	0.12	0.03	2.16	0.13	0.11	2.08	0.52	1	1.12	0.18	1.52	1.45	0.69	0.48	0.66	0.41	2.08
ENSG00000020426	1.82	3.34	2.33	3.88	1.7	1.77	4.33	2.45	7.87	2.25	5.08	0.16	3.33	0.03	0	0.09	0	0.4	0	0	0	3.22	0	0.17	0.89	0.01	4.53	1.48	0.48	1.25	0.44	0	0	0.93	0	0.16	0.3	3.07	0.96	5.28	3.91	0.5	2.79	3.61	1.23	1.31	1.67	1.3	4.8
ENSG00000020577	0.87	0.67	0.48	1.12	1	0.73	0.14	1.19	0.27	0.7	1.4	0.28	0.47	0	0	0.05	0.25	0.14	0	0	0	0.9	0	0.1	0.15	0.48	1.6	0.48	0.59	0.27	0.12	3.06	0	0.13	0	0.04	0.12	0.66	0.09	1.02	0.4	0.72	0.22	0.27	0.11	0.1	0.41	0.09	0.31
ENSG00000020633	17.79	28.9	18.13	29.66	16.25	15.96	21.4	22.86	29.63	18.14	27.39	0.82	22.6	0.1	0	0.03	0.03	0.85	0	0.54	1.23	23.18	0	0.4	1.99	0.59	35.39	2.59	0.71	2.41	2.08	0	0.98	1.09	1.95	0.7	0.78	27.65	4.73	21	10.28	1.33	31.87	26.46	10.53	6.94	10.37	6.33	30.73
ENSG00000020922	3.67	4.39	3.62	5.18	2.57	3.99	4.56	4.81	9.44	3.78	6.22	0.2	3.92	0.04	0	0	0	0.14	0.82	0	0	4.47	0	0.06	0.76	0.01	5.66	0.18	0.16	0.48	0.52	0	0	0.34	0	0.02	0.11	4.08	0.46	1.97	0.83	0.12	2.31	3.1	1.19	0.69	0.7	0.42	3.13
ENSG00000021300	7.36	10.87	7.12	6.02	1.28	5.75	6.09	5.57	14.54	4.86	12.13	0.19	6.95	0.07	0	0.02	0.18	0.19	0	0	0	4.47	0	0.24	0	0.16	4.7	0.4	0.23	0.89	0.28	0	0	0.18	1.12	0.25	0.18	3.7	3.36	10.61	11.14	1.27	5.38	4.65	1.31	1.95	3.66	3.11	9.32
ENSG00000021355	73.73	79.45	58.66	112.71	85.1	63.6	77.69	94.94	63.76	64.1	83.54	14.66	123.08	2.88	18.1	4.13	1.16	13.51	10.69	19.02	22.84	68.79	6.02	9.55	28.43	13.56	135.69	17.52	11	25.7	9.94	15.19	12.64	9.29	14.9	4.97	7.01	148.71	43.51	75.96	76.54	12.53	64.01	70.17	66.63	35.52	55.11	25.56	92.85
ENSG00000021461	0	0.01	0.04	0.01	0.01	0.02	0.01	0.03	0.01	0.07	0.05	0	0	0	0	0	0	0	0	0	0	0	0	0	0	0	0.01	0	0	0	0	0	0	0	0	0	0	0	0	0	0	0.01	0	0.01	0	0	0	0	0.01
ENSG00000021488	0.27	0.06	0.1	0.12	0.05	0.02	0.07	0.17	0.15	0.11	0.31	0	0	0	0	0	0	0	0	0	0	0.44	0	0	0	0	0.17	0.16	0	0.07	0	0	0	0	0	0	0	0.08	0.02	0.23	0.05	0.03	0.07	0.02	0.01	0.03	0	0.01	0.17
ENSG00000021574	4.47	5.32	4.55	6.82	3.64	4.3	5.15	5.33	9.36	5.67	6.5	0.25	5.54	0.05	0	0.06	0.02	0.09	0.37	0	0.6	3.12	0	0.26	0.84	0.08	5.06	0.25	0.26	1	0.42	0	0	0.1	0.98	0.26	0.36	4.14	0.42	1.09	0.37	0.09	1.69	2.27	1.69	0.9	1.13	0.57	3.09
ENSG00000021645	0.01	0	0.02	0	0	0.03	0.09	0.01	0	0	0	0.01	0	0	0	0.02	0	0	0	0	0	0.08	0	0	0	0	0.01	0	0	0	0	0	0	0	0	0	0.01	0.01	0.01	0	0	0.01	0	0	0.01	0.06	0	0	0
ENSG00000021762	7.34	10.84	6.37	13.4	7.38	4.87	8.34	9.94	2.86	7.09	9.37	0.35	11.85	0.08	0.27	0.01	0.07	0.31	0.75	0.05	0.33	9.11	0.2	0.24	1.47	0.84	14.07	0.98	0.3	2.43	0.91	3.55	0.6	0.59	0.14	0.4	0.96	7.72	1.33	7.85	3.99	1.12	8.02	8.49	3.13	2.12	2.54	1.04	8.57
ENSG00000021776	5.52	10.02	6.86	9.81	6.74	6.78	7.96	9.84	21.04	6.8	10.58	0.2	12.6	0.07	0	0.06	0	0.25	1.88	1.73	0.34	8.66	0	0.15	1.57	0.14	12.6	0.47	0.31	1.26	0.15	0	0	0.4	4.48	0.1	0.23	9.45	1.35	6.71	5.04	1.1	5.07	4.24	2.32	1.15	2.29	1.36	5.69
ENSG00000021826	0.23	0.25	0.25	0.32	0.13	0.22	0.21	0.32	0.53	0.23	0.42	0.01	0.22	0	0	0.02	0.09	0	0	0	0	0.2	0	0.04	0	0.02	0.19	0.03	0.01	0.07	0.02	0	0	0	0	0.01	0	0.42	0.13	0.06	0.1	0.02	0.11	0.12	0.06	0.05	0.07	0.08	0.25
ENSG00000021852	0	0	0	0	0	0	0.1	0.02	0	0	0.05	0.01	0	0	0	0	0	0	0	0	0	0.01	0	0	0	0	0	0	0	0	0	0	0	0	0	0	0	0.01	0	0	0	0	0	0.01	0	0.01	0	0	0
ENSG00000022267	6.3	5.33	4.94	2.04	2.32	4.98	1.74	3.41	1.37	4.79	10.86	0.4	4.68	0.02	0	0.06	0.12	0.24	0.9	0	0.92	4.54	0	0.46	0.08	0.06	2.74	0.43	0.15	0.9	0.13	0	0	0.41	0	0.32	0.29	3.19	0.76	1.9	1.84	0.18	3.83	2.95	0.74	0.96	2	1.41	3.09
ENSG00000022277	73.76	86.79	74.6	99.84	74.5	78.23	97.75	121.39	101.51	92.5	98.4	9.02	145.92	1.71	5.27	1.84	1.17	6.23	9.63	8.86	10.29	53.96	4.55	5.58	20.12	5.54	106.37	9.57	7.75	22.7	9.45	5.92	4.67	8.87	18.15	4.03	4.16	134.19	48.78	85.45	83.83	14.86	62.18	62.59	68.29	33.07	57.74	23.99	92.76
ENSG00000022355	0	0	0	0	0	0	0	0	0	0	0	0	0	0	0	0	0	0	0	0	0	0	0	0	0	0	0	0	0	0	0	0	0	0	0	0	0	0	0	0	0	0	0	0	0	0	0	0	0
ENSG00000022556	2.15	1.62	2.34	1.69	0.94	0.87	6.47	3.17	0.79	0.55	1.7	0.21	1.21	0.02	0	0	0	0.15	0	0	0	1.82	0	0.1	0.34	0.3	3.45	0.09	0.03	0.25	1.34	0	0	0.85	0	0.02	0.05	1.88	0.37	1.07	2.5	0.53	0.15	0.34	0.25	0.74	0.43	0.38	1.21
ENSG00000022567	13.94	19.88	17.34	20.92	9.49	16.5	13.04	24.32	7.3	19.18	22.29	1.32	21.49	0.19	0.24	0.29	0.16	0.55	0.77	2.35	1.25	12.22	0.99	1.01	3.57	1.23	15.98	1.33	1.39	2.5	2.34	0.27	0.66	1.25	2.2	0.65	0.57	13.64	3.45	5.29	5.45	1.6	5.85	8.54	7.59	4.26	5.53	2.53	15.48
ENSG00000022840	74.02	102.24	89.29	91.88	99.9	106.15	71.8	125.5	84.8	76.68	102.64	7.93	90.72	3.77	15.41	1.78	3.19	4.72	12.81	43.46	10.62	112.6	1.01	15.08	20.15	7.34	106.55	5.87	7.36	16.45	7.04	38.82	4.7	4.1	30.74	5.72	7.5	105.93	73.71	67.86	62.03	31.35	64.34	76.34	67.04	73.33	67.06	46.72	79.17
ENSG00000022976	4.84	6.78	5.59	8.42	2.66	4.84	5.92	9.04	12.83	6.66	7.01	0.29	5.87	0.02	0	0.08	0.06	0.32	0.59	0	0.61	4.9	0	0.24	1.13	0.15	6.2	0.36	0.5	1.22	0.36	0	0	0.17	3.53	0.32	0.14	3.8	1.91	4.08	5.47	0.68	2.89	3.55	1.98	1.25	1.76	1.34	4.89
ENSG00000023041	12.33	12.66	13.89	16.37	8.58	9.81	17.17	14.79	37.53	11.74	18.85	1.15	18.59	0.19	0.39	0.36	0.04	1.09	1.33	2.27	0	16.16	0	0.53	3.25	0.7	17.41	0.93	1.82	5.28	3.29	12.61	0	1.16	3.2	0.86	0.93	15.27	3.57	11.82	7.3	1.89	9.91	11.96	6.71	3.98	6.64	3.13	13.61
ENSG00000023171	1.39	2.02	1.45	2.71	1.88	1.57	2.36	2.14	14.94	1.51	2.25	0.02	2.37	0.01	0.05	0.01	0	0.06	0	0	0.22	1.9	0	0.03	0.12	0.07	3.05	0.17	0.04	0.11	0.39	0	0.02	0.03	0	0.03	0.08	2.65	0.45	1.14	0.41	0.18	1.22	1.01	0.58	0.31	0.54	0.23	1.23
ENSG00000023191	36.54	50.84	24.84	51.01	49.6	27.41	42.54	33.41	66.42	26.51	38.27	4.13	62.79	1.36	4.11	0.7	0.48	4.93	10.76	15.42	9.78	46.37	1.38	2.06	7.02	3.37	67.15	9.35	4.48	14.32	5.08	4.74	4.2	5.21	24.2	2.9	3.78	40.35	19.22	56.35	30.42	7.78	38.35	29.93	19.05	9.14	17.09	7.78	40.16
ENSG00000023228	6.67	10.17	7.95	10.02	7.28	7.96	8.86	9.85	16.44	8.17	14.25	0.19	10.6	0.11	0	0.07	0.03	0.23	1.57	0	0.24	9.01	0	0.15	1.47	0.22	10.53	0.34	0.26	0.55	0.48	0	0.03	0.7	0.91	0.1	0.19	8.52	1.11	3.86	1.62	0.31	5.27	5.64	2.47	1.13	2.15	1.06	7.15
ENSG00000023287	7.16	7.8	8.42	10.49	5.33	6.88	7.66	8.54	14.98	8.92	9.46	0.55	11.52	0.12	0.16	0.08	0.22	0.27	0	0.97	0	7.03	0	0.32	0.28	0.31	8.72	0.36	0.16	2.31	0.48	0	0.05	0.26	0.67	0.2	0.46	8.23	0.86	1.56	0.61	0.09	2.76	3.69	2.8	1.48	1.85	0.76	5.67
ENSG00000023318	7.5	10.16	8.26	11.01	10.06	8.18	10.37	11.3	11.6	9.49	11.25	1.09	13.18	0.22	0.32	0.24	0.15	0.98	2.02	2.78	1.45	7.6	1.2	1.04	3.07	0.76	15.57	1.06	0.88	3.03	1.17	0.77	0.17	1.4	2.17	0.45	0.74	16.13	3.42	7.61	5.19	1.07	5.88	7.47	5.32	2.69	4.48	1.95	8.77
ENSG00000023330	10.85	16.15	12.46	15.48	13.8	13.57	14.25	15.31	19.58	14.09	20.59	1.03	27.19	0.24	0.09	0.15	0.06	0.7	5.13	2.08	2.99	12.94	0	0.85	1.43	0.63	17.68	3.39	1	3.01	1.29	0	0	1.16	0.02	0.22	0.57	19.35	4.7	6.72	8.03	1.11	9.81	8.43	8.18	3.65	5.57	2.63	12.72
ENSG00000023445	14.63	11.47	13.27	18.69	8.51	11.03	29.99	9.35	109.1	11.17	28.02	0.76	9.41	0.23	0.88	0.07	0.02	0.4	1.67	0.04	0.15	13.62	0	0.38	1.91	0.51	10.48	1.14	0.56	2.63	1.4	0	0.13	1.06	0	0.51	1.08	10.97	1.32	4.63	3.04	0.26	4.83	7.74	2.54	2.12	3.33	2.47	10.72
ENSG00000023516	2.77	3.17	2.81	3.71	1.5	2.68	3.68	2.44	14.18	3.31	5.6	0.06	2.04	0.04	0	0.01	0.01	0.09	0.2	0	0	2.66	0	0.05	0.16	0.01	2.62	0.06	0.07	0.38	0.07	0.37	0	0.05	0	0.13	0.22	1.03	0.07	0.34	0.1	0.05	0.6	0.83	0.23	0.23	0.21	0.17	1
ENSG00000023572	1.76	1.99	1.83	2.81	1.51	2.12	2.67	2.5	3.56	2.41	3.22	1.55	3.04	0.49	0	0.07	0.06	0.71	0	0	0.59	0.83	0	0.47	3.12	0.83	2.97	2.42	0.53	3.07	0.5	0	0.02	1.04	0.5	0.55	0.74	3.97	1.09	4.67	3.44	0.43	2.06	2.46	1.98	1.46	1.91	0.97	3.49
ENSG00000023608	0.67	0.78	0.68	1.48	0.65	0.65	1.27	1.06	3.31	0.95	1.29	0.18	0.93	0.01	0	0.01	0.04	0.04	0	0.01	0.45	1.08	0	0.15	0.12	0.17	0.93	0.27	0.18	0.28	0.05	0	0	0.03	0	0.17	0.06	1.32	0.18	0.45	0.16	0.11	0.52	1.08	0.47	0.58	0.44	0.29	1.24
ENSG00000023697	4.86	7.19	5.3	6.46	5.58	5.88	7.85	7.84	16.93	5.63	8.84	1.22	10.2	0.17	0	0.25	0.27	0.75	1.7	0	2.22	8.17	0	1.04	1.76	0.48	11.52	1.95	0.83	2.92	1.17	0	0.52	1.25	0	0.66	0.81	10.37	2.74	8.59	3.95	0.86	3.93	7.9	4.3	3.25	4.35	2.04	12.2
ENSG00000023734	13.9	18.69	12.96	17.21	13.54	13.16	17.24	17.85	32.76	13.99	24.33	1.53	18.3	0.73	1.75	0.31	0.61	1.34	1.1	4.71	1.15	12.78	3.43	2.05	2.79	1.32	20.91	2.16	0.93	4.69	1.85	0	1.84	1.26	18.17	1.12	1.93	18.03	4.36	15.25	6.61	1.4	12.88	14.45	7.9	5.78	6.97	4.54	17.75
ENSG00000023839	0.41	0.46	0.57	0.58	0.28	0.29	0.41	0.64	0.75	0.5	0.78	0.03	0.55	0	0	0.01	0	0	0	0	0	0.64	0	0.01	0	0	0.37	0.03	0.06	0.11	0	0	0	0	0	0.01	0.02	0.31	0.08	0.18	0.13	0.04	0.16	0.17	0.23	0.1	0.13	0.14	0.33
ENSG00000023892	70.32	88.54	72.13	95.58	61.05	52.73	68.79	82.06	76.62	78.98	75.74	3.8	111.93	1.01	1.08	0.36	0.48	3.64	4.32	37.91	9.66	69.46	0	2.58	15.21	3.22	102.86	7.07	6.05	19.79	6.29	3.36	2.42	3.7	7.49	2.66	3.27	70.62	42.98	78.75	89.08	21.21	61.36	51.77	48.39	20.49	43.11	18.96	71.97
ENSG00000023902	79.88	77.59	68.98	97.2	82.79	57.19	80.1	91.63	111.14	71.65	81.43	18.61	136.85	4.08	10.61	3.96	3.16	17.92	25.03	27.03	42.2	67.31	15.87	16.86	52.82	20.09	123.79	42.67	17	45.35	20.59	15.42	12.25	23.75	36.65	10.99	12.38	103.34	52.68	105.22	112.95	33.62	53.59	66.68	54	23.11	59.04	23.07	81.6
ENSG00000023909	1.85	2.53	2.69	3.63	2.28	2.01	2	2.85	3.31	2.76	4.65	0.19	2.51	0.06	0	0.1	0.07	0.31	0	1.02	0.22	2	0	0.46	0.11	0.15	2.24	0.35	0.1	0.72	0.24	0	0	0.01	0.3	0.08	0.21	3.25	0.63	1.27	1.42	0.22	2.46	2.83	1.4	1.4	0.61	0.68	2.72
ENSG00000024048	17.14	19	22.12	28.73	15.97	19.21	15.32	23.34	19.18	21.7	24.52	1.02	28.55	0.29	0.69	0.24	0.14	0.63	1.76	0.89	1.26	15.04	0.46	0.75	3.51	0.52	21.33	0.79	0.75	2.53	1.16	0.76	0.77	0.86	0	0.54	0.58	19.76	3.02	4.48	4.17	1.09	6.26	5.56	5.25	2.29	3.49	1.5	8.6
ENSG00000024422	0.05	0.07	0.04	0.06	0.07	0.03	0.05	0.05	0.01	0.06	0.09	0	0.04	0	0	0	0	0	0	0	0	0.04	0	0	0	0	0.05	0	0	0	0	0	0	0	0	0	0	0.05	0.01	0.07	0.09	0	0.09	0.07	0	0	0.02	0	0.1
ENSG00000024526	0.02	0.11	0.08	0.03	0.02	0.06	0	0.01	0	0.02	0.07	0	0.06	0	0	0	0	0	0	0	0	0.02	0	0	0	0	0.01	0	0	0.02	0	0	0	0	0	0	0	0.01	0	0	0	0	0.02	0.03	0.07	0.03	0.01	0.01	0.01
ENSG00000024862	12.93	16.11	16.62	20.52	10.72	14.08	20.24	22.53	30.03	19.74	19.34	2.67	24.04	0.75	0	0.49	0.19	1.77	2.21	1.66	1.38	11.03	2.57	1.78	6.36	1.63	17.83	5.68	2.65	10.73	2.45	0	1.83	1.55	7.69	0.97	1.63	23.63	6.5	17.35	13.06	1.83	13.14	16.48	11.83	7.43	10.93	6.19	23.31
ENSG00000025039	5.33	4.83	4.85	5.89	4.72	5.25	5.09	5.93	1.5	6.53	6.27	2.5	8.58	0.23	2.02	0.47	0.12	1.5	1.05	0	4.89	3.63	0	1	2.09	1.81	6.04	1.05	1.41	3.09	0.52	0.85	2.97	2.2	0	0.96	1.12	8.32	1.97	4.09	3.41	0.89	3.36	3.94	6.75	2.94	3.7	2.24	5.76
ENSG00000025156	2.66	4.03	3.29	3.7	1.34	3.09	2.93	3.11	7.31	3.33	5.58	0.07	2.95	0.03	0	0	0	0.04	0.68	0.89	0	2.65	0	0.04	0.28	0.01	2.5	0.11	0.11	0.37	0.13	0	0	0.46	0	0.09	0.09	2.43	0.42	1.55	1.01	0.06	2.49	1.99	0.53	0.66	1.08	0.74	3.11
ENSG00000025293	7.94	9.44	8.05	12.05	5.81	9.88	7.87	9.75	13.22	9.36	12.45	0.48	11.45	0.18	0.25	0.07	0.07	0.36	0.1	0	0.63	8.84	0	0.41	1.58	0.2	10.25	0.43	0.47	1.78	0.5	0.36	0.29	0.54	0	0.4	0.67	7.01	1.16	2.38	1.9	0.31	3.9	4.06	2.37	1.19	1.68	0.83	5.5
ENSG00000025423	0.08	0.15	0.23	0.05	0.02	0.08	0.04	0.06	0.16	0.07	0.29	0.03	0.3	0	0	0	0.02	0	0	0	0	0.07	0	0.02	0	0.12	0.09	0.04	0	0.06	0	0	0	0	3.52	0.05	0.02	0.21	0.12	0	0.11	0.02	0.07	0.24	0.03	0.02	0.07	0.02	0.06
ENSG00000025434	1.75	3.7	2.04	2.93	2.17	1.17	3.26	5.12	3.97	1.9	3.69	0.53	2.58	0.06	0	0.11	0.3	0.75	0	2.47	0.95	1.77	0	0.4	3.66	1.08	4.68	1.05	0.54	2.55	1.85	0	0.73	0.82	0	0.41	0.24	2.43	0.99	3.3	6.14	1.61	2.19	2.04	2.08	0.51	1.68	0.6	2.63
ENSG00000025708	91.21	128.51	78.34	142.66	172.11	57.64	89.58	120.29	23.19	85.55	70.26	25.16	232.4	5.05	19.1	4.33	3.47	21.42	22.9	27.41	24.48	93.78	22.97	15.19	69.47	19.69	271.83	35.79	40.62	63.48	36.13	44.25	22.53	35.62	66.02	11.87	13.97	169.94	121.78	140.54	155.8	33.91	67.38	66.38	68.18	29.29	43.41	23.22	101.54
ENSG00000025770	9	13.32	10.55	13.93	6.84	7.71	16.76	14.1	36.37	11.01	15.36	1.27	12.07	0.47	0.24	0.17	0.5	1.2	11.01	6.22	4.23	10.39	0	0.71	3.43	1.53	11.42	4.54	2.03	5.12	3.75	0.72	1.57	2.67	3.43	1.53	1.32	9.98	5.51	14.62	14.89	2.08	9.48	8.75	4.78	2.97	6.12	3.03	12.69
ENSG00000025772	3.36	3.62	2.09	4.71	3.29	1.91	7.67	4.52	17.99	1.57	5.73	0.38	4.94	0.04	0	0.04	0.01	0.15	0.99	0	0	3.02	0	0.13	1.05	0.22	4.84	0.68	0.25	0.79	0.42	0	0.22	0	0	0.13	0.21	4.53	1.33	5.73	2.77	0.35	3.32	3.89	1.58	0.97	2.43	1.13	4.73
ENSG00000025796	7.42	10.32	7.89	10.43	6.93	7.48	12.89	9.74	24.65	7.87	14.28	0.55	11.15	0.08	0	0.07	0.06	0.44	0	0.34	0	9.11	0	0.24	0.35	0.12	13.19	0.63	0.21	1.48	0.63	0	0	0.57	0.61	0.33	0.43	8.7	1.39	6.74	1.92	0.49	5.34	5.44	2.75	2.09	2.29	1.09	7.57
ENSG00000025800	5.17	7.11	5.54	6.99	4.22	5.65	6.33	6.69	11.44	5.81	9	0.07	6.9	0.01	0	0.02	0.03	0.11	0	0.15	0.01	6.16	0	0.04	0.44	0.02	7.08	0.48	0.11	0.31	0.18	0	0.09	0.07	0.17	0.09	0.09	5.64	1.21	3.4	2.17	0.39	3.32	3.46	1.95	1.16	1.84	1.02	4.62
ENSG00000026025	420.64	501.16	334.17	484.65	429.05	303.28	419.44	544.46	352.96	323.73	562.15	103.58	678.89	21.68	133.39	16.26	12.21	152.24	130.7	170.1	245.42	377.46	49.29	44.83	196.22	98.08	623.24	206.75	136.39	272.46	102.87	84.27	92.98	103.79	225.54	74.63	61.14	765.98	207.05	615.59	461.98	66.43	425.15	382.95	278.33	166.02	249.52	107.07	443.99
ENSG00000026036	0.64	0.83	0.71	0.98	0.37	0.28	0.83	0.81	1.63	0.83	0.92	0.01	0.74	0.02	0	0	0	0	0	0	0	1.4	0	0.02	0.21	0.01	1.02	0.11	0.05	0.15	0.06	0	0	0.13	0	0.02	0.02	0.44	0.12	0.79	0.23	0.05	0.61	0.35	0.25	0.05	0.16	0.17	0.5
ENSG00000026103	22.15	16.91	23.2	29.2	25.03	20.91	23.27	14.27	9.71	17.35	26.6	2.3	28.2	0.56	0.41	0.42	0.29	1.29	5.31	4.39	3.03	17.06	0	2.37	4.26	1.11	42.9	3.96	2.86	7.71	3.06	6.78	1.56	1.71	9.39	1.67	2.62	34	4.49	5.41	2.98	0.51	10.25	14.7	17.21	7.38	11.05	4.96	18.8
ENSG00000026297	248.93	163.3	152.32	201.26	230.52	129.38	234.65	328.23	197.7	305.62	262.63	31.05	226.18	4.87	22.82	8.12	3.56	21.1	23.32	47.77	41.49	259.74	14.98	25.57	97.75	21.2	204.43	28.18	22.06	60.25	31.07	16.42	11.31	23.61	54.65	6.06	11.32	322.7	166.56	336.69	352.48	90.2	147.4	139.67	109.04	70.63	168.84	55.23	238.04
ENSG00000026508	106.17	125.98	97.63	134.96	115.78	90.88	75.03	120.07	70.88	81.22	169.87	15	152.23	4.59	23.42	4.07	2.24	20.24	10.77	47.89	57.62	122.16	7.78	8.96	19.65	16.13	157.69	37.65	16.15	30.8	15.85	16.79	12.03	17.68	78.31	9.19	9.04	131.48	34.59	121.88	75.67	13.58	82.6	87.27	51.21	30.32	37.7	29.41	100.4
ENSG00000026559	0.63	0.44	0.19	0.9	0.31	0.33	0.38	0.06	0.17	0.33	1.59	0.07	0.01	0.02	0	0	0	0.03	0.85	0	1.56	0.33	0	0.03	0.51	0.04	0.73	0	0.15	0.14	0.04	0	0	0	0	0.12	0	0.22	0.42	1.39	3.21	0.21	0.7	1.15	0.08	0.06	0.43	0.21	1.2
ENSG00000026652	2.83	4.07	3.18	5.47	2.58	2.15	1.66	7.11	0.9	2.94	5.24	0.19	2.43	0.13	0	0.02	0.08	0.29	1.48	0	0	3.46	0	0.25	0.75	0.67	4.07	0.43	0.51	1.2	0.53	0	0	0.38	0	0.57	0.37	3.59	1.26	3.96	2.85	0.48	2.91	2.73	1.1	1.28	1.52	0.99	2.25
ENSG00000026751	11.22	15.66	10.72	16.53	16.48	11.25	10.39	14.46	6.85	12.37	16.49	1.47	11.91	0.35	1.5	0.25	0.33	1.3	0.68	0	4.52	11.46	0	1.24	8.88	0.89	32.91	2.24	0.88	4.23	2.59	1.6	1.05	1.61	1.04	0.67	1.56	36.48	3.19	12.28	6.2	0.89	20.58	20.18	7.69	4.34	5.82	2.88	18.85
ENSG00000026950	65.32	84.64	86.13	100.11	57.47	64.15	66.63	117.22	64.53	68.66	94.9	2.3	85.16	0.34	0.63	0.21	0.17	1.82	2.91	4.75	1.34	69.27	0	1.83	11.22	1.1	137.28	2.89	2.22	6.92	3.55	1.9	1.06	1.88	5.38	1.08	1.21	90.29	13.62	34.09	22.51	3.76	41.49	49.31	31.29	16.54	32.4	12.1	52.77
ENSG00000027001	0.98	1.2	1.03	1.22	0.67	1.29	1.71	1.1	5.62	1.16	1.81	0	0.97	0.04	0	0	0.01	0.22	0	0	0	1.1	0	0.03	0.92	0	1.1	0	0.11	0.1	0.38	0	0	0	0	0.01	0.05	0.94	0.22	1.76	0.66	0.15	0.86	0.86	0.29	0.36	0.54	0.15	1.25
ENSG00000027075	21.36	36.46	25.75	28.32	13.01	25.58	13.91	30.72	9.66	27.31	46.56	0.5	23.54	0.23	0.2	0.06	0.06	0.75	0.29	13.53	0.5	23.61	0	0.32	1.83	0.3	26.29	1.72	0.47	2.6	0.87	0	0.14	0.39	12.29	0.34	0.35	21.39	3.79	14.99	8.36	0.9	24.27	23.87	8.23	7.08	10.91	6.28	32.57
ENSG00000027644	0	0.02	0	0	0	0	0	0.01	0	0	0	0	0.01	0	0	0	0	0	0	0	0	0	0	0	0	0	0	0	0	0	0	0	0	0	0	0	0	0	0	0.01	0	0	0	0	0.01	0	0	0	0
ENSG00000027697	83.37	86.9	81.26	131.04	82.27	79.32	105.72	108.24	48.56	101.05	102.43	7.12	219.34	1.14	3.09	1.63	0.85	4.18	3.22	17.11	0.69	94.66	0	6.12	18.58	3.51	135.61	7.51	5.52	18.92	5.98	6.34	1.81	4.33	9.68	2.42	5	176.14	24.76	45.24	17.03	7.05	44.47	59.57	68.41	23.83	35.47	17.46	87.39
ENSG00000027847	8.79	10.93	10.23	11.2	9.14	3.4	9.82	9.62	15.71	6.14	12.32	4.39	11.21	8.18	8.51	4	0.07	4.62	20.23	0.44	24.68	10.41	2.98	5.64	10.48	7.17	8.22	1.83	11.03	7.84	16.43	31.03	7.82	7.83	1.94	11.16	1.1	9.94	11.37	16.45	6.28	7.09	4.84	15.43	4.16	1.62	9.54	6.46	17.6
ENSG00000027869	6.03	17.69	7.53	16.66	4.43	5.87	5.18	23.44	2.93	8.76	12.8	0.74	7.52	0.25	0.69	0.11	0.07	0.97	2.81	8.29	5.02	5.12	0.76	0.36	6.31	1.13	9.55	1.71	0.64	4.4	2.87	0	1.55	2.08	0.23	0.59	0.66	8.59	3.05	12.03	13.62	1.28	14.37	7.64	4.26	2.62	5.47	1.79	10.1
ENSG00000028116	3.51	4.25	3.1	5.05	4.8	3.18	5.89	3.73	14.08	3.4	5.55	0.34	5.27	0.01	0	0.02	0.03	0.12	0.47	0	0	4.99	0	0.24	0.19	0.07	10.3	0.18	0.28	0.8	0.57	0	0.01	0.19	0.83	0.03	0.26	6.29	1.03	2.6	1.93	0.24	2.77	4.05	2.67	1.34	2	0.78	4.39
ENSG00000028137	126.9	184.52	135.65	213.35	168.7	124.07	129.03	193.86	58.34	150.86	160.74	5.65	292.07	1.19	1.73	0.76	0.76	4.76	4.51	22.58	4.72	143.14	4.18	4.87	24.89	3.23	274.03	5.67	6.91	13.66	6.92	5.33	2.85	6.22	13.96	2.51	3.22	228.44	77.13	162.16	110.03	31.08	100.09	98.2	91.23	38.51	78.88	27	142.43
ENSG00000028203	4.34	4.76	4.62	5.75	3.05	3.59	4.5	4.55	16.98	4.21	9.2	0.4	5.53	0.22	0.6	0.02	0.07	0.2	0	0	0.02	6.6	0	0.15	0.34	0.27	5	0.22	0.11	0.48	0.1	0	0.77	0.76	0	0.1	0.13	3.48	0.59	2.33	1.01	0.08	2.76	4.79	1.49	1.07	1.64	1.37	5.28
ENSG00000028277	16.24	19.99	13.87	20.34	17.21	13.1	21.29	12.63	66.87	14.9	20.81	0.5	25	0.11	0	0	0.32	0.83	0.83	10.27	0.44	30.18	0	0.26	0.99	0.4	37.59	0.71	0.68	0.82	1.86	3.4	0.07	1.13	0.84	0.21	0.44	21.69	5.99	19.96	10.96	2.86	12.26	12.43	7.83	3.37	5.77	2.93	15.49
ENSG00000028310	9.39	12.59	9.87	14.15	8.42	8.15	12.52	14.15	28.94	9.82	17.47	0.45	14.02	0.11	1.95	0.1	0.1	0.75	0.86	0.58	0	13.17	0	0.43	4.31	0.23	13.68	2.32	0.53	2.48	1.2	0	0.09	0.88	0	0.38	0.28	9.42	3.8	10.82	7.45	1.73	8.45	9.35	4.4	2.97	4.88	2.61	11.16
ENSG00000028528	37.58	47.07	38.06	53.43	43.57	36.19	47.23	51.31	75.03	42.5	55.52	2.32	79.61	0.33	0.88	0.17	0.11	1.76	0.04	13.95	3.14	41.86	0	0.98	7.12	1.39	63.95	3.61	1.79	3.62	1.25	0	0.64	1.34	12.25	0.7	0.68	67.67	15.87	36.24	22.54	3.85	33.97	37.93	25.02	13.74	19.14	9.86	46.24
ENSG00000028839	7.58	7.53	7.18	8.56	5.22	6.96	10.17	8.32	17.62	7.59	9.08	3.25	10.09	0.92	6.39	0.97	0.6	1.84	4.82	0	5.28	8.17	0	3.64	4.27	1.42	9.75	3.36	2.35	6.22	3.11	11.92	2.5	1.63	7.77	2.3	2.84	8.92	2.52	7.28	5.28	1.01	6.07	8.65	5.79	4.29	6.04	3.05	10.05
ENSG00000029153	0.13	0.2	0.12	0.09	0.18	0.09	0.06	0.1	0.03	0.24	0.43	0.02	0.37	0	0	0	0	0.04	0	0	0	0.43	0	0.01	0	0	0.32	0	0	0.11	0	0	0	0.06	0	0.01	0	0.15	0.04	0.02	0.01	0.03	0.04	0.03	0.08	0.06	0.02	0.03	0.08
ENSG00000029363	23.41	26.99	29.35	34.18	15.95	21.33	26.08	27.38	69.93	27.48	38.95	0.77	32.71	0.13	0.03	0.12	0.03	0.62	3.05	13.4	0.54	38.18	0	0.55	4.34	0.11	35.76	0.49	0.51	1.81	0.59	0.82	1.09	0.37	0	0.49	0.51	26.59	2.55	8.04	5.33	1.09	13.1	14.76	6.9	3.29	4.8	2.83	19.47
ENSG00000029364	9	9.3	7.18	10.15	6.34	7.49	8.88	10.26	18.69	10.43	13.55	0.49	11.24	0.16	0.53	0.05	0.08	0.54	0.67	0	0.01	7.36	0	0.41	1.31	0.32	10.17	0.68	0.52	2.22	0.44	0	0.39	0.26	0.96	0.26	0.46	7.67	1.51	5.36	5.04	1	4.46	6.15	2.95	2.02	2.7	1.51	6.88
ENSG00000029534	4.67	5.34	12.32	6.92	11.39	8.68	9.87	8.57	13.91	9.73	9.3	2.54	1.32	1.01	0	1.56	0.76	1.18	0	0	0.24	13.08	0	3.26	2.88	1.49	11.53	0.71	1.78	0.72	1.35	0	1.86	3.53	0	2.76	2.51	13.9	4.21	2.48	2.44	1.6	6.26	6.44	7.83	15.64	7.75	6.65	1.86
ENSG00000029559	0	0	0	0	0	0	0	0	0	0	0	0	0	0	0	0	0	0	0	0	0	0	0	0	0	0	0	0	0	0	0	0	0	0	0	0	0	0	0	0	0	0	0	0	0	0	0	0	0
ENSG00000029639	2.53	4.27	3.27	4.08	2.38	3	6.29	3.55	13.62	3.25	5.79	0.51	3.34	0.02	3.08	0.14	0.16	0.28	0	0	0	3.47	0	0.23	2.17	0.37	4.49	0.59	0.31	1.16	1.25	9.17	0	0.33	0	0.13	0.2	3.89	1.65	4.72	4.2	0.47	3.79	3.13	1.46	1.25	1.73	0.92	4.43
ENSG00000029725	7.53	9.15	8.15	10.87	4.96	7.46	11.2	8.31	34.5	9.17	13.71	0.25	8.25	0.12	0.77	0.05	0.08	0.36	5.08	0	0.15	9.11	0	0.2	0.7	0.09	10.93	0.36	0.29	1.69	1.34	0.73	0.13	0.37	0.42	0.26	0.48	7.25	1.03	4.04	2.39	0.47	4.66	5.74	2.64	1.48	2.4	1.38	8.28
ENSG00000029993	0.88	2.19	0.75	0.85	1.2	0.78	0.51	1.35	1.47	0.64	1.86	0.12	2.84	0	0	0	0.02	0.2	5.31	0	2.63	1.43	0	0.09	0	0	2.39	0.03	0.3	0.29	0	0	0	0	7.21	0.04	0.11	1.92	0.78	2.27	0.98	0.34	1.19	1.09	1.4	0.29	0.62	0.26	1.7
ENSG00000030066	5.49	7.05	6.28	8.02	3.66	5.88	7.55	5.49	23.72	5.68	12.18	0.29	5.25	0.15	0.18	0.01	0.01	0.11	0	0	0.3	7.5	0	0.17	0.74	0.17	6.02	0.46	0.18	0.65	0.2	0	0	0.96	0.91	0.18	0.16	3.27	0.5	1.63	0.95	0.16	2.67	2.56	1.18	0.63	0.97	0.67	3.78
ENSG00000030110	13.28	16.05	12.92	15.93	20.69	14.87	17.02	17.17	28.16	13.91	20.04	2.07	30.35	0.83	1.37	0.22	0.38	1.7	1.05	6.18	6.07	8.92	0	2.63	5.49	1.76	27.11	4.4	3.59	8.7	4.51	0.94	1.99	4.91	7.62	1.93	2.83	16.69	9.67	20.74	20.78	6.12	12.82	13.33	8.52	5.4	10.66	4.63	14.03
ENSG00000030304	0	0	0	0	0	0	0	0	0	0	0	0	0	0	0	0	0	0	0	0	0	0	0	0	0	0	0	0	0	0	0	0	0	0	0	0	0	0	0	0	0	0	0	0	0	0	0	0	0
ENSG00000030419	1.02	1.18	1.59	1.45	0.64	0.97	0.69	0.74	2	1.7	2.89	0.02	0.74	0.01	0	0	0	0.01	0	0	0	1.55	0	0.02	0.07	0	0.8	0.02	0.01	0.15	0.05	0	0	0	0	0.02	0.09	0.66	0.04	0.16	0.06	0.07	0.42	1.1	0.07	0.07	0.07	0.03	0.6
ENSG00000030582	199.62	288.22	180.68	262.1	298.39	140.93	187.07	336.51	119.52	179.07	210.11	12.55	504.82	2.68	16.17	2.11	2.24	11.54	23.52	51.18	21.78	201.78	29.74	10.81	29.78	11.42	419.19	18.14	16.11	32.83	15	21.88	9.79	18.64	107.3	6.93	7.28	266.73	75.3	119.65	82.14	37.11	184.88	116.57	106.36	43.27	64.13	23.56	144.39
ENSG00000031003	7.35	8.24	7.65	11.23	4.34	6.35	9.63	7.5	29.87	8.22	11.65	0.23	8.19	0.08	0	0.03	0.01	0.2	0	0.97	0.24	7.69	0	0.16	0.6	0.09	8.06	0.19	0.21	0.68	0.18	0	0	0.04	0.41	0.2	0.22	5.34	0.6	2.27	1	0.2	3.74	4.55	2.02	1.4	1.55	0.96	5.25
ENSG00000031081	1.47	1.24	1	1.67	1.18	1.18	1.02	1.11	0.93	1.12	2.53	0.03	2.49	0.01	0	0	0	0.04	0	0	0	1.65	0	0.02	0.08	0.02	2.45	0.04	0.02	0.07	0.05	0	0	0.02	0	0.04	0.04	0.97	0.15	0.49	0.16	0.06	0.64	0.55	0.35	0.16	0.15	0.11	0.85
ENSG00000031544	0	0	0	0	0	0	0	0	0	0	0	0	0	0	0	0	0	0	0	0	0	0	0	0	0	0	0	0	0	0	0	0	0	0	0	0	0	0	0	0	0	0	0	0	0	0	0	0	0
ENSG00000031691	0.6	0.53	0.35	0.99	0.26	0.36	0.91	0.45	3.38	0.55	0.76	0.28	0.43	0.01	0	0.01	0.01	0	0	0	0	0.99	0	0.16	0	0.01	0.58	0.05	0.03	0.81	0.2	0	0.12	0.32	0	0.19	0.47	0.89	0.12	0.49	0.27	0.03	0.4	1.18	0.44	0.28	0.45	0.25	1.22
ENSG00000031698	32.23	43.6	29.66	40.65	30.52	34.56	48.03	43.32	83.57	32.34	56.61	3.61	49.88	0.95	4.8	0.79	0.7	3.35	2.86	5.96	6.66	33.04	1.92	3.03	5.57	3.5	54.91	5.96	2.41	7.84	4.49	0	1.54	3.98	11.86	1.83	2.37	46.41	17.25	46.3	37.05	6.51	35.61	31.18	17.54	11.13	18.49	8.7	43.18
ENSG00000031823	19.93	29.7	18.97	27.13	17.2	17.94	33.59	30.48	57.81	23.43	34.73	1.8	28.55	1.28	0.15	0.36	0.23	2.41	6.34	20.56	3.2	22.13	0	1.29	7.87	2.3	26.97	2.66	1.87	5.08	3.81	3.25	1.33	3.52	6.18	0.99	0.99	28.56	7.97	19.8	22.92	3.3	18.79	17.43	11.04	5.61	11.95	6.12	25.56
ENSG00000032219	7.12	7.98	8	13.24	5.66	6.61	6.51	7.62	14.14	9.57	12.55	0.27	10.43	0.05	0.3	0.07	0.03	0.59	0	0	0.27	10.11	0	0.22	3.65	0.14	10.03	0.29	0.17	0.91	0.13	0	0.14	0.05	0.73	0.3	0.16	8.28	0.55	1.27	0.37	0.28	2.92	3.11	2.08	1.27	1.01	0.77	4.6
ENSG00000032389	4.15	6.72	5.22	5.66	4.08	4.33	7.96	6.22	13.15	5.22	7.75	0.84	7.2	0.26	0.35	0.19	0.07	1	1.12	0	5.45	5.01	0	0.42	2.82	0.84	7.06	1.78	0.86	2.61	0.94	1.62	1.19	1.08	4.14	0.35	0.44	5.37	3.19	10.56	7.65	1.38	5.4	5.82	5.37	2.27	3.51	1.99	7.32
ENSG00000032444	28.48	31.86	22.66	38.01	31.9	15.55	30.18	35.66	34.56	24.8	35	2.82	46.9	0.53	2.02	0.43	0.58	2.58	6.38	13.33	7.19	42.48	12.36	2.25	8.31	3.02	53.68	3.77	2.94	7.38	2.83	6.93	3.97	2.32	20.85	1.24	2.46	35.25	12.63	32.63	31.7	7.84	22.72	18.73	11.79	5.03	12.78	4.36	24.53
ENSG00000032742	1.74	1.86	1.54	2.58	1.2	1.79	2.21	2.55	7.57	1.62	3.99	0.11	1.87	0	0	0.06	0.01	0.08	0	0	0	1.63	0	0.16	1.61	0.18	2.63	0.16	0.07	0.35	0.22	0	0	0	0	0.08	0.02	1.62	0.31	1.52	0.83	0.09	1.13	1.56	1.08	0.45	0.54	0.24	1.17
ENSG00000033011	4.49	6.86	4.07	5.41	4.53	4.21	6.26	6.24	12.46	4.21	8.67	0.5	7.08	0.19	0.64	0.05	0.04	0.58	1.77	3.44	2.74	5.43	0	0.24	2.22	0.61	6.05	1.33	0.44	2.32	1.13	2.43	1	0.59	13.53	0.35	0.5	5.97	1.54	8.49	7.32	1.38	4.76	4.49	2.03	1.36	2.39	1.23	5.19
ENSG00000033030	8.29	9.57	8.82	11.52	5.74	6.87	12.04	10.78	33.77	8.8	14.74	0.47	9.69	0.11	0	0.07	0.03	0.34	0	2.84	0.39	10.97	0	0.27	1.51	0.14	10.33	0.73	0.31	1.18	0.65	0	0	1.06	2.71	0.34	0.33	7.42	1.33	3.83	1.91	0.51	4.53	5.73	2.4	1.59	2.43	1.26	6.95
ENSG00000033050	7.98	11.19	9	11.81	7.61	9.05	11.99	11.33	26.74	8.01	17.38	0.55	13.44	0.16	0.39	0.12	0.07	0.49	1.8	1.67	1.03	10.01	0	0.23	3.02	0.56	11.97	0.94	0.42	1.18	0.53	0	0.32	0.74	3.53	0.31	0.38	10.7	2.97	9.48	6.25	1.15	9.08	8.89	4.2	2.83	3.91	2.35	9.92
ENSG00000033100	12.69	16.08	13.72	19.31	13.92	10.79	14.73	19.45	19.07	16.83	16.86	1.36	20.68	0.27	0.16	0.14	0.21	1.06	0.42	5.31	2.28	12.94	0	1.12	4.15	0.7	17.88	2.56	1.21	3.98	2.16	1.36	0.73	1.44	0.97	0.82	0.95	12.99	4.21	8.01	8.27	2.07	7.04	6.17	5.51	2.46	4.43	2.19	9.44
ENSG00000033122	0.13	0.02	0.01	0.09	0.01	0.04	0	0.01	0.02	0.04	0.1	0	0	0	0	0	0	0	0	0	0	0.05	0	0	0	0	0.01	0	0	0.01	0	0	0	0	0	0	0	0	0	0.04	0.01	0	0.15	0	0.01	0.02	0.01	0	0.01
ENSG00000033170	3.47	4.49	3.91	5.73	2.53	3.76	3.98	4.01	12.99	5.07	6	0.15	3.33	0.17	0	0.01	0.04	0.06	0.07	2.94	2.61	2.86	0	0.22	0.28	0.07	3.89	0.55	0.1	0.86	0.14	0	0	0.96	0.01	0.02	0.37	2.56	0.5	2.72	1.97	0.28	2.26	2.38	0.91	0.9	1.26	0.62	3.74
ENSG00000033178	3.93	5.1	4.01	5.34	2.34	3.55	4.46	3.92	13.73	3.8	7.99	0.16	3.02	0.03	0	0.03	0.04	0.08	0.29	0.61	0	5.07	0	0.14	0.32	0.03	6.7	0.26	0.1	0.62	0.15	0	0	0.12	0.77	0.26	0.28	2.71	0.21	0.61	0.42	0.06	1.45	1.64	0.59	0.41	0.42	0.31	1.77
ENSG00000033327	20.1	23	25.85	35.52	18.13	19.8	23.16	33.34	42.03	27.69	24.16	0.36	40.52	0.03	0.08	0.01	0.02	0.3	0	2.15	0.26	18.6	0	0.29	0.74	0.21	28.31	0.34	0.42	0.88	0.3	0	1.55	0.36	0	0.2	0.27	26.2	3.95	5.37	4.03	1.05	9.32	11.05	12.14	5.13	8.21	4.03	14.48
ENSG00000033627	12.84	17.24	15.12	19.5	15.51	13.89	14.66	30.25	34.7	17.09	23.34	0.81	32.92	0.41	0.72	0.16	0.07	1.15	3.51	3	0	17.99	0	0.53	3.04	0.3	26.87	1.49	0.75	1.75	1.28	0	1.04	0.89	5.06	0.44	0.56	18.48	5.62	10.58	12.71	5.21	7.97	7.46	9	4.49	5.75	2.48	11.06
ENSG00000033800	20.19	21.85	22.45	29.33	15.8	20.18	19.31	21.83	29.12	24.42	28.38	1.35	35.61	0.25	0.42	0.29	0.05	0.57	1.04	0.88	0.22	19.66	0	0.92	4.98	0.92	27.76	0.94	0.93	2.95	0.87	0.47	0	1	5.55	0.41	0.66	25.46	5.17	10.06	9.28	1.87	10.75	11.53	8.78	5.25	7.08	3.13	17.66
ENSG00000033867	2.27	2.52	3.09	3.11	1	2.31	1.09	1.58	2.87	2.89	5.89	0.05	2.24	0.02	0	0	0.01	0	0	0.83	0	3.23	0	0.02	0.09	0.01	2.69	0.16	0.05	0.41	0.1	0	0	0.05	0	0.1	0.09	1.3	0.04	0.23	0.09	0.06	0.73	1.39	0.26	0.17	0.14	0.16	1.2
ENSG00000034053	5.69	8.7	5.07	9.13	2.55	6.28	2.81	7.04	1.69	5.73	10.3	0.25	4.19	0.06	0	0.02	0	0.26	0	1.52	0.4	6.8	0	0.1	0.47	0.3	6.26	0.19	0.23	1.1	0.43	0	0	0.11	10.19	0.18	0.18	3.89	1.34	4.51	3.93	0.4	8.56	4.58	2.22	1.73	1.92	1.88	5.38
ENSG00000034063	0.25	1.08	0.22	0.41	0.4	0.23	0.2	0.54	0.19	0.32	0.66	0.01	0.54	0	0	0	0.01	0	0	0	0	0.29	0	0.04	0.06	0	0.44	0	0.01	0.08	0	0	0	0	0	0	0	0.29	0.02	0.07	0.1	0	0.18	0.2	0.19	0.06	0.06	0.02	0.27
ENSG00000034152	61.89	71.63	72.48	96.73	75.7	70.24	62.85	96.87	52.64	79.56	76.36	5.74	108.26	4.24	3.4	2.02	3.96	5.07	18.19	29.51	4.83	58.16	8.56	13.6	13.44	7.09	86.16	6.4	7.51	12.24	5.4	8.71	3.89	8.19	13.43	6.5	5.63	80.32	40.72	53.11	46.17	16.22	46.43	45.45	53.51	30.2	45.49	22.98	68.6
ENSG00000034239	0.08	0.05	0.28	0.04	0.02	0.04	0	0.14	0.01	0.3	0.04	0.01	0.09	0	0	0	0	0.06	0	0	0	0	0	0.02	0	0.03	0.01	0.44	0.01	0.01	0.03	0	0	0	0	0	0	0.14	0.01	0.02	0.02	0	0.02	0.03	0.19	0.11	0.03	0	0.15
ENSG00000034510	1563.77	2062.84	1372.46	1721.72	1774.61	1386.44	2446.06	1854.22	4536.94	1293.82	2959.51	835.74	3523.31	266.15	507.56	102.87	106.65	974.27	1094.85	834.34	2169.83	1526.97	323.67	580.71	2792.51	915.98	3617.76	1849.56	1210.58	3473.36	1389.89	1163.12	756.57	1195.14	3206.32	705.19	706.73	2338.26	1633.59	5071.45	5858.76	1252.64	2112.46	2413.72	1533.89	849.84	1776.79	922.94	2824.33
ENSG00000034533	3.72	4.57	3.72	4.89	2.9	3.56	4.69	4.59	10.73	3.84	6.55	0.26	4.04	0.07	0	0.05	0.13	0.2	1.06	0	5.44	3.76	0	0.48	0.73	0.15	4.84	0.9	0.28	0.96	0.39	0	1.46	0.15	2.24	0.22	0.22	4.67	0.96	3.93	2.69	0.44	3.37	3.38	1.32	1.36	2.15	0.85	4.54
ENSG00000034677	11.25	10.34	12.42	18.26	8.99	9.38	11.91	12.08	33.53	11.42	20.05	0.33	11.96	0.1	0	0.06	0.02	0.2	0	0	0.55	14.83	0	0.32	0.83	0.19	17.05	0.32	0.38	0.99	1.41	0.84	0	0.27	1.05	0.43	0.49	10.43	0.52	1.86	0.58	0.21	4.38	7.23	3.48	2.47	1.78	1.27	9.08
ENSG00000034693	2.73	3.67	2.42	4.18	1.62	2.91	5.6	3.64	14.2	3.82	6.03	0.46	2.12	0.07	0.7	0	0	0.12	0	0	1.01	3.09	0	0.22	1.91	0.08	3.85	0.4	0.17	0.79	0.15	0.96	0	0.47	20.4	0.33	0.2	2.2	0.68	2.41	1.23	0.12	2.89	3.48	1.25	1.06	1.33	0.6	3.59
ENSG00000034713	57.91	59.78	59.73	75.53	50.19	62.02	80.94	75.85	101.72	68.77	71.35	22.81	108.89	7.09	7.14	5.99	5.14	9.05	18.08	16.28	14.83	56.3	9.48	30.97	31.6	16.11	72.85	20.78	19.87	62.87	24.96	9.96	7.73	17.8	28.11	10.64	15.25	85.23	32.71	60.19	45.8	10.09	45.05	56.68	56.8	45.22	57.19	28.74	90.25
ENSG00000034971	0	0	0	0	0	0	0	0	0	0	0.01	0	0	0	0	0	0	0	0	0	0	0.1	0	0	0	0	0	0	0	0	0	0	0	0	0	0	0	0	0	0	0	0	0	0	0	0	0	0	0
ENSG00000035115	6.94	5.84	9.42	7.21	2.49	8.06	8.85	4.88	28.58	8.17	14.3	0.8	7.08	0.19	0	0.08	0.12	1.17	2.14	0.01	1.36	11.56	0	0.12	1.34	0.79	6.08	2.41	1.24	3.48	0.96	0	0.3	0.57	15.88	0.68	0.22	6.16	2.48	8.07	5.66	1.08	5.57	4.98	2.93	2.18	2.83	1.99	8.2
ENSG00000035141	4.95	6.28	4.41	6.56	4.55	4.52	7.11	7.97	17.46	4.73	7.84	0.92	7.52	0.3	0	0.16	0.09	0.78	0	0	2.27	5.63	0	0.54	1.58	0.66	7.64	1.48	0.58	2.7	0.4	0.11	0.38	1.08	0	0.58	0.99	6.04	1.73	8.26	4.56	0.77	4.66	5.05	2.71	2.04	3.61	1.53	6.01
ENSG00000035403	27.76	25.12	21.84	26.98	21.11	22.81	20.3	28.37	12.6	24.39	43.29	0.27	35.25	0.09	0.84	0.19	0.11	0.43	1.16	1.74	0.34	27.93	0	0.38	0.7	0.27	30.85	0.66	0.2	0.65	0.27	0.84	0.07	0.39	0.69	0.22	0.26	24.75	2.52	7.58	4.99	1.12	10.73	9.99	6.1	3.15	4.73	1.97	11.81
ENSG00000035499	0.13	0.37	0.14	0.11	0.09	0.12	0.05	0.19	0.08	0.13	0.23	0.02	0.27	0	0	0	0	0	0	0	0	0.27	0	0	0	0	0.2	0	0	0.12	0.06	0	0	0	0	0.02	0.01	0.25	0.03	0.01	0	0	0.11	0.14	0.09	0.02	0.06	0.15	0.28
ENSG00000035664	15.97	19.93	15.56	22.48	11.32	15.55	14.39	29.4	7.35	20.72	20.38	2.6	32.93	0.57	2.55	0.95	0.31	1.71	5.96	0.68	3.21	16.42	0	1.46	6.9	1.7	22.58	3.36	2.75	5.29	4.62	0.48	4.09	2.27	3.25	1.08	1.19	17.99	5.28	6.98	7.88	3.95	9.18	9.2	14.6	5.28	6.41	3.37	15.54
ENSG00000035681	16.5	20.61	18.91	28.4	16.73	21.04	18.69	28.01	27.21	22.6	24.34	5.63	18.68	0.72	5.12	1.17	1.11	1.53	2.46	0	6.38	19.18	4.81	4.81	18.24	7.35	22.55	5.87	5.97	16.15	5.76	14.2	2.17	1.27	2.91	3.75	4.14	14.52	4.13	9.82	4.2	1.22	10.79	12.45	12.5	5.42	8.79	4.56	17.1
ENSG00000035687	11.29	17.63	14.58	18.64	11.49	13.22	11.32	18.52	23.95	14.38	23	0.58	20	0.08	0	0.08	0.1	0.59	3.35	0.07	1.94	12.3	0	0.47	0.5	0.26	17.8	0.87	0.39	1.58	0.81	0	1.14	0.67	0.77	0.41	0.42	15.5	1.84	6.3	3.29	0.46	8.77	9.35	4.9	3.64	4.12	2.38	12.29
ENSG00000035720	2.54	2.87	2.04	4.88	2.46	2.01	24.17	2.03	83.05	2.51	5.92	0.46	0.93	0.42	0	0.03	0.03	0.29	0	0	1	3.08	0	0.12	0.73	0.32	2.85	0.79	0.44	1.27	0.88	0	0.64	0.4	7.49	0.61	0.62	3.87	0.92	5.89	6.44	0.6	2.21	4.23	0.51	0.9	2.27	1.12	3.62
ENSG00000035862	35.17	39.72	34.6	58.18	45.69	35.78	32.43	53.72	25.19	47.54	53.61	1.9	78.33	0.4	1.69	0.44	0.26	1.8	1.96	11.23	2.89	30.56	0.58	1.2	4.74	1.35	53.98	2.24	2.07	4.73	1.89	4.65	1.1	2.13	4.25	0.68	0.81	48.35	8.47	17.01	15.92	4.72	16.44	21.18	21.88	9.75	14.55	5.86	27.31
ENSG00000035928	6.8	8.93	6.95	8.69	4.95	6.63	11.91	10.05	28.52	6.67	12.35	0.47	9.6	0.12	0	0	0.04	0.35	0	17.11	1.69	8.37	0	0.09	0.26	0.07	11.55	0.61	0.29	1.62	0.65	0	0	0.24	0	0.1	0.14	9.82	0.95	5.06	2.26	0.32	6.37	5.19	2.51	1.21	2.13	1.47	7.03
ENSG00000036054	5.41	5.91	6.06	7.92	4.16	5.38	6.34	6.6	13.81	6.42	7.89	0.58	6.41	0.13	0.03	0.16	0.08	0.27	0.32	0	0	4.15	0	0.37	0.96	0.49	7.1	0.39	0.21	1.79	0.31	0	0.06	0.44	0	0.44	0.52	4.57	0.39	1.57	0.57	0.29	2.3	3.67	2.18	1.39	1.32	0.82	4.23
ENSG00000036257	22.83	26.41	21.42	28.22	18.14	21.37	31.85	28.18	54.28	25.7	28.64	3.66	31.66	0.67	0.2	0.38	0.16	1.87	2.21	10.11	0.24	18.81	0	1.92	12.89	0.69	28.9	1.46	1.22	5.45	1.26	1.23	1.6	2.11	11.9	1.54	1.86	33.71	8.91	17.67	16.09	2.91	12.68	14.09	10.89	6.34	9.29	4.42	20.6
ENSG00000036448	44	30.93	9.57	1.6	8.74	14.92	34.88	130.94	9.39	1.76	33.85	1.27	1.25	0.07	0	0.15	0.35	1.01	0	0	0	75.48	0	0.19	1.77	0.03	1.41	0.24	0.37	5.97	0.33	0.8	1.63	0	14.55	0.27	0	1.25	3.68	13.04	27.11	1.19	1.85	8.86	6.71	0.84	1.31	0.44	21.59
ENSG00000036473	0	0	0	0	0	0	0	0	0	0	0	0	0	0	0	0	0	0	0	0	0	0	0	0	0	0	0	0	0	0	0	0	0	0	0	0	0	0	0	0	0	0	0	0	0	0	0	0.13	0
ENSG00000036530	0.1	0.13	0.11	0.19	0.09	0.07	0.1	0.1	0.08	0.23	0.17	0	0.3	0	0	0	0	0	0	0	0	0.33	0	0	0	0.01	0.15	0	0	0	0	0	0	0	0	0	0	0.13	0.08	0.07	0.3	0.01	0.13	0.04	0.01	0	0.06	0.06	0.09
ENSG00000036549	4.15	4.55	4.31	5.55	2.04	4.02	4.8	3.21	14.48	4.02	8.19	0.2	3.77	0.16	0	0.02	0.01	0.11	0.48	1.92	0	4.53	0	0.18	0.6	0.04	3.57	0.19	0.21	1.21	0.23	0	0	0.04	0	0.2	0.18	2.7	0.3	1.46	0.45	0.05	2.01	2.47	0.84	0.67	0.97	0.77	3.32
ENSG00000036565	0.15	0.06	0.04	0.44	0.1	0.16	0.11	0.05	0.05	0.03	0.1	0.01	0.04	0	0	0	0	0.03	0	0	0	0.13	0	0.02	0.13	0	0.33	0	0	0.02	0	0	0	0	0	0	0	0.01	0.02	0.13	0.13	0.14	0.19	0.05	0.13	0.01	0.01	0.01	0.04
ENSG00000036672	0	0.01	0.03	0.03	0.02	0.02	0.01	0	0.01	0.01	0.11	0	0	0	0	0	0	0	0	0	0	0.02	0	0	0	0	0.06	0	0	0	0	0	0	0	0	0	0	0.01	0	0	0	0	0.06	0.06	0.01	0	0	0	0.01
ENSG00000036828	0	0.01	0	0.01	0.02	0	0.01	0.03	0.01	0	0.03	0	0.02	0	0	0	0	0	0	0	0	0.01	0	0	0	0	0.02	0	0	0	0	0	0	0	0	0	0	0	0	0.03	0	0	0	0	0	0.01	0.01	0	0
ENSG00000037042	2.35	1.91	1.86	2.58	0.75	1.46	5.69	2.33	11.99	1.73	3.85	0.06	1.75	0.12	0	0.01	0.07	0.27	1.23	0	0.01	3.1	0	0.06	1.89	0.14	2.13	0.58	0.36	1.23	0.22	0	0	0.27	0.79	0.2	0.16	1.06	0.77	2.07	2.64	0.29	1.47	1.79	0.95	0.63	0.94	0.75	2.16
ENSG00000037241	5.61	6.21	3.16	6.55	6.3	3.32	9.17	5.65	10.64	3.94	6.15	3.12	5.95	0.79	1.57	0.84	0.16	2.81	7.43	0	9.81	5.22	9.35	2.17	8.84	2.06	11.01	2.72	2.84	7.42	3.71	0	0.27	2.3	46.46	1.61	2.63	9.5	4.7	16.12	12.13	2.25	5.19	7.86	6.11	3.76	5.34	3.64	9.44
ENSG00000037280	0.82	1.53	1.39	1.1	0.08	0.32	0.49	0.53	0.36	1.75	1.41	0.01	0.43	0	0	0	0	0.01	0	0	0	0.47	0	0.01	0	0.01	0.51	0.29	0	0.25	0.04	0	0	0.02	0	0.02	0.01	0.31	0.04	0.44	0.06	0.15	0.51	0.19	0.06	0.38	0.43	0.37	0.8
ENSG00000037474	19.53	16.23	14.08	17.74	11.82	12.8	22.4	25.05	41.91	15.19	24.22	0.53	17.36	0.13	0.43	0.11	0.03	0.79	0.86	1.77	0.03	17.13	0	0.4	1.23	0.12	20.9	0.66	0.31	1.99	0.91	0	0	0.14	0	0.24	0.46	13.55	2.15	8.95	6.24	0.69	10.93	11.02	3.44	3.06	3.95	2.17	15.76
ENSG00000037637	6.41	8.83	6	8.85	6.22	6.45	8.11	9.31	16.68	6.91	10.63	0.67	8.98	0.14	1.09	0.13	0.1	0.47	0.85	6.27	0.18	5.92	0	0.19	0.81	0.3	8.37	0.64	0.31	1.59	0.22	0	0.11	0.68	5.65	0.17	0.3	6.87	2.18	5.77	4.27	0.44	4.95	4.84	2.83	1.97	2.46	1.63	5.82
ENSG00000037749	4.09	4.26	4.43	5.66	2.8	4.61	3.53	4.3	7.41	5.44	7.07	0.35	6.49	0.06	0	0.04	0.01	0.18	0.38	0	0.26	4.67	0	0.36	0.47	0.16	4.96	0.57	0.17	0.83	0.29	0	0.38	0.24	0	0.17	0.21	3.64	0.61	1.21	0.71	0.27	1.89	2.9	1.36	0.84	1.09	0.8	3.01
ENSG00000037757	6.44	7.9	8.65	9.02	3.18	3.27	8.07	7.86	18.95	7.9	11.87	0.64	7.68	0.15	0.73	0.04	0.03	0.26	0.8	1.58	0	12.68	0	0.3	0.37	0.42	7.62	2.59	1.08	2.47	0.82	0	0.56	0.36	0	0.92	0.48	3.34	1.14	3.34	2.53	0.79	5.14	3.75	1.98	1.19	2.19	1.44	6.22
ENSG00000037897	1.92	2.37	2.17	1.69	1.47	2.3	1.29	2.21	4.64	1.34	3.67	0.26	2.09	0	0	0.03	0.1	0.45	0	0	4	1.39	0	0.27	3.07	0.47	2.73	1.5	0.28	1.91	0.3	0	0.53	1.5	0	0.19	0.07	1.44	0.72	3.24	4.64	0.75	1.99	1.83	0.99	0.5	1.73	0.93	3.06
ENSG00000037965	0	0	0	0	0	0	0	0	0	0	0	0	0	0	0	0	0	0	0	0	0	0	0	0	0	0	0	0	0	0	0	0	0	0	0	0	0	0	0	0	0	0	0	0	0	0	0	0	0
ENSG00000038002	4.04	8.16	4.03	9.39	3.54	4.27	8.59	4.84	15.43	6.7	9.85	1.01	8.99	0.97	0	0.16	0.46	1.15	1.86	0	3.64	7.12	0	0.23	1.67	0.9	7.83	2.43	0.9	1.7	0.75	0.37	0	0.23	3.24	0.74	0.6	7.2	2.06	7.14	3.98	0.42	6.28	7.94	1.95	1.98	4.72	3.06	8.71
ENSG00000038210	4.33	6.32	4.8	5	4.49	3.97	5.9	5.76	12.97	3.86	7.06	1.73	7.23	0.8	0	0.01	0.37	1.72	0.68	0	0.19	3.71	0	2.2	11.93	1.1	9.27	3.08	2.67	3.16	2	43.55	6.97	2.14	48.94	4.17	4.41	6.41	4.3	7.57	9.86	1.8	5.01	4.04	3.56	5.87	3.62	2.88	6.1
ENSG00000038219	27.28	29.28	41.15	48.44	20.55	29.42	22.59	35.76	33.7	35.53	37.53	0.49	42.97	0.05	0.36	0.08	0.05	0.4	0.24	8.78	0	26.03	0	0.42	1.49	0.24	35.78	0.6	0.79	1.61	0.45	0.36	0.39	0.24	0	0.41	0.29	20.18	1.57	2.97	1.64	0.47	6.38	6.19	5.05	2.25	3.38	1.62	10.73
ENSG00000038274	42.51	50.56	45.2	58.46	37.19	46.13	61.52	50.29	119.99	47.92	71.59	3.55	52.89	0.81	1.33	0.81	0.36	1.45	4.05	13.17	3.74	29.94	1.3	2.73	4.65	1.43	56	3.48	2.07	8.9	3.11	0	0.61	1.21	2.9	1.95	1.63	55.85	7.34	19.75	10.13	1.6	27.4	38.7	22.14	13.85	18.4	10.17	52.39
ENSG00000038295	0	0	0	0	0	0	0	0	0	0	0	0	0	0	0	0	0	0	0	0	0	0	0	0	0	0	0	0	0	0	0	0	0	0	0	0	0	0	0	0	0	0	0	0	0	0	0	0	0
ENSG00000038358	16.8	21.18	16.56	22.19	12.52	15.51	19.69	29.77	45.53	17.11	29.53	0.88	20.45	0.33	1.55	0.31	0.24	1.14	2.85	5.74	6.98	24.43	0	1	7.81	0.65	23.53	3.76	0.92	7.36	3.96	0.14	1.73	3.96	3.4	0.48	0.94	13.33	5.32	12.23	15.71	2.81	11.01	7.63	4.8	3.08	4.16	3.32	11.83
ENSG00000038382	3.88	4.25	3.45	6.42	3.89	3.42	7.55	4.34	23.57	3.84	6.59	0.13	3.05	0	0	0	0.02	0.2	0	2.75	0	5.9	0	0.04	0	0.06	4.51	0.33	0.02	0.11	0.08	0	0	0.05	0	0.13	0.03	1.93	0.39	1.19	0.14	0.11	1.38	1.55	0.48	0.32	0.64	0.28	1.52
ENSG00000038427	76.58	90	49.1	92.64	111.36	49.38	48.1	165.98	14.63	46.51	102.51	1.3	149.53	0.35	1.35	0.41	0.11	3.07	3.85	15.57	0.34	131.61	0	0.91	2.59	0.63	145.73	1.07	0.73	3.59	0.93	0.62	2.11	1.73	0.56	0.81	0.9	53.66	6.87	19.16	4.24	3.91	23.57	21.39	13.75	8.66	7.4	4.8	17.44
ENSG00000038532	4.17	5.96	4.23	6.16	3.73	4.5	5.12	6.12	11.65	5.21	7.32	0.18	5.89	0.28	0	0.08	0.05	0.39	0	0.52	0	5.62	0	0.21	0.57	0.22	6.35	0.72	0.25	0.72	0.39	0	0.17	0.41	1.78	0.27	0.32	4.67	1.25	3.66	2.54	0.54	2.76	2.87	1.63	0.88	1.62	0.94	3.87
ENSG00000038945	0.65	1.2	0.4	1.17	0.82	0.61	0.5	2.78	0.12	0.83	1.76	0.08	3.15	0	0	0.05	0.02	0.15	0	0	0	1.57	0	0.01	0.01	0.07	5.05	0.08	0.08	0.21	0.52	0	0	0.19	0	0.06	0.08	1.64	0.16	0.62	0.14	0.19	0.51	0.28	1.13	0.23	0.22	0.11	1.07
ENSG00000039068	0.16	0.32	0.2	0.19	0.21	0.19	0.08	0.54	0.2	0.24	0.55	0	0.11	0	0	0	0	0.08	0	0	0	1.69	0	0	0	0	0.21	0.03	0	0.03	0	0	0	0	0	0.02	0.01	0.47	0.34	0.09	0.02	0	0.11	0.02	0.06	0.06	0.12	0.05	0.49
ENSG00000039123	11.16	15.53	10.27	15.34	8.22	11.36	14.71	14.65	36.21	11.78	22.78	0.26	10.34	0.11	0	0.07	0.06	0.62	3.42	7.72	0	13.06	0	0.22	1.84	0.1	16.88	0.42	0.29	1.66	0.34	0	0	0.04	0.63	0.17	0.62	9.67	2.05	6.32	4.18	0.92	7	6.62	3.24	1.76	1.92	1.5	8.49
ENSG00000039139	0	0	0.01	0	0	0	0	0	0	0	0	0	0	0	0	0	0	0	0	0	0	0	0	0	0	0	0	0	0	0	0	0	0	0	0	0	0	0	0	0	0	0	0	0	0	0	0	0	0
ENSG00000039319	7.79	8.67	11.22	13.99	5.33	7.45	6.13	11.65	9.33	10.73	13.05	0.62	12.87	0.09	0	0.19	0.02	0.7	7.74	0	0	8.02	0	0.53	2.11	0.14	12.07	0.41	0.57	1.8	0.46	0	0	0.54	0	1.01	0.44	6.89	1.02	1.75	1.17	0.2	2.4	3.08	2.3	1.18	2.19	0.94	5.84
ENSG00000039523	17.47	19.68	17.37	22.23	16.39	14.98	37.52	18.39	94.63	20.07	20.43	0.43	20.47	0.1	0.1	0.05	0.14	0.86	3.46	12.17	0.72	23.35	0	0.47	4.8	0.13	22.08	1.6	0.63	1.95	1.26	9.82	1.76	1.98	1.96	0.52	0.47	14.54	4.75	10.1	9.69	2.34	9.09	8.68	6.47	3.08	5.6	2.82	12.08
ENSG00000039537	0	0	0	0	0	0	0	0	0	0	0	0	0	0	0	0	0	0	0	0	0	0	0	0	0	0	0	0	0	0	0	0	0	0	0	0	0	0	0	0	0	0	0	0	0	0	0	0	0
ENSG00000039560	0.06	0.28	0.09	0.84	0.04	0.5	0.02	0.03	0.04	0.09	0.18	0	0.01	0	0	0	0	0	0	0	0	0.07	0	0	0	0	0.03	0	0	0.01	0	0	0	0	0	0	0	0.06	0	0.02	0.05	0	0.03	0.04	0.02	0.06	0.05	0.01	0.2
ENSG00000039600	0.02	0.05	0.01	0.01	0.01	0.03	0.05	0.02	0.14	0.01	0.01	0	0.01	0	0	0	0	0	0	0	0	0.02	0	0	0	0	0	0	0	0	0	0	0	0	0	0	0	0	0	0.08	0	0	0	0.01	0.01	0	0	0	0
ENSG00000039650	18.34	20.93	19.61	24.99	11.58	11.31	17.07	24.27	33.23	21.9	20.73	1.78	21.31	0.78	0.61	0.49	0.56	2.84	1.4	16.52	14.01	22.83	0.1	0.66	4.18	1.59	24.31	3.9	2.17	6.97	3.6	0	1.71	3.26	5.88	1.49	1.64	15.11	6.01	14.18	16.19	2.91	11.92	9.06	7.26	3.57	6.82	3.21	11.08
ENSG00000039987	0.01	0	0.02	0.01	0.01	0.01	0.06	0.01	0	0.02	0.04	0	0.02	0	0	0	0	0	0	0	0	0.01	0	0	0	0	0	0.02	0	0	0	0	0	0	0	0	0.01	0.07	0.01	0	0.01	0	0.01	0	0.01	0.02	0.03	0	0.01
ENSG00000040199	0.91	1.03	0.93	1.26	0.57	0.92	1.35	0.8	6.39	0.9	1.79	0.01	0.54	0.01	0	0	0.01	0.05	0	0	0	1.22	0	0.02	0.21	0.01	0.98	0.02	0	0.07	0.05	0	0	0.01	0.27	0.01	0.08	0.54	0.07	0.26	0.15	0.02	0.4	0.64	0.2	0.14	0.15	0.14	0.56
ENSG00000040275	1.49	1.74	1.11	2	0.87	1.46	1.68	1.24	4.79	1.39	2.57	0.01	1.29	0.05	0	0	0	0.09	0	7.89	0.48	1.44	0	0.03	0.13	0.02	1.63	0.22	0	0.26	0.03	0	0	0	0	0.03	0.13	1.64	0.32	0.61	0.3	0.04	0.6	1.21	0.32	0.35	0.56	0.27	1.23
ENSG00000040341	6.1	6.47	5.95	6.87	4.33	5.37	6.71	7.07	11.1	6.7	10.42	0.79	9.7	0.12	0	0.19	0.1	0.6	1.91	0	1	6.81	0	0.36	2.67	0.61	7.5	0.99	0.59	1.13	0.86	1.43	1.27	0.72	4.64	0.35	0.45	9.13	1.17	3.9	2.63	0.32	4.19	6.69	4.02	2.26	2.81	2.2	6.55
ENSG00000040487	3.24	4.47	3.55	6.29	3.45	3.34	4.34	5.6	6.53	4.03	4.59	0.68	5.41	0.09	0.1	0.18	0.09	0.84	0.94	0	0.78	3.75	0	0.27	1.84	0.58	4.8	0.76	0.78	1.61	2.32	1.12	1.02	0.69	1.64	0.48	0.42	4.22	1.67	5.39	4.8	0.91	2.53	2.41	2.09	1.16	2.13	0.79	3.27
ENSG00000040531	3.62	3.96	3.52	4.42	3.41	3.5	4.11	3.87	5.84	3.35	6.24	0.31	6.03	0.09	0.01	0.1	0.03	0.22	0.93	2.09	0.54	5.07	0	0.16	0.91	0.24	5.85	0.48	0.22	0.86	1.08	0.33	1.26	0.48	1.62	0.34	0.39	5.62	1.2	4.25	3.03	0.75	3.03	2.95	1.62	0.96	1.49	0.82	3.42
ENSG00000040608	0.16	0.38	0.4	0.34	0.22	0.26	0.12	0.19	0.07	0.42	0.26	0.03	0.27	0	0	0	0	0.23	0	0	0	0.3	0	0.06	0.66	0.01	0.24	0.03	0.09	0.39	0.15	0	0	0.15	0.52	0.04	0.1	0.34	0.19	0.59	0.86	0.03	0.49	0.38	0.11	0.25	0.41	0.16	0.38
ENSG00000040633	19.98	24.06	23.88	25.64	20.41	21.79	22.92	25.58	33.96	19.89	26.93	2.3	39.8	0.63	1.98	0.57	0.23	1.82	1.9	6.71	7.99	19.69	0	1.51	6.6	2.14	28.51	3.15	2.05	5.71	1.74	5.54	1.29	4.1	3.01	1.19	1.09	30.98	11.86	22.34	22.16	2.92	21.32	18.52	14.1	8.51	13.2	5.63	26.34
ENSG00000040731	0	0	0	0	0	0	0	0	0	0	0.01	0	0	0	0	0	0	0	0	0	0	0	0	0	0	0	0	0	0	0	0	0	0	0	0	0	0	0	0	0	0	0	0	0	0	0	0	0	0
ENSG00000040933	12.02	16.89	14.57	20.91	8.15	11.7	6.57	16.02	5.85	14.34	22.61	0.31	14.21	0.07	0.72	0.04	0.03	0.45	3.66	0.93	0.34	15.1	0.58	0.29	0.96	0.23	18.21	0.48	0.37	1.03	0.7	0	0	0.34	0.03	0.3	0.22	9.23	1.76	4.72	3.71	0.65	7.5	8.89	4.63	2.89	3.9	2.02	11.65
ENSG00000041353	0.93	0.56	1.02	0.69	0.39	0.65	0.49	0.66	0.46	1.14	1.4	0.11	0.5	0.02	0	0.03	0.05	0.23	0	0	0	0.91	0	0.13	0.02	0.07	0.62	0.04	0.03	0.29	0.31	0	0	0.06	0	0.05	0.15	0.53	0.06	0.16	0.28	0.02	0.2	0.32	0.17	0.11	0.14	0.07	0.33
ENSG00000041357	31.88	46.88	19.06	43.7	41.34	23.88	44.23	32.82	55.23	23.33	36.74	9.19	41.15	2.23	5.66	1.33	1.22	7.02	3.16	12.46	20.74	41.19	8.88	7.1	22.61	6.62	91.32	15.3	8.77	24.92	12.51	5.2	4.85	8.76	14.5	4.83	7.97	86.77	28.02	93.12	45.05	9.36	33.14	55.55	45.39	23.23	34.53	16.8	64.48
ENSG00000041515	0.07	0.04	0.07	0.08	0.05	0.04	0.05	0.02	0.01	0.03	0.13	0	0	0	0	0	0	0	0	0	0	0	0	0	0	0	0.02	0	0	0	0	0	0	0	0	0	0	0.12	0	0.05	0.01	0	0.05	0.04	0	0.02	0.01	0.07	0.02
ENSG00000041802	6.23	8.21	11.6	9.84	4.29	6.6	12.45	11.76	34.76	6.88	18.4	0.25	9.32	0.25	0	0	0	0.54	0	0	0.92	8.61	0	0.09	1.92	0.09	10	0.34	0.25	0.68	0.24	0	0	0.23	1.23	0.04	0.32	5.65	1.21	6.76	2.61	0.51	6.56	5.6	2.52	1.81	3.36	1.29	6.8
ENSG00000041880	3.47	3.59	2.5	4.5	2.14	2.74	7.94	4.4	23.51	2.18	6.14	0.73	3.62	0.17	0	0.04	0.02	0.15	0.86	2.28	0.02	2.85	0.1	0.2	1.07	0.67	6.07	0.81	0.4	1.36	0.75	0	0.31	0.3	10.72	0.31	0.56	2.67	1.4	3.9	2.45	0.44	2.94	2.19	0.97	0.65	1.14	1	3.38
ENSG00000041982	0	0	0	0	0	0	0	0	0	0	0.08	0	0	0	0	0	0	0	0	0	0	0	0	0	0	0	0	0	0	0	0	0	0	0	0	0	0	0	0	0	0	0	0	0	0	0	0	0	0
ENSG00000041988	5.19	6.42	6	7.61	4.91	3.76	8.94	7.56	15.39	6.26	7.22	1.55	9.2	0.73	8.79	0.26	0.25	2.14	3.78	5.03	2.64	7.45	0	1.07	3.34	1.6	8.49	3.41	1.46	4.66	2.28	3.61	0.85	2.2	5.13	1.14	1.39	7.25	3.84	12.47	9.2	1.99	6.36	7.52	4	2.76	4.44	2.47	7.67
ENSG00000042062	0.34	0.3	0.32	0.39	0.28	0.23	0.24	0.35	0.36	0.38	0.37	0.11	0.26	0.11	0	0.08	0.09	0.03	0	0	0	1.8	0	0.32	0	0.07	0.29	0.05	0.07	0.08	0.06	0	0	0.31	0	0.18	0.19	0.17	0.14	0.14	0.18	0.13	0.27	0.26	0.2	0.19	0.24	0.15	0.14
ENSG00000042088	3.88	6.93	4.32	6.03	3.04	4.81	6.53	5.47	17.36	4.35	5.16	0.17	5.72	0.09	0	0.03	0.1	0.21	1.95	0	0	3.9	0	0.12	0.29	0.13	4.25	0.28	0.38	0.85	0.33	0	0.26	0.26	2.27	0.24	0.3	5.56	1.18	4.63	2.65	0.41	4.09	4.28	1.23	1.41	2.02	1.42	6.05
ENSG00000042286	0.87	1.06	0.68	1.07	0.7	0.7	1.57	0.82	4.88	1.04	1.33	0.05	0.99	0.01	0	0	0	0.06	0	0	0	1.32	0	0.02	0	0	0.74	0.29	0.08	0.32	0.32	0	0	0.09	0	0.04	0.04	0.66	0.22	0.98	0.48	0.14	0.8	0.68	0.24	0.25	0.32	0.25	1.01
ENSG00000042304	0	0	0.04	0.01	0.01	0	0.02	0.02	0.1	0.01	0.04	0	0.02	0	0	0	0	0	0	0	0	0.01	0	0	0	0	0	0	0	0	0	0	0	0	0	0	0	0	0	0	0	0	0	0	0	0	0	0	0
ENSG00000042317	0.47	0.52	0.42	0.65	0.26	0.44	0.29	0.8	0.15	0.49	0.87	0.08	0.58	0	0	0.05	0	0.06	0	0	0	0.52	0	0.04	0.37	0.11	0.67	0.02	0.06	0.15	0.06	0	0	0	0	0.04	0	0.62	0.1	0.34	0.45	0.06	0.42	0.61	0.29	0.11	0.18	0.29	0.55
ENSG00000042429	12.34	15.74	13.82	15.22	8.54	13.08	16.3	15.01	36.68	13.36	23.62	0.98	15.01	0.1	1.74	0.09	0.06	1.31	0	1.8	0	14.66	1.74	0.25	0.16	0.61	15.99	0.76	0.33	1.77	1.43	0	1.4	0.81	0	0.23	0.35	16.42	1.76	4.85	2.1	0.94	11.03	7.62	4.47	2.95	4.36	2.01	11.41
ENSG00000042445	7	7.06	6.33	9.11	5.89	5.45	7.15	7.33	15.45	7.47	10.71	0.35	9.45	0.12	0.29	0.04	0.03	0.5	0	7.77	2.2	3.36	1.33	0.16	1.16	0.22	7.89	0.54	0.24	1.03	1.12	0	0	0.24	0.28	0.23	0.32	5.79	1.34	4.43	2.45	0.55	4.73	3.68	2.12	0.99	2.25	0.99	4.51
ENSG00000042493	75.24	62.59	48.18	75.53	80.13	55.81	79.2	95.23	113.55	50.4	125.02	9.42	221.98	3.05	11.21	1.17	1.45	10.13	19.43	19.19	24.37	57.62	1.78	6.41	24.3	5.13	165.78	12.69	11.27	22.41	17.02	13.03	7.61	12.34	72.3	4.02	7.18	145.46	57.44	103.88	89.77	25.08	66.74	73.21	69.78	36.55	57.92	23.65	97.52
ENSG00000042753	30.6	45.56	31.97	38.7	48.35	34.24	47.49	53.25	72.27	35.64	54.96	17.11	63.98	14.52	15.69	13.31	13.37	22.4	31.71	13.13	43.78	35.37	25.38	34.96	25.78	25.33	53.33	24.57	14.23	43.6	17.75	68.65	19	23.22	81.66	13.81	17.88	45.07	34.97	87.39	74.59	25.66	40.34	44.46	32.99	23.8	33.18	22.21	49.09
ENSG00000042781	0	0	0	0	0	0	0	0	0	0	0	0	0	0	0	0	0	0	0	0	0	0	0	0	0	0	0	0	0	0	0	0	0	0	0	0	0	0	0	0	0	0	0	0	0	0	0	0	0
ENSG00000042813	0	0	0	0	0	0	0	0	0	0	0	0	0	0	0	0	0	0	0	0	0	0	0	0	0	0	0	0	0	0	0	0	0	0	0	0	0	0	0	0	0	0	0	0	0	0	0	0	0
ENSG00000042832	0.27	0.49	0.17	0.34	0.24	0.17	0.49	0.42	0.17	0.47	0.32	0.04	0.74	0	0	0	0.02	0.03	0	0	0	0.47	0	0	0	0	0.18	0	0.03	0.06	0	0	0	0	0	0.18	0.02	0.43	0.2	0.51	0.44	0.07	0.06	0.22	0.12	0.26	0.08	0.23	0.13
ENSG00000042980	5.87	5.31	7.62	11.46	3.39	4.85	30.16	5.33	142.08	7.49	14.26	0.14	3.97	0.37	0	0	0	0.21	0	0	0	7.79	0	0.05	2.67	0.18	8.59	0.57	0.23	0.51	0.61	0	0	0	0	0.09	0.51	7.32	0.62	3.89	2.78	0.52	1.66	4.91	1.47	0.93	1.76	0.77	2.63
ENSG00000043039	0	0	0	0	0	0	0	0	0	0	0	0	0	0	0	0	0	0	0	0	0	0	0	0	0	0	0	0	0.01	0	0	0	0	0	0	0	0	0	0	0	0	0	0	0	0	0	0	0	0
ENSG00000043093	7.74	7.02	8.16	8.42	6.52	8.16	5.15	6.93	9.45	7	8.26	0.85	8.07	0.58	0.67	1.01	0.8	0.98	0.17	0	5.76	7.06	0	4.68	1.15	1.31	6.95	1.49	0.79	1.25	1.05	0	1.45	0.52	13.35	0.86	1.44	7.37	2.69	2.12	1.23	0.98	4.79	6.03	5.68	7.73	4.23	3.02	6.13
ENSG00000043143	13.17	17.12	13.58	18.84	7.22	12.32	20.63	12.09	51.85	13.68	21.76	0.31	14.09	0.07	0	0.06	0.03	0.35	0.17	2.58	1.61	13.54	0	0.23	1.63	0.74	13.19	0.78	0.33	1.37	0.75	0	0.37	0.76	2.77	0.36	0.34	9.49	2.36	7.15	5.56	1.01	11.06	10.7	3.64	2.33	4.85	2.77	14.27
ENSG00000043355	0	0	0	0	0	0	0	0	0	0	0	0	0	0	0	0	0	0	0	0	0	0	0	0	0	0	0	0	0	0	0	0	0	0	0	0	0	0	0	0	0	0	0	0	0	0	0	0	0
ENSG00000043462	107.07	128.81	118.41	151.28	107.17	140.16	86.02	128.87	56.05	126.19	180.26	6.9	142	0.84	4.15	0.86	0.57	4.46	17.51	14.67	13.52	96.96	4.33	4.83	15.76	5.28	172.8	9.71	4.76	11.58	7.3	4.76	3.88	7.24	11.83	3.49	2.9	157.53	21.94	44.6	33.32	6.18	70.16	82.54	51.07	27.32	46.02	20.35	119.1
ENSG00000043514	3.68	5.36	3.55	5.05	3.97	2.9	4.68	4.67	9.97	4.07	7.46	0.4	6.12	0.01	0	0.04	0.1	0.19	1.14	0	0	5.27	7.58	0.17	0	0.23	5.65	0.57	0.22	0.65	0.53	0	0	0.08	0	0.4	0.09	5	0.62	5.85	1.87	0.24	3.25	2.93	1.28	1.32	1.38	0.84	3.75
ENSG00000043591	0.01	0.05	0.13	0.07	0.06	0.01	0.01	0.03	0.01	0.03	0.09	0	0.1	0	0	0	0	0.02	0	0	0	0.02	0	0.01	0	0.03	0.05	0	0.01	0.09	0	0	0	0.11	0	0.01	0.05	0.14	0	0.05	0.01	0.01	0.01	0.25	0.07	0.01	0.02	0.01	0.07
ENSG00000044012	0	0	0	0	0	0	0	0	0	0	0	0	0	0	0	0	0	0	0	0	0	0	0	0	0	0	0	0	0	0	0	0	0	0	0	0	0	0	0	0	0	0	0	0	0	0	0	0	0
ENSG00000044090	2.08	3.05	2.05	2.88	1.66	2.24	3.82	2.94	6.83	2.12	3.76	0.07	2.36	0.02	0	0	0.01	0.07	0.09	0.89	0.4	2.3	0	0.06	0.22	0.09	3.2	0.24	0.1	0.45	0.12	0	0.14	0.13	0.01	0.11	0.11	1.31	0.55	2.19	1.44	0.21	1.44	1.77	0.6	0.32	0.65	0.39	1.65
ENSG00000044115	23.93	26.79	22.55	25.25	30.55	12.59	31.08	30.06	32.02	24.58	31.89	0.88	38.77	0.17	0	0.08	0.39	1.18	0	29.67	1.3	23.28	0	0.56	2.16	0.37	38.52	0.91	0.89	2.01	0.45	0.01	0.19	0.85	0	0.36	0.27	24.29	5.72	7.92	6.89	1.28	11.33	11.25	11.02	4.63	6.14	2.22	14.88
ENSG00000044446	12.74	15.61	13.51	18.24	10.42	8.63	13.23	22.88	26.71	13.42	17.34	1.01	15.9	0.13	2.73	0.14	0.02	0.56	3.77	0	0	15.69	0	0.81	4.23	0.3	16.94	1.38	0.74	2.42	0.86	0	1.02	0.99	0.07	0.61	0.68	11.69	3.23	7.44	8.45	2.15	7.04	6.12	5.42	3.28	4.49	2.04	8.19
ENSG00000044459	0.28	0.37	0.29	0.54	0.42	0.25	0.27	0.59	0.07	0.19	0.61	0.06	0.89	0.03	0	0	0.01	0.03	0	0	0	1.43	0	0.03	0	0.02	1.03	0.02	0.02	0.02	0	0	0	0.05	0	0.02	0.03	0.46	0.11	0.34	0.08	0.04	0.13	0.21	0.22	0.11	0.12	0.08	0.29
ENSG00000044524	0	0	0	0	0	0	0	0	0	0	0	0	0	0	0	0	0	0	0	0	0	0	0	0	0	0	0	0	0	0	0	0	0	0	0	0	0	0	0	0	0	0	0	0	0	0	0	0	0
ENSG00000044574	35.97	47.61	34.09	49.66	45.11	34.14	41.04	50.74	58.94	41.57	62.67	1.21	52.55	0.4	0.37	0.2	0.12	1.62	0.98	2.53	1.93	36.82	0	0.91	4.41	0.85	59.41	1.88	0.7	3.63	1.3	0.04	0.84	1.33	2.13	0.53	0.82	49.88	6.59	17.94	16.04	2.77	18.52	14.8	9.84	5.08	7.95	3.49	20.35
ENSG00000046604	0.06	0.08	0.07	0.14	0.08	0.05	0.09	0.13	0.15	0.08	0.16	0	0.08	0	0	0	0	0.01	0	0	0	0.09	0	0	0	0.01	0.11	0	0	0	0	0	0	0	0	0	0.01	0.13	0.01	0.05	0.02	0.01	0.03	0.03	0.01	0.01	0.01	0.01	0.04
ENSG00000046647	3.95	4.38	3.46	3.22	1.86	3.41	5.58	4.68	12.21	3.18	6.39	0.35	5.39	0.04	0	0.11	0.06	0.29	0	0	0	4.35	0	0.05	0.18	0.25	5.31	0.25	0.45	1.41	0.19	0	0.64	0.08	0	0.12	0.18	4.14	1.62	4.13	4.64	1.09	3.48	3.78	1.51	1.2	2.81	1.24	3.94
ENSG00000046651	9.15	8.12	10.02	9.36	4.83	7.94	12.83	8.55	39.85	7.88	15.12	0.62	6.96	0.19	4.15	0	0	0.24	0	0.73	0.97	8.17	0	0.1	1.56	0.42	9.67	0.86	0.24	1.38	1.14	0	0	0.4	0	0.29	0.23	7.76	1.48	7.01	7.38	0.79	5.08	6.08	2.77	1.78	2.48	1.39	7.97
ENSG00000046653	0.07	0.04	0.01	0.16	0.05	0.01	0.01	0.03	0.01	0.06	0.09	0	0.12	0	0	0	0	0	0	0	0	0.06	0	0	0	0	0.03	0	0	0	0	0	0	0	0	0	0	0.03	0	0	0	0.01	0.04	0.08	0	0	0.01	0.03	0.05
ENSG00000046774	0	0	0	0	0	0	0	0	0	0	0	0	0	0	0	0	0	0	0	0	0	0	0	0	0	0	0	0	0	0	0	0	0	0	0	0	0	0	0	0	0	0	0	0	0	0	0	0	0
ENSG00000046889	0	0.01	0	0	0	0	0	0	0	0	0	0	0.05	0	0	0	0	0	0	0	0	0	0	0	0	0	0.01	0	0	0	0	0	0	0	0	0	0	0	0	0	0	0	0	0	0	0	0	0	0.01
ENSG00000047056	7.73	10.59	8.79	11.77	7.05	7.93	8.03	10.87	13.13	9.43	14.23	0.39	11.53	0.07	0	0.05	0.03	0.53	0.62	4.61	0.84	9.33	3.92	0.29	2.04	0.22	10.87	0.8	0.41	1.46	0.69	0	0	0.3	0.54	0.28	0.28	7.1	0.95	3.96	1.28	0.29	4.62	5.17	2.7	1.65	2.45	1.23	7.11
ENSG00000047188	3.3	4.88	3.74	6.14	2.99	3.47	5.01	3.8	14.46	3.79	7.79	0.09	3.72	0.03	0	0.01	0.02	0.08	0	3.46	0.22	6.64	0	0.06	0.22	0.07	4.96	0.1	0.06	0.29	0.08	0	0	0.12	0	0.12	0.13	2.29	0.26	0.76	0.27	0.16	1.31	1.45	0.74	0.37	0.49	0.43	2.21
ENSG00000047230	0.63	1.69	0.72	1.45	0.51	0.8	3.07	1.61	10.43	0.91	1.86	0.01	1.06	0.02	0	0	0.01	0.06	0	0	0.15	1.44	0	0.04	0.12	0.02	1.59	0	0.01	0.02	0.04	0	0	0.48	0.94	0.03	0.03	1.06	0.19	0.83	0.68	0.12	0.57	0.5	0.41	0.16	0.27	0.26	0.98
ENSG00000047249	6.74	9.82	6.66	9.56	7.21	6.73	9.38	9.21	14.6	7.55	11.45	0.67	9.38	0.15	3.56	0.42	0.06	1.04	0	11.51	0.93	5.88	0	0.36	3.8	0.29	10.13	1.15	0.5	1.07	1.85	0	0	0.85	0	0.38	0.19	9.24	2.53	7.17	5.14	1.18	5.82	5.53	3.43	1.86	2.85	1.63	6.7
ENSG00000047315	22.89	29.8	24.29	32.68	19.42	20.67	28.65	28.61	57.69	28.08	40.11	0.56	29.1	0.43	0.2	0.17	0.08	0.7	0.05	2.46	0.07	23.19	0	0.75	2.84	0.28	31.22	0.86	0.35	3.17	0.79	1.22	2.46	1.14	1.54	0.38	0.58	29.53	3.79	13.59	10.23	1.65	14.86	13.46	7.66	4.19	6.18	3.12	19.88
ENSG00000047346	10.62	11.87	12.47	19.4	6.85	8.34	16.98	14.62	43.99	12.86	19.36	0.83	12.13	0.18	0.41	0.06	0.02	0.59	0	0	0	14.03	0	0.55	2.41	0.38	10.94	0.61	0.67	3.28	0.9	1.37	0.58	0.43	0	0.84	1.74	9.11	1.42	3.52	1.83	0.2	4.42	6.48	3.25	1.93	2.13	0.99	8.3
ENSG00000047365	3.67	4.93	4.2	5.42	2.99	3.02	2.1	2.93	4.12	4.39	6.02	0.09	3.29	0.42	0	0.02	0.01	0.35	0	1.55	0.14	5.14	0	0.08	0.6	0.03	5.78	0.12	0.08	0.56	0.26	0	0	0.07	0	0.07	0.16	2.19	0.19	0.75	0.65	0.04	1.49	2.04	1.15	0.58	0.59	0.28	2.18
ENSG00000047410	20.47	29.79	23.95	33.53	19.55	22.34	26.59	29.54	45.76	25.71	38.47	1.24	24.94	0.27	0.19	0.12	0.13	0.42	0.25	4.68	4.23	30.2	0	0.8	5.1	0.6	28	2.02	1.34	3.87	1.95	0	0.07	0.85	0.78	0.32	0.55	21.83	6.75	10.02	10.57	1.21	9.14	6.96	4.54	2.74	3.74	2.63	14.79
ENSG00000047457	0	0.01	0.01	0.01	0	0.03	0.01	0.07	0.03	0.1	0.02	0	0	0	0	0	0	0	0	0	0	0	0	0	0	0	0	0	0	0	0	0	0	0	0	0	0	0	0	0	0	0	0	0.01	0	0	0	0	0
ENSG00000047578	5.57	7.52	7.35	9.45	4.35	5.26	5.24	8.89	7.65	7.75	7.99	0.07	10.4	0.02	0.19	0.02	0.01	0.23	0	9.99	0.28	10.12	0	0.13	0	0.19	9.14	0.48	0.4	0.49	0.29	0	0	0.24	0.76	0.1	0.15	6.3	1.77	3.18	3.77	0.17	3.9	4.84	3.75	2.05	2.37	1.55	5.34
ENSG00000047579	6.25	11.63	6.21	7.45	12.16	6.55	15.04	8.01	27.06	6.91	12.54	1.12	10.19	0.55	2.18	0.3	0.16	1.35	6.66	0	0	9.91	0	0.91	1.98	1	14.5	1.89	1.14	4.98	1.94	4.07	1.79	1.55	15.62	0.45	0.68	14.09	5.89	15.6	12.09	2.19	9.29	9.04	5.29	3.23	5.29	2.39	12.06
ENSG00000047597	0.77	0.61	0.88	0.56	0.83	1.48	0.35	1.16	0.42	0.73	0.83	0.1	0.61	0.17	0	0.08	0.1	0.03	0	0	0	0.95	0	0.5	0.09	0.04	1.66	0.1	0.11	0.2	0.02	0	0.05	0	0	0.26	0.83	0.41	0.42	0.16	0.11	0.31	0.3	0.51	0.48	1	0.32	0.37	0.32
ENSG00000047617	0.03	0.04	0.01	0.11	0.01	0.05	0	0.07	0.01	0.09	0.06	0.22	0.04	0	0	0	0	0	0	0	0	0.01	0	0.08	0	0	0.01	0	0.01	0	0	0	0	0	0	0	0	0.04	0	0.01	0.05	0	0	0	0.03	0	0.01	0.01	0
ENSG00000047621	2.2	2.59	1.81	3.15	1.66	1.82	2.34	1.99	6.82	2.35	3.32	0.21	2.19	0.04	0.25	0.03	0.01	0.16	4.99	0	0	2.95	0	0.16	0.63	0.38	3.82	0.33	0.14	0.55	0.36	0	0.12	0.51	12.76	0.11	0.3	2.24	0.54	2.15	0.66	0.21	1.26	1.91	1.11	0.61	0.7	0.59	2.43
ENSG00000047634	1.18	1.57	1.3	2.02	0.53	1.54	0.21	0.72	0.18	0.91	1.89	0.02	0.61	0.01	0	0.01	0.02	0.06	0	1.63	0	1.27	0	0.03	0	0	0.75	0.16	0.05	0.19	0.03	0	0	0.1	0	0.09	0.02	0.35	0.08	0.26	0.03	0.02	0.22	0.87	0.17	0.15	0.23	0.31	0.95
ENSG00000047644	9.51	13.13	13.63	16.32	9.44	9.44	10.26	15.88	15.33	13.4	14.78	0.61	15.72	0.44	0.06	0.16	0.25	0.34	0.27	1.15	2.53	12.68	0.34	1.05	1.67	0.2	14.85	2.38	0.5	2.22	0.57	0.63	0.2	1.15	0	0.49	0.46	14.68	3.31	3.45	5.57	1.09	5.89	5.53	5.65	2.53	4.13	1.73	7.58
ENSG00000047648	0.7	0.51	0.6	0.43	0.29	0.4	0.41	0.53	0.23	0.72	0.87	0.03	0.41	0.02	0	0.02	0.01	0.06	0	0	0	0.58	0	0.08	0	0	0.42	0.05	0.01	0	0	0	0	0	0	0.01	0.02	0.53	0.03	0.3	0.44	0.01	0.11	0.24	0.23	0.13	0.11	0.03	0.22
ENSG00000047662	0	0	0.01	0.01	0.01	0	0.01	0	0.03	0.01	0.02	0	0	0	0	0	0	0	0	0	0	0.01	0	0	0	0	0	0	0	0	0	0	0	0	0	0	0	0	0	0	0	0	0	0	0	0	0	0	0.01
ENSG00000047849	9.13	9.92	8.17	12.2	8.21	6.76	11.24	9.99	24.7	7.5	15.56	0.12	9.86	0.04	0	0.01	0.03	0.3	0	0.22	0	12.35	0	0.06	0.66	0.06	13.39	0.09	0.07	0.37	0.09	0	0	0.21	0	0.07	0.09	7.79	0.92	3.54	1.83	0.43	4.74	4.17	1.9	0.82	1.85	1.2	4.86
ENSG00000047932	3.94	4.62	4.29	5.54	2.32	3.91	4.52	4.24	13.47	4.74	7.18	0.36	3.54	0.08	0.37	0.04	0.07	0.21	0	0	1.56	3.88	0	0.24	0.48	0.14	4.73	0.38	0.2	1.18	0.48	0	0.24	0.35	0	0.37	0.45	2.55	0.24	1.35	0.61	0.1	1.78	2.6	0.87	0.71	0.78	0.52	3.15
ENSG00000047936	0	0	0	0	0	0	0	0	0	0	0	0	0	0	0	0	0	0	0	0	0	0	0	0	0	0	0	0	0	0	0	0	0	0	0	0	0	0	0	0	0	0	0	0	0	0	0	0	0
ENSG00000048028	4.35	7.73	5.6	9.17	4.83	4.73	13.63	6.27	45.23	6.64	8.71	0.17	4.16	0.03	0.05	0.01	0.02	0.28	1.12	1.75	0	6.21	0	0.26	0.53	0.28	7.48	0.61	0.15	0.66	0.8	0	0.09	0.58	0	0.23	0.42	5.29	1.08	3.2	0.97	0.21	5.43	7.93	2.52	1.66	1.38	0.92	5.52
ENSG00000048052	4.46	2.2	4.78	4.8	3.32	3.94	10.76	2.02	55.75	4.41	7.09	0.61	4.65	0.16	0.89	0.08	0	0.4	2.15	0	0	6.16	0	0.43	0.16	0.73	4.27	1.15	0.25	0.54	0.47	0	0	1.62	0	0.25	0.51	3.41	0.18	1.44	0.23	0.03	1.61	3.48	1.49	0.46	0.46	0.46	3.63
ENSG00000048140	8.57	9.49	9.14	8.99	8.59	6.62	7.4	9.47	13.01	7.79	12.31	1.47	10.78	0.6	0.56	0.43	0.54	1.13	0.26	0.01	0.41	10.59	0	2.12	1.29	1.25	10.33	3.8	1.47	5.35	3.14	12.14	2.27	2	4.05	1.02	3.17	7.67	4.37	12.65	7	2.51	8.74	10.1	5.44	4.68	4.48	3.28	9.71
ENSG00000048162	3.91	3.83	3.93	3.73	2.8	3.08	4.31	3.38	8.27	3.5	7.94	0.73	6.31	0.26	2.54	0.04	0	0.62	0	0	1.9	3.77	0	0.72	0.63	0.74	4.75	2.14	0.84	2.57	0.37	0	0.24	1.14	0	0.89	0.69	4.4	2.46	7.86	5.82	1.11	4.71	5.43	2.59	1.62	3.34	1.91	6.31
ENSG00000048342	0.46	0.54	0.51	0.61	0.41	0.35	0.51	0.58	0.69	0.39	0.67	0.02	0.62	0	0	0.03	0.19	0.05	0	0	0.23	0.45	0	0.07	0	0.04	0.79	0.28	0.01	0.06	0.04	0	0.31	0.01	0	0.01	0.02	0.41	0.09	0.5	0.24	0.05	0.24	0.31	0.15	0.16	0.18	0.16	0.48
ENSG00000048392	7.02	7.56	9.31	14.42	5.21	6.44	8.3	8.01	16.85	10.48	10.11	0.62	9.44	0.13	0.29	0.17	0.17	0.26	0.37	19.89	0.36	6.45	0	0.52	1.7	0.24	7.72	0.34	0.54	1.96	0.87	0	0.32	0.53	0	0.5	0.61	5.67	0.75	1.31	1.02	0.17	2.65	3.14	2.87	1.87	1.83	0.86	5.19
ENSG00000048405	4.92	6.49	5.9	7.15	3.44	4.66	8.13	5.35	14.68	5.61	9.43	0.32	5.39	0.09	0	0.05	0.02	0.44	0	0	0	7.17	0	0.21	1.84	0.1	6.17	0.43	0.28	1.43	0.37	0	0.17	0.31	0	0.38	0.31	4.73	0.95	2.19	1.98	0.62	3.15	3.47	1.46	1.02	1.34	0.83	4.2
ENSG00000048462	1.04	1.41	0.3	1.29	1.19	1.98	5.97	1.46	26.68	1.54	3.13	0.33	1.29	0.42	0	0.01	0.03	0.2	3.67	9.8	0.03	1.67	0	0.24	0.57	0.11	1.34	0.14	0.33	5.3	0.57	0	0	0	9.72	0.03	0.17	0.63	0.65	4.82	3.59	0.1	1.02	1.63	0.16	0.19	1.12	0.62	1.28
ENSG00000048471	4.58	6.23	4.38	6.52	3.79	4.11	6.06	4.66	15.16	4.14	7.91	0.15	4.92	0.05	0.24	0.06	0.39	0.11	0.37	0.01	0	5.43	0	0.27	0.3	0.85	4.71	0.08	0.12	0.35	0.2	2.73	0.26	0.47	0.22	0.43	0.22	2.67	0.43	1.07	1.04	0.43	1.63	2.08	0.98	0.92	1.27	0.88	2.58
ENSG00000048540	0	0	0	0	0	0	0	0	0	0	0	0	0	0	0	0	0	0	0	0	0	0	0	0	0	0	0	0	0	0	0	0	0	0	0	0	0	0	0	0	0	0	0	0	0	0	0	0	0
ENSG00000048544	6.21	7.75	6.22	7.79	4.64	7.03	9.25	5.79	18.09	6.33	10.14	0.87	9.45	0.28	0.24	0.13	0.13	0.57	1.59	0	0	5.05	0	0.5	1.13	0.34	8.84	1.09	0.64	2.51	0.59	0	0.12	0.61	3.15	0.32	0.89	6.77	1.91	7.06	4.54	0.74	4.42	7.02	3.77	3.05	2.99	2.16	8.09
ENSG00000048545	0	0.03	0	0	0	0	0	0	0	0.02	0.01	0	0	0	0	0	0	0	0	0	0	0	0	0	0	0	0	0	0	0	0	0	0	0	0	0	0	0	0	0	0	0.03	0.02	0	0	0	0	0	0.01
ENSG00000048649	6	7.44	6.31	8.21	3.48	4.97	6.03	7.15	14.43	5.97	8.55	0.6	7.24	0.53	1.06	0.05	0.15	0.34	0	0	0.29	6.06	0.22	0.32	0.19	0.31	7.18	0.83	0.1	0.83	0.6	0	0	1.32	8.86	0.36	0.69	4.76	1.3	2.96	2.21	0.16	3.58	3.76	1.96	1.24	1.46	0.5	4.84
ENSG00000048707	7.45	9.21	7.86	9.54	5.75	7.33	9.71	10.35	18.42	7.52	11.73	0.17	8.3	0.08	0.01	0.01	0.05	0.23	0.18	2.04	0.27	9.94	0	0.13	0.35	0.04	7.86	0.11	0.38	0.55	0.06	0.3	0	0.04	0	0.06	0.13	6.27	0.98	3.7	2.25	0.37	4.01	4.15	1.93	1.55	2.07	1.02	4.6
ENSG00000048740	30.25	30.26	34.92	49.96	21.48	27.22	24.04	30.55	38.48	38.34	44.45	1.74	38.03	0.32	0.89	0.44	0.35	1.24	1.32	5.27	0.83	31.4	0.58	0.91	4.93	1.52	37.23	3.23	1.36	5.39	1.9	3.25	1.44	0.94	0.48	0.95	0.88	29.63	5.3	9.67	6.98	1.58	13.47	16.92	14.31	7.04	10.17	4.86	23.33
ENSG00000048828	24.74	34.22	28.69	40.6	21.93	24.18	27.02	35.38	45.37	32.26	37.63	1.1	40.37	0.32	1.38	0.38	0.15	0.86	1.59	7.05	2	27.31	0	1.16	2.78	0.59	34.78	1.62	0.57	3.03	1.03	0	0.57	1.29	4.76	0.71	0.88	23.94	3.16	6.8	3.55	0.72	11.81	13.55	10.39	5.45	6.78	3.73	19.7
ENSG00000048991	4.19	5.64	4.4	6.01	2.94	3.66	4.51	5.07	12.39	4.03	7.4	0.04	5.23	0.04	0	0	0.14	0.06	0	0	0	6.14	0	0.07	1.41	0.08	5.21	0.49	0.14	0.66	0.3	0	0	0	0.58	0.08	0.23	4.58	0.76	3.01	0.86	0.11	3.17	3.57	1.06	0.83	1.24	0.68	4.54
ENSG00000049089	4.05	3.34	3.77	4.39	2.33	1.47	30.5	5.87	81.37	3.89	3.89	0.54	6.77	0.29	0	0	0.03	0.41	0.09	1.03	4	8.91	0	0.32	3.25	0.23	6.7	1.95	0.74	1.64	1.15	1.32	0.01	0.48	3.51	0.27	0.84	4.71	2.15	5.1	3.94	0.69	2.23	1.91	2.12	0.67	2.61	0.83	3.7
ENSG00000049130	0.01	0	0.02	0.02	0.01	0.04	0	0.03	0.01	0.02	0.03	0	0.01	0	0	0	0	0	0	0	0	0.07	0	0	0	0	0.03	0	0	0	0	0	0	0	0	0	0.01	0	0	0	0	0	0	0.01	0	0	0	0	0
ENSG00000049167	1.18	1.64	1.04	2.17	0.6	1.08	1.61	1.36	3.87	1.3	2.08	0.15	0.97	0.14	0	0.03	0.05	0.22	0	0	0	1.25	0	0.06	0	0.55	1.19	0.37	0.25	0.93	0	0	0	0.43	0	0.14	0.43	0.88	0.24	0.94	0.14	0.13	0.78	1.07	0.5	0.45	0.57	0.27	0.86
ENSG00000049192	0.14	0.12	0.05	0.22	0.02	0.05	0.66	0.06	2.95	0.14	0.13	0	0.05	0.01	0	0	0	0	0	0	0	0.2	0	0	0	0	0.11	0	0	0.01	0.02	0	0	0	0	0.01	0	0.09	0.01	0.08	0	0	0.04	0.1	0.01	0.01	0.01	0.06	0.04
ENSG00000049239	4.56	6.28	4.78	6.64	4.23	4.61	5.1	7.28	12.79	4.35	8.06	0.13	8.53	0.02	0.12	0.02	0.01	0.08	0	1.91	0	5.7	0	0.07	0.23	0.02	6.19	0.13	0.11	0.23	0.31	0	0.09	0.07	0	0.09	0.09	3.23	0.91	2.23	1.22	0.53	2.67	2.91	1.8	0.81	1.01	0.85	3.87
ENSG00000049245	24.14	28.23	27.65	34.08	27.04	30.11	30.46	39.96	33.35	30.63	37.31	3.48	49.99	0.91	2.35	0.9	0.54	4.11	3.76	1.91	4.86	25.91	2.51	2.93	13.23	2.23	43.78	2.74	3.23	10.53	3.65	0	7.51	4.09	13.03	1.7	3.23	43.7	12.49	27.07	25.94	6.53	20.44	22.34	22.22	11.74	16.66	8.13	32.97
ENSG00000049246	0.55	0.35	0.82	0.97	0.4	0.64	1.36	1.24	2.55	0.59	1	0.01	0.6	0.01	0	0	0	0.04	0	0	0.12	0.53	0	0	0.08	0	0.35	0.01	0.01	0.29	0.03	0	0	0	0	0.01	0.02	0.38	0.03	0.22	0.03	0	0.53	0.37	0.12	0.22	0.21	0.05	0.92
ENSG00000049247	0.44	0.42	0.4	0.46	0.41	0.18	0.81	0.37	3.66	7.09	0.84	0.48	0.4	0.05	0	0.1	0.12	0.1	0.04	0	0	0.48	0	0.13	3.87	0	1.56	0.93	3.8	0.56	0.72	0	0	1.07	0	2.14	0.15	10.46	0.32	0.84	1.46	0.09	0.17	0.91	0.33	0.36	0.46	0.21	0.6
ENSG00000049249	1.67	1.47	1.98	2.44	0.69	1.87	0.98	1.73	1.06	1.79	2.19	0.01	1.35	0	0.07	0.01	0	0.01	0	0	0	1.14	0	0.04	0	0.04	1.1	0.11	0.04	0.07	0	0	0	0.08	0	0	0.05	0.33	0.04	0.15	0.23	0.05	0.39	1.03	0.4	0.41	0.49	0.32	1.39
ENSG00000049283	0	0	0	0	0	0	0	0	0	0	0	0	0	0	0	0	0	0	0	0	0	0	0	0	0	0	0	0	0	0	0	0	0	0	0	0	0	0	0	0	0	0	0	0	0	0	0	0	0
ENSG00000049319	0	0.01	0	0	0	0	0	0	0.01	0.01	0	0	0	0	0	0	0	0	0	0	0	0	0	0	0	0	0	0	0	0.01	0	0	0	0	0	0	0	0	0	0	0	0	0.01	0	0	0	0	0	0.01
ENSG00000049323	1.05	0.83	1.04	0.64	0.68	0.75	0.68	0.79	0.36	0.92	1.44	0.01	1.16	0.03	0	0.02	0.05	0.06	0	0	0	2.1	0	0.05	0	0.13	0.69	0.05	0.06	0.27	0	0	0	0.04	0	0.01	0	0.37	0.05	0.22	0.16	0.02	0.19	0.33	0.11	0.08	0.14	0.08	0.18
ENSG00000049449	2.78	4.76	2.21	3.56	3.74	3.04	1.98	3.85	1.62	2.91	4.62	0.32	4.24	0.03	0	0.04	0.05	0.29	0	2.09	5.3	3.88	0	0.23	1.24	0.62	8.29	0.73	0.3	0.9	0.4	0	1.12	0.24	0	0.24	0.21	4.6	0.84	3.12	1.42	0.28	3.37	2.74	2.09	1.11	1.76	0.98	4.12
ENSG00000049540	0	0	0	0.02	0	0	0.01	0	0	0	0.05	0	0	0	0	0	0	0	0	0	0	0	0	0	0	0	0	0	0	0	0	0	0	0	0	0	0	0	0	0.05	0	0	0.05	0	0	0	0	0	0
ENSG00000049541	8.06	9.33	8.72	11.15	7.3	7.47	12.04	10.1	15.19	9.24	11.63	3.05	14.64	0.96	0.06	0.68	0.35	2.07	2.08	7.21	13.93	6.5	3.56	1.66	5.66	2.24	12.39	3.76	2.29	5.77	3.13	9.53	0.02	2.98	7.54	0.88	1.1	10.62	5.76	14.52	11.77	2.3	7.14	7.72	7.19	4.49	6.4	3.66	12.07
ENSG00000049618	5.64	7.7	5.6	7.68	4.17	5.3	8.72	6.17	22.93	6.02	10.17	0.11	6.02	0.02	0.06	0.02	0.02	0.07	0.12	0.1	2.21	5.58	0	0.07	0.16	0.04	6.42	0.05	0.15	0.19	0.17	0	0	0	0	0.05	0.09	4.08	0.4	1.27	0.64	0.12	2.49	2.7	1.03	0.65	1.03	0.71	3.25
ENSG00000049656	29.39	39.42	27	39.48	27.28	27.72	39.12	42.82	74.81	30.64	54.04	2.94	51.4	0.58	2.36	0.3	0.23	2.61	3.14	8.79	12.68	36.21	0	3.18	11.19	3.87	42.05	5.03	2.79	13.73	4.71	0	2.7	5.36	25.29	2.39	2.54	41.18	11.67	39.26	28.02	5.43	27.56	32.25	14.82	9.77	19.06	8.86	38.98
ENSG00000049759	1.1	1.19	1.05	1.54	1.31	1.42	0.82	1.06	2.33	0.7	2.51	0.12	0.92	0.1	0	0.01	0.16	0.1	0	0	0.32	1.55	0	0.68	0	0.34	1.43	0.08	0.19	0.73	0.25	0	0	0.72	0	0.46	0.64	0.94	0.66	0.22	0.57	0.72	0.82	0.98	1.32	2.09	0.72	0.56	1.03
ENSG00000049768	2.13	2.33	1.89	1.79	1.98	1.19	0.85	1.85	0.54	1.11	3.66	0.12	2.58	0.04	0	0	0	0.08	0	0	0	2.19	0	0.03	0.72	0.02	2.09	0.62	0.18	0.39	0.1	0	0	0	0.02	0.07	0.03	1.53	1.23	2.08	1.9	0.21	1.58	1.22	0.37	0.53	1.02	0.56	3.23
ENSG00000049769	1.61	2.16	1.05	1.02	0.64	0.99	1.26	1.31	2.67	1.06	2.09	0.28	1.35	0.21	0.03	0.01	0.04	0.34	0	0.4	0.48	1.83	0	0.38	1.71	0.21	1.64	1.59	0.83	2.72	0.92	0.2	0.27	0.24	30.59	0.12	0.35	1.11	0.72	1.78	3.16	0.65	1.28	1.11	0.55	0.25	1.18	0.63	1.78
ENSG00000049860	28.04	33.96	32.37	35.32	32.06	26.69	28.43	50.08	25.24	30.51	47.76	6.23	79.91	0.71	7.04	1.23	0.59	5.8	4.35	23.4	6.18	37.3	0	5.97	33.08	5.84	68.77	5.87	3.69	12.39	6.87	12.57	1.4	7.31	0	1.46	2.24	56.71	16.81	52.12	26.78	10.9	25.07	30.56	26.91	14.09	17.54	8.78	33.19
ENSG00000049883	0.55	0.95	0.74	1.04	0.47	0.92	0.84	0.75	3.16	0.58	1.44	0.05	0.94	0	0	0.01	0	0.01	0.14	8.54	0	0.86	0	0.05	0	0.02	1.18	0.2	0.04	0.21	0	0	0	0	3.05	0.02	0.04	0.59	0.13	0.85	0.31	0.16	0.55	0.79	0.46	0.14	0.26	0.21	0.78
ENSG00000050030	0.05	0.07	0.04	0.09	0	0.02	0	0.03	0.01	0.02	0.06	0	0.05	0	0	0	0	0	0	0	0	0.03	0	0	0	0	0.04	0	0	0.01	0.01	0	0	0	0	0	0	0	0	0.02	0	0	0.01	0.03	0.01	0	0	0.01	0.05
ENSG00000050130	12.4	14.45	13.54	19.31	12.93	13.73	14.97	18.15	23.99	15.56	22.42	2.83	20.44	0.51	0.77	0.49	0.24	1.49	2.79	0	2.82	15.34	0	1.48	1.54	1.17	19.26	4.17	2.06	6.54	2.05	0	0.93	2.58	0	2.07	1.6	17.68	3.91	9.75	3.54	0.9	8.78	10.45	6.99	4.4	6.12	3.29	15.78
ENSG00000050165	0.27	0.39	0.35	0.43	0.06	0.26	0.19	0.16	1.29	0.28	0.24	0	0.16	0	0	0	0	0.01	0	0	0.78	0.32	0	0.01	0	0	0.22	0.01	0	0.18	0.06	0	0	0	0.01	0	0	0.39	0	0.21	0.05	0.03	0.42	0.15	0.1	0.17	0.13	0.11	0.47
ENSG00000050327	0.63	0.67	0.53	0.72	0.28	0.61	0.21	0.63	0.22	0.55	1.65	0.03	0.52	0	0	0	0	0	0	0	0	0.84	0	0	0	0	0.27	0.01	0.02	0.08	0	0	0	0.19	0	0.01	0.01	0.39	0.09	0.48	0.44	0.08	0.47	0.32	0.2	0.14	0.23	0.12	0.48
ENSG00000050344	1.19	1.23	0.83	1.05	1.66	1.29	1.6	1.46	2.02	0.84	2.8	0.14	2.89	0.01	0	0.02	0.01	0.1	0.34	0	0	1.08	0	0.06	0.21	0.11	2.42	0.18	0.06	0.21	0.09	0	0	0.34	0	0.04	0.05	1.07	0.17	0.46	0.31	0.03	0.78	0.88	0.33	0.13	0.3	0.2	1.33
ENSG00000050393	1.9	2.37	1.87	1.84	2.11	1.75	2.79	1.56	4	2.1	3.4	1.49	2.96	0.31	2.29	1.06	0.19	1.89	1.28	0	4.35	2.64	0	0.87	0.01	1.09	2.43	2.59	0.51	1.93	0	0.94	1.4	1.14	0	0.41	0.92	2.73	0.95	3.03	2.81	0.18	1.42	3.25	1.15	1.44	2.13	1.34	2.7
ENSG00000050405	2.2	3.51	2.22	2.54	0.98	2.29	1.1	2.08	0.76	2.32	4.29	0.05	2.05	0.01	0	0.01	0.03	0.15	0	2.87	0	2.51	0	0.03	0.44	0	2.74	0.08	0.03	0.35	0.29	0	0	0	0.35	0.17	0.25	1.43	0.2	1.01	0.75	0.04	2.04	2.32	0.58	0.31	0.4	0.42	2.42
ENSG00000050426	16.55	24.52	20.68	23.01	10.26	16.51	23.85	23.98	58.63	17.43	33.87	2.64	21.54	0.87	6.71	0.22	0.35	3.81	9.17	0	7.5	18.85	8.47	1.2	5.81	3.17	21.65	9.59	2.59	7.98	3.09	0	5.86	2.23	9.33	1.49	1.75	15.41	5.54	23.36	14.24	2.99	14.21	17.18	7.66	5.97	10.02	7.01	19.53
ENSG00000050438	1.13	1.46	0.98	2.25	0.97	0.98	1.06	1.4	3.08	1.15	2.57	0.13	1.35	0.02	0	0.01	0.01	0.05	0	0	0	1.58	0	0.03	0.11	0	2.85	0	0.04	0.05	0.12	0	0	0.06	0	0.04	0.19	1.22	0.25	0.45	0.39	0.19	0.5	1	0.51	0.25	0.26	0.14	0.61
ENSG00000050555	0.06	0.27	0.01	0.47	0.03	0.25	0.48	0.09	0.17	0.03	0.03	0	0.07	0	0	0	0	0.01	0	0	0	0.81	0	0	0	0	0.2	0.01	0	0	0	0	0	0	0	0	0.01	0	0.14	0.14	0.58	0.02	0.04	0.14	0.01	0.02	0.03	0.04	0.42
ENSG00000050628	0.02	0.03	0.07	0.04	0.04	0.04	0.04	0.04	0.03	0.02	0.09	0.05	0.14	0.01	0	0	0	0	0	0	0	0.09	0	0.03	0	0	0.2	0	0	0	0.04	0	0	0	0	0	0	0.19	0	0.07	0.02	0.02	0.01	0.07	0.06	0	0.01	0.01	0.1
ENSG00000050730	0.12	0.19	0.18	0.17	0.15	0.14	0.08	0.12	0.23	0.26	0.2	0	0.22	0	0	0	0	0.04	0	0	0	0.05	0	0	0	0.04	0.34	0	0	0.01	0.04	0	0	0.02	0	0.01	0.01	0.21	0	0.07	0.07	0.02	0.34	0.21	0.03	0.03	0.05	0.07	0.19
ENSG00000050748	5.14	7.35	5.62	7.42	3.57	5.34	6.29	5.26	13.93	5.69	9.37	0.35	6.55	0.12	0	0.07	0.02	0.84	0	0	0.39	6.81	0	0.25	1.14	0.54	6.65	1.22	0.81	1.47	1.19	5.87	0.62	1	0	0.17	0.22	5.53	0.85	3.76	1.5	0.19	4.77	5.96	2.85	1.99	2.27	1.35	6.28
ENSG00000050767	0.05	0.06	0.03	0.08	0.02	0.06	0.04	0.07	0.01	0.04	0.02	0.01	0.12	0	0	0	0	0	0	0	0	0.03	0	0.01	0	0	0.09	0	0.01	0.02	0	0	0	0	0	0	0.01	0.05	0.06	0.05	0.08	0	0.05	0.03	0.08	0.01	0.03	0.01	0.01
ENSG00000050820	0.04	0.05	0	0.01	0	0.01	0	0	0	0.01	0.01	0	0	0	0	0	0	0	0	0	0	0	0	0	0	0	0.19	0	0	0.06	0	0	0	0	0	0	0	0.02	0	0	0.01	0	0.01	0	0	0	0	0	0
ENSG00000051009	19.92	24.13	17.42	23.97	15.31	14.23	18.44	32.13	26.1	20.57	24.96	0.68	25.21	0.18	0.01	0.16	0.1	0.81	0	0	0.2	26.67	0	0.64	7.27	1.37	24.88	1.39	1.04	4.37	1.59	2.54	0.19	2.98	7.84	0.5	0.88	21.06	6.51	17.62	10.51	4.59	12	11.58	11.64	6.03	7.96	4.77	16.05
ENSG00000051108	35.68	41.84	38.85	50.78	33.74	33.49	71.71	65.62	155.65	41.81	59.7	3.92	55.73	0.71	0.57	0.72	0.5	3.78	11.3	7.78	3.76	36.57	0	2.26	9.86	2.01	53.76	5.31	2.68	9.56	5.1	8.71	2	4.59	5.23	2.03	2.22	52.71	10.47	29.21	20.25	4.44	27.96	31.06	21.25	14.53	17.11	8.08	37.77
ENSG00000051128	7.39	13.23	5.87	11.84	9.1	5.82	6.8	12.97	62.27	7.45	9.56	1.99	25.93	0.49	6.76	0.31	0.26	4.19	4.5	4.13	5.72	7.69	5.34	1.44	5.45	2.23	13.45	4.71	1.96	7.29	2.24	0	3.82	3.98	18.88	2.35	1.63	8.29	5.68	14.29	7.98	3.57	7.16	10.8	7.03	4.05	6.3	3.6	10.63
ENSG00000051180	0.77	1.45	0.42	0.3	0.52	0.33	0.82	0.47	2.34	0.24	0.86	0.1	0.83	0	0	0	0	0	0	0	0	0.42	0	0.02	0	0.03	1.3	0.1	0.03	0.35	0	0	0	0	0	0.01	0.11	0.48	0.34	1.13	0.19	0.03	0.14	0.36	0.69	0.13	0.3	0.17	0.69
ENSG00000051341	0.1	0.23	0.03	0.1	0.05	0.17	0.08	0.15	0.14	0.06	0.24	0	0.08	0	0	0	0	0	0	0	0	0.08	0	0	0	0	0.02	0	0.01	0.01	0	0	0	0	0	0	0	0.06	0	0.01	0.02	0	0.02	0.03	0.03	0.01	0.01	0.01	0.04
ENSG00000051382	8.85	9.31	8.88	13.57	6.85	7.83	7.72	10.79	10.72	7.72	13.04	0.13	12.85	0.02	0	0.03	0.04	0.11	0	0	0.86	6.88	0	0.22	0.64	0.1	9.91	0.14	0.16	0.83	0.1	0	0.68	0.2	0	0.13	0.18	9.9	1.36	3.17	1.98	0.27	3.78	3.89	2.74	1.53	2.13	0.92	6.12
ENSG00000051523	309.43	396.27	294.59	558.36	391.17	253.91	408.91	436.58	478.3	397.77	359.29	127.14	818.22	38.34	133.25	27.28	17.08	144.24	158.17	125.46	210.33	316.63	137.91	80.99	354.51	121.77	546.25	186.33	170.33	444.94	192.82	150.99	145.4	147.85	305.95	84.24	98.31	568.58	401.22	799.11	1289.76	309.97	398.47	398.05	378.53	151.96	365.8	124.88	509.39
ENSG00000051596	9.6	19.55	12.98	18.46	8.49	13.78	13.68	16.83	30.3	8.77	30.99	1.53	25.17	0.4	1.72	0.28	0.26	0.6	0.04	8.1	1.58	17.73	0	0.7	0.09	2.31	13.02	2.92	2.16	6.83	1.17	0	0.85	1	0.56	1.93	1.78	10.61	7	18.47	16.3	2.58	9.03	14.22	6.96	6.12	12.76	5.7	20.82
ENSG00000051620	19.23	17.4	15.97	18.55	10.51	16.19	15.45	22.33	27.91	14.27	21.01	18.75	35.85	6.03	29.27	5.87	2.73	16.91	26.09	3.02	24.79	11.17	5.66	10.24	39.8	15.95	27.84	26.06	18.56	40.31	20.12	24.4	14.17	21.46	27.95	9.16	11.15	24.89	17.38	36.33	42.59	9.9	17.24	23	24.43	15.23	22.01	9.49	30.46
ENSG00000051825	5.89	7.41	5.16	7.54	3.08	5.89	5.93	6.19	13.72	5.61	12.24	0.33	4.87	0.32	0	0.07	0	0.3	0	0	0.35	7.14	0	0.23	0	0	6.42	0.2	0.14	0.96	0.08	0	0	0	0	0.48	0.3	5.48	1.38	5.23	4.74	0.9	3.32	4.06	1.31	1.11	1.61	0.98	4.82
ENSG00000052126	0.7	0.46	0.71	0.3	0.26	0.43	0.27	0.76	0.23	0.75	1.23	0.03	0.62	0	0	0	0	0.04	0	0	0	0.31	0	0.01	0	0	0.69	0.02	0.02	0.21	0	0	0	0	0	0	0.04	0.61	0.06	0.14	0.17	0.02	0.36	0.53	0.19	0.16	0.21	0.05	0.7
ENSG00000052344	0.03	0.05	0.06	0.07	0.06	0.04	0.07	0.05	0.02	0.05	0.07	0	0.07	0	0	0.01	0	0	0	0	0	0.16	0	0	0	0	0.05	0	0	0	0	0	0	0	0	0	0.04	0.07	0.01	0.07	0	0.04	0.03	0.04	0.01	0	0.03	0.01	0.09
ENSG00000052723	4.05	4.26	4.53	7.12	1.99	3.73	4.63	3.83	10.58	4.65	6.4	1.04	3.93	0.8	0	0.16	0.06	1.43	0.48	0	0.2	6.3	0.19	0.66	1.31	2.11	5.32	5.14	0.94	3.65	1.33	0.63	8.04	2.08	0.42	0.99	0.74	3.41	1.37	3.31	3.36	0.55	2.88	2.87	2.47	1.13	2.22	1.57	4.49
ENSG00000052749	12.55	12.17	18.2	21.67	15.27	15.75	11.72	11.83	14.28	12.33	17.17	2.03	20.13	0.43	1.03	0.44	0.12	1.38	0.81	0.79	3.34	20.36	2.27	1.69	9.2	1.3	17.46	2.85	2.3	3.63	1.5	1.29	0.52	1.91	1.28	1.12	1.03	15.3	6.73	8.39	15.26	2.82	6.02	6.24	5.02	2.2	5.09	2.05	10.47
ENSG00000052795	1.26	1.64	1.16	1.73	1.06	1.06	0.76	1.42	0.41	1.43	2.11	0.02	1.85	0.01	0	0	0	0.07	0	0	0	1.94	0	0.01	0.09	0	2.05	0.02	0.03	0.2	0.03	0	0	0	0	0.02	0	1.4	0.06	0.35	0.07	0.02	0.43	0.5	0.31	0.15	0.12	0.15	0.69
ENSG00000052802	2.92	2.78	2.82	3.08	2.13	2.98	3.47	2.64	9.42	2.63	5.08	0.37	3.87	0.15	0	0.08	0.07	0.51	1.15	0	0	2.69	0	0.62	1.28	0.28	4.56	0.58	0.42	1.95	0.75	0	0	0.51	0	0.48	0.89	2.58	0.86	2.69	1.61	0.4	2.46	2.86	1.52	1.03	1.76	0.92	4
ENSG00000052841	12.97	16.4	16.35	21.85	11.06	14.41	19.19	20.9	40.48	16.57	29.7	0.32	23.14	0.06	6.11	0.05	0.02	0.34	0	10.96	9.03	20.63	0	0.39	0.81	0.25	21.95	0.45	0.23	2.08	0.64	0	0	1.38	4.05	0.33	0.55	14.59	3.06	11.19	5.47	0.98	8.94	10.03	5.44	3.52	4.95	2.99	15.1
ENSG00000052850	0	0	0	0	0	0	0	0	0	0	0	0	0	0	0	0	0	0	0	0	0	0	0	0	0	0	0	0	0	0	0	0	0	0	0	0	0	0	0	0	0	0	0	0	0	0	0	0	0
ENSG00000053108	0.12	0.2	0.28	0.14	0.12	0.17	0.15	0.18	0.27	0.17	0.2	0	0.08	0	0	0.02	0.03	0	0	0	0	0.29	0	0	0	0	0.03	0.02	0	0	0	0	0	0	0	0.02	0.01	0.1	0.03	0.1	0.28	0	0.12	0.08	0.01	0.02	0.19	0.11	0.14
ENSG00000053254	14.28	17.6	17.51	19.47	9.65	13.79	15.42	14.44	30.41	15.06	21.79	0.58	19.07	0.08	4.97	0.12	0.1	0.32	0.12	0.06	0.67	11.62	0	0.31	0.96	0.7	14.63	1.35	0.37	1.05	0.46	0.92	0.62	1.06	1.18	0.18	0.42	12.51	1.48	3.83	2.56	0.49	6.02	6.82	3.8	2.59	4.32	2.08	12.14
ENSG00000053328	0	0.09	0.03	0.09	0	0.04	0.01	0.01	0.07	0	0.17	0	0	0	0	0	0	0	0	0	0	0	0	0	0	0	0.05	0	0	0	0	0	0	0	0	0.01	0	0	0	0.07	0	0	0	0.01	0	0	0	0.03	0
ENSG00000053371	9.69	12.95	9.36	10.36	9.24	8.14	16.92	11.93	26.95	8.95	14.34	2.92	17.8	0.99	1.52	0.48	0.59	2.45	4.72	6.59	9.54	7.69	0.05	1.42	3.34	1.96	15.81	6.34	2.44	7.74	2.81	0.03	1.61	4.03	9.92	2.29	2.35	12.72	6.48	24.75	24.2	4.41	12.12	12.27	7.87	3.93	7.7	4.45	16.69
ENSG00000053372	3.55	4.52	3.38	4.06	2.73	3.45	4.89	3.61	11.73	3.59	6.08	0.65	5.18	0.32	0.21	0.21	0.15	0.46	0.06	0	2.43	3.42	0	0.37	2.48	0.55	5.39	1.68	0.96	3.35	1.1	1.56	1.71	1.51	0.02	0.52	0.52	4.36	2.03	8.15	6.61	1.28	4.55	4.08	2.46	1.33	2.42	1.8	5.28
ENSG00000053438	0.03	0.01	0	0	0	0	0	0	0.1	0	0	0	0	0	0	0	0	0	0	0	0	0.02	0	0	0	0	0	0	0	0	0	0	0	0	0	0	0	0	0	0	0	0	0	0	0	0	0.07	0	0
ENSG00000053501	7.1	10.9	7.73	9.36	6.55	7.19	13.64	10.43	25.01	7.49	11.36	3.95	12.07	2.05	9.36	0.57	0.46	4.87	1.07	28.36	8.65	9.53	0.85	1.74	6.46	3.06	11.43	6.99	3.24	11.3	5.28	0	2.99	4.62	9.21	3.74	2.66	8.66	6.59	24.95	23.97	4.51	8.7	9.73	4.97	3	6.91	4.25	12.36
ENSG00000053524	0.25	0.34	0.46	0.46	0.15	0.28	0.17	0.27	0.6	0.33	0.76	0.08	0.16	0	0	0	0	0	0	0	0	0.34	0	0	0	0	0.18	0	0	0.02	0	0	0	0	0	0.03	0.02	0.4	0.02	0.09	0.43	0	0.12	0.26	0.1	0.07	0.2	0.08	0.12
ENSG00000053702	0.03	0.03	0.01	0.03	0.01	0.02	0.02	0.02	0.03	0.01	0.03	0	0	0	0	0	0	0	0	0	0	0	0	0	0	0	0	0	0	0	0	0	0	0	0	0	0	0	0	0	0	0	0	0	0	0	0	0	0
ENSG00000053747	0.01	0.01	0	0	0.01	0.01	0	0	0	0.01	0.05	0	0	0	0	0	0	0	0	0	0	0	0	0	0	0	0	0	0	0	0	0	0	0	0	0	0	0.01	0	0	0.01	0.01	0	0	0	0	0	0	0.02
ENSG00000053770	6.42	8.27	7.14	9.13	5.26	6.66	8.51	7.28	17.34	8.47	11.04	0.35	7.71	0.04	0	0.05	0.12	0.1	1.07	8.39	1.14	6.31	0	0.23	0.19	0.14	8.88	0.58	0.21	1.19	0.31	0	0	0.54	6.48	0.29	0.35	6.43	1.07	3.09	1.3	0.15	4.06	5.74	2.96	2.01	2.22	1.33	6.26
ENSG00000053900	6.6	8.45	8.55	13.15	4.93	6.45	12.15	10.28	32.57	9.48	15.2	0.51	7.23	0.09	0.49	0.13	0.04	0.29	0	0	0.4	9.54	0	0.31	0.91	0.09	11.72	0.64	0.22	1.65	0.32	0	0	0.32	1.7	0.38	0.41	6.13	1.06	4.93	2.17	0.25	4.15	4.67	1.93	1.63	2.1	1.16	6.42
ENSG00000053918	8.13	13	7.37	13.33	9.53	7.05	7.05	13.01	2.02	10.07	11.23	1.54	19.34	0.56	1.13	0.22	0.33	1.86	2.56	2.43	2.61	6.99	2.11	0.91	3.81	1.71	12.95	2.49	2.37	5.04	2.41	7.81	2.64	1.93	5.59	1.28	1.08	11.58	4.96	11.91	7.91	2.36	7.4	8.84	7.25	3.43	5.91	2.72	10.79
ENSG00000054116	18.86	25.95	20.24	27.63	19.52	19.61	30.28	29.32	44.12	21.8	31.08	5.49	36.73	2.25	3.12	0.81	1.18	5.02	9.65	13.73	6.55	22.1	0	4.5	9.05	4.2	32.09	7.75	4.57	14.5	4.46	12.52	4.06	5.38	1.4	3.48	3.51	30.97	14.06	41.54	35.88	7.07	20.44	24.54	19.44	11.12	18.5	8.79	29.78
ENSG00000054118	27.02	39.1	29.84	44.51	25.34	29.56	35.52	43.95	64.73	30.49	49.32	0.29	37.74	0.11	0.14	0.05	0	0.65	0	3.42	0.44	31.49	0	0.23	1.05	0.18	42.64	0.53	0.28	1.05	0.31	0	0.1	0.34	1.5	0.08	0.22	34.38	4.14	10.1	6.78	1.17	15.9	13.47	7.8	4.68	5.94	2.53	21.59
ENSG00000054148	12.09	14.56	9.21	14.03	11.36	8.64	18.34	14.47	20.1	11.47	18.22	4.73	16.23	1.07	3.99	0.47	0.73	7.18	2.02	0.04	16.6	10.41	13.25	1.87	10.18	5.12	16.34	11.51	4.52	15.93	6.81	9.27	9.39	4.98	8.94	3.22	3.22	10.77	8.58	29.22	29.53	6.94	14.16	11.69	8.67	4.46	9.12	4.36	17.98
ENSG00000054179	0.84	0.58	0.87	1.34	0.42	0.59	0.77	0.98	0.23	2	0.56	0.01	0.18	0	0	0	0	0.23	0	0	0	1.82	0	0.04	0	0	0.77	0.03	0.09	0.02	0.08	0	0	0	0	0.08	0	0.82	0.31	0.25	0.02	0.07	0.34	0.12	0.03	0.01	0.69	0.07	0.7
ENSG00000054219	10.11	10.53	10.52	17.08	8.87	14.63	7.69	12.67	13.37	9.52	15.15	0.4	7.28	0.26	0	0.03	0.01	0.28	0	0	0.28	5.12	0	0.13	0.77	0.17	11.82	0.39	0.35	0.96	0.22	0.78	0	0.08	0.32	0.11	0.14	4.35	0.59	1.33	0.72	0.14	2.1	2.73	1.42	0.7	1.11	0.67	3.73
ENSG00000054267	11.56	11.36	14.79	20.2	8.73	10.11	10.43	11.7	26.45	14.95	17.34	0.47	15.11	0.31	0.14	0.09	0.01	0.21	0.88	0	0.96	13.36	0	0.24	0.84	0.17	16.37	0.31	0.28	0.8	0.2	0	0	0.15	0.01	0.37	0.23	8.5	0.5	1.06	0.69	0.24	3.63	4.72	2.09	1.04	1.33	1.35	7.18
ENSG00000054277	4.22	6.47	4.82	6.87	5.22	4.58	7.64	5.15	22.63	5.72	9.03	0.63	6.57	0.35	0.27	0.09	0.16	0.67	1.67	3.35	0.8	4.03	5.56	0.33	0.82	0.45	6.97	0.91	0.35	1.29	0.59	5.3	0	1.09	5.96	0.69	0.39	6.94	1.34	8.16	5.13	0.82	4.13	5.51	2.21	1.59	3.25	1.41	5.78
ENSG00000054282	5.83	5.77	4.08	6.21	3.62	4.02	5.71	7.83	10.53	5.53	8.83	0.75	7.5	0.02	0.1	0.1	0	0.49	0	0	0	6.63	0	0.26	1.06	1.03	8.83	0.93	0.29	1.23	1.02	0	0.89	0.02	0	0.61	0.24	7.47	1.07	3.36	3.49	0.51	2.77	4.64	2.11	1.6	2.11	1.18	5.75
ENSG00000054356	0.31	0.3	0.23	0.28	0.15	0.23	0.57	0.38	0.14	0.16	0.65	0.35	0.18	0.43	0	0.36	0.32	0.31	0	0	0	1.67	0	0.92	0.11	0.26	0.17	0.08	0.11	0.68	0.07	0	0.58	0.39	0	0.27	0.07	0.29	0.49	0.3	3.07	0.71	0.23	0.57	0.2	0.14	0.4	0.2	0.09
ENSG00000054392	0.48	0.53	0.87	0.69	0.37	0.4	0.13	0.59	0.16	0.58	0.96	0	0.62	0.01	0	0	0	0.01	0	0	0	0.58	0	0	0	0	0.58	0.02	0	0.02	0	0	0.26	0	0	0	0.01	0.59	0.09	0.29	0.1	0.01	0.35	0.45	0.18	0.12	0.39	0.09	0.47
ENSG00000054523	3.7	5.48	3.13	5.44	3.12	3.9	3.96	6.24	3.24	3.88	5.7	0.08	6.01	0.01	0.07	0.02	0	0.08	0	0.78	0	4.76	0	0.06	0.23	0.06	6.44	0.09	0.1	0.23	0.03	0	0	0.08	0.19	0.03	0.07	3.44	0.36	0.69	0.48	0.17	1.16	0.99	1.01	0.65	0.59	0.3	1.38
ENSG00000054598	0	0.02	0.01	0.01	0.03	0.02	0.03	0.03	0	0.03	0.01	0	0.06	0	0	0	0	0	0.31	0	0	0.03	0	0	0	0	0.06	0	0	0	0	0	0	0	0	0	0	0	0	0.01	0	0	0.01	0	0.01	0	0	0	0.01
ENSG00000054611	10.51	14.97	10.64	17.48	11.35	9.27	19.67	14.99	34.13	12.65	14.47	1.39	21.23	0.39	1.13	0.29	0.25	1.75	3.08	3.75	3.05	10.52	0	1.01	3.37	0.99	17.97	2.96	1.23	3.12	2.33	0.45	1.25	2.34	7.27	0.94	1.05	15.64	6.39	13.66	9.36	1.78	10.07	10.72	8.46	4.02	7.3	3.69	15.09
ENSG00000054654	27.81	28.6	28.36	36.47	18.12	20.01	42.04	31.73	34.3	28.74	39.76	0.85	28.67	0.42	1.71	0.11	0.12	0.82	1.71	4.42	0.77	24.37	0.58	0.57	2.72	0.34	33.67	1.26	0.71	2.89	1.22	0.11	0.79	0.66	0.01	0.45	1.04	20.57	3.11	9.04	7.09	1.65	12	8.29	4.35	3.27	5.57	2.86	12.58
ENSG00000054690	0.51	0.43	0.39	0.76	0.28	0.39	0.47	0.58	1.43	0.51	1.17	0	0.09	0	0	0	0	0	0.91	0	0	0.22	0	0	0	0	0.34	0	0	0.02	0.06	0	0	0	2.45	0	0.01	0.11	0.01	0.04	0.21	0	0.15	0.06	0.01	0.02	0.05	0.02	0.14
ENSG00000054793	0.67	0.41	0.54	0.74	0.48	0.42	0.41	0.93	0.48	0.56	0.66	0.02	0.46	0.01	0	0	0	0.03	0.17	0	0	0.63	0	0.03	0	0.02	0.24	0	0.02	0.06	0	0	0	0	0	0.01	0.03	0.35	0.04	0.24	0.23	0.04	0.3	0.18	0.12	0.1	0.14	0.1	0.32
ENSG00000054796	0	0	0	0	0	0	0	0	0	0	0	0	0	0	0	0	0	0	0	0	0	0	0	0	0	0	0	0	0	0	0	0	0	0	0	0	0	0	0	0	0	0	0	0	0	0	0	0	0
ENSG00000054803	0	0	0	0	0	0	0	0	0	0	0	0	0	0	0	0	0	0	0	0	0	0	0	0	0	0	0	0	0	0	0	0	0	0	0	0	0	0	0	0	0	0	0	0	0	0	0	0	0
ENSG00000054938	0	0	0.01	0	0	0	0	0	0	0	0	0	0	0	0	0	0	0	0	0	0	0	0	0	0	0	0	0	0	0	0	0	0	0	0	0	0	0	0	0	0	0	0	0	0	0	0.01	0	0
ENSG00000054965	4.35	5.26	4.68	5.44	3.39	4.41	4.21	5.1	8.03	4.64	7.32	0.14	6.74	0.01	0	0.02	0.01	0.08	0	0.96	0	4.28	0.29	0.06	0.17	0.08	6.05	0.34	0.13	0.48	0.09	2.81	0	0.04	2.09	0.1	0.08	4.03	0.55	1.6	0.67	0.14	2.33	2.86	1.6	0.88	1.05	0.83	3.51
ENSG00000054967	17.61	20.26	20.13	33.82	17.72	14.37	18.42	28.51	23.19	22.25	21.14	4.16	33.61	0.88	1.47	0.8	0.44	3.17	5.61	3.88	7.5	22.9	0.78	2.9	10.36	3.41	32.29	7.11	5.86	10.33	5.3	19.87	3.44	4.53	2.95	2.53	2.94	22.89	9.81	22.97	14.73	4.49	14.96	14.46	12.7	6.27	11.58	4.75	19.81
ENSG00000054983	6.71	9.42	7.63	12.65	7.24	7.68	8.21	9.16	5.92	10.15	13.9	0.33	8.2	0.12	0.15	0.05	0.01	0.28	0.22	0.01	0	9.01	0	0.13	0.93	0.29	11.46	0.79	0.27	1.15	0.42	1.1	0	0.34	2.38	0.2	0.25	8.27	1.18	3.55	1.9	0.5	3.99	4.14	2.63	1.79	1.8	0.85	4.6
ENSG00000055044	11.61	14.45	9.4	15.71	6.47	9.45	17.81	10.59	48.87	9.77	18.27	1.03	10.2	0.17	0.4	0.06	0.05	0.97	1.87	10.66	1.83	15.46	0	0.7	3.89	0.5	16.6	2.38	0.69	4.71	1.55	0	0	0.9	0.05	0.83	1.18	13.06	3.53	13.58	9.97	1.13	10.41	12.73	5.24	4.39	6.53	4.01	16.83
ENSG00000055070	28.89	39.24	29.93	37.37	27.58	28.89	36.83	34.37	61.97	31.21	41.81	5.12	51.95	1.37	3.14	1.38	1.43	4.75	3.92	4.95	11.17	25.51	2.87	6.74	15.6	5.31	38.31	8.94	5.72	13.09	5.29	11.58	3.19	5.13	11.94	3.36	5.39	35.2	13.85	35.79	26.28	5.91	30.06	34.52	24.43	13.6	20.7	12.49	38.89
ENSG00000055118	0.65	1.3	0.5	1.16	0.59	0.79	10.19	0.77	4.45	0.5	1.24	0.72	1.21	0.78	0	0.14	0.07	0.24	0.22	0	0	0.8	2.11	0.5	0	0.39	1.3	0.12	0.27	0.88	0.05	0	0.3	0.24	0	0.79	0.8	0.74	0.93	0.57	0.63	0.19	1.04	1	0.49	0.84	0.35	0.66	1.15
ENSG00000055130	8.65	14.11	8.66	12.17	8.26	9.93	13.53	11.03	28.31	7.91	16.97	0.2	10.85	0.05	0	0.05	0	0.16	0	1.75	0	9.98	0	0.13	0.22	0.12	16.38	0.48	0.17	0.62	0.22	0	0	0.37	0.01	0.07	0.19	12.23	1.79	6.23	4.85	0.83	7.08	6.36	2.86	1.97	3	1.56	8.8
ENSG00000055147	4.97	6.41	4.9	6.31	3.89	4.26	5.98	5.26	13.23	5.22	9.57	0.27	5.99	0.08	0	0.02	0.01	0.2	0	0.01	0	5.09	0	0.26	0.64	0.11	6.66	0.37	0.21	0.54	0.74	0	0.26	0.12	0	0.13	0.19	7.39	0.97	2.98	1.31	0.25	3.63	3.75	2.42	1.04	1.55	1.04	4.87
ENSG00000055163	49.01	57.07	40.28	65.38	38.81	40.83	63.55	52.89	116.57	42.85	75.3	3.7	55.24	0.96	5.27	0.77	0.28	2.24	4.21	21.95	3.57	37.44	0.16	1.99	11.07	2.57	51.75	3.84	3.16	6.81	3.97	1.68	3.98	2.61	9.15	0.81	2.68	41.45	16.05	39.13	44.19	10.11	31.32	26.34	19.96	11.12	17.99	7.44	34.71
ENSG00000055208	20.92	23.86	24.36	27.02	13.83	20.49	20.51	23.48	42.03	23.98	32.84	1.03	31.17	0.25	0.09	0.27	0.11	0.63	0.46	3.18	0.18	20.29	0	0.8	2.3	0.44	21.14	1.12	0.8	3.06	1.07	0.86	0.07	0.5	2.15	0.64	1.02	19.22	2.35	4.45	2.55	0.73	8.56	12.06	8.67	5.85	6.23	3.94	18.69
ENSG00000055211	7.07	6.59	6.27	7.11	5.11	5.44	8.24	8.54	13.34	6.71	9.4	1.2	10.72	0.34	2.16	0.35	0.24	1.06	0.81	0	1.81	5.5	0	0.8	1.83	0.87	9.68	1.53	1.11	2.92	1.47	1.46	0.74	0.76	0.04	0.37	0.74	7.63	2.04	6.24	3.8	0.81	4.19	6.39	5.16	2.68	4.37	1.65	7.69
ENSG00000055332	4.18	4.72	4.93	7.56	3.63	5.75	3.74	5.03	5.95	4	5.97	0.34	6.31	0.07	0	0.03	0.03	0.13	0.08	0.27	0	5.67	0	0.31	2.01	0.14	8.99	0.14	0.38	0.62	0.33	0	0	0.08	1.85	0.09	0.16	8.32	0.72	1.28	2.03	0.35	2.57	2.64	2.39	1.1	1.52	0.52	2.18
ENSG00000055483	10.46	15.77	10.66	12.7	6.03	9.91	10.4	13.89	25.34	10.46	20.23	0.19	8.69	0.07	0	0.01	0	0.32	0	0.46	0.26	11.81	0.29	0.11	2.68	0.12	11.32	0.53	0.27	0.83	0.31	0	1.82	0.38	6.29	0.77	0.37	7.71	1.77	7.86	4.43	1.05	8.03	5.33	1.88	1.68	3.22	1.71	8.25
ENSG00000055609	8.91	10.61	11.3	16.59	7.18	9.15	7.59	11.17	16.51	11.69	15.48	0.44	11.95	0.04	0.13	0.06	0.09	0.2	0	14.26	0	14.6	0	0.19	0.27	0.11	10.18	0.25	0.08	0.6	0.17	0	0.04	0.16	0.92	0.29	0.13	5.3	0.37	0.7	0.87	0.09	1.93	2.42	1.2	0.79	0.83	0.55	3.06
ENSG00000055732	0.31	0.14	0.18	0.09	0.11	0.14	0.04	0.04	0.05	0.23	0.92	0.01	0.36	0	0	0	0	0	0	0	0	0.44	0	0	0	0	0.16	0	0	0.02	0	0	0	0	0	0	0	0.22	0.06	0.11	0.01	0.01	0.14	0.09	0.02	0.01	0.08	0.05	0.06
ENSG00000055813	0.07	0	0.03	0	0	0.01	0	0.01	0	0	0.03	0.01	0	0	0	0	0	0	0	0	0	0	0	0	0	0	0	0.04	0	0	0.07	0	0	0	0	0	0	0.01	0	0.01	0	0	0	0.01	0	0	0	0	0
ENSG00000055917	20.5	22.86	24.93	31.12	13.91	21.46	23.61	24.39	53.31	27.51	33.78	1.65	26.74	0.48	0.68	0.31	0.29	1.23	1.18	2.24	1.82	20.85	1.2	1.1	4.42	0.64	20.86	1.39	1.29	4.47	1.56	0	0.71	1.63	2.63	1.29	1.44	15.94	2.26	5.68	3.72	0.84	7.59	9.38	4.95	3.03	3.93	2.25	13.87
ENSG00000055950	11.78	16.68	12.13	15.33	14.66	10.29	20.65	14.07	37.47	12.2	17.47	6.37	18.75	2.91	5.37	1.12	0.89	7.31	9.25	5.03	14.7	16.91	0	3.17	13.52	4.64	21.58	15.35	6.26	17.79	6.66	12.6	2.52	6.07	19.52	4.54	4.78	22	11.53	35.28	35	6.33	14.09	18.54	11.81	5.86	11.58	7.54	23.74
ENSG00000055955	4.5	4.29	3.78	6.41	2.8	4.47	4.22	6.75	11.49	4.14	6.83	0.42	3.58	0.22	0	0.08	0	0.13	0.01	0	0.21	6.2	0	0.27	0	0.1	4.97	1.09	0.45	1.02	0.91	0	0.28	1	0	0.13	0.56	3.08	0.68	4.47	3.62	1.22	1.82	1.57	1.26	0.32	1.1	0.65	4.85
ENSG00000055957	0.33	0.22	0.19	0.14	0.39	0.39	0.2	0.23	0.28	0.14	0.27	0.1	0.69	0	0	0	0	0.11	0	0	0	1.04	0	0	0	0	0.5	0.36	0.17	0.4	0	0	0	0	0	0.03	0	0.2	0.11	0.39	0.11	0.15	0.16	0.19	0.13	0.11	0.07	0.07	0.54
ENSG00000056050	2.68	3.95	2.76	3.89	2.47	2.9	4.8	3.67	6.92	2.86	4.77	0.82	4.56	0.13	0.86	0.07	0.13	0.41	0	0	2.53	3.85	0	0.46	1.85	0.28	7.14	0.71	0.56	1.81	1.43	0	0	0.3	0	0.25	0.5	4.65	1.62	5.55	3.9	0.48	2.7	4.85	2.92	1.93	3.15	1.66	5.85
ENSG00000056097	11.43	12.26	11.12	13.72	8.11	10.5	12.57	10.65	33.51	11.44	18.77	0.73	13.59	0.12	0.56	0.11	0.07	0.39	0.74	2.48	1.65	10.32	0	0.44	1.88	0.11	15.12	0.28	0.55	1.89	0.64	0	0.22	0.27	0.48	0.53	0.46	11.58	1.14	3	1.2	0.3	6.36	7.96	3	2.01	2.25	1.42	9.77
ENSG00000056277	0.4	0.51	0.42	0.57	0.23	0.44	0.43	0.37	1.84	0.47	0.85	0.02	0.31	0.03	0	0	0	0.01	0	0	0	0.36	0	0.02	0	0.01	0.57	0.03	0.02	0.07	0.02	0	0	0.01	0	0	0.01	0.22	0.02	0.08	0.02	0	0.16	0.33	0.07	0.08	0.06	0.04	0.31
ENSG00000056291	0.01	0	0.01	0	0	0	0	0	0	0	0.02	0	0	0	0	0	0	0	0	0	0	0	0	0	0	0	0	0	0	0	0	0	0	0	0	0	0	0	0	0	0	0	0	0	0	0	0	0	0
ENSG00000056487	0	0	0	0	0	0	0	0	0	0	0	0	0	0	0	0	0	0	0	0	0	0	0	0	0	0	0	0	0	0	0	0	0	0	0	0	0	0.01	0	0	0	0	0	0	0	0	0	0	0
ENSG00000056558	9.35	10.54	9.41	10.81	3.57	8.39	10.97	10.55	27.68	9.24	18.08	0.55	7.37	0.17	0.18	0.02	0.01	0.34	0.58	1.43	2.66	12.52	0	0.26	0.94	0.22	7.6	1.67	0.82	1.8	1.75	0.44	0.09	0.57	2.99	0.51	0.49	7.02	2.4	9.43	7.82	1.24	8.15	7.23	2.42	1.94	4.01	2.96	11.3
ENSG00000056586	4.82	5.41	5.73	6.58	3.41	4.99	5.24	5.51	13.72	5.94	8.14	0.29	5.45	0.11	0.05	0.09	0.15	0.09	4.09	0	0	5.39	0	0.12	1.76	0.41	5.91	0.73	0.32	0.85	0.11	0.04	0	0.13	0	0.12	0.24	3.56	0.67	1.26	1.07	0.32	1.84	2.49	1.04	0.88	1.03	0.57	3.14
ENSG00000056661	0.08	0.1	0.13	0.03	0.11	0.08	0.06	0.15	0.02	0.01	0.04	0	0.15	0	0	0	0	0	0	0	0	0.57	0	0.02	0	0	0.27	0.11	0.01	0.02	0	0	0	0	0	0	0	0.07	0.02	0.03	0.18	0.04	0.04	0.06	0.12	0.01	0.07	0.01	0.1
ENSG00000056736	0.03	0.08	0.16	0.05	0	0.05	0.15	0.17	1.54	0.02	0.26	0.02	0.16	0.04	0	0	0	0.02	0	0	0.66	0.03	0	0.02	0.63	0.02	0.22	0.02	0	0.03	0	0	0	0	0	0.01	0.02	0.56	0.01	0.12	0.01	0.03	0.01	0.09	0.04	0.01	0.05	0.01	0.08
ENSG00000056972	2.64	3.78	3.03	3.82	1.72	2.78	4.39	4.06	5.85	3.46	5.34	0.56	3.72	0.24	0	0.2	0.05	0.18	0	0	0.42	3.18	0	0.16	1.16	0.51	2.97	2.1	0.53	1.69	0.48	0.09	0.95	0.43	6.2	0.44	0.3	2.78	2.08	4.92	4.94	1.24	2.52	2.62	1.73	1.59	2.1	1.34	5.79
ENSG00000056998	0	0	0	0	0	0	0	0	0.02	0.01	0	0	0	0	0	0	0	0	0	0	0	0	0	0	0	0	0.04	0	0	0	0	0	0	0	0	0	0	0	0	0	0	0	0	0	0	0	0.01	0	0
ENSG00000057019	0.64	1.16	1.27	1.81	1	0.56	1.24	1.32	3.12	1.14	3.06	0	0.14	0	0	0	0	0.12	0	0.06	0	0.81	0	0	0	0	0.15	0.17	0	0.01	0	0	1.82	0	0	0	0	0.17	0	0.49	0.02	0	0.31	0.02	0.07	0.1	0.06	0.01	0.13
ENSG00000057149	0	0	0	0	0	0	0	0	0	0	0	0	0	0	0	0	0	0	0	0	0	0	0	0	0	0	0	0	0	0	0	0	0	0	0	0	0	0	0	0	0	0	0	0	0	0	0	0	0
ENSG00000057252	13.16	16.52	13.51	17.91	10.12	11.35	6.53	17.31	8.75	11.68	17.76	0.26	16.23	0.09	0	0.06	0.03	0.21	0.88	0.62	0.41	10.13	0	0.22	0.74	0.34	15.1	0.46	0.18	1	0.24	0	0.06	0.32	0.26	0.23	0.25	10.03	0.87	2.28	1.12	0.23	3.68	5.59	2.71	1.48	1.44	1	7.78
ENSG00000057294	0.22	0.19	0.11	0.22	0.1	0.13	0.16	0.15	0.07	0.28	0.55	0.18	1.06	0.05	0	0	0	0.11	0	0	0	0.68	0	0	0	0	0.55	0	0	0.01	0.02	0	0	0	0	0.02	0.01	0.69	0.03	0.23	0.01	0.05	0.06	0.09	0.11	0.04	0.14	0.02	0.33
ENSG00000057468	0.03	0.02	0.02	0.02	0.02	0.01	0.05	0.03	0.62	0.01	0.05	0	0.01	0.01	0	0	0	0	0	0	0	0	0	0	0	0	0.04	0	0	0	0	0	0	0	0	0.02	0	0	0	0	0	0	0.01	0.06	0.01	0	0.01	0	0.01
ENSG00000057593	0.01	0.01	0	0.06	0	0.01	0.02	0.11	0	0.03	0.1	0	0	0	0	0	0	0	0	0	0	0.01	0	0	0	0	0.02	0	0	0.03	0	0	0	0	0	0	0	0	0.01	0.05	0.02	0	0.04	0.01	0	0	0.03	0.03	0.04
ENSG00000057608	62.51	78.93	62.49	76.56	64.8	62.36	98.57	75.89	186.71	66.43	90.31	3.82	106.03	0.96	2.56	0.74	0.57	4.26	2.13	8.33	3.97	60.82	5.45	3	9.07	1.95	105.96	4.75	2.76	8.61	3.06	0.04	2.87	3.12	13.23	1.46	3.12	96.56	19.02	63.8	33.57	6.29	44.7	55.74	35.95	22.08	31.34	13.75	77.8
ENSG00000057657	5.25	5.21	8.31	6.55	5.52	5.8	4.78	4.69	2.61	6.83	8.76	0.49	10.15	0.13	0	0.07	0.07	0.53	0.4	0	0.25	6.83	0	0.57	2.41	0.28	9.73	0.52	0.34	1.76	1.01	0.81	0.08	0.86	0.92	0.47	0.54	7.98	0.97	1.75	0.84	0.16	3.06	3.86	2.56	1.09	1.83	0.83	5.19
ENSG00000057663	3.74	4.02	2.94	4.91	2.6	3.1	5.2	3.71	10.55	3.28	5.39	0.69	4.31	0.23	0.88	0.06	0.07	0.49	0.01	0	0.33	4.38	0	0.46	1.16	0.51	5.22	0.95	0.34	2.06	0.94	1.33	0.21	0.26	0	0.4	0.72	4.13	0.98	2.83	1	0.17	2.65	4.68	2.51	1.67	2.02	1.17	4.98
ENSG00000057704	9.63	13.77	13.43	16.84	6.04	11.95	11.26	21.09	10.18	15.5	11.93	0.89	23.07	0.12	0.24	0.23	0.13	0.29	1.51	0.55	2.24	5.94	0	0.87	4.02	0.46	9.51	0.61	0.8	1.84	0.66	0.8	0.53	0.84	0.02	0.2	0.46	11.6	1.78	2.97	2.39	0.85	5.27	5.34	6.02	3.27	4.54	1.88	8.7
ENSG00000057757	14	17.99	15.03	19.04	11.92	14.03	25.22	19.79	43.6	16.98	23.86	3.48	17.83	1.66	0.73	1.09	2.01	2.99	0.28	0.02	1.95	16.35	2.58	4.61	5.21	3.63	21	3.39	2.12	6.92	2.42	1.68	1.3	2.8	10.68	4.58	3.2	18.68	9.86	22.58	18.89	5.62	15.43	17.14	10.77	11.16	11.96	6.68	20.55
ENSG00000057935	1.62	2.86	1.91	2.13	1.06	2.14	4.32	1.87	11.87	1.73	4.36	0.1	2.38	0.14	0	0.06	0	0.15	0	0	0	1.47	0	0.13	0.14	0.07	1.69	0.25	0.14	0.23	0	0	0.16	0.25	0	0.03	0.24	1.27	0.63	1.73	0.96	0.14	1.53	1.55	0.53	0.57	0.8	0.67	2.59
ENSG00000058056	0.33	0.56	0.41	0.59	0.24	0.41	0.56	0.4	2.42	0.6	1	0.01	0.54	0.01	0	0	0	0.03	0.12	0	0	0.46	0	0	0	0.01	0.49	0.07	0.01	0.05	0	0	0	0	0.51	0.02	0.01	0.43	0.04	0.14	0.11	0.02	0.21	0.24	0.05	0.07	0.09	0.06	0.33
ENSG00000058063	10.31	11.19	12.23	15.94	7.19	9.61	8.82	10.24	17.42	12.99	17.63	0.76	12.47	0.32	0	0.17	0.08	0.36	1.72	5.23	1.79	11.3	0.01	0.57	1.84	0.27	11.92	0.58	0.88	2.75	1.55	0	0.99	0.86	1.64	0.55	1.29	9.22	1.23	2.56	1.94	0.49	4.07	5.72	3.62	2	2.53	1.59	6.57
ENSG00000058085	0.01	0	0.01	0	0.01	0	0.01	0	0.01	0	0	0	0	0	0	0	0	0	0	0	0	0	0	0	0	0	0	0	0	0	0	0	0	0	0	0	0	0	0	0	0	0	0	0	0	0	0	0	0
ENSG00000058091	2.48	2.23	2.53	4.1	1.39	2.17	18.02	2.36	59.63	3.5	2.34	0.23	2.8	0.14	0	0.01	0	0.04	0	0	0	2.19	0	0.07	2.22	0.23	2.2	0.08	0.12	0.22	0.58	0	0	0.04	0	0.07	0.13	2.3	0.18	0.47	0.18	0.09	0.69	1.47	0.95	0.51	0.42	0.25	1.83
ENSG00000058262	27.05	38.11	25.25	35.81	24.9	25.05	31.14	40.65	45.44	26.27	45.06	2.63	43.3	1.18	2.08	0.36	0.41	3.56	1.98	4.33	4.78	30.85	0	2.7	19.3	1.83	44.55	3.1	2.93	9.79	4.93	1.76	1.69	3.58	7.55	1.7	2.9	31.13	8.58	29.22	23.11	7.57	20.09	17.3	10.08	5.93	10.51	4.71	22.32
ENSG00000058272	19.62	18.97	21.75	33.29	13.29	16.24	13.83	16.67	29.77	21.15	33.19	0.52	34.96	0.13	0	0.1	0.06	0.52	0	0.95	0.16	33.2	0	0.54	1.79	0.08	35.3	0.25	0.39	2.8	0.21	0	0.27	0.28	0.92	0.58	0.69	17.25	0.97	2.01	1.41	0.42	8.31	11.46	4.79	2.43	2.22	1.7	14.12
ENSG00000058335	0.05	0.12	0.1	0.15	0.01	0.03	7.07	0.06	20.4	0.02	0.21	0.03	0.05	0	0	0	0	0	0	0	0	0.03	0	0	0	0	0.11	0.01	0.01	0	0	0	0	0	0	0	0	0.01	0	0.01	0.02	0	0.06	0.01	0	0	0.02	0.02	0.01
ENSG00000058404	0.01	0	0	0.01	0	0	0	0.01	0.01	0.01	0.08	0	0	0	0	0	0	0	0	0	0	0.11	0	0	0	0	0	0	0	0	0	0	0	0	0	0	0	0.03	0	0	0	0	0	0.04	0.17	0	0.01	0	0
ENSG00000058453	8.15	9.25	5.54	11.59	4.35	4.99	6.51	6.39	19.37	8.26	12.2	0.05	5.98	0.08	0	0.04	0.04	0.44	0	0.11	0	14.9	6.06	0.11	0	0.14	8.01	0.67	0.31	1.21	0.91	0	0	0.1	0.57	0.33	0.1	4.21	1.35	8.6	4.84	1.01	6.86	5.59	2.2	1.07	2.76	2	7.09
ENSG00000058600	7.22	12.96	8.62	10.63	5.26	9.7	10.85	9.6	31.32	9.48	17.46	0.29	9.14	0.14	0	0.12	0.04	0.5	1.27	0	2.3	10.91	0	0.41	0.44	0.26	9.34	1.42	0.2	1.18	1.1	0	0.56	0.81	0	0.19	0.32	6.18	1.82	5.1	3.05	0.54	7.45	7.22	2.63	2.62	2.61	2.54	11.38
ENSG00000058668	14.31	17.6	20.4	21.27	11.29	12.68	12.44	18.84	32.03	18.07	26.7	0.7	15.31	0.2	0.71	0.11	0.12	0.63	0.96	1.09	0.5	18.8	0.69	0.59	3.96	0.35	18.91	0.92	0.6	2.84	1.58	0	0.08	0.65	1.84	1.08	0.84	12.21	2.72	5.76	4.52	0.73	8.09	9.59	3.94	2.29	3.8	1.93	10.38
ENSG00000058673	32.53	36.61	38.75	52.14	23.42	31.44	38.13	37.87	91.64	40.44	54.83	1.34	45.74	0.35	0.48	0.17	0.11	0.99	0.98	1.13	1.98	42.76	0	0.9	3.63	0.46	40.22	1.29	1.4	5.77	1.56	0	0.59	1.28	2.06	1.14	1.28	31.15	3.67	9.09	6.35	1.05	13.71	17.64	9.85	5.9	7.35	5.13	23.66
ENSG00000058729	3.79	4.39	2.34	5.14	2.75	2.82	5.35	4.26	12.13	3.08	5.04	0.32	5.01	0.35	0	0.1	0.08	0.54	1.75	0	1.17	2.89	0	0.17	3.74	0.26	6.32	0.36	0.15	1.87	0.68	0	0.4	0.05	8.44	0.23	0.23	7.29	2.12	6.54	3.57	0.59	4.28	4.99	2.92	1.35	2.19	2.58	7.08
ENSG00000058799	16.57	18.17	19.25	21.03	17.99	16.15	20.27	20.51	21.95	19.1	21.62	2.92	33.09	0.66	2.27	0.56	0.51	1.97	3.74	5.93	5.45	14.41	0	2.2	10.61	3.5	27.53	3.97	3.87	8.65	3.4	0	1.68	4.24	19.98	1.58	2.71	32.23	13.88	24.82	31.43	6.18	14.84	16.33	17.2	8.4	14.32	6.91	25.56
ENSG00000058804	1.72	2.34	2.09	2.15	1.13	1.65	2.35	1.79	6.72	1.92	3.69	0.1	1.95	0.03	0	0.01	0	0.05	0	0	0.25	2.02	0	0.08	0	0.02	1.69	0.14	0.07	0.71	0.25	0	0	0.07	2.85	0.08	0.26	1.33	0.22	0.88	0.39	0.14	0.99	1	0.55	0.33	0.47	0.31	1.47
ENSG00000058866	1.66	1.62	1.85	1.9	1.03	1.29	1.67	2.65	18.74	1.92	2.6	0.06	2.4	0	0	0	0.02	0.06	0	0.01	0.11	1.44	0	0.05	0.02	0.01	2.14	0.19	0.09	0.11	0.05	0	0	0.04	0	0.02	0.22	1.34	0.29	0.66	0.39	0.07	0.63	0.91	0.99	0.58	0.47	0.24	1.18
ENSG00000059122	10.2	9.37	5.36	11.38	3.72	6.99	9.08	9.17	19.48	6.8	7.1	0.3	8.34	0.09	0	0.02	0.02	0.27	1.56	8.8	0	6.36	2.05	0.17	0.67	0.39	7.74	0.71	0.49	3.14	3.14	0	0.64	0.32	2.12	0.5	0.71	5.89	5.26	12.93	9.07	4.39	10.48	8.94	4.12	2.45	7.33	3.33	13.35
ENSG00000059145	11.83	14.84	14.99	33.14	10.62	8.53	22.43	22.21	39.57	20.97	16.1	0.79	14.99	0.15	0.22	0.22	0.05	1.01	0.44	0.52	1.04	17.16	0	1.15	0.49	0.71	15.41	2.94	0.5	2.8	1.12	9.65	0.9	0.71	0.52	0.5	0.42	7.89	1.98	3.88	1.65	0.63	6.46	6.91	3.59	1.3	2.68	2.3	6.83
ENSG00000059377	74.04	83.53	77.62	120.44	79.88	78.22	82.58	129.73	20.4	92.3	115.61	9	153.97	2.03	5.59	1.16	1.37	7.62	13.01	25.75	13.17	80.31	5.2	5.54	15.18	6.73	126.46	11.58	8.21	12.43	8.54	3.82	6.54	8.13	19.01	4.08	3.66	123.2	35.3	76.31	43.95	12.3	53.47	52.22	47.03	23.72	37.17	15.07	62.89
ENSG00000059378	19.83	23.4	22.96	31.78	14.72	20.78	25.19	26.06	60.89	19.37	36.35	1.74	20.66	0.3	0.75	0.13	0.15	0.94	1.17	7.48	0	33.32	0	1.7	9.13	0.67	43.98	3.87	2.55	3.89	6.03	10.16	0	1.38	0.03	1.21	1.4	18.01	5.18	10.48	10.59	1.69	13.66	10.89	6.43	3.82	7.17	2.9	15.52
ENSG00000059573	3.21	4.58	3.55	4.42	1.97	3.5	7	3.77	17.26	3.38	6.24	0.08	2.68	0.07	0	0	0.01	0.09	0	1.44	0.21	4.56	0	0.06	0	0.05	5.02	0.19	0.06	0.36	0.28	0	0	0.1	0	0.03	0.1	2.77	0.62	2.69	1.52	0.17	2.98	2.66	0.79	0.9	1	0.69	3.78
ENSG00000059588	5.82	7.43	6.53	8.27	2.96	6.33	9.38	7.01	20.94	5.95	13.37	0.31	4.39	0.22	1.7	0.05	0.17	0.63	0	0	1.54	5.91	0	0.23	3.79	0.26	6.3	0.47	0.39	1.71	1.16	1.75	0.91	0.66	0	0.13	0.18	4.25	1.3	7.93	3.96	0.69	4.27	4.21	1.61	1.31	2.13	1.64	5.75
ENSG00000059691	2.24	4	2.01	3.18	2.22	2.97	3.62	3.85	8.38	2.45	4.39	0.44	4.52	0	1.66	0.06	0.01	0.36	0	0	1.24	3.17	0	0.14	0.53	0.5	6.57	2.13	0.61	0.75	0.59	0	0	1.32	14.09	0.12	0.13	3.17	1.29	5.31	3.6	1.01	3.08	4.12	1.59	1.08	1.71	1.25	4.38
ENSG00000059728	88.07	85.36	111.16	149.02	74.21	91.59	73.36	130.76	36.93	122.86	94.22	4.16	150.07	0.81	1.82	0.86	0.51	2.51	4.17	7.62	5.59	72.51	0	4.08	22.59	2.52	109.12	3.55	3.68	14.51	4.5	14.74	2.37	3.63	5.21	2.54	3.11	136.63	19.09	17.22	18.43	3.96	34.51	38.9	56.53	26.23	37.25	15.26	59.94
ENSG00000059758	6.2	6.59	6.96	9.68	3.39	6.16	5.76	5.79	14.26	7.42	10.66	0.36	5.93	0.06	0.16	0.04	0	0.25	0	0.06	0	6.72	0	0.13	1.4	0.12	5.85	0.18	0.14	0.72	0.34	0	0	0.4	0	0.25	0.36	3.42	0.32	1.03	0.46	0.19	2.5	3.4	1.31	0.82	1.06	0.81	4.58
ENSG00000059769	10.96	5.57	8.38	11.46	9.04	8.65	14.54	5.69	8.69	11.18	7.88	6.96	11.38	2.25	22.97	4.14	1.11	5.07	16.25	0	7.74	7.24	8.81	5.54	10.05	8	9.37	12.42	6.23	0.55	6.98	9.15	9.92	6.02	1.62	9.39	5.19	13.01	3.8	0.43	2.94	0.54	3.05	7.25	12.26	6.85	8.27	4.47	11.86
ENSG00000059804	55.01	67.36	74.32	91.14	65.3	68.03	35.02	80.21	32.27	68.62	81.92	3.88	97.13	0.96	7.04	1.79	0.67	2.24	3.62	10.72	4.43	56	2.47	2.47	28.85	2.06	78.49	3.15	6.01	27.22	6.14	3.52	3.35	3.83	1.05	2.61	4.08	73.52	13.89	15.16	25.57	11.33	26.04	22.87	22.57	12.56	15.48	6.98	34.96
ENSG00000059915	0.46	0.88	0.45	0.83	0.17	0.29	0.37	0.3	1.08	0.28	0.79	0.12	0.67	0.14	0	0	0	0.09	0	0	0	0.48	0	0.05	0.23	0.03	0.48	0.17	0.46	1.8	0.3	0	0	0.03	0	0.16	0.12	0.1	0.39	1.18	1.44	0.27	0.49	0.43	0.17	0.12	0.3	0.53	0.4
ENSG00000060069	7.56	9.67	8.27	12.71	7.69	6.02	9.41	10.54	10.18	8.59	8.51	0.52	14.67	0.06	0.92	0.1	0.03	0.4	1.15	0.67	0.73	7.54	0	0.49	1.53	0.3	11.72	0.77	0.57	2.05	1.35	0	0.15	0.74	1.32	0.35	0.49	9.86	3.68	7.73	5.16	1.14	6.19	5.02	4.49	1.74	3.31	2.36	8.23
ENSG00000060138	95.81	166.59	112.59	131.86	275.53	276.61	216.64	188.55	323.12	99.45	142.82	72.64	79.16	126.66	30.85	91.13	129.96	59.31	77.17	59.12	60.3	161.86	117.95	208.95	95.46	203.53	208.19	91.66	80.43	76.37	56	210.47	55.35	89.61	45.29	134.53	223.88	131.21	189.86	102.51	43.57	63.12	183.55	171.56	200.62	307.92	152.06	205.68	153.77
ENSG00000060140	0.2	0.27	0.48	0.33	0.28	0.13	0.11	0.19	0.15	0.26	0.31	0.03	0.07	0	0	0	0	0.08	0	0	0	0.41	0	0.03	0	0	0.35	0.02	0	0.45	0.03	0	0	0	0	0.05	0.12	0.34	0.02	0.33	0.07	0	0.62	0.5	0.15	0.08	0.19	0.05	0.19
ENSG00000060237	27.67	32.17	29.1	40.81	22.51	30.99	24.11	29.97	45.14	31.15	44.63	0.29	27.69	0.14	0.14	0.14	0.26	0.59	0.66	10.45	0.27	31.43	0	0.4	1.02	0.4	28.76	0.43	0.46	0.72	0.28	1.23	0.86	0.24	0.24	0.25	0.3	16.69	1.97	3.2	1.88	0.59	7.91	8.14	4.32	3.2	3.7	2.06	11.19
ENSG00000060303	0	0	0	0	0	0	0	0	0	0	0	0	0	0	0	0	0	0	0	0	0	0	0	0	0	0	0	0	0	0	0	0	0	0	0	0	0	0	0	0	0	0	0	0	0	0	0	0	0
ENSG00000060339	8.67	11.69	12.03	14.02	5.66	9.35	11.98	11.26	30.58	8.53	18.15	0.69	13.4	0.31	0.05	0.23	0.21	0.52	0	2.07	4.87	15.81	0	0.37	1.76	0.84	15.72	0.3	0.51	0.95	0.8	1.38	0.12	0.37	1.5	0.35	0.91	9.84	2.76	4.33	2.37	0.18	6.5	6.24	3.69	1.66	2.81	1.34	7.83
ENSG00000060491	28.04	39.1	28.13	46.45	38.05	22.75	35.39	36.25	47.93	30.42	29.91	3.69	60.13	0.63	1.51	0.38	0.32	2.68	6.68	7.48	2.97	26.6	1.22	2.59	12.48	2.56	58.87	6.55	4.42	11.16	6.45	5.78	1.45	4.58	6.3	2.06	2.49	45.56	19.45	37.2	33.34	7.85	26.61	26.87	26.15	9.82	20.21	8.1	38.56
ENSG00000060558	5.72	7.71	4.74	6.3	8.53	5.63	5.03	5.51	1.85	4.88	8.82	0.82	15.72	0.2	1.08	0.13	0.11	0.96	1.4	8.33	1.68	5.6	0.01	0.83	2.8	1.49	11.69	1.24	1.07	2.46	1.26	3.91	0.3	1.18	3.94	0.61	0.63	9.9	5.39	9.19	6.86	1.84	5.61	6.05	4.54	2.26	4.44	2.06	7.11
ENSG00000060566	0.11	0.07	0.01	0.03	0	0.03	0.03	0.04	0.06	0.04	0.07	0.01	0.05	0	0	0	0	0	0	0	0	0.04	0	0	0	0	0.02	0.03	0	0.02	0	0	0	0	0	0	0	0.16	0	0.08	0.01	0.01	0.04	0.03	0.03	0.01	0.05	0.01	0.09
ENSG00000060642	4.58	6.34	4.5	6.25	3.31	4.39	8.18	5.91	15.63	5.99	6.54	0.58	6.51	0.49	0	0.18	0.12	1.06	0	0	4.47	4.15	0.15	0.37	1.58	1.02	5.21	1.45	0.69	1.7	0.82	0	1.95	0.83	3.18	0.3	0.41	5.95	1.44	4.33	2.87	0.63	3.73	3.08	2	1.21	2.41	1.09	4.4
ENSG00000060656	0.02	0.34	0.03	0.3	0.12	0.03	0.13	0.17	0.05	0.02	0.01	0.01	0.12	0	0	0	0	0	0	0	0	0.05	0	0	0	0	0.07	0	0	0	0	0	0	0	0	0	0	0.03	0	0.17	0.02	0	0.1	0.11	0.03	0.11	0.01	0	0.11
ENSG00000060688	11.43	16.62	10.94	14.76	9.55	11.57	21.49	15.44	38.98	12.27	20.3	1.5	18.31	0.12	0.14	0.11	0.2	0.8	5.58	0	0	13.32	0	0.49	3.03	0.83	18.18	2.2	0.88	3.63	0.76	0	0	1.93	2.79	0.64	0.93	16.52	6.18	28.28	22.78	3.41	16.16	16.14	7.68	5.53	8.99	4.77	20.42
ENSG00000060709	0	0.04	0	0	0.1	0	0	0	0	0	0.01	0.03	0.02	0	0	0	0	0	0	0	0	0.15	0	0	0	0.01	0	0	0	0	0	0	0	0	0	0	0	0.12	0	0	0	0	0.01	0	0	0	0	0	0
ENSG00000060718	0	0	0	0	0	0	0	0	0	0	0	0	0	0	0	0	0	0	0	0	0	0	0	0	0	0	0	0	0	0	0	0	0	0	0	0	0	0	0	0	0	0	0	0	0	0	0	0	0
ENSG00000060749	1.11	1.38	1.22	1.5	0.84	1.1	1.25	1.1	3.88	1.18	2.14	0.04	1.15	0.01	0	0	0.01	0.51	0	0.21	0	2.06	0	0.02	0.07	0	1.32	0.07	0.02	0.08	0.04	0	0	0.01	0	0.05	0.05	0.74	0.23	0.17	0.05	0.02	0.3	0.52	0.17	0.07	0.14	0.07	0.5
ENSG00000060762	10.14	11.94	8.48	15.62	8.9	10.58	18.24	16.06	26.89	10.68	15.09	3.52	18.03	0.49	1.21	0.59	0.29	2.2	3.92	0	12.38	10.13	0	2.31	2.65	2.75	15.2	6.63	2.93	10.14	6.34	3.67	2.67	4	12.14	2.14	2.46	11.92	4.66	13.92	4.96	2.35	9.31	13.02	8.41	5.23	7.98	4.47	16.04
ENSG00000060971	56.3	58.35	55.56	79.53	60.57	44.53	53.01	93.98	54.55	65.6	71.84	9.43	89.9	3.03	13.51	3.13	1.22	7.93	10.77	19.21	12.75	77.59	0.08	6.74	22.72	8.86	99.55	18.54	13.35	32.81	15.96	7.28	5.8	16.48	30.92	6.3	9.83	71.37	34.53	67.61	62.73	14.7	41.35	43.26	40.75	19.86	30.91	14.5	59.43
ENSG00000060982	0.41	1.63	0.47	1.79	0.56	0.4	0.63	1.65	0.09	0.33	0.87	0.06	1.36	0	0	0.11	0	0.06	0	0	0	0.47	0	0.06	0.1	0.3	1.19	0.01	0.1	0.32	0.11	0.01	0	0	0	0.01	0.07	0.45	0.09	0.4	0.15	0.07	0.17	0.14	0.47	0.07	0.17	0.05	0.19
ENSG00000061273	32.52	30.81	39.61	35.86	26.17	29.51	34.61	32.31	49.14	39.57	47.69	2.88	44.07	0.77	3.22	0.39	0.28	2.05	8.14	11.17	4.58	42.22	0.64	1.97	12.09	2.04	35.4	3.57	2.52	8.31	2.94	0.7	3.72	3.59	15.32	1.82	1.78	29.93	12.15	21.46	20.82	3.54	19.83	15.82	15.06	7.37	13.25	6.4	28.47
ENSG00000061337	0.09	0.22	0.04	0.09	0.07	0.09	0.03	0.16	0.01	0.1	0.25	0	0.11	0	0	0	0	0	0	0	0	0.06	0	0.01	0	0	0.08	0	0.01	0	0	0	0	0	0	0	0	0.08	0.02	0.05	0.01	0	0.04	0.03	0	0.02	0.04	0.03	0.07
ENSG00000061455	0	0	0.01	0.01	0	0	0	0	0	0	0.01	0	0	0	0	0	0	0	0	0	0	0	0	0	0	0	0	0	0	0	0	0	0	0	0.01	0	0	0	0	0	0	0	0	0.02	0	0	0	0	0
ENSG00000061492	0	0	0	0	0	0.01	0.01	0	0.02	0	0	0	0	0	0	0	0	0	0	0	0	0.05	0	0	0	0	0	0	0	0	0	0	0	0	0	0	0	0	0	0	0	0	0	0	0	0	0	0	0
ENSG00000061656	0.28	0.13	0.16	0.12	0.02	0.08	0.85	0.18	4.86	0.14	0.21	0.08	0	0	0	0	0	0.02	0	0	0	0.34	0	0	0	0	0.05	0	0	0.12	0	0	0	0	0	0.07	0.06	0.01	0	0.21	0.11	0	0.32	0.03	0.03	0.06	0.3	0.04	0.12
ENSG00000061676	0.67	0.44	0.71	1.03	0.25	0.5	0.25	0.7	0.22	0.55	1.17	0.02	0.35	0	0	0	0	0.01	0	0	0	0.97	0	0.04	0	0.02	0.71	0	0	0.09	0	0	0	0.04	0	0.03	0.12	0.56	0.03	0.2	0.08	0.01	0.22	0.22	0.16	0.08	0.11	0.05	0.29
ENSG00000061794	5.94	6.73	4.74	7.32	5.28	5.27	8.17	6.66	15.87	5.48	9.94	0.99	7.3	0.17	0.82	0.15	0.06	0.43	0.43	0	0.79	5.58	0	0.36	0.92	0.21	9.17	0.86	0.52	1.71	0.53	0	0.21	0.34	0	0.25	0.38	6.74	1.63	7.2	3.66	0.44	4.86	6.61	3.28	1.99	2.95	2.19	8.4
ENSG00000061918	1.43	0.93	0.96	0.77	0.67	0.78	0.79	0.84	0.65	1.41	1.21	0.15	0.75	0.01	0.42	0.11	0.05	0.13	0.84	0	0	1.9	0	0.12	0.26	0.08	1.66	0.07	0.05	0.22	0.08	0	0	0.06	0	0.06	0.17	1.02	0.09	0.36	0.17	0.01	0.22	0.51	0.13	0.16	0.25	0.11	0.45
ENSG00000061936	9.5	14.06	9.73	13.5	7.97	8.94	14.58	13.12	29.91	11.06	15.14	0.29	14.76	0.07	0.15	0.08	0.01	0.57	0	7.1	1.14	14.99	0	0.22	0.91	0.55	15.12	1.15	0.52	1.55	0.58	0.41	0	1.14	2.6	0.22	0.27	11.47	2.53	7.17	5.22	0.79	8.34	7.8	3.93	2.25	3.89	1.93	9.45
ENSG00000061938	41.2	45.02	35.93	60.49	27.94	27.62	42.53	45.44	69.5	30.21	46.85	1.3	47.84	0.23	0.65	0.09	0.13	1.09	0.58	3.83	1.34	53.4	0	0.68	5.47	1.02	59.74	2.89	1.81	6.36	2.74	4.75	1.12	2.36	11.76	1.32	1.09	35.06	10.84	26.09	26.23	5.78	28.38	19.2	14.12	7.32	14.89	8.2	28.8
ENSG00000061987	7.42	8.21	9.77	12.32	3.71	6.92	7.63	9.67	20.48	8.51	13.12	0.17	7.2	0.27	0	0.11	0.03	0.43	0.31	0	0	8.09	0	0.19	1.19	0.02	7.83	0.35	0.11	0.93	0.57	0	0.04	0.15	2.15	0.44	0.68	4.96	0.53	1.99	0.99	0.17	2.65	3	1.36	0.78	1	0.62	3.55
ENSG00000062038	0.33	0.2	0.28	0.37	0.14	0.18	0.49	0.51	0.33	0.33	0.42	0	0.01	0	0	0	0.01	0	0	0	0	0	0	0	0	0	0.02	0	0	0	0	0	0	0	0	0	0	0	0.1	0	0	0	0.03	0.04	0.02	0	0	0	0.27
ENSG00000062096	0	0	0	0	0	0	0	0	0	0	0	0	0	0	0	0	0	0	0	0	0	0	0	0	0	0	0	0	0	0.03	0	0	0	0	0	0	0	0	0	0	0	0	0	0	0	0	0	0	0
ENSG00000062194	27.37	34.32	27.95	39.12	22.57	24.55	39.45	34.92	83.52	30.35	40.43	2.57	41.9	0.62	3.38	0.33	0.21	1.43	6.04	1.36	0.81	27.73	0	2.32	14.81	1.16	41.51	2.44	1.95	10.18	2.02	0	0	2.36	10.87	1.97	3.3	43.93	7.64	19.09	9.9	1.67	17.69	23.43	16.9	9.35	14.17	6.53	31.32
ENSG00000062282	41.48	40.61	59.87	80.96	49.18	44.26	46.7	67.71	19.99	61.53	58.36	7.32	116.58	2.21	4.63	2.41	1.27	3.39	5.45	12.53	9.39	30.89	3.48	6.66	23.95	5.36	59.74	5.86	7.14	17.6	6.18	10.59	5.14	6.96	11.29	2.35	3.56	85.45	39.55	36.04	75.87	16.65	30.02	36.17	48.83	19.9	40.03	14.96	64.61
ENSG00000062370	0.09	0.08	0.05	0.14	0.05	0.06	0	0.09	0.06	0.06	0.1	0.01	0.02	0	0	0	0	0	0	0	0	0.08	0	0	0.12	0.03	0.08	0	0	0.01	0.02	0	0	0	0	0	0	0.15	0.01	0.01	0.01	0	0.02	0.06	0.02	0.03	0.01	0.03	0.05
ENSG00000062485	27.98	34.68	26.34	35.74	25.13	27.81	33.38	33.55	58.35	26.69	54.67	0.89	40.71	0.19	0.58	0.18	0.28	1.18	6.69	0.01	9.35	36.73	1.1	0.7	2.79	0.46	40.36	2.55	1.27	3.77	1.92	0	2.56	1.17	0	0.83	0.89	34.57	6.81	21.99	13.92	2.55	21.29	18.82	11.18	6.56	9.28	5.45	24.89
ENSG00000062524	1.22	2.57	5.96	2.33	1.03	1.36	8.98	2.77	2.55	9.79	1.78	0.15	0.61	0.04	0	0	0.03	0.24	0.96	0	0.25	1.44	0	0.02	0.29	0	0.7	0.5	0.14	0.88	0.24	0	0	0.13	0	0.19	0.14	0.36	0.18	1.25	0.96	0.15	0.72	0.55	0.15	0.16	0.56	0.19	1.77
ENSG00000062582	13.01	17.07	10.85	16.12	12.18	10.78	21.26	13.71	39.61	12.42	19.19	12.57	21.42	4.46	14.1	1.71	1.6	17.97	20.25	25.88	24.01	14.18	9.12	4.41	34.21	12.91	18.71	26.51	10.87	44.01	14.92	1.08	20.44	16.99	49.66	9.28	9.03	18.25	12.79	50.74	59.45	14.72	17.22	19.83	11.38	6.85	16.09	7.87	24.33
ENSG00000062598	16.92	20.05	17.83	20.55	14.85	15.5	14.43	19.91	22.72	18.33	27.83	0.74	20.52	0.18	0.49	0.1	0.08	0.69	1.59	12.75	1.25	15.95	0.18	0.36	2.15	1.03	20.91	1.81	0.58	1.67	0.75	0	0	0.35	2.36	0.25	0.66	15.14	3.36	10.51	6.41	1.45	11.44	10.92	7.37	4.24	5.41	2.68	14.6
ENSG00000062650	11.33	13.94	11.3	16.07	9.74	12.95	12.92	12.64	24.25	11.68	19	0.58	13.61	0.09	0.27	0.11	0.08	0.33	0.33	0	0	10.01	0	0.57	1.53	0.11	11.83	1.11	0.29	1.88	1.02	0	0.21	0.42	0	0.59	1.04	9.77	1.9	4.43	3.46	0.68	5.47	5.05	3.15	1.75	2.51	1.43	7.62
ENSG00000062716	184.61	181.01	230.74	273.25	165.69	166.87	172.23	270.07	94.14	298.33	213.46	31.21	348.08	6.11	9.73	6.88	4.25	17.28	36.75	40.88	41.27	175.79	11.1	26.48	95.4	24.99	239.05	29.64	25.67	99.3	31.14	18.27	16.56	29.79	33.83	19.32	18.49	315.12	62.14	91.19	72.91	19.29	100.98	123.52	128.79	64.37	95.72	47.61	221.25
ENSG00000062725	3.52	3.73	3.59	6.51	2.31	4.63	3.52	3.87	9.15	4.35	6.63	0.17	3.67	0.09	0	0.03	0.02	0.15	0	0	0.02	3.61	0	0.29	0.98	0.06	3.35	0.17	0.22	0.53	0.26	0	0	0.09	0.35	0.14	0.16	3.12	0.4	1.09	0.58	0.11	1.47	2.34	0.99	0.69	1.06	0.57	2.67
ENSG00000062822	4.7	7.23	4.26	6.69	3.86	3.73	7.15	5.58	13.4	4.53	6.62	0.23	4.67	0.37	0.07	0.16	0	0.38	0	8.51	0.52	6.65	0	0.29	5.79	0.27	5.26	1.06	0.37	3.11	0.98	0	0.22	0.4	0.8	0.45	0.35	2.58	1.79	6.05	5.67	2.53	3.23	1.95	1.28	0.62	1.51	0.81	3.29
ENSG00000063015	0	0.06	0.04	0	0	0	0	0	0	0	0.01	0	0.05	0	0	0	0	0	0	0	0	0	0	0	0	0	0.08	0	0	0	0	0	0	0	0	0	0	0	0	0	0.01	0	0	0	0	0	0	0	0
ENSG00000063046	83.12	118.17	78.8	109.35	58.1	74.04	132.16	90.04	237.9	83.73	150.49	6.69	121.58	2.88	8.91	1.03	1.05	9.74	9.31	27.01	20.47	108.28	7.35	3.45	15.57	10.46	109.13	20.76	7.01	18.84	10.1	7.45	4.15	10.49	32.54	4.92	4.6	77.81	21.8	91.9	46.98	8.54	68.19	86.34	40.28	28.71	41.22	30.36	107.17
ENSG00000063127	0.76	1.46	1.1	1.23	0.66	1.02	4.52	1.6	14.35	1.28	1.95	0	0.84	0.05	0	0.01	0.02	0.01	0	0.56	0	0.58	0	0.08	0.66	0.18	1.1	0.08	0.05	0.1	0.03	0	0	0	0	0.01	0.02	0.63	0.17	0.81	0.69	0.08	0.42	0.5	0.21	0.21	0.21	0.1	0.57
ENSG00000063169	5.55	7.26	4.75	7.99	3.47	5	5.58	7.62	10.94	5.95	8.04	0.03	5	0	0	0	0	0.02	0	0	0.02	5.84	0	0.03	0.12	0.05	4.37	0.06	0.03	0.26	0.44	0	0	0.03	0	0.03	0.05	3.5	0.24	0.93	0.58	0.14	2.66	1.96	1.38	0.67	0.9	0.63	3.68
ENSG00000063176	3.41	4.1	2.73	5	2.81	2.32	4.68	3.88	9.43	3.15	4.95	0.43	5.11	0.2	0.39	0.11	0.05	0.82	0.51	0	2.27	4.13	0	0.14	1.33	0.57	5.29	0.8	0.61	1.4	0.48	0	0.41	1.23	3.95	0.49	0.44	2.47	1.73	5.25	4.3	0.92	2.89	3.64	1.7	0.9	1.86	1.24	4.07
ENSG00000063177	636.7	838.58	630.56	739.84	395.8	649.04	1099.94	614.48	2198.16	633.49	1074.98	361.28	693.38	248.39	579.28	85.49	56.67	630.64	577.89	458.43	1483.67	447.25	407.42	171.11	889.25	485.52	514.17	964.8	442.19	1255.28	558.56	388.61	484	474.84	1931.75	336.96	286.41	445.67	434	1758.59	2327.22	510.5	551.61	566.24	269.35	210.49	518.68	280.52	751.85
ENSG00000063180	2.65	2.72	3.21	3.06	2.26	1.79	5.84	2.95	14.26	2.64	4.37	1.01	2.88	0.62	13.63	0	0.02	1.71	0	0	0	2.42	0	0.3	0.36	0.02	1.2	0.9	0.71	1.54	1.26	0	0	0	1.97	0.14	0.69	1.86	1.27	5.27	4.07	1.96	2.12	2.78	1.7	1.16	1.32	1.08	2.69
ENSG00000063241	3.5	4.7	2.95	4.85	4.33	2.01	5.71	2.64	8.32	4.01	5.37	1.34	5.64	0.77	0	0.19	0.15	2.32	0.68	0	1.86	5.34	1.69	0.91	1.33	1.3	5.82	3.56	2.24	6.53	2.16	10.7	3.47	2.45	5.19	1.31	1.45	4.35	2.41	14.16	9.02	1.85	4.94	4.67	3.18	1.54	2.97	1.68	5.24
ENSG00000063244	58.25	71.3	62.04	82.02	54.19	49.6	76.99	81.88	155.92	61.78	85.96	1.87	84.91	0.16	1.87	0.21	0.08	1.85	2.61	13.35	4.17	68.25	0	0.76	2.14	1.34	73.08	4.6	1.66	4.98	1.67	2.83	2.73	0.89	0.06	0.82	1.13	51.39	14.13	38.79	20.08	3.93	40.1	38.84	20.93	10.96	18.66	9.71	52.51
ENSG00000063245	12.21	19.38	11.88	21.27	16.3	9.25	17.57	15.93	18.76	13.93	12.92	3.34	33.3	1.61	3.5	0.61	0.61	3.81	5.8	9.95	10.83	18.18	6.18	2.21	9.12	3.96	24.77	7	4.11	9.81	5.71	6.79	3.98	6.89	6.21	3.6	3.65	22.61	13.06	30.49	31.3	7.56	19.74	16.87	14.79	7.01	13.62	6.52	25.26
ENSG00000063322	7.84	9.94	8.46	10.86	6.85	7.41	11.87	10.29	23.7	8.3	11.43	1.34	13.04	0.38	2.03	0.4	0.18	1.83	1.27	10.8	7.93	8.66	0	0.49	1.63	1.53	12.49	2.84	0.96	2.93	2.19	0	4.79	1.27	6.74	0.99	0.69	10.18	3.08	9.9	5.59	1.37	7.64	8.32	5.15	3.14	5.01	2.82	11.29
ENSG00000063438	0.37	0.13	0.11	0.14	0.12	0.06	0.17	0.08	0.09	0.12	0.14	0	0.14	0.04	0	0	0	0	0	0	0	0.31	0	0.03	0	0	0.08	0	0.02	0.02	0.01	0	0	0	0	0	0	0.2	0.02	0.04	0.01	0	0.06	0.12	0.04	0.03	0.17	0	0.17
ENSG00000063515	0	0	0	0	0	0	0	0	0	0	0	0	0	0	0	0	0	0	0	0	0	0.03	0	0	0	0	0	0	0	0	0	0	0	0	0	0	0	0	0	0	0	0	0	0	0	0	0	0	0
ENSG00000063587	1.65	2.29	1.6	2.46	0.87	1.88	2.42	1.64	12.77	1.84	3.83	0.03	1.47	0.01	0	0	0	0.05	0.28	0	0	2.59	0	0.02	0.18	0.02	1.9	0.1	0.03	0.15	0.01	0	0	0.01	0	0.03	0.03	1.14	0.34	1.3	0.78	0.14	1.3	1.32	0.35	0.35	0.63	0.43	1.84
ENSG00000063601	8.85	9.3	9.91	13.81	5.89	7.73	11.91	7.68	28.65	8.95	16.61	0.07	9.39	0.09	0	0.01	0.02	0.37	0	11.09	0.2	8.97	0	0.12	0.17	0.12	11.34	0.43	0.09	0.46	0.4	0.4	0	0.03	0	0.08	0.08	6.89	1.25	2.47	1.45	0.17	4.66	5.55	2.26	1.45	1.98	1.14	8.32
ENSG00000063660	0.17	0.15	0.07	0.14	0.08	0.06	0.19	0.06	0.24	0.19	0.18	0	0.14	0.02	0	0	0	0.01	0	0	0	0.14	0	0.03	0	0	0.32	0	0	0	0.02	0	0	0.02	0	0.07	0.04	0.12	0.07	0.43	0.19	0	0.11	0.06	0.03	0.05	0.06	0.01	0.12
ENSG00000063761	1.83	2.89	1.99	2.66	1.6	1.61	1.89	3.08	5	1.8	5.95	0.07	2.67	0.09	0	0.03	0.07	0.09	0.34	0	1.09	2.28	0	0.03	0	0.22	2.47	0.48	0.06	0.47	0	0	0	0.44	0	0.07	0.11	1.74	0.9	2.79	2.32	0.42	2.52	1.66	0.76	0.55	0.87	0.51	2.18
ENSG00000063854	48.65	62.88	47.98	41.81	64	66.41	39.74	78.46	35.24	43.81	55.45	32	42.74	72.6	31.8	62.83	47.49	33.24	25.99	41.71	31.42	54.27	56.21	151.46	61.77	88.44	47.02	35.48	54.06	39.36	39.45	46.32	57.81	75.11	78.42	52.94	109.4	47.98	54.96	37.19	29.11	29.79	52.76	64.7	47.64	81.87	71.75	71.46	51.39
ENSG00000063978	20.84	28.05	22.57	28.99	16.94	22.35	25.81	28.54	47.11	23.78	32.85	0.59	25.9	0.23	0.2	0.2	0.1	0.65	2.33	1.65	0.36	17.47	0	0.38	1.99	0.66	24.21	2.07	0.74	1.62	1.12	1.49	0.23	0.8	2.06	0.41	0.41	21.14	4.64	13.83	7.16	1.17	16.15	15.44	8.98	5.41	10.22	3.81	22.35
ENSG00000064012	71.31	75.92	88.24	131.08	45.08	66.3	65.64	94.35	61.97	94.6	108.42	7.25	91.08	1.16	2.2	0.73	0.62	5.27	6.01	7.21	7.12	67.78	0.95	4.45	14.29	6.73	64.07	18.89	6.52	14.52	8.58	36.7	6.89	5.75	0.07	3.44	3.85	78.08	14.99	26.88	17.74	3.23	40.12	52.3	33	20.86	28.52	14.95	69.99
ENSG00000064042	0.01	0.02	0.09	0.02	0.03	0.01	1.67	0.1	1.48	0.02	0.27	0	0.03	0	0	0	0	0	0	0	0	0.15	0	0	0	0	0.06	0	0	0	0	0	0	0	0	0	0	0.02	0	0	0.03	0	0	0.04	0.01	0	0.06	0	0.04
ENSG00000064102	4.08	4.4	4.52	5	2.57	3.91	3.86	4.18	7.49	3.64	7.08	0.58	4.61	0.06	0	0.01	0.21	0.43	4.4	0	1.48	4.08	0	0.33	0.75	0.27	6.06	0.88	0.1	1.11	0.05	0	0	0.56	0	0.25	0.28	5.79	1	3.64	3.5	0.44	3.87	4.82	1.92	1.2	1.51	1.07	5.07
ENSG00000064115	8.32	11.34	9.37	15.88	7.83	8.46	9.23	19.33	19.88	9.63	18.34	1.82	16.3	0.21	0	0.26	0.13	1.41	9.62	0	7.79	14.01	0	1.01	2.8	1.43	19.52	3.74	1.4	3.2	3	0	4.09	1.06	0	0.82	0.73	12.11	3.03	12.18	7.1	1.81	6.7	10.22	7.84	3	7.48	3.6	12.44
ENSG00000064195	0	0	0	0	0	0.01	0	0	0	0	0.02	0	0.01	0	0	0	0	0	0	0	0	0	0	0	0	0	0	0	0	0	0	0	0	0	0	0	0	0	0	0	0.09	0	0	0.01	0	0.03	0	0	0
ENSG00000064199	0.42	0.24	0.24	0.45	0.54	0.4	0.49	0.41	0.15	0.32	0.74	0.04	0.84	0	1.75	0	0	0.16	0	0	0	0.46	0	0.11	0	0.14	1.21	0.4	0.1	0.47	0.04	0	0	0	0	0.06	0.06	0.73	0.69	1.08	0.79	0.23	0.25	0.61	0.7	0.43	0.35	0.31	0.56
ENSG00000064201	24.84	30.25	22.9	30.86	15.03	12.71	20.06	38.15	12.17	31.58	34.08	5.09	25.75	0.76	7.77	0.35	0.18	4.4	8.66	0.88	15.75	27.08	28.63	1.49	14.98	3.65	35.09	9.45	4.43	17.6	8.44	8.39	3.09	3.92	42.31	2.71	4.33	21.24	7.54	36.38	29.24	6.55	17.9	17.8	9.01	4.31	11.61	4.63	16.14
ENSG00000064205	0	0	0	0	0	0	0	0	0	0	0	0	0	0	0	0	0	0	0	0	0	0	0	0	0	0	0	0	0	0	0	0	0	0	0	0	0	0	0	0	0	0	0	0	0	0	0	0	0
ENSG00000064218	0	0	0	0	0	0	0	0	0	0	0	0	0	0	0	0	0	0	0	0	0	0	0	0	0	0	0	0	0	0	0	0	0	0	0	0	0	0	0	0	0	0	0	0	0	0	0	0	0
ENSG00000064225	6.73	7.16	9.05	9.57	6.36	7.14	5.67	6.97	3.31	10.15	9.12	1.8	12.33	0.29	0.39	0.26	0.08	1.35	0.82	0	0	6.45	0.3	1.44	1.11	1.99	8.66	3.14	1.32	5.54	0.54	1.21	0.51	0.93	9.38	0.85	1.31	8.87	1.33	2.37	1.83	0.4	2.71	4.34	5.98	2.97	2.56	1.59	5.81
ENSG00000064270	1.31	0.59	0.25	0.99	0.12	0.13	0.07	0.89	0.17	0.62	0.75	0.01	0.28	0	0	0	0	0	0	0	0	0.15	0	0	0	0	0.48	0.06	0.05	0.1	0.03	0	0	0.09	0	0	0.01	0.17	0.02	0.03	0.22	0.04	0.17	0	0.64	0.09	0.08	0.03	0.09
ENSG00000064300	0.08	0.08	0.06	0.09	0.11	0.03	0.03	0.14	0.04	0.07	0.11	0	0.1	0	0	0	0	0	0	0	0	0.1	0	0	0	0	0.43	0	0.01	0	0	0	0	0	0	0.02	0.01	0.13	0.01	0.08	0.07	0.01	0.13	0.09	0.11	0.03	0.04	0.01	0.1
ENSG00000064309	0.2	0.22	0.14	0.09	0.07	0.08	0.02	0.05	0.05	0.17	0.31	0	0.06	0	0	0	0	0	0	0	0	0.25	0	0	0	0	0.09	0	0	0.01	0	0	0	0	0	0	0	0.02	0.01	0.04	0.03	0	0.03	0.07	0	0.01	0.01	0.03	0.11
ENSG00000064313	3.79	4.77	4.35	6.15	2.72	3.87	4.15	4.85	10.95	4.87	7.01	0.17	4.12	0.18	0	0	0.01	0.3	0	0	0	4.62	0	0.06	0.4	0.04	6.74	0.14	0.17	0.67	0.58	0	0	0.06	0	0.07	0.35	3.55	0.34	1.61	0.71	0.04	2.32	2.41	0.91	0.59	0.84	0.56	2.91
ENSG00000064393	2.25	3.21	2.04	3.84	1.59	2.4	2.41	3.89	2.7	2.63	3.7	0	2.39	0	0	0.01	0	0.01	0	0.36	0.02	3.27	0	0.03	0	0.01	2.59	0.01	0.02	0.07	0.05	0	0	0.11	0	0.04	0.02	1.43	0.13	0.37	0.19	0.02	0.57	0.57	0.39	0.23	0.25	0.18	1.02
ENSG00000064419	10.62	14.52	9.87	14.2	9.04	10.33	12.13	13.78	22.56	10.59	16.01	0.18	14.29	0.04	0	0	0	0.21	0	3.49	0	8.94	0	0.11	0.9	0.01	13.88	0.14	0.17	0.37	0.04	0	0.1	0.09	0	0.06	0.11	10.18	1.63	3.62	1.87	0.36	5.9	5.97	4.23	2.71	2.83	1.38	7.59
ENSG00000064489	0.86	0.43	0.34	0.92	0.55	0.22	0.91	0.67	0.29	0.72	0.16	0.01	0.77	0.04	0	0.02	0	0.18	0	0	0	1.57	0	0.05	1.89	0.38	0.71	0	0.51	0.74	0.74	0	1.43	0	0	0.3	0.08	0.55	0.31	1.83	2.4	0.13	0.57	0.25	0.48	0.07	0.48	0	0.14
ENSG00000064490	28.09	36.13	28.78	36.79	27.93	28.31	42.86	40.94	70.96	39.07	43.31	13.36	57.6	16.09	33.84	9.61	9.69	21.93	17.24	24.44	41.89	28.18	0	28.36	18.81	22	52.8	26.5	20.4	35.21	19.73	17.68	35.14	29.28	21.98	17.14	24.55	38.46	30.26	53.9	72.1	16.53	30.38	29.3	24.57	15	22.4	16.29	33.55
ENSG00000064545	3.74	4.64	3.25	5.08	3.07	2.27	5.06	3.66	6.09	3.26	5.69	0.37	4.24	0.22	0	0.04	0.27	0.54	0	9.35	2.25	4.81	0	0.21	4.27	0.62	4.23	2.25	0.99	3.17	1.13	0	0	0.67	6.66	0.48	0.41	3.44	1.13	4.89	4.32	1.03	3.78	2.58	0.84	0.78	1.37	0.64	2.73
ENSG00000064547	81.35	113.41	149.06	164.1	86.69	53.37	95.98	116.49	51.61	128.83	96.09	4.51	107.09	0.27	2.32	0.56	0.21	2.05	2.96	8.34	2.43	138.18	0	2.92	19.51	1.98	137.04	4.55	5.13	16.91	6.32	0	5.62	3.28	16.54	2.37	1.47	90.12	33.67	31.51	59.26	16.82	30.69	25.95	29.99	16.63	28.79	12.38	42.99
ENSG00000064601	64.83	71.94	57.2	79.24	88.45	55.39	58.15	88.12	48.1	57.73	103.73	9.23	122.06	1.48	2.88	1.31	1.63	7.08	6.4	31.6	11.07	76.26	6.3	9.97	27.11	3.47	136.92	11.57	6.71	19.27	11.48	1.88	6.73	9.54	19.49	3.39	4.11	128.74	26.19	76.69	74.36	18.39	46.62	46.41	37.23	18.17	28.59	12.44	54.61
ENSG00000064607	21.02	27.7	25.05	31.17	14.38	15.82	30.65	35.99	67.98	24.14	35.64	0.69	16.6	0.35	0	0.04	0	1.57	0	0.93	0.14	35.96	0	0.18	1.4	0.6	24.29	1.26	0.6	1.69	1.39	5.39	0.89	0.62	1.41	0.28	0.38	15.55	4.73	14.4	9.09	1.95	12.88	11.35	5.15	3.69	6.16	3.11	14.12
ENSG00000064651	0.53	0.78	0.87	1.1	0.33	0.6	0.66	0.72	3.51	0.83	1.41	0.02	0.5	0.14	0	0	0	0.02	0	0	0	1.19	0	0.01	0	0	0.45	0.01	0.01	0.08	0.05	0	0	0	0	0.02	0.01	0.43	0.17	0.14	0.26	0	0.35	0.32	0.05	0.05	0.08	0.11	0.49
ENSG00000064652	0.8	1.32	1.46	0.86	1.07	0.7	1.06	1.52	1.27	1.07	2.23	0.35	1.46	0.01	0.75	0.12	0.34	1.1	0	0	0	0.71	0	0.56	2.4	0.41	1.35	0.99	0.54	0.6	1.23	0	0	0	0	0.29	0.35	1.15	0.51	2.53	1.14	0.22	0.95	1.4	0.76	0.48	0.72	0.29	1.28
ENSG00000064655	0.02	0.02	0	0.02	0.01	0.01	0	0.09	0	0.09	0.05	0	0	0	0	0	0	0	0	0	0	0.05	0	0	0	0	0	0	0	0	0	0	0	0	0	0	0.01	0.04	0	0	0	0	0.01	0.01	0	0	0	0.01	0.03
ENSG00000064666	239.8	296.56	207.89	351.96	232.78	232.07	229.58	265.37	275.06	297.72	325.42	19.35	438.42	3.84	11.71	3.76	1.67	10.21	25.37	56.64	22.41	191.91	12.14	12.61	50.66	19.33	278.86	19.8	25.63	49.69	22.43	28.15	20.62	20.12	31.92	10.23	8.86	314.17	109.46	126.39	103.62	34.34	190.53	175.43	192.55	82.78	155.85	65.07	230.04
ENSG00000064687	48.36	63.88	45.24	85.78	38.55	34.96	61.4	82.59	107.6	77.31	60.06	5.03	62.47	0.49	3.16	0.37	0.35	1.17	9.38	7.25	5.19	61.27	2.96	2.85	10.52	1.97	67.59	2.92	6.24	17.92	6.94	0.28	2.41	3.23	20.52	1.98	2.26	37.61	18.07	17.75	11.98	9.46	23.03	18.11	22.15	8.2	17.12	8.29	18.88
ENSG00000064692	0	0	0	0.01	0.01	0.01	0.01	0.01	0.01	0.02	0.01	0	0	0	0	0	0	0	0	0	0	0.01	0	0	0	0	0.03	0	0	0	0	0	0	0	0	0	0	0.02	0	0	0	0	0	0.02	0	0	0	0	0
ENSG00000064703	3.19	3.62	2.93	4	2.04	2.45	3.85	3.1	8.69	2.94	4.9	0.19	3.36	0.04	0.11	0.01	0.01	0.11	0	0	0	3.52	0	0.15	0.43	0.08	3.54	0.35	0.15	0.53	0.05	0	0	0.42	0	0.11	0.16	3.05	0.66	1.75	1.06	0.14	2.3	2.23	0.92	0.64	0.95	0.51	2.68
ENSG00000064726	7.7	8.52	7.49	9.84	6.51	7.43	9.38	7.95	21.64	8.29	11.38	1.16	9.56	0.43	0.93	0.08	0.13	0.76	0.71	3.85	1.55	8.56	0	0.76	2.07	0.46	9.66	1.46	0.45	2.46	0.98	1.61	0.88	0.73	1.92	0.63	0.92	6.92	1	3.92	1.31	0.28	4.66	6.85	3.37	2.29	2.32	1.65	8.4
ENSG00000064763	9.14	8.55	10.21	12.02	8.35	7.28	7.51	11.25	2.39	11.86	11.89	1.02	12.76	0.13	0.14	0.32	0.3	1.19	0.43	17.31	5.8	10.23	0	1.08	3.67	0.45	12.23	0.37	0.77	3.49	1.65	0	0.77	2.55	0	0.67	0.15	11.89	4.69	7.19	6.95	0.58	5.1	4.3	3.83	1.94	6.68	1.27	8.04
ENSG00000064787	0.06	0.06	0.08	0.25	0.01	0.07	0.01	0.04	0.04	0.2	0.08	0	0.03	0	0	0	0	0	0	0	0	0.05	0	0	0	0	0.1	0.01	0	0	0	0	0	0	0	0	0	0.03	0.01	0.02	0	0	0.04	0.13	0.02	0.05	0.04	0	0.03
ENSG00000064835	0	0	0.03	0	0	0	0	0	0	0.03	0	0	0	0	0	0	0	0	0	0	0	0	0	0	0	0	0.06	0	0	0	0	0	0	0	0	0	0	0.08	0	0	0	0	0	0	0	0	0	0	0.02
ENSG00000064886	3.32	6.71	5.02	13.67	3.08	3.99	3.46	3.62	16.5	5.23	13.56	0.59	3.05	0.29	11.1	0.16	0.28	0.49	0.99	17.47	20.14	6.37	0	0.24	11.98	1.02	2.68	2.77	1.38	3.25	1.9	0.09	0	2.52	21.09	0.72	0.97	5.82	3.42	21.59	9.99	0.74	12.48	5.49	2.9	1.61	2.44	1.71	10.66
ENSG00000064932	41.17	40.71	43.29	64.52	39.36	25.43	30.02	40.3	26.8	46.05	35.97	3.03	63.68	0.79	1.52	0.6	0.12	1.87	2.24	9.16	2.75	37.57	1.4	1.75	9.47	2.19	48.14	6.64	5.42	12.45	5.17	14.17	2.37	2.34	6.08	2.75	2.14	36.17	15.16	15.27	16.66	4.03	20	17.62	19.1	6.88	14.31	7.41	34.1
ENSG00000064933	1.86	2.12	1.96	2.4	1.05	1.67	4.12	2.51	11.01	2.55	3.16	0.2	1.81	0.09	0	0.1	0.02	0.39	0	0	0	2.29	0	0.08	0.38	0.36	2.17	0.68	0.12	0.95	0.55	0	0	0.53	0	0.17	0.34	1.56	0.2	1.88	2.4	0.46	1.71	1.56	0.76	0.47	0.73	0.55	1.97
ENSG00000064961	12.15	17.49	12.23	18.48	11.88	9.1	18.9	12.72	25.35	14.27	14.24	2.25	22.26	0.78	0.11	1.01	0.54	3.83	0.03	4.42	6.69	15.98	5.67	1.91	1.99	1.95	20.85	5.15	2.3	8.06	3.44	5.73	2.16	3.02	23.98	2.34	2.46	17.17	8.79	25.72	23.41	4.83	12.57	14.43	10.25	5.21	9.01	5.24	18.46
ENSG00000064989	0.33	0.37	0.39	0.62	0.4	0.31	0.17	0.35	0.24	0.33	0.46	0.01	1.31	0	0	0.02	0.01	0.01	0	0	0	0.85	0	0.02	0	0.25	0.98	0.06	0.03	0.01	0	0	0	0	0	0.03	0.01	0.37	0.07	0.36	0.15	0	0.17	0.21	0.24	0.14	0.03	0.07	0.34
ENSG00000064995	7.05	8.36	6.79	10.43	5.23	5.92	11.33	10.49	21.81	7.1	10.81	2.01	8.59	0.53	0.45	0.46	0.21	1.9	5.35	0	2.46	10.76	0	1.47	1.62	2.55	10.54	3.09	1.39	3.91	1.81	1.61	1.21	1.3	0	0.9	1.59	7.74	2.74	9.85	4.57	1.34	5.43	6.24	5.56	3.17	4.23	2.04	8.41
ENSG00000064999	3.21	4.09	3.15	5.17	2.95	2.87	3.05	4.79	4.02	3.84	4.68	0.05	5.43	0	0.08	0.01	0	0.1	0	0.79	0	3.71	0	0.04	0.55	0.03	4.75	0.12	0.06	0.19	0.08	0	0	0.12	0.24	0.05	0.03	4.05	0.45	1.18	0.57	0.12	1.7	1.39	1.27	0.64	0.96	0.45	2.01
ENSG00000065000	14.52	21.19	15.29	22.29	14.64	12.14	20.96	22.71	35.63	16.55	22.25	0.82	22.86	0.17	0.33	0.1	0.05	0.97	0.42	2.5	2.32	20.56	0	0.54	1.15	0.35	21.06	0.92	0.67	2.68	1.17	0.38	0.3	1.07	6.4	0.28	0.47	14.98	4.34	9.86	6.82	1.52	10.12	8.61	5.23	2.25	4.81	2.19	12.38
ENSG00000065029	12.78	14.93	14.17	17.7	6.94	9.64	19.02	14.82	52.42	15	19.09	0.62	12.42	0.32	0.44	0.04	0.04	0.44	3.1	0	1.51	15.14	0	0.45	1.29	0.29	15.1	2.11	0.89	2.58	1.12	0	1.89	0.29	2.04	0.63	0.52	7.62	2.75	10.73	5.58	1.26	9.66	9.31	4.11	2.74	5.35	2.76	11.46
ENSG00000065054	1	1.43	0.67	1.3	0.9	0.63	0.58	1.13	0.29	0.89	0.96	0.06	1.13	0	0	0.1	0	0.17	0	0	0	0.94	0	0.07	0.45	0.19	2.84	0.2	0.1	0.53	0.16	0	0	0.52	0	0.12	0.14	1.54	1.08	2.15	2.16	0.3	1.39	1.47	0.81	0.41	0.89	0.37	1.97
ENSG00000065057	2.8	4.7	2.43	3.5	3.06	2.36	6.27	2.8	12.24	2.85	4.01	0.92	5.08	0.45	2.23	0.06	0.17	1.28	6.3	1.75	0	4.2	0	0.57	2.04	0.85	4.65	1.76	0.64	3.26	1.14	0	0.57	0.95	0	0.66	0.97	4.02	2.3	9.01	8.15	1.39	4.03	4.62	2.08	1	2.62	1.36	5.03
ENSG00000065060	1.42	1.08	1.13	1.19	0.85	1.3	0.99	1.02	3.93	0.8	1.53	0.01	1.36	0	0	0	0	0.03	0.24	0	0.04	1.82	0	0	0	0	1.16	0.02	0	0.07	0.01	0	0	0.02	0	0.01	0.02	1.01	0.06	0.42	0.14	0.04	0.6	0.54	0.25	0.16	0.12	0.08	0.51
ENSG00000065135	22.4	26.25	20.66	33.11	21.16	24.62	22.54	25.24	24.1	25.44	30.55	1.46	36.48	0.3	1.02	0.38	0.27	1.12	2.25	0.01	0.94	18.44	0	1.45	4.33	0.64	32.42	1.58	1.21	4.39	1.32	1.11	0.55	0.95	2.31	0.74	1.01	33.18	6.22	12.54	7.04	1.09	14.12	16.84	11.89	6.46	8.93	4.59	23.76
ENSG00000065150	8.56	12.08	8.87	10.94	5.65	8.59	11.95	9.61	33.38	9.03	15.8	0.37	8.72	0.21	0	0.1	0.11	0.45	0.46	17.06	3.12	9.01	0	0.23	0.53	0.29	11.2	0.37	0.27	1.25	0.86	0	0.11	0.96	0.01	0.45	0.34	7.96	1.64	7.75	4.09	1.39	5.46	6.44	2.79	1.85	2.81	1.83	7.74
ENSG00000065154	12.23	17.08	10.24	17.22	13.11	13.37	10.68	15.82	15.6	16.68	25.93	0.57	18.02	0.13	0	0.03	0.01	0.27	0	5	1.22	10.41	0	0.42	1.61	0.18	17.85	0.57	0.33	1.81	0.48	0	0	0.23	0	0.3	0.37	14.53	2.47	8.06	3.38	0.51	9.31	11.02	5.53	3.83	4.03	3.17	13.65
ENSG00000065183	4.45	6.42	4.54	5.7	3.02	5.06	4.47	4.87	12.54	4.85	10.38	0.07	4.77	0.13	0	0.02	0	0.05	0	0	0	4.27	0	0.05	0.24	0.08	5.07	0.11	0.05	0.2	0.49	0	0	0	0	0.06	0.04	3.29	0.59	1.6	1.16	0.18	2.97	2.69	0.73	0.48	1.03	0.94	3.93
ENSG00000065243	11.73	10.04	14.53	19.49	6.09	9.97	7.71	14.15	13.75	16.2	17.67	0.45	14.95	0.03	0.47	0.05	0.02	0.15	0.62	0	1.17	13.56	0	0.29	0.74	0.14	13.31	0.27	0.2	1.51	0.43	0	0.19	0.37	0	0.53	0.39	8.92	0.41	0.79	0.99	0.1	2.78	5.04	2.82	1.42	1.31	0.87	6.87
ENSG00000065268	3.89	8.73	4.18	6.12	4.8	2.5	6.37	4.25	11.13	3.7	5.37	1.19	6.08	0.21	0.72	0.13	0.31	0.91	2.08	4.65	0.1	5.55	0	0.34	3.92	0.76	7.49	1.94	1.01	4.03	2.53	0	2.04	1.59	4.99	0.99	1.38	4.65	2.76	11.09	14.62	1.92	5.32	4.16	1.99	1.1	3.23	1.2	8.74
ENSG00000065308	2.24	2.73	2.39	2.72	1.56	2.22	3.97	2.62	11.71	2.19	4.17	0.03	2.36	0.01	0	0	0	0.06	0	0	0.2	3.4	0	0.02	0	0	3.3	0.1	0.01	0.13	0.04	0	0.12	0.06	0	0.03	0.01	1.97	0.22	1.29	0.46	0.07	1.37	1.55	0.67	0.45	0.66	0.37	1.5
ENSG00000065320	0.01	0.01	0.01	0.02	0.01	0.01	0.02	0.02	0.04	0.01	0.02	0	0.01	0	0	0	0	0	0	0	0	0	0	0	0	0	0.01	0	0	0	0	0	0	0	0	0	0	0.01	0	0.02	0.01	0	0	0	0	0.01	0	0	0.01
ENSG00000065325	0	0	0	0	0	0	0	0	0	0	0	0	0	0	0	0	0	0	0	0	0	0	0	0	0	0	0	0	0	0	0	0	0	0	0	0	0	0	0	0	0	0	0	0	0	0	0	0	0
ENSG00000065328	0.03	0.35	0.02	0.15	0.07	0.06	0.02	0.06	0.03	0.05	0.17	0.01	0.12	0.01	0	0	0	0	0	0	0	0.11	0	0.01	0	0	0.07	0	0	0.02	0	0	0	0	0	0	0	0.06	0.02	0.03	0	0	0.16	0.08	0.03	0	0.03	0.12	0.49
ENSG00000065357	70.02	93.58	78.89	77.4	28.25	62.57	78.61	87.57	210.1	64.59	133.75	2.63	50.16	0.73	0	0.79	0.22	2.93	4.51	43.61	12.16	102.1	0	1.41	15.18	1.38	64.88	13.84	3.04	14.19	5.7	0	0.89	3.11	6.45	3.47	2.15	38	16.39	54.4	79.13	18.12	37.4	24.96	12.76	9.05	19.66	12.29	46.57
ENSG00000065361	0.12	0.12	0.09	0.47	0.08	0.24	0.09	0.11	0.47	0.07	0.42	0.02	0.03	0	0	0	0	0	0	0	0	0.66	0	0	0	0	0.07	0	0	0.01	0	0	0	0.08	0	0.02	0	0.01	0.04	0.43	0.15	0	0.16	0.07	0.05	0	0.23	0	0.21
ENSG00000065371	0.03	0	0	0	0	0	0	0	0	0	0	0	0	0	0	0	0	0	0	0	0	0	0	0	0	0	0	0	0	0	0	0	0	0	0	0	0	0	0	0	0	0	0	0	0	0	0	0	0
ENSG00000065413	35.87	31.34	41.85	67.94	30.29	34.57	25.58	33.05	86.75	44.65	69.36	0.4	35.96	0.29	0	0.69	0.05	0.57	0.63	97.77	2.55	40.88	0	0.32	0.77	0.37	34.21	0.27	1.55	1.11	0.69	0	0	0.59	0	0.92	0.69	17.15	2.96	4.88	4.24	1.1	7.93	14.18	6.27	3.71	4.03	1.98	13.54
ENSG00000065427	31.89	46.17	30.79	37.6	35.03	35.12	47.39	42.77	86.23	29.43	57.53	3.8	51.23	1.06	2.73	0.61	0.45	4.61	2.1	36.06	5.41	33.58	0	3.1	8.41	3.91	62.86	7.01	2.96	8.52	3.84	0	5.91	4.33	5.36	1.74	2.42	57.27	16.92	55.54	43.42	7.01	36.14	32.62	21.19	12.58	20.22	10.99	46.96
ENSG00000065457	10.95	13.01	11.3	14.4	6.54	11.34	14.26	14.53	33.54	13.18	23.95	0.29	16.17	0.01	0	0	0	0.46	0	0	0	15.61	0	0.33	0	0.07	14.45	1.18	0.43	1.81	1	0	0	1.24	19.2	0.22	0.14	11.06	1.49	6.64	3.76	1.07	6.1	8.12	4.07	2.08	4.11	2.44	10.32
ENSG00000065485	1.52	1.93	1.03	2.23	2.01	1.52	0.9	2.78	0.82	1.81	3.13	0.07	4.08	0	0	0	0.01	0.13	0	0	0	1.99	0	0.06	0.03	0.17	2.36	0.14	0.2	0.45	0.87	0	0	0	0	0.06	0.12	3.24	0.8	1.63	1.02	0.22	1.07	1.09	0.87	0.52	0.83	0.44	1.57
ENSG00000065491	2.72	3.3	3.08	3.21	2.5	3.14	3.12	4.21	6.33	2.74	4.31	0.35	3.68	0.12	0	0.13	0.12	0.18	0	0	0	3.06	0	0.53	0	0.15	3.32	0.23	0.2	0.29	0.02	0	0	0.25	0	0.22	0.31	3.29	0.9	1.65	1.13	0.45	2.15	2.52	1.87	1.7	1.54	1.47	2.73
ENSG00000065518	33.8	41.54	30.93	35.39	30.8	38.07	51.37	42.35	78.85	32.55	57.95	13.85	42.37	5.73	16.2	2.12	1.91	23.71	24.75	10.01	33.41	27.09	13.99	7.23	37.5	17.54	36.87	37.83	18.39	53.9	20.73	27.35	15.7	26.15	58.18	11.89	10.24	34.6	23.16	82.92	83.36	16.64	30.35	37.97	23.07	14.86	28.71	14.6	42.97
ENSG00000065526	12.74	14.28	13.14	21.47	9.95	13.1	14.29	18.94	39.98	13.85	17.3	0.42	20.04	0.02	0.16	0.09	0.01	0.83	0	0.37	0.22	15.58	0	0.25	3.2	0.93	17.84	1.39	0.28	1.09	0.09	0	0.1	0.07	0.2	0.05	0.26	10.72	1.82	3.37	2.16	0.52	6.19	6.88	4.4	2.31	4.18	2.44	10.17
ENSG00000065534	3.16	1.84	2.88	1.71	1.65	2.51	2.17	2.95	1.33	3.86	5.73	0.3	1.53	0	0	0.15	0	0.1	0.34	0	0	3.76	0	0.1	0	0.05	1.56	0.15	0.11	0.39	0	0	0	0.22	0	0.11	0.16	2.23	0.15	0.59	1.03	0.05	0.35	0.9	0.31	0.39	0.35	0.08	0.92
ENSG00000065548	11.81	14.71	9.01	16.57	10.51	9.53	14.1	12.22	31.5	11.74	18.25	1.32	15.92	0.25	1.39	0.23	0.38	0.54	1.56	0	1.79	13.64	0	0.82	3.74	0.37	23.41	1.35	0.9	4.73	1.63	5.48	0.56	0.65	7.58	0.88	2	18.85	3.82	13.55	5.38	1.08	11.11	16.15	8.33	4.72	6.77	4.1	19.19
ENSG00000065559	9.73	10.69	11.36	15.01	7.29	10.78	10.63	12.47	12.31	12.54	12.17	1.02	15.17	0.2	1.78	0.19	0.24	0.55	0.6	2.53	0.13	7.96	0	0.78	2.06	0.56	9.4	0.91	0.6	2.92	1.13	0	0	0.56	1.04	0.41	0.72	10.11	1.93	4.07	2.71	0.47	4.72	6.84	5.48	3.76	3.83	2.53	10.45
ENSG00000065600	2.1	3.26	2.11	2.72	2.38	2.54	3.02	3.12	7.75	1.62	3.94	0.4	3.92	0.1	0	0.05	0.03	0.12	0.49	0	4.25	2.7	0	0.21	1	0.24	3.68	1.21	0.26	0.74	0.41	0	0.36	0.59	8.36	0.24	0.23	2.76	0.52	1.76	0.83	0.04	1.57	2.34	0.81	0.64	0.86	0.71	3.18
ENSG00000065609	0.21	0	0	0	0	0	0	0	0	0	0	0	0	0	0	0	0	0	0	0	0	0	0	0	0	0	0	0	0	0	0	0	0	0	0	0	0	0	0	0	0	0	0	0.01	0	0	0	0	0
ENSG00000065613	7.74	7.63	7.54	9.79	7.98	7.01	6.03	6.75	7.27	9.52	10.33	0.18	10.48	0.02	0	0.03	0.03	0.16	0.05	0	0.41	8.06	0	0.18	0.9	0.08	10.56	0.06	0.15	0.67	0.22	0	0	0.17	0	0.24	0.26	8.91	0.9	1.53	1.01	0.14	2.77	2.77	1.84	0.99	1.17	0.77	4.73
ENSG00000065615	27.88	23.91	31.26	39.21	22.81	23.15	24.25	29.43	24.34	27.35	23.98	4.98	39.59	0.99	2.93	0.99	0.59	1.51	5.01	2.36	3.32	18.07	0	3.85	9.51	3.07	32.39	3.81	4	11.31	3.63	3.22	0.7	3.6	2.1	2.87	3.37	44.64	8.16	14.34	6.46	1.94	13.32	22.17	21.09	12.54	15.52	6.85	29.56
ENSG00000065618	0.19	0.03	0.06	0.29	0.17	0.28	0.08	0.33	0	0.19	1.12	0.21	0.31	0	0	0.01	0	0.13	0	0	0	0.32	0	0	0	0	0.01	0.01	0.02	0.02	0	0	0	0.02	0	0	0.01	0.28	0.02	0.31	0.1	0.24	0.04	0.01	0.58	0.41	0.56	0.09	0.09
ENSG00000065621	0.15	0.23	0.18	0.23	0.23	0.27	0.45	0.32	0.45	0.31	0.41	0.03	0.67	0	0	0	0	0.2	0	0	4.02	0.49	0	0.12	0	0.05	0.53	0.21	0.02	0.11	0	0	0	0	0	0.14	0.03	0.32	0.09	0.33	0.55	0.08	0.09	0.16	0.13	0.15	0.14	0.15	0.23
ENSG00000065665	4.05	3.22	4.69	3.64	2.33	2.1	2.87	3.89	5.47	2.95	5.47	0.2	2.72	0.04	0	0.04	0.05	0.18	0.28	0	0	2.14	0	0.13	2.34	0.32	3.86	0.36	0.33	0.77	0.07	0	1.88	0.52	0	0.08	0.18	1.96	0.94	1.56	1.38	0.24	1.51	1.77	0.82	0.87	0.72	0.35	2.28
ENSG00000065675	7.11	9.89	7.97	6.89	3.77	7.69	3.27	7.85	2.1	7.26	13.42	0.25	6.66	0.1	0	0.01	0.01	0.22	0.66	4.94	0.48	6.33	0	0.13	0.75	0.11	6.61	0.42	0.27	0.94	1.01	0	0	0.4	0	0.21	0.22	6.26	1.48	5.29	4.21	0.49	7.25	5.26	2.03	1.67	2.92	1.52	8.83
ENSG00000065717	1.75	2.46	1.8	1.65	0.43	1.01	0.8	1.33	0.44	1.58	2.95	0.19	1.48	0.14	0.02	0	0.03	0.2	1.58	0	1.92	1.59	0	0.04	0.72	0.21	1.36	0.36	0.35	0.99	0.44	0	0.27	0.18	6.2	0.29	0.2	0.63	0.63	1.64	2.25	0.39	1.48	1.07	0.39	0.38	0.95	0.69	1.74
ENSG00000065802	4.15	5.3	3.82	4.81	3.16	3.36	7	5.58	17.65	3.63	6.78	0.53	6.51	0.35	0	0.15	0.17	0.93	4.45	0.77	0.15	4.66	0	0.71	1.46	0.64	5.03	1.64	0.95	3.67	1.44	0	0.8	0.52	12.54	0.47	1.16	3.99	1.85	9.95	9.13	1.6	3.95	4.53	1.64	1.37	2.67	1.42	4.21
ENSG00000065809	40.84	45.62	42.19	55.41	23.19	37.1	37.1	40.07	85.15	41.6	66.51	2.92	51.57	0.53	2.01	0.38	0.27	1.32	6.02	9.92	5.42	40.66	1.44	1.82	5.31	1.19	49.27	2.81	1.21	5.32	2.45	0.35	0.48	2.65	18.63	1.16	1.62	36.67	5.61	18.97	6.84	1.24	24.87	38.64	23.59	15.16	17.83	10.99	52.52
ENSG00000065833	0.4	0.23	0.36	0.4	0.21	0.37	0.16	0.31	0.07	0.61	0.35	0.03	0.41	0.01	0	0.01	0.01	0.06	0	0	0	1.02	0	0.05	0	0	0.64	0.09	0	0.14	0	0	0	0.15	0	0.01	0.07	0.61	0.06	1.03	0.08	0.03	0.29	0.43	0.14	0.07	0.11	0.02	0.63
ENSG00000065882	30.89	32.29	26.36	46.49	30.71	26.77	40.12	33.12	41.21	39.2	32.11	3.81	54.72	1.24	3.06	0.94	0.36	3.77	5.5	17.73	4.91	23.94	0.06	3.15	12.54	4.23	41.29	4.68	3.06	8.43	3.53	10.28	2.62	5.93	8.29	2.08	2.01	50.85	11.87	29.73	29.02	7.38	23.39	21.69	26.44	11.91	18.2	5.87	26.56
ENSG00000065883	8.53	11.39	9.76	12.78	7.21	9.31	10.74	11.26	25.44	10.44	15.05	0.55	11.76	0.11	0	0.11	0.04	0.25	3.5	0.01	0	9.8	0	0.3	1.76	0.32	11.77	0.49	0.49	1.79	0.63	0	0.01	0.74	1.71	0.3	0.58	8.9	1.33	3.63	2.17	0.39	5.5	5.21	3.16	1.39	2.19	1.25	6.59
ENSG00000065911	6.61	7.37	4.78	7.24	7.63	5.6	6.94	6.51	12.67	5.02	9.77	1.56	8.64	0.15	2.49	0.24	0.19	1.21	0	0	0	7.75	0	1.07	3.07	1.83	14.1	2.35	1.35	3.73	1.46	0.34	1	1.28	9.5	0.58	0.79	8.17	1.36	6.23	1.01	0.27	4.26	6.21	4.77	2.62	2.38	1.78	6.52
ENSG00000065923	1.26	1.02	0.79	2.11	0.87	0.66	6.64	0.63	24.52	0.98	2.25	0.03	0.44	0	0	0	0.06	0.14	0	0	0	1.41	0	0.05	0	0.25	0.91	0.24	0.08	0.02	0	0	0	0	0	0	0.01	0.55	0.19	0.33	0.51	0.13	0.37	0.75	0.35	0.07	0.53	0.13	0.89
ENSG00000065970	5.72	6.94	6.28	8.8	4.69	5.33	6.21	8.15	11.51	6.24	8.41	0.12	7.6	0.06	0	0.03	0.01	0.13	0	1.52	0	6.67	0	0.13	0.04	0.06	7.35	0.1	0.1	0.46	0.2	0	0	0.16	0	0.09	0.13	5.9	0.6	2	1.4	0.35	3.22	2.8	1.71	1.04	1.73	0.94	4.08
ENSG00000065978	169.81	289.63	165.11	216.21	357.58	313.62	210.21	221.44	294.3	167.35	197.05	112.21	228.63	81.23	54.96	82.43	84.08	117.01	118.8	84.01	161.76	218.71	61.71	238.3	197.54	166.98	220.67	215.45	108.56	136.86	123.97	127.33	85.83	234.53	166.18	85.24	190.58	300.77	163.6	251.55	110.22	51.61	344.19	291.03	206.9	216.52	196.51	238.27	274.66
ENSG00000065989	2.29	3.48	1.83	3.89	2.59	1.57	3.48	7.6	6.35	1.86	3.41	0.15	2.49	0.02	0	0	0.01	0.08	0	0	1.13	2.9	0	0.04	0.45	0.25	5.8	0.08	0.05	0.29	0.12	0.26	0.52	0.06	4.08	0.01	0.07	3.24	0.54	2.56	1.05	0.27	2.44	2.79	0.95	0.5	0.97	0.4	2.8
ENSG00000066027	21.01	31.08	20.29	31.77	19.13	24.64	29.21	28.73	27.92	26.72	23.18	4.95	35.4	0.88	3.19	0.82	1.03	1.63	1.78	2.8	2.15	15.66	0.58	8.02	15.3	1.97	23.92	2.61	4.49	15.81	4.23	2.38	1.25	3.67	1.38	3.32	6.46	26.86	4.52	11.35	6.23	2.62	15.9	20.48	19	11.01	10.66	5.56	20.96
ENSG00000066032	0.02	0.07	0.04	0.02	0.09	0.07	0.11	0.1	0.01	0.07	0.21	0	0.05	0	0	0	0	0	0	0	0	0.05	0	0	0	0	0.05	0	0	0	0	0	0	0	0	0	0	0.01	0	0.01	0.02	0	0	0.03	0.03	0	0.02	0.03	0.34
ENSG00000066044	11.5	15.44	12.02	15.39	9.8	10.84	16.55	14.07	33.22	11.84	19.6	0.22	16.18	0.13	0.38	0.02	0.1	0.44	0.53	0.82	0.29	11	0	0.11	0.97	0.21	14.85	0.46	0.28	1	0.83	0.06	0.03	0.22	0.67	0.17	0.25	11.86	2.44	8.37	4.02	0.91	9.11	8.44	4.14	2.9	4.02	2.19	12.16
ENSG00000066056	0.16	0.27	0.26	0.37	0.24	0.15	0.42	0.43	0.23	0.14	0.32	0.01	0.12	0	0	0	0	0.01	0	0	0	0.18	0	0.02	0	0.13	0.17	0.1	0	0.02	0	0	0	0	0	0.01	0	0.37	0.04	0.04	0.13	0.01	0.13	0.12	0.05	0.05	0.06	0.02	0.28
ENSG00000066084	7.74	8.34	9.11	11.43	7.49	8.76	6.63	8.81	13.59	10.42	11.67	0.5	10.39	0.07	0.2	0.03	0.04	0.28	0.33	0.58	0.4	7.45	0.26	0.49	1.72	0.16	8.78	0.3	0.49	1.64	0.55	0	0	0.57	0.5	0.41	0.55	6.57	0.71	1.51	1.16	0.39	2.2	2.25	2.1	1.05	1.25	0.66	3.69
ENSG00000066117	15.17	18.68	15.25	17.83	11.19	13.55	20.72	20.14	48.4	15.03	23.14	0.62	16.01	0.25	0	0.07	0.02	1.05	1.47	16.18	8.44	17.64	0	0.43	3.79	1.26	19.64	1.02	0.85	2.61	1.88	9.86	1.55	0.61	0.6	0.44	0.65	18.87	5.92	17.69	13.73	2.67	15.05	13.08	6.73	4.57	6.68	3.68	16.29
ENSG00000066135	6.58	9.32	7.24	9.59	6.6	7.46	8.75	10.35	15.49	7.41	11.86	0.13	9.31	0.06	0.37	0.02	0.01	0.12	0	1.28	0.41	6.84	0	0.15	1.26	0.19	9.07	0.26	0.13	0.51	0.26	0	0.12	0.24	1.44	0.12	0.12	7.07	1.41	3.82	2.39	0.39	4.45	3.57	2.18	1.23	1.85	0.99	5.16
ENSG00000066136	26.39	37.63	29.76	41.19	28.53	22.69	34.27	39.45	52.01	33.31	36.37	2.79	51.72	0.78	2.23	1.04	0.31	2.68	4.35	10.14	6.59	26.46	0	1.52	7.56	1.87	43.66	4.88	2.48	5.94	2.27	2.39	5.54	2.48	10.42	1.57	1.47	40.17	12.07	24.54	20.15	4.71	21.61	22.45	19.46	9.33	16.3	7.48	30.65
ENSG00000066185	0.12	0.24	0.11	0.08	0.14	0.19	0.16	0.09	0.36	0.26	0.28	0.01	0.1	0	0	0.02	0	0.02	0	0	0	0.39	0	0.11	0	0.09	0.24	0	0.04	0.18	0.05	0	0	0	0	0.02	0.13	0.3	0.17	0.3	0.24	0.03	0.12	0.17	0.03	0.07	0.1	0.18	0.19
ENSG00000066230	0	0	0	0	0	0	0	0	0	0	0	0	0	0	0	0	0	0	0	0	0	0	0	0	0	0	0	0	0	0	0	0	0	0	0	0	0	0	0	0	0	0	0	0	0	0	0	0	0.01
ENSG00000066248	0	0.02	0.05	0.05	0.02	0	0.08	0	0	0	0	0	0	0	0	0	0	0	0	0	0	0	0	0	0	0	0.02	0	0	0	0	0	0	0	0	0	0	0	0	0	0	0	0	0	0	0	0	0	0
ENSG00000066279	0.05	0.44	0.07	0.09	0.13	0.1	0.02	0.1	0.02	0.07	0.14	0	0.08	0	0	0	0	0.01	0	0	0	0.12	0	0.01	0	0	0.19	0	0	0.09	0	0	0	0	0	0	0.01	0.06	0.02	0.06	0	0	0.02	0.03	0.01	0	0.01	0.01	0.08
ENSG00000066294	6.05	5.66	6.18	7.83	3.32	5.28	8.42	4.71	29.31	5.55	13.05	0.16	6.09	0.03	0	0.02	0	0.2	0.09	0.29	0	7.74	0	0.06	0.7	0.02	6.07	0.55	0.06	0.5	0.21	0	0	0.08	0.47	0.14	0.08	4.41	0.63	1.96	1.18	0.15	2.64	4.93	1.06	1.12	1.16	1.5	6.16
ENSG00000066322	36.19	45.08	39.41	48.36	40.13	35.38	43.78	53.04	61.76	41.07	55.25	5.35	62.13	1.46	7.5	1.48	0.93	5.47	18.48	5.48	13.52	33.9	0.07	3.84	11.26	5.19	52.41	8.62	4.62	13.24	6.23	4.54	3.39	6.46	17.05	3.2	4.04	53.96	17.74	50.91	36.55	8.02	31.06	33.13	23.55	14.27	23.48	9.41	43.52
ENSG00000066336	252.26	308.6	260.36	411.12	359.59	199.91	270.71	295.5	120.01	294.8	229.81	56.83	617.88	13.24	38.03	16.67	7.03	37.83	43	98.88	70.23	218.55	19.52	29.54	217.77	47.54	441.24	64.3	69.89	155.64	62.77	65.05	33.2	47.81	92.28	26.54	23.55	496.93	268.86	310.99	422.78	71.91	243.95	237.9	310.32	132.26	279.41	102.64	396.12
ENSG00000066379	15.89	21.51	16.77	18.56	14.77	16.63	21.37	21.41	37.63	15.42	25.46	6.54	22.26	1.99	10.2	1.64	1.04	6.91	3.47	23.31	10.95	12.25	0	3.27	20.46	4.96	20.79	12.15	5.07	17.48	6.28	9.43	4.81	5.31	31.41	4.42	5.4	19.59	11.58	35.39	29.87	5.01	17.21	17.21	8.79	7.49	14.86	6.18	22.47
ENSG00000066382	0.08	0.16	0.12	0.07	0.05	0.05	0.04	0.07	0.12	0.27	0.14	0	0.07	0	0	0	0	0	0	0	0	0.12	0	0	0	0	0.08	0	0	0	0	0	0	0	0	0	0	0.03	0.05	0.01	0	0.01	0.08	0.02	0	0	0.02	0.06	0.05
ENSG00000066405	0	0	0	0	0	0	0	0	0	0	0	0	0	0	0	0	0	0	0	0	0	0	0	0	0	0	0	0	0	0	0	0	0	0	0	0	0	0	0	0	0	0	0	0	0	0	0	0	0
ENSG00000066422	4.36	4.94	5.09	6.86	2.9	4.3	4.31	4.13	12.65	5.38	8.94	0.27	4.84	0.06	0.16	0.04	0.03	0.13	0	0	0	5.34	0	0.2	0.62	0.11	5.43	0.41	0.11	0.79	0.15	0	0.17	0.12	0	0.35	0.35	2.69	0.2	0.54	0.11	0.06	1.79	2.9	0.99	0.64	0.64	0.56	3.36
ENSG00000066427	6.06	6.96	4.16	9.65	4.61	4.63	6.38	6.95	9.71	4.2	9.03	0.54	8.32	0.07	0.11	0.43	0.16	0.62	0.03	0	0	7.17	0	1.15	0.25	0.26	6.41	0.3	0.84	1.78	1.92	0	1.28	0.29	0	0.45	0.82	5.21	1.25	4.12	2.75	0.25	2.7	4.65	2.41	1.97	2.5	1.38	4.06
ENSG00000066455	5.6	7.13	5.44	7.43	5.28	5.96	8	7.87	15.42	6.43	9.81	0.25	9.51	0.14	1.13	0.1	0.09	0.26	0	1.75	0	6	1.85	0.23	1.06	0.17	9.52	0.3	0.21	1.02	0.42	0	0	0.32	0	0.15	0.66	9.24	1.97	4.97	2.78	0.52	5.03	5.58	3.36	1.81	2.77	1.32	7.99
ENSG00000066468	0.19	0.15	0.22	0.8	0.45	0.24	0.22	0.13	0.1	0.27	0.83	0.04	0.59	0	0	0	0	0.03	0	0	0	0.56	0	0.01	0	0	0.34	0.09	0	0	0	0	0	0	0	0	0.02	0.43	0.03	0.03	0.06	0.2	0.16	0.48	0.07	0.04	0.05	0.01	0.05
ENSG00000066557	1.87	2.21	1.84	2.32	1.27	1.49	2.13	1.77	6.63	1.7	2.86	0.16	1.67	0	0	0	0.02	0.09	0	0	0	1.97	0	0.12	0.17	0.09	2.64	0.06	0.08	0.66	0	0	0	0	0	0.15	0.08	1.91	0.13	0.55	0.21	0.06	1.14	1.54	0.58	0.4	0.4	0.34	2.35
ENSG00000066583	2.63	3.58	2.14	4.62	2.53	3.42	3.91	3.83	7.43	3.77	4.9	0.16	4.86	0.02	0	0	0.03	0.21	2.96	0	0	3.28	0	0.05	0.24	0.07	4.42	0.4	0.24	0.64	0.26	0	0	0.12	3.5	0.14	0.27	3.71	0.72	2.12	1.31	0.07	2.64	3.5	1.45	1.37	1.58	1.01	4.55
ENSG00000066629	0.04	0.02	0.03	0.13	0.01	0.03	0	0	0.06	0.1	0.05	0	0.05	0	0	0	0	0	0	0	0	0	0	0	0	0	0.02	0	0	0	0	0	0	0	0	0	0	0.31	0	0.02	0	0.01	0.05	0.14	0	0	0	0	0
ENSG00000066651	1.6	1.8	2.04	2.45	0.68	1.54	3.05	1.63	8.35	1.93	3.63	0.19	1.33	0.23	0	0.08	0.01	0.09	0	0	1.6	1.74	0	0.08	0.52	0	1.05	0.86	0.04	0.15	0.1	0	0.8	0.09	0	0.13	0.09	1.33	0.22	0.99	0.5	0.03	1.16	1.18	0.33	0.34	0.64	0.31	1.5
ENSG00000066654	7.15	9.25	7.97	11.2	4.67	7.18	7.64	8.02	21.42	8.54	15.64	0.29	9.23	0.09	0	0.01	0.03	0.16	0.54	0	0	10.55	0	0.22	0.37	0.16	9.2	0.41	0.23	1.3	0.23	0	0	0.29	0	0.27	0.43	6.52	0.47	2.52	0.68	0.08	4.12	5.45	1.5	1.3	1.65	1.09	7.17
ENSG00000066697	1.88	1.81	1.63	1.87	0.72	1.66	2.22	1.52	4.6	2.05	2.57	0.75	1.85	0.13	0	0.19	0.16	0.28	2.45	0	0	2.14	0	0.85	0.97	0.3	1.15	1	0.35	1.7	0.91	0.03	0	0.58	3.33	0.38	0.55	1.77	0.59	2.75	1.05	0.31	1.49	2.63	0.65	0.66	1.43	0.71	2.09
ENSG00000066735	0.01	0.02	0.05	0.04	0.03	0	0	0.02	0	0.02	0.08	0	0.05	0	0	0	0	0.01	0	0	0	0.06	0	0	0	0	0.03	0	0	0.02	0	0	0	0	0	0	0	0.02	0	0.03	0.01	0	0.01	0.03	0.01	0.01	0.01	0.01	0.11
ENSG00000066739	3.22	3.55	4.11	6.75	1.88	3.78	3.02	3.63	9.61	5.03	6.71	0.09	3.79	0.02	0	0	0.04	0.11	0.18	0.83	0.05	6.02	0	0.02	0.05	0.02	4.23	0.11	0.1	0.17	0.1	1.9	0	0.13	0	0.13	0.04	2	0.17	0.53	0.31	0.03	1.22	1.42	0.59	0.36	0.41	0.22	1.42
ENSG00000066777	12.28	19.56	12.32	17.43	10.95	12.52	14.2	17.98	22.07	15.2	19.57	0.84	18.56	0.21	2.64	0.13	0.06	0.68	0.68	9.56	5.81	13.31	0	1.16	4.12	0.62	17.65	0.6	0.83	1.91	0.65	0	0	0.43	5.93	0.54	0.56	15.02	2.86	7.02	3.69	0.92	6.85	6.73	5.18	2.31	4.1	1.45	8.67
ENSG00000066813	0.01	0	0	0.02	0.01	0.09	0.01	0.02	0.16	0.04	0.02	0	0	0	0	0	0	0	0	0	0	0.01	0	0	0	0	0.03	0	0	0.02	0	0	0	0	0	0	0	0	0.01	0	0	0	0.01	0	0	0	0	0	0
ENSG00000066827	2.09	2.92	2.52	3.38	2.23	1.99	3.38	3.76	4.11	2.26	3.79	0.39	4.49	0.03	0	0.09	0.02	0.14	0.53	0.32	0	3.15	0	0.21	2.03	0.26	4.6	0.37	0.34	0.93	0.65	3.08	0	0.68	0	0.26	0.18	3.23	1.33	3.77	3.44	0.85	2.3	1.97	1.21	0.85	1.06	0.58	2.95
ENSG00000066855	1.06	1.07	1.07	1.47	0.67	1.24	1.08	1.01	2.37	1.28	2.39	0.02	1.5	0	0	0	0	0.01	0	0	0	1.57	0	0.06	0	0	1.26	0.21	0.06	0.41	0.19	0	0	0	0	0.03	0.13	0.93	0.26	0.49	0.2	0	0.52	0.7	0.35	0.19	0.43	0.2	1.16
ENSG00000066923	3.48	2.86	2.65	4.81	1.6	2.72	3.81	3.64	13.31	2.92	5.59	0.32	1.1	0.1	0	0	0.07	0.33	0	0	0	5.64	0	0.15	4.22	1.03	4.23	0.65	0.54	1.78	1.15	0	1.48	0.29	3.9	0.9	0.72	1.52	0.97	8.23	5.69	2.27	2.01	1.98	0.71	0.85	2.21	0.45	2.21
ENSG00000066926	7.92	6.12	7.5	8.45	5.46	10.48	4.07	11.11	6.76	5.21	9.02	2.06	6.51	2.72	0.43	1.77	2.07	1.9	1.29	2.72	0	18.04	8.53	4.47	3.09	5.3	12.7	1.16	1.71	1.35	0.29	0	5.58	0.36	0	1.44	4.03	3.02	3.67	3.57	0.94	2.28	3.89	6.14	7.95	12.23	6.53	4.53	4.66
ENSG00000066933	1.34	2.03	1.39	1.88	0.69	1.41	1.43	1.49	6.28	1.56	2.85	0.05	1.44	0.01	0	0	0	0.03	0	0	0	2.1	0	0.01	0.08	0.03	1.35	0.05	0.01	0.1	0.04	0	0	0.03	0	0.01	0.01	0.64	0.12	0.24	0.15	0.03	0.6	0.73	0.24	0.21	0.17	0.14	0.6
ENSG00000067048	0.01	15.83	0	26.32	0	13.69	0	14.95	0.08	0.01	0	0	8.83	0.05	0.26	0.05	0.03	0.45	0	0.55	0.51	22.67	0	0.2	0	0	0	0	0	1.04	0.16	0	0.02	0.64	6.11	0	0.17	0	0.51	1.67	0	0	5.39	6.68	2.39	1.74	0	1.38	9.44
ENSG00000067057	8.45	10.7	12.23	9.38	6.65	8	7.51	8.85	28.81	7.75	24.11	0.43	10.02	0.07	0	0.04	0.01	0.56	0	0	0.98	10.34	0	0.24	0	0.1	11.84	0.76	0.24	1.31	1.08	0	0	0.59	0	0.24	0.3	12.73	2.31	9.08	7.18	1.39	9.36	8.67	3.07	1.84	4.59	2.64	11.63
ENSG00000067064	13.74	12.73	11.6	21.45	12.24	11.17	16.17	12.66	29.65	14.55	17.95	1.95	16.35	0.96	1.16	0.94	0.24	1.34	0.3	2.02	1.48	13.27	0	2.09	6.06	1.51	18.56	3.6	1.35	5.44	2.84	3.14	0.47	1.13	0.02	1.24	1.47	14.29	2.15	4.96	2.15	0.63	5.25	11.64	8.25	4.02	4.7	3.4	12.41
ENSG00000067066	42.65	48.27	45.93	63.91	40.56	49.83	65.12	53.55	155.31	43.47	73.58	2.17	67.99	0.6	0	0.67	0.61	1.89	13.14	5.97	4.47	52.96	0	2.15	7.59	1.06	85.27	2.34	1.96	4.85	2.56	0.04	0.65	2.33	0	0.94	1.75	73.09	11.1	25.51	15.68	3.25	33.15	32.88	22.69	13.53	18.26	9.17	40.13
ENSG00000067082	54.54	45.35	60.57	76.71	35.63	42.09	35.81	53.66	47.36	60.38	63.91	3.21	64.82	0.49	2.33	0.84	0.62	2.46	2.76	3.63	5.4	52.16	0	3.08	10.61	2.6	49.65	4.76	2.45	7.86	2.79	5.29	1.43	2.47	1.35	2.03	1.96	50.07	6.32	12.87	6.28	1.09	23.38	30.61	22.47	12.37	16.11	7.89	41.47
ENSG00000067113	1.03	1.2	0.72	1.13	0.5	0.78	1.51	0.94	3.97	0.87	2.22	0.01	1.28	0.02	0	0	0	0.11	0	0	0	0.78	0	0.04	0.82	0.09	1.49	0.17	0.07	0.53	0	0	0	0.18	0	0.07	0.17	1.32	0.46	1.65	1.62	0.16	0.8	0.9	0.3	0.24	0.53	0.57	1.21
ENSG00000067141	0.8	1.23	0.85	0.96	0.33	0.89	0.63	1.27	3.96	1.09	0.81	0.04	0.41	0	0	0	0	0.01	0	0	0	0.93	0	0.01	0	0.01	1	0.02	0.01	0.03	0.01	0	0	0	0	0	0.02	0.68	0.1	0.68	0.1	0.1	0.55	0.27	0.13	0.1	0.14	0.08	0.95
ENSG00000067167	27.77	32.3	28.31	34.4	20.93	25.46	27.55	26.3	71.04	27.83	47.68	1.61	35.67	0.35	0.96	0.21	0.44	1.56	5.2	0.46	4.28	29.48	0	2.3	0.98	1.17	42.75	2.04	1.51	9.28	2.39	0.04	0.59	2.27	1.35	1.44	1.57	29.78	4.36	15.25	7.49	1.76	19.16	27.73	10.61	8.24	10.17	6.53	33.44
ENSG00000067177	0	0.03	0.01	0.05	0	0.01	0	0.01	0.02	0.01	0.05	0	0	0	0	0	0	0	0	0	0	0.07	0	0	0	0	0.03	0	0	0	0	0	0	0	0	0	0	0	0	0	0	0	0.01	0.01	0	0	0	0.01	0
ENSG00000067182	178.15	199.16	217.55	256.23	206.7	151.72	133.75	267.25	66.6	217.65	221.1	18.99	386.39	3.93	6.37	3.51	1.48	12.8	24.05	42.57	32.25	184.6	10.66	11.94	53.58	13.15	262.41	23.27	21.63	57.05	20.82	21.42	11.25	17.45	32.64	12.26	7.9	346.1	91.9	134.16	152.57	25.51	125.64	143.76	144.01	66.89	115.95	51.05	226.13
ENSG00000067191	2.74	3.68	1.98	2.67	1.37	1.51	1.02	2.92	1.95	2.14	4	0.23	2.77	0.02	0	0.01	0	0.06	0.37	0.01	3.37	3.77	0	0.05	0.78	0.06	3.41	0.81	0.15	0.26	0.13	0	0	0.14	0	0.35	0.19	1.59	0.95	2.85	1.25	0.81	2.94	2.15	1.76	0.52	1.53	0.56	2.85
ENSG00000067208	2.16	1.81	1.53	2.45	1.42	1.1	1.36	1.84	2.42	2.27	2.28	0.03	2.23	0.01	0.03	0	0.01	0.03	0	0	0	1.47	0	0.08	0	0.2	2.11	0.09	0.03	0.14	0.04	0	0	0.14	0.37	0.03	0.04	1.36	0.14	0.71	0.15	0.01	0.46	0.92	0.8	0.27	0.22	0.19	0.78
ENSG00000067221	1.77	2.7	1.38	2.55	1.88	1.53	2.29	2.35	3.41	1.6	3.02	0.39	2.51	0.26	0.38	0.04	0.05	0.44	0	0	0	2.07	0	0.37	1.41	0.45	3.57	0.93	0.82	1.59	0.54	2.3	0.5	1.17	11.34	0.68	0.43	1.99	1.19	4.68	3.1	0.59	1.78	1.9	0.7	0.63	1.21	0.66	2.49
ENSG00000067225	158.83	204.05	133.93	175.28	183.14	134.27	156.21	214.31	190.23	121.79	260.62	9.6	335.35	1.48	6.66	1.05	1.86	9.83	16.03	44.06	12.61	175.81	6.97	6.87	12.64	4.91	245.16	13.34	8.32	21.73	9.41	14.01	5.98	8.15	36.19	5.85	5.53	208.78	61.72	160.88	127.55	29.31	126.8	114.17	79.85	36.99	55.58	30.63	134.91
ENSG00000067248	3.11	4.34	2.85	4.01	2.47	3.3	4.04	4.02	8.17	3.15	5.39	0.09	3.93	0.04	0.05	0.03	0.04	0.16	0	0.61	0	3.6	0	0.07	0.54	0.03	5.13	0.14	0.1	0.32	0.08	0	0	0.18	0	0.05	0.08	3.62	0.61	1.9	0.76	0.13	1.72	2.4	1.23	0.71	0.74	0.52	2.98
ENSG00000067334	9.58	13.16	7.59	11.59	8.18	7.15	13.6	11.25	26.35	8.63	14.44	1.41	11.42	0.19	0.49	0.16	0.09	1.14	9.74	7.03	0	9.74	0	0.68	8.52	0.83	15.17	0.73	0.7	3.46	1.18	7.87	0	0.67	6.03	0.33	1.77	15.3	4.5	16.86	14.61	1.17	10.24	9.09	5.15	2.95	6	2.84	13.49
ENSG00000067365	7.76	7.43	8.05	11.76	6.9	5.99	7.79	10.79	12.88	8.2	11.41	1.89	11.74	0.82	19.55	3.04	2.4	4.57	0	0	0.97	10.37	24.31	7.65	11.79	4.73	9.7	4	3.25	5.48	4.1	0	0	7.2	0	2.13	4.59	6.48	4.23	5.71	6.02	2.8	4.97	5.64	4.09	4.05	3.41	1.92	5.94
ENSG00000067369	4.39	4.8	4.52	6.84	2.86	3.68	5.34	6.49	19.72	4.26	6.98	0.1	4.43	0.04	0	0.01	0	0.04	3.87	0	0	5.49	0	0.06	1.63	0.11	5.72	0.23	0.07	0.26	0.1	0	0	0.12	0	0.06	0.03	4.09	0.65	1.49	1.58	0.16	1.75	2.11	0.74	0.55	0.88	0.84	1.96
ENSG00000067445	0.12	0.29	0.23	0.28	0.13	0.13	0.78	0.19	2.43	0.18	0.5	0.01	0.43	0	0	0	0	0	0	0	0	0.49	0	0.01	0	0	0.2	0	0.02	0.03	0	0	0	0	0	0	0	0.06	0.02	0.03	0.2	0	0.2	0.32	0.06	0.06	0.15	0.18	0.09
ENSG00000067533	0.87	1.02	0.98	1.61	0.89	1	0.78	0.68	2.52	0.97	1.92	0.37	1.47	0.03	0	0	0	0.15	0	0	10.01	2.44	0	0.18	0.04	0.22	1.39	0.16	0.15	0.9	0.53	0	0.93	0.04	0	0.04	0.04	1.57	0.34	1.18	0.6	0.03	0.99	1.88	1.11	0.62	0.69	0.97	3.06
ENSG00000067560	197.01	245.5	205.05	263.7	207.91	212.43	254.96	268.08	301.53	229.49	270.73	20.35	390.75	4.71	16.31	3.92	2.99	21.97	18.22	63.69	28.36	160.49	12	14.26	55.76	15.41	308.87	19.92	17.39	46.19	18.63	10.42	12.02	17.76	42.82	8.4	11.39	337.55	79.98	206.54	147.7	37.03	156.25	184.12	151.69	73.68	117.85	51.35	259.25
ENSG00000067596	14.87	18.77	15.06	19.8	14.59	14.39	15.74	21.38	25.04	14.39	23.79	0.53	22.71	0.21	0.24	0.06	0.03	0.9	0.39	1.62	0.13	13.26	0	0.6	3.64	0.17	21.59	0.82	0.66	1.07	0.41	0.01	2.44	0.3	0	0.13	0.37	16.66	3.87	9.88	8.5	2.41	8.47	6.66	4.59	2.22	3.92	1.87	9.68
ENSG00000067601	0.98	1.11	1.35	1.25	0.65	1.44	1.64	1.2	4.32	0.71	3.21	0.19	1.51	0	0	0	0	0	0	0	0	1.64	0	0.09	0	0	0.87	0.91	0.17	0.52	0	0	0	0	0	0.16	0.1	0.64	0.53	2.17	2.3	0.16	0.76	1.22	0.48	0.51	0.62	0.71	1.1
ENSG00000067606	4.6	6.48	5.29	8.45	3.9	5	8.87	9.35	13.53	6.05	8.82	1.25	10.13	0.33	0	0.27	0.09	0.64	1.11	1.5	2.04	4.84	0.77	0.55	2.7	0.71	6.48	1.82	0.78	2.3	1.01	2.36	0.19	0.79	0.04	0.35	0.69	7.82	3.13	6.93	9.13	1.74	4.98	5.23	4.23	2.22	4.28	2.08	8.06
ENSG00000067646	0	1.5	0.03	2.08	0	1.31	0	1.25	0.04	0.02	0.03	0	0.91	0.01	0	0	0	0.01	0	0	0	1.55	0	0.04	0	0	0.04	0	0	0.07	0.1	0	0	0	0	0	0.05	0	0.03	0.09	0	0	0.34	0.79	0.23	0.23	0	0.12	0.85
ENSG00000067704	9.35	12.31	8.78	10.24	8.1	9.44	11.9	10.68	22.91	8.51	15.2	0.18	11.81	0.11	0	0.1	0.09	0.68	0	0.75	3.37	9.21	0	0.2	0.87	0.09	12.88	0.13	0.21	1.41	1.11	0	0.76	0.45	0	0.08	0.16	10.29	1.38	4.88	1.98	0.33	5.22	5.77	2.42	1.35	2.26	1.21	7.42
ENSG00000067715	0.08	0.08	0.11	0	0	0.02	0	0.04	0	0.03	0.03	0.01	0	0	0	0	0	0	0	0	0	0.03	0	0	0	0	0.04	0	0.01	0.01	0	0	0	0	0	0	0	0	0	0.11	0	0.01	0.03	0.01	0	0	0	0	0.01
ENSG00000067798	0.63	1.43	1.21	3.51	0.56	0.96	1.34	1.37	2.23	1.36	3.53	0	1.56	0	0	0	0	0.01	0	0	0	1.6	0	0.02	0	0	2.2	0.04	0	0.04	0	9.78	0	0	0	0	0.01	0.56	0.15	0.19	0.13	0	0.72	0.98	0.53	0.26	0.24	0.15	1.34
ENSG00000067829	18.27	28.14	17.16	23.71	21.98	19.33	27.96	29.97	34.56	18.7	32.15	2.25	37.93	1.7	5.47	0.83	0.69	4.26	11.35	5.69	8.88	17.82	1.76	1.87	10.43	2.55	36.02	4.77	2.83	7.9	3.61	5.69	4.76	3.55	4.87	2.82	11.39	26.87	12.29	31.88	24.91	5.38	20.52	21.01	13.94	7.64	12.55	6.09	27.3
ENSG00000067836	12.22	22.15	14.25	17.86	16.03	11.4	10.17	24.94	8.26	15.14	20.78	8.74	36.58	5.21	5.19	3.26	3.14	6.62	15.09	29.68	4.29	36.96	21.37	10.31	8.66	11.31	20.51	8.91	10.34	17.35	8.8	15.4	13.36	14.34	27.1	7.67	10.24	23.22	16.99	38.96	26.55	10.56	15.42	31.32	14.32	14.66	9.38	13.33	16.5
ENSG00000067840	5.87	5.69	6.09	6.81	3.24	2.37	4.8	7.81	2.72	7.11	10.55	0.3	4.64	0.1	0	0	0.02	0.25	0.55	0.54	0	5.44	0	0.14	1.62	0.63	4.93	0.99	0.17	1.61	1.3	0	0	1.09	0.51	0.41	0.28	5.73	1.03	7.29	4.93	0.51	7.83	5.48	1.84	0.88	2.81	1.25	6.04
ENSG00000067842	0	0	0	0	0	0	0	0	0	0.01	0	0	0	0	0	0	0	0	0	0	0	0	0	0	0	0	0	0	0	0	0	0	0	0	0	0	0	0	0	0	0	0	0	0	0	0	0	0	0
ENSG00000067900	16.67	17.31	20.11	24.43	12.31	15.62	15.69	16.97	30.25	22.2	24.06	0.43	23.22	0.09	0.16	0.07	0.05	0.4	0.42	0	0.16	19.41	0	0.48	0.54	0.18	21.32	0.28	0.3	1.73	0.15	0	1.16	0.1	0	0.37	0.38	14.54	0.82	1.76	0.66	0.13	5.14	5.93	3.89	2.02	2.01	1.39	8.78
ENSG00000067955	9.57	11.89	10.72	13.46	6.81	10.36	9.95	9.42	20.67	9.65	17.62	0.95	14.73	0.23	0	0.24	0.25	0.92	0.25	0.94	1.26	10.64	1.1	1.07	4.23	0.59	12.72	1	0.69	2.86	0.97	1.47	0	0.93	0.86	1.28	1.08	8.12	1.32	3.95	1.71	0.41	5.12	7.51	3.77	2.47	2.89	1.84	9.48
ENSG00000067992	6.65	8.66	7.76	9.71	6.2	7.11	6.33	7.91	4.69	8.18	9.49	0.59	10.47	0.09	0.76	0.07	0.06	0.31	0	0	0.64	5.49	0	0.42	2.29	0.29	9.61	0.33	0.44	1.46	0.47	0	0	0.51	0	0.17	0.18	12.63	3.26	5.67	6.54	1.65	5.57	5.51	5.55	2.63	4.03	1.4	6.21
ENSG00000068001	3.51	2.9	2.7	4.43	4.02	2.66	3.49	2.91	3.14	3.8	4.06	1.01	10.91	0.14	1.19	0.11	0.16	0.54	1.07	1.22	0.07	3.48	0	0.37	1.13	0.54	5.21	1.44	0.8	1.78	0.89	0	0.75	1.7	2.31	0.42	0.61	6.13	2.26	4.76	3.4	0.67	2.99	3.26	2.48	1.2	2.18	1.13	4.66
ENSG00000068024	4.99	5.83	5.21	7.11	5.63	5.55	4.08	4.16	2.37	8.14	8.23	0.35	9.29	0.06	0.09	0.06	0.02	0.39	0.22	7.16	0.51	6.72	0.37	0.27	0.4	0.36	7.39	0.84	0.28	1.12	0.47	0	2.29	0.82	0	0.4	0.53	5.03	1.12	2.08	1.27	0.27	2.15	2.46	2.13	1.05	1.39	0.72	3.8
ENSG00000068028	31.17	36.1	33.65	47.39	27.26	22.57	40.46	50.07	66.57	35.5	46.41	4.68	40.25	1.09	3.85	0.38	0.29	5.59	4.38	5.23	6.36	31.69	0.19	2.56	13.54	3.74	47.48	10.87	4.51	17.42	10.48	4.72	5.59	5.17	8.57	2.75	4.86	32.19	9.54	49.14	31.39	7.67	34.14	33.73	17.72	9.72	16.62	7.56	35.1
ENSG00000068078	0	0	0	0.05	0	0	0.01	0	0	0.01	0.01	0	0	0	0	0	0	0	0	0	0	0.07	0	0	0	0	0.01	0	0	0	0	0	0	0	0	0	0	0.1	0	0	0	0	0	0	0	0	0	0	0
ENSG00000068079	24.79	24.26	19.79	29.45	35.32	25.21	28.43	36.55	34	19.14	31.66	7.43	42.7	1.94	9.15	1.34	2.44	10.4	4.99	16.64	21.04	19.89	7.15	4.95	25.48	7.12	70.07	10.18	7.95	13.45	9.07	40.84	4.11	8.98	42.54	3.49	4.77	53.39	19.37	43.5	39.79	6.98	21.63	21.39	19.6	8.02	16.4	5.59	25.73
ENSG00000068097	2.47	3.06	2.8	4.27	2.24	1.64	4.97	2.47	13.61	2.64	5.73	0.27	2.73	0.06	0	0.09	0.01	0.57	0	0	0	4.68	9.24	0.1	1.99	0.24	3.44	0.34	0.07	0.59	0	0	0	0.24	0	0.01	0.07	4.78	0.37	2.07	0.48	0.17	1.36	1.7	0.64	0.42	0.53	0.39	2.43
ENSG00000068120	16.33	23.25	18.33	21.9	16.79	15.34	21.24	27.39	38.87	20.15	23.15	1.88	30.03	0.27	2.39	0.29	0.19	2.44	2.89	30.04	4.33	19.37	0	0.97	5.84	1.89	24.89	2.47	1.23	4.31	4.55	0.01	1.04	2.43	12.64	0.95	1.09	20.2	7.43	17.4	16.72	3.38	12.37	10.5	9.72	4.62	8.77	3.51	16.36
ENSG00000068137	0.08	0.1	0.06	0.14	0.15	0.04	0.12	0.22	0.46	0.15	0.12	0.05	0.19	0	0	0	0	0	0	0	0	0.19	0	0.04	0	0	0.11	0	0.01	0.13	0.31	0	0	0	0	0	0.09	0.06	0.07	0.11	0.07	0	0.09	0.2	0.04	0.02	0.06	0.01	0.1
ENSG00000068305	8.32	6.54	6.52	9.79	5.77	6.33	7.09	5.91	16.12	6.93	11.46	0.42	9.05	0.1	0.35	0.05	0.05	0.22	0.81	0	0.55	6.6	1.35	0.44	1.31	0.14	11.27	0.34	0.67	1.85	0.67	0	0.05	0.22	2.09	0.39	0.73	6.06	0.96	2.33	1.16	0.26	2.63	4.01	2.5	1.29	1.34	1.06	4.88
ENSG00000068308	30.34	39.08	35.63	45.98	26.6	26.74	39.89	49.44	67.23	33.65	42.7	2	43.22	0.42	0.68	0.3	0.28	1.8	4.11	4.78	2.89	34.46	1.52	1.48	7.88	1.7	45.46	3.14	2.04	7.49	3.13	3	1.39	0.96	9.59	1.29	1.21	40.34	10.39	20.99	20.42	3.67	22.95	19.37	13.51	7.81	14.07	6	26.8
ENSG00000068323	27.18	35.25	33.09	46.33	29.13	27.92	26.44	42.88	28.54	33.83	35.19	2.45	55.49	0.66	0.38	0.48	0.27	1.32	3.65	4.17	1.95	29.91	1.38	2.2	8.47	2.23	39.77	3.17	3.06	7.19	3.87	4.51	1.26	2.44	6.7	2.17	1.94	41.56	16.98	17.72	20.34	5.21	23.22	22.06	21.76	11.97	18.31	8.86	29.43
ENSG00000068354	6.89	10.05	7.09	9.04	6.88	7.38	7.24	10.74	13.31	7.14	9.61	1.43	9.64	1.01	1.9	0.41	0.59	0.82	2.15	0	1.43	7.18	0	0.93	1.2	1.33	9.42	2.62	1.52	2.03	1.15	0.98	2.2	0.68	5.2	1.89	1.41	9.95	3.7	7.26	5.79	1.42	7.98	8.15	5.24	4.86	6.77	3.28	9.22
ENSG00000068366	13.26	12.3	14.87	19.84	13.65	10.91	10.42	12.03	10.09	15.65	17.95	0.75	18.18	0.14	0.12	0.07	0.14	0.26	0.75	0.99	0.18	8.87	0	1.55	4.29	0.27	17.55	0.68	0.76	2.73	1.32	0.15	1.13	0.82	1.9	1.34	1.15	12.15	0.98	1.93	0.69	0.34	3.72	4.67	4.2	1.7	1.62	0.93	6.59
ENSG00000068383	6.45	6.17	6.68	9.98	5.2	6.94	6.79	8.3	6.38	8.43	9.26	0.81	11.1	0.44	1.65	0.2	0.07	1.07	1.18	7.15	4.91	5.32	0	0.95	3.4	0.85	7.26	2.56	0.79	1.55	0.77	1.22	1.78	2.25	0.56	0.67	0.47	8.77	2.06	5.89	5.17	0.93	3.42	3.65	4.54	1.9	3.57	1.79	6.92
ENSG00000068394	8.02	11.03	7.96	9.22	8.97	8.62	9.72	12.45	14.14	8.11	13.22	1.42	13.8	0.61	0.24	0.53	0.22	1.26	2.27	3.74	4.7	7.31	1.94	1.04	3.89	1.28	13.23	2.92	1.34	3.08	1.53	0	0.65	1.45	2.57	0.67	1.24	12.54	4.94	12.64	11.41	1.36	10.14	9.26	5.76	3.51	6.18	2.75	12.6
ENSG00000068400	19.17	22.73	20.95	27.66	16.57	15.79	22.81	32.02	45.91	20.13	27.99	0.36	28.9	0.1	0	0.03	0	0.4	0	1.93	1.21	23.13	0	0.29	1	0.29	32.93	0.83	0.39	0.96	0.57	1.41	0	0.37	0.01	0.31	0.39	19.97	4.76	8.72	5.94	1.39	12.92	10.52	7.59	3.47	5.89	3.44	15.28
ENSG00000068438	9.01	12.14	9.91	11.88	7.95	9.04	11.77	10.16	25.74	8.4	15.24	0.83	13.23	0.27	2.08	0.13	0.21	0.82	1.59	0	0.29	12.61	0	0.49	1.95	1.04	12.57	2.61	0.79	3.14	1.35	0	3.23	0.88	3.24	0.67	0.66	9.36	2.82	11.17	6.1	0.92	9.71	9.31	4.18	2.86	5.62	2.44	11.58
ENSG00000068489	0.91	1.89	1	1.29	1.55	1.56	1.13	2.31	0.93	1.15	3.3	0.05	3.72	0	0	0	0	0.03	0	0.03	0	1.69	0	0.06	0.21	0	2.94	0.01	0.04	0.13	0	0	0.01	0.04	0.81	0.01	0.04	2.03	0.3	0.89	0.4	0.17	0.71	0.77	0.53	0.42	0.37	0.19	0.99
ENSG00000068615	0	0.02	0.01	0.03	0.02	0.03	0.01	0.02	0.01	0.1	0.08	0	0	0.01	0	0	0	0.01	0	0	0	0.19	0	0	0	0	0	0	0	0	0	0	0	0	0	0	0	0.08	0	0.06	0.01	0	0	0.06	0	0	0.02	0	0
ENSG00000068650	8.8	10.88	9.54	18.63	6.82	7.53	10.19	9.8	15.74	11.52	14.07	0.39	14.87	0.11	0.59	0.05	0.04	0.56	0.28	2.56	0.39	13.65	0	0.23	0.74	0.33	11.43	0.31	0.53	1.11	0.48	0.43	0.43	0.36	0	0.34	0.3	6.14	0.51	1.18	0.66	0.11	2.61	3.74	2.76	1.21	1.42	0.86	5.35
ENSG00000068654	1.3	1.86	1.71	1.91	1.58	1.53	1.53	1.64	5.23	1.4	2.96	0.03	1.27	0	0	0	0.09	0.03	0	0	0	2.11	0	0.01	0.43	0.02	1.54	0.17	0.02	0.13	0.05	0	0	0.01	0.12	0.01	0.03	2.01	0.33	1.02	0.52	0.06	1.04	1.24	0.4	0.2	0.25	0.18	0.89
ENSG00000068697	32.21	43.76	28.52	43.97	39.51	28.2	46.96	42.73	65.81	33.99	50.46	3.02	65.12	0.45	1.26	0.26	0.2	2.23	1.16	16.42	2.65	34.64	2.57	2.29	4.52	1.52	65.44	3.33	2.88	12.39	3.14	0	0.51	1.62	3.83	1.4	2.4	64.24	16.34	42.46	17.84	4.15	29.52	38.19	24.56	14.21	19.6	10.93	47.07
ENSG00000068724	14.16	17.05	11.29	15.61	12.91	10.15	16.04	17.61	23.71	11.4	18.91	0.46	20.84	0.06	0.17	0.02	0.1	0.49	3.52	1.82	0.86	15.27	0.11	0.28	1.14	0.42	21.86	0.66	0.53	1.29	1.89	0	0.47	0.5	0.78	0.46	0.67	14.15	3.03	8.63	5.42	1.08	8.92	9.13	4.18	2.49	3.77	2.2	11.2
ENSG00000068745	20.52	28.66	26.04	33.75	19.39	18.82	30.96	31.89	55.56	32.13	32.18	2.23	29.85	0.7	5.19	0.66	0.42	1.6	0.53	5.39	1.31	26.85	5.02	1.37	4.69	2.15	30.71	4.57	1.58	5.46	2.37	0	0.61	2.9	2.3	1.04	0.8	22.98	7.41	22.18	13.7	2.44	16.96	20.45	11.04	6.93	10.02	5.23	19.85
ENSG00000068781	0	0	0.01	0	0	0	0	0.02	0	0	0.04	0	0	0	0	0	0	0	0	0	0	0	0	0	0	0	0	0	0	0	0	0	0	0	0	0	0	0.03	0	0	0.02	0	0	0	0	0	0	0	0
ENSG00000068784	4.77	7.14	4.61	6.22	5.86	6.34	6.46	7.02	7.33	5.16	6.56	0.63	7.37	0.04	0	0.06	0.04	0.17	0	0	0	4.12	0	0.5	1.57	0.33	13.49	0.49	0.48	1.7	0.58	0	0	0.47	0	0.22	0.29	12.22	1.53	3.22	2.13	0.4	4.32	3.39	2.88	1.82	2.45	0.95	5.56
ENSG00000068793	10.81	10.02	6.84	8.07	11.2	6.91	11.94	10.74	10.23	6.8	12.41	0.54	21.08	0.05	0	0.03	0.02	0.28	0	0	4.23	10.37	0	0.39	0.16	0.1	14.98	0.5	0.14	0.77	0.76	0	0.05	0.27	0	0.13	0.24	7.9	2.33	4.72	1.62	1.18	4.83	3.94	3.68	0.83	1.43	0.45	5.46
ENSG00000068796	9.3	12.21	11.02	11.7	4.99	9.74	7.08	8.22	19.51	11.71	18.3	0.97	9.53	0.13	0	0.14	0.11	0.56	0	4.21	0.87	9.51	0	0.79	1.25	0.17	9.65	1.22	0.23	1.3	0.37	0	0	0.74	4.47	0.41	0.55	7.13	0.92	3.34	2.22	0.19	5.67	6.49	2.03	1.69	1.9	1.52	7.68
ENSG00000068831	114.33	143.15	119.37	166.82	69.96	81.72	135.64	126.83	336.64	121.42	145.82	11.81	119.6	4.25	7.76	2.75	2.04	11.52	25.98	33.45	22.53	170.71	5.3	8.77	37.58	9.7	110.61	24.15	13.45	48.43	13.85	30.28	13.67	12.1	75.89	9.84	9.61	84.81	41.37	104.4	115.06	20.5	82.09	65.69	40.69	21.59	51.55	22.25	97.06
ENSG00000068878	10.02	12.48	9.77	12.86	8.79	10.39	10.83	14.5	16.28	11.68	14.35	0.98	14.21	0.25	2.26	0.25	0.22	0.81	0.28	0.78	0	12.2	0	1.38	5.5	0.53	15.38	0.61	0.44	4.05	1.78	0	0	0.69	0	0.61	0.84	12.9	3.67	10.04	8.27	2.39	6.9	6.02	4.54	2.78	3.97	1.71	7.49
ENSG00000068885	2.29	2.39	3.6	3.83	1.33	2.16	3.7	2.23	11.5	3.08	5.25	0.16	1.83	0.11	0	0.01	0	0.02	0.65	0	0	4.81	0	0.08	0.14	0.06	2.88	0.54	0.51	0.53	0.18	0	0.96	0.14	0	0.21	0.39	1.22	0.12	0.79	0.4	0.01	0.76	1.31	0.59	0.35	0.37	0.36	2.07
ENSG00000068903	21.12	25.08	21.11	29.56	20.85	19.06	22.41	31.36	35.24	24.72	32.23	2.9	33.37	1.35	2.81	0.69	1.09	4.07	12.8	6.89	3.37	27.49	5.5	2.75	5.21	3.45	34.67	6.42	3.08	9.47	3.82	0.8	4.26	6.14	10.81	2.32	3.47	31.12	12.87	34.03	30.1	6.86	20.39	20.67	14.2	8.67	15.29	7.28	26.86
ENSG00000068912	6.42	7.05	4.47	7.87	4.71	5.49	8.57	6.56	17.89	6.26	9.26	1.57	8.15	0.35	0.36	0.09	0.12	0.87	0.01	0	2.73	7.54	0	0.91	1.37	0.72	9.7	1.89	1.27	5.47	0.96	0.87	0.74	0.95	3.88	0.98	1.07	7.23	1.48	6.25	2.61	0.59	5.12	8.43	4.19	2.87	4.1	2.39	8.92
ENSG00000068971	4.54	8.17	4.51	7.75	5.4	4.59	4.69	13.61	6.67	5.6	8.15	1.32	6.19	1.37	1.46	0.36	0.76	1.12	3.24	1.83	0	10.74	2.72	1.98	1.27	2.23	6.94	1.59	0.81	2.32	3.18	22.48	0.67	2.4	0	1.39	2.35	7.46	4.4	4.96	3.87	2.43	5.96	5.47	3.32	3.43	4.85	4.17	4.52
ENSG00000068976	3.56	4.18	4.74	4.75	2.69	2.92	3.73	4.07	9.88	3.46	4.01	0.21	3.85	0.14	0.31	0.08	0	0.18	0.02	0	0.18	4.32	0.28	0.19	1.12	0.37	2.85	0.24	0.47	1.22	0.47	1.1	0	0.38	0	0.21	0.2	2.35	1.28	1.77	3.47	0.94	1.61	1.03	2.16	0.56	1.12	0.59	1.75
ENSG00000068985	0.08	0	0	0	0.04	0.06	0	0	0.04	0	0	0	0	0	0	0.02	0	0	0	0	0	0	0	0.09	0	0	0	0	0	0	0	0	0	0	0	0.03	0	0	0	0	0	0	0	0	0.05	0.07	0.02	0	0
ENSG00000069011	0	0	0	0	0	0	0	0	0	0	0	0	0.07	0	0	0	0	0	0	0	0	0	0	0	0	0	0.02	0	0	0	0	0	0	0	0	0	0	0	0	0	0	0.04	0	0	0	0	0	0	0
ENSG00000069018	0	0	0	0	0	0	0	0	0	0	0	0	0	0	0	0	0	0	0	0	0	0	0	0	0	0	0	0	0	0	0	0	0	0	0	0	0	0	0	0	0	0	0	0	0	0	0	0	0
ENSG00000069020	0.89	0.9	1.01	1.3	0.4	0.82	0.38	0.73	1.36	0.75	2.12	0.37	0.7	0.19	0	0	0	0.03	0	0	0	1.4	0	0.12	0	0	0.46	0.02	0.01	0.07	0	0	0	0.03	0	0.19	0.06	0.4	0.03	0.08	0.34	0.02	0.17	0.17	0.05	0.05	0.08	0.2	0.48
ENSG00000069122	0	0	0	0.01	0	0	0	0.04	0	0	0	0	0	0	0	0	0	0	0	0	0	0	0	0	0	0	0	0	0	0	0	0	0	0	0	0	0	0	0	0	0	0	0	0	0	0	0	0	0
ENSG00000069188	0.2	1.05	0.26	0.58	0.16	0.3	1.49	0.23	4.81	0.17	0.45	0	0.14	0.01	0	0	0	0.01	0	0	0	0.61	0	0	0	0	0.23	0	0	0	0	0	0	0	0	0.01	0	0.22	0.02	0.23	0.12	0.02	0.16	0.16	0.03	0.09	0.07	0.07	0.31
ENSG00000069206	0	0	0	0	0	0	0	0	0.01	0	0	0	0	0	0	0	0	0	0	0	0	0	0	0	0	0	0	0	0	0	0	0	0	0	0	0	0	0	0	0	0	0	0	0	0	0	0	0	0
ENSG00000069248	5.28	7.72	6.02	7.23	4.59	5.71	8.34	7.69	18.62	6.16	10.47	0.45	6.27	0.06	0	0.03	0.01	0.24	0.12	1.73	0.71	6.14	0	0.31	0.52	0.56	7.22	0.41	0.2	1.15	0.4	0	0.11	0.04	0	0.32	0.42	5.74	1	3.76	3.6	0.55	3.94	3.11	1.66	0.89	1.5	0.83	4.58
ENSG00000069275	7.65	11.42	8.7	11.1	5.37	8.73	16.35	8.03	28.73	8.21	16.14	0.27	11.12	0.03	0.23	0.02	0.03	0.3	0.56	0.01	0.12	6.95	0	1.46	1.17	0.09	10.5	2.1	0.89	1.4	0.43	0.03	0	0.13	0.67	0.16	0.27	6.74	2.27	6.55	4.28	0.56	5.5	6.09	3.87	2.11	3.46	3.53	10.01
ENSG00000069329	20.1	26.91	18.89	27.38	20.33	18.73	21.04	25.96	38.83	20.23	33.87	0.68	26.86	0.21	0.51	0.04	0.08	0.85	0.26	10.85	1.4	20.57	0	0.41	1.48	0.26	30.65	0.59	0.72	1.32	0.79	0.48	0.04	0.33	0.7	0.45	0.49	26.56	5.44	16.12	9.51	2.73	11.81	11.41	7.91	3.92	6.08	2.88	19.23
ENSG00000069345	15.11	19.02	15.45	20.52	12.43	14.95	20.54	18.59	42.16	15.92	23.76	1.13	23.02	0.4	0.95	0.31	0.42	0.75	0	3.09	0.01	16.16	0	1.41	0.64	0.67	20.9	1.17	0.81	3.09	1.69	0	0.69	0.48	2.53	0.61	1.13	21.07	3.9	10.94	5.05	1.58	13.09	13.91	8.46	5.31	5.86	3.91	18.38
ENSG00000069399	26.01	28.41	27.63	54.15	34.04	20.16	28.68	34.72	29.76	31.81	25.98	7.76	54.6	1.8	7.39	2.55	0.82	5.26	5.89	31.74	8.08	27.23	1.61	4.55	33.87	8.29	62.44	11.26	9.91	29.45	12.36	15.41	8.31	6.73	14.04	5.38	4.47	48.01	21.2	20.81	37.78	7.14	24.4	20.53	22.26	10.88	23.45	10.34	44.29
ENSG00000069424	47.07	64.02	45.6	64.53	38.81	46.44	41.54	71.36	37.06	47.92	75.14	1.34	88.22	0.47	0.58	0.21	0.2	1.66	4.81	18.36	1.21	49.82	0	0.9	2.88	1.03	67.41	4.92	2.07	7.33	2.39	5.76	4.3	2.96	13.72	0.89	1.64	50.79	15.99	43.18	26.13	5.7	53.77	39.41	25.01	17.83	21.2	12.16	51.92
ENSG00000069431	0.78	0.76	0.86	1.13	0.49	0.76	0.99	0.94	2.13	0.97	1.32	0.02	0.93	0.01	0	0.01	0.02	0.02	0	1	0.08	1.3	0.23	0.04	0.13	0.02	1.15	0.09	0.02	0.17	0.17	0	0.03	0	0.54	0.03	0.04	0.69	0.16	0.46	0.28	0.12	0.45	0.46	0.31	0.21	0.28	0.12	0.61
ENSG00000069482	0	0	0	0.03	0	0	0.02	0	0	0	0	0	0	0.01	0	0	0	0.03	0	0	0	0.19	0	0	0	0	0	0.02	0	0	0	0	0	0	0	0	0	0	0	0.36	0.07	0.04	0	0	0	0.05	0.02	0.02	0
ENSG00000069493	28.14	36.63	31.76	39.65	14.19	28.42	55.13	29.59	183.03	30	59.83	3.58	21.34	0.51	0.02	0.4	0.4	2.88	9.29	24.26	9.41	50.08	5.83	1.78	8.99	2.39	35.01	8.09	3.72	11.24	4.87	0	2.82	2.52	14.22	3.25	3.82	19.23	5.21	26.88	17.3	2.04	24.46	32.94	8.19	7.87	12.72	6.28	33.42
ENSG00000069509	3.09	3.43	3.78	3.28	2.37	2.65	5.69	3.8	7.86	2.9	5.57	0.41	4.68	0.02	0	0.05	0.11	0.69	0	0	0.15	2.89	0	0.34	2.06	0.38	5.29	1.1	0.67	1.62	0.16	0	0.8	1.42	0	0.17	0.43	3.98	1.58	4.9	4.02	0.64	3.08	4.22	2.33	1.6	3.26	1.46	4.56
ENSG00000069535	0.07	0.08	0.03	0.04	0.02	0.01	0.1	0.03	0.05	0.06	0.06	0.01	0.06	0	0	0	0	0	0	0	0	0.03	0	0.01	0	0	0.04	0	0.01	0.02	0	0	0	0	0	0	0.02	0.07	0.01	0.07	0.08	0	0.08	0.04	0.01	0.03	0.02	0.03	0
ENSG00000069667	2.95	3.42	4.58	4.88	1.47	3.5	1.02	2.49	1.11	5.01	7.78	0.05	1.99	0.11	0.09	0	0.04	0.06	0.22	0	0.38	3.23	0	0.1	0	0.08	2.93	0.12	0.21	1.01	0.38	0	0	0.46	0	0.18	0.2	1.61	0.31	1.29	1.01	0.17	2.05	2.49	0.52	0.55	0.88	0.4	2.56
ENSG00000069696	0.03	0.06	0	0.17	0.05	0	0.13	0.07	0.1	0.06	0.04	0	0.01	0	0	0	0	0	0	0	0	0.04	0	0	0	0	0.02	0	0	0	0	0	0	0	0	0	0	0.13	0.01	0.03	0.13	0.02	0.04	0.05	0	0.01	0.04	0.01	0.03
ENSG00000069702	2.55	4.33	2.89	4.87	1.87	2.46	2.16	3.27	2.67	3.06	5.42	0.08	1.58	0.03	0.11	0.01	0.03	0.08	0.27	0	0.21	1.59	0	0.08	0.75	0.11	3.56	0.17	0.06	0.42	0.46	0	0	0.1	0.94	0.14	0.13	1.68	0.09	0.81	0.25	0.02	1.59	1.99	0.54	0.31	0.4	0.15	1.44
ENSG00000069712	0.25	0.35	0.21	0.49	0.16	0.22	0.23	0.33	0.38	0.28	0.48	0.04	0.3	0.02	0	0	0	0.02	0	0	0	0.36	0	0.01	0.12	0	0.41	0	0.02	0.05	0	0	0	0	0	0	0.01	0.14	0.01	0.11	0.07	0.01	0.06	0.13	0.07	0.03	0.05	0.02	0.24
ENSG00000069764	0	0	0	0	0	0.03	0	0	0	0	0.08	0	0	0	0	0	0	0	0	0	0	0	0	0	0	0.22	0	0	0	0	0	0	0	0	0	0	0	0	0	0.05	0	0	0	0	0	0	0	0	0
ENSG00000069812	0.31	0.23	0.19	0.34	0.19	0.26	0.24	0.33	0.46	0.36	0.5	0.02	0.16	0	0	0.01	0	0.22	0	0	0	0.01	0	0	0	0	0.35	0	0	0.01	0	0	0	0	0	0.01	0	0.02	0.02	0.11	0.11	0.06	0.05	0.12	0.07	0.02	0.03	0.03	0.03
ENSG00000069849	18.5	23.6	13.59	21.33	20.59	15.14	21.55	28.22	32.34	13.36	26.29	2.96	26.94	0.53	2.42	0.72	0.61	4.25	8.98	128.02	15.41	21	0	2.8	25.65	3.67	37.45	9.63	2.56	6.08	4.1	0	5.7	4.55	12.4	1.06	2	28.07	6.26	28.53	10.98	4.02	17.1	17.92	11.63	5.67	9.08	4.56	19.48
ENSG00000069869	12.99	17.38	20.95	29.07	8.4	13.03	15.23	16.01	49.98	18.18	34.23	0.77	23.97	0.17	1.59	0.04	0	1.51	0.28	0	0	39.96	0	0.5	1.93	0.12	38.9	1.67	0.56	1.76	0.98	0	0	0.04	1.02	0.4	0.52	14.17	2.39	4.32	4.97	0.93	8.68	14.93	6.4	5.51	4.88	4.11	16.17
ENSG00000069943	15.45	12.64	17.15	24.6	11.72	11.52	12.7	23.69	15.91	12.7	17.53	1.76	16.68	0.22	2.5	0.29	0.33	1.48	1.77	10.37	0.01	14.59	0	1.36	4.32	1.91	12.81	2.75	1.46	5.14	0.82	6.38	0	0.74	0	2.56	1.75	14.82	5.34	11.87	10.5	1.04	8.23	9.29	3.12	3.15	6.44	1.67	12.25
ENSG00000069956	2.21	2.49	1.9	2.6	1.29	2.16	2.09	2.22	5.81	1.98	3.96	0.05	2.41	0	0	0.01	0.01	0.02	0	0	0.23	2.01	0	0.04	0.05	0.04	2.42	0.06	0.06	0.42	0.04	0	0	0.06	0.96	0.05	0.09	1.69	0.16	0.68	0.15	0.03	0.86	1.32	0.7	0.41	0.53	0.37	2.01
ENSG00000069966	4.04	3.95	3.95	5.2	2.54	3.54	7.63	2.37	23.16	4.42	5.99	0.38	3.31	0.22	0	0.2	0.13	0.27	0.72	0	0.38	4.83	0.13	0.92	0.34	0.56	2.66	0.93	0.27	1.57	0.51	0.63	0	0.55	0	0.34	0.48	1.58	0.69	1.82	2.55	0.33	2.05	2.8	0.75	0.76	1.23	0.77	3.44
ENSG00000069974	38.44	49.54	47.16	66.76	38.1	44.16	30.86	64.71	23.62	53.37	60.41	5.05	116.28	0.81	3.61	1.48	0.55	3.86	5.71	6.75	3.17	45.55	0	2.32	6.48	2.66	78.68	3.58	4.6	14.58	5.4	4.77	2.12	3.79	1.41	1.87	2.69	90.89	20.58	26.04	28.65	8.27	44.39	52.62	38.04	22.96	23.56	13.95	55.08
ENSG00000069998	9.64	11.44	8.68	12.03	8.61	8.83	9.92	12.2	14.29	8.91	15.56	1.93	21.66	0.59	1.28	0.24	0.22	2.77	1.47	0.23	5.22	10.5	1.7	1.36	3.57	1.42	13.31	5.24	2.35	7.22	3.76	2.83	0.79	1.88	9.48	1.7	1.69	8.96	3.45	12.84	7.05	2.16	8.63	9.73	5.47	2.63	4.7	3.08	10.39
ENSG00000070010	18.37	21.1	18.02	23.67	18.5	17.38	24.23	21.29	28.54	20.92	27.8	7.58	30.97	2.62	8.17	3.09	1.78	9.15	11.66	3.07	16.62	23.53	3.07	10.17	18.02	6.75	30.84	10.83	7.08	18.42	7.28	0.42	5.99	9.56	10.12	4.49	5.4	31.45	17.27	37.79	35.08	7.11	20.71	23.42	20.24	11.1	18.25	9.18	29.36
ENSG00000070018	0.14	0.27	0.09	0.36	0.03	0.18	0.14	0.27	0.04	0.15	0.42	0	0.23	0	0	0	0	0	0	0	0	0.17	0	0	0	0	0.23	0	0.01	0.02	0	0	0	0	0	0.01	0	0.04	0.01	0.03	0.18	0	0.03	0.09	0.11	0.1	0.02	0.08	0.11
ENSG00000070019	0.01	0	0.01	0.01	0	0	0.1	0	0.1	0.01	0	0	0	0.03	0	0.01	0	0	0	0	0	0	0	0	0	0	0.01	0	0	0	0	0	0	0	0	0	0.01	0	0.02	0	0	0	0	0	0	0	0	0	0
ENSG00000070031	0	0.16	0	0.29	0.1	0	0.08	0	0	0.08	0	0	0	0	0	0	0.13	0.26	0	0	0	0	0	0	0	0	0.15	0	0	0	0.19	0	0	0.71	0	0	0	0.11	0.23	0.55	0.7	0.17	0	0.16	0	0.07	0	0.07	0
ENSG00000070047	6.16	8.46	5.99	9.74	5.33	4.28	9.01	6.83	14.06	6.72	7.4	0.07	9.39	0.04	0.17	0.01	0	0.15	0.21	0.94	0.25	9.16	0	0.08	0.19	0.07	9.92	0.35	0.49	0.68	0.35	0.86	0.24	0.15	12.57	0.15	0.13	5.64	1.85	3.37	2.22	0.38	4.68	3.78	1.78	0.92	1.73	0.87	5.08
ENSG00000070061	5.86	7.24	6.35	7.59	3.58	5.64	6.9	7.49	18.08	6.45	10.59	0.39	4.95	0.13	0	0.05	0.02	0.17	0.12	0	0.32	8.92	0	0.12	0.3	0.14	8.02	0.35	0.24	0.93	0.14	0	0	0.14	0	0.46	0.19	5.22	0.78	6.63	3.46	0.29	3.71	4.03	1.43	1.15	1.38	1.11	3.94
ENSG00000070081	10.48	19.27	7.26	17.48	7.62	10.25	8.99	12.88	8	10.28	18.23	1.74	11.41	0.11	0	0.44	0.04	1.63	0	13.11	0	14.3	0	0.8	1.55	0.3	16.22	0.65	1	6.31	1.14	7.48	0	0.88	0	0.7	1.46	20.64	5.38	17.87	11.25	1.97	11.51	13.99	8.18	5.47	8.29	4.81	16.35
ENSG00000070087	0.49	1.23	0.81	1.31	0.17	0.81	1.43	0.62	7.6	0.79	1.52	0.02	0.75	0	0	0	0.16	0.03	0	0	0	1.05	0	0.05	0	0	0.78	0	0.03	0.24	0.07	0	0	0	0	0.05	0.04	0.36	0.21	1.35	0.84	0.08	1.08	0.94	0.15	0.35	0.76	0.5	1.01
ENSG00000070159	0.03	0.04	0.01	0	0	0.01	0	0.03	0	0.05	0.11	0	0.06	0	0	0	0	0	0	0	0	0.02	0	0	0	0	0	0	0	0	0	0	0	0	0	0	0	0.02	0.01	0	0	0	0	0.02	0	0	0.02	0	0.02
ENSG00000070182	1.63	2.52	1.74	1.45	2.09	2.82	1.18	3.32	1.25	1.87	3.07	0.06	0.95	0.05	0	0.05	0.04	0.06	0	0	0.05	6.14	0	0.21	0.09	0.04	2.55	0.05	0.04	0.06	0	0.81	0.21	0.11	0	0.04	0.15	1.04	0.79	0.23	0.23	0.32	1.45	1.15	0.73	1.52	0.67	0.95	0.68
ENSG00000070190	27.88	26.04	30.77	33.68	28.81	25.74	27.17	22.03	52.78	27.11	37.99	2.36	40.77	0.51	0.46	0.56	0.37	0.94	2.15	4.69	1.44	23.6	0	2.27	6.69	0.98	50.15	1.85	1.36	3.59	1.82	1.41	0.66	2.01	4.31	0.88	1.77	38.05	3.99	6.75	3.45	0.65	10.33	18.03	16.86	6.55	9.22	4.67	23.9
ENSG00000070193	0	0	0	0	0	0	0	0	0	0	0	0	0	0	0	0	0	0	0	0	0	0	0	0	0	0	0	0	0	0	0	0	0	0	0	0	0	0	0	0	0	0	0	0	0	0	0	0	0
ENSG00000070214	2.8	3.79	3.26	3.71	2.15	2.8	1.83	4.06	2.04	3.11	4.86	0.26	4.89	0.05	0.08	0.04	0.03	0.3	1.11	0	0.8	2.62	0	0.19	0.38	0.11	4.2	0.22	0.22	0.52	0.06	0	0.4	0.16	0.37	0.07	0.18	2.73	0.56	1.13	0.43	0.39	1.41	1.95	1.23	0.77	0.88	0.56	1.9
ENSG00000070269	4.4	3.75	3.63	4.8	2.99	3.01	4.17	4.22	9.58	4.41	6.49	0.46	4.71	0.05	0.36	0.1	0.03	0.23	0.39	0.01	0	3.79	0	0.31	1.68	0.08	4.86	0.52	0.33	1.42	0.39	0	0	0.05	0	0.38	0.39	3.13	0.9	2.9	2.01	0.48	2.04	2.81	1.57	1.05	1.25	0.84	3.88
ENSG00000070366	4.81	7.94	4.63	5.9	3.75	4.9	5.83	7.07	11.79	5	8.19	0.16	5.65	0.04	0	0.01	0	0.3	0	0	0	7.63	0	0.07	0.54	0.06	8.3	0.13	0.22	0.91	0.67	0	0	0.83	0	0.1	0.05	6.16	1.69	5.03	4.42	0.78	3.9	3.18	1.52	1.42	2.44	1.33	4.53
ENSG00000070367	4.61	5.14	4.58	7.13	2.7	4.04	4.84	3.67	12.72	4.56	7.34	0.24	6.15	0.11	0.14	0.02	0.02	0.22	0	0	0	5.37	0	0.2	0.32	0.09	6.28	0.16	0.21	1.14	0.12	0.51	0	0.78	0	0.27	0.37	3.21	0.38	1.2	0.33	0.07	1.94	3.23	1.36	0.98	1.17	0.64	3.95
ENSG00000070371	1.2	1.47	1.05	2.05	1.56	0.96	1.5	3.52	1.06	1.33	2.36	0.46	5.28	0.01	0	0.02	0	0.21	0	0	0.47	1.38	1.7	0.08	0	0.19	2.72	0.5	0.29	0.25	0.4	0	0	0.61	0	0.01	0.06	4.83	0.23	0.95	0.8	0.34	0.63	1.96	1.65	0.51	0.83	0.66	1.63
ENSG00000070388	0.16	0.23	0.15	0.17	0.1	0.08	0.14	0.13	0.38	0.17	0.18	0	0.83	0	0	0	0.01	0	0	0	0	0.3	0	0.01	0.05	0	0.47	0	0	0.15	0.05	0	0	0.02	0	0	0	0.22	0.06	0.13	0.36	0.01	0.27	0.2	0.12	0.06	0.13	0.05	0.26
ENSG00000070404	0.83	1.51	1.09	1.6	1.15	0.71	0.57	1.77	0.47	0.84	2.01	0.31	1.94	0.02	0.26	0.01	0	0.38	0	0	0.29	1.13	0	0.08	0.19	0.1	2.08	0.97	0.24	0.74	0.05	0	0.09	0.03	0	0.28	0.29	1.05	0.41	1.88	1.37	0.5	0.98	0.84	0.46	0.29	0.57	0.26	1.18
ENSG00000070413	22.06	27.48	22.99	33.86	23.48	19.19	23.9	33.43	27.43	26.66	28.96	1.01	44.13	0.13	0.8	0.13	0.09	0.96	1.79	4.63	1.11	23.72	0.05	0.68	3.32	0.32	30.42	1.32	0.98	3.52	1.73	1.47	0.47	0.9	3	0.43	0.56	27.96	8.85	14.83	13.76	2.84	16.17	14.26	12.27	5.93	10.05	4.38	20.84
ENSG00000070423	14.34	20.85	14.54	22.6	12.66	8.7	19.97	15.66	47.37	16.51	17.13	3.36	19.95	1.44	3.27	0.71	0.67	3.24	9.61	0.81	13.87	18.04	4.26	2.48	8.3	3.12	19.53	10.58	4.56	12.42	4.34	8.48	1.62	5.45	39.2	2.65	3.05	13.58	8.24	24.07	24.73	5.07	14.65	16.22	7.57	5.11	10.19	6.17	22.25
ENSG00000070444	7.66	9.84	7.46	14.74	7.29	6.15	6.55	10.51	8.16	9.3	9.73	0.24	14.72	0.04	0.21	0.01	0.01	0.44	0	0.89	0	10.76	0	0.18	2.75	0.08	15.66	0.38	0.47	0.87	0.79	5.81	0	0.07	0	0.12	0.28	7.5	2.54	4.68	2.63	0.84	5.72	5.26	5.23	2.09	3.85	2.88	9.82
ENSG00000070476	8.79	13.17	10.42	14.72	7.35	7.49	8.81	14.84	19.03	10.36	17.58	0.38	13.11	0.08	0.49	0.12	0.02	0.43	0.34	1.15	0.75	11.56	0	0.29	0.58	0.44	12.2	0.67	0.45	1.09	0.68	0	0.23	0.36	0	0.23	0.28	9.38	2.03	6.37	3.64	0.54	6.15	7.49	4.46	2.56	4.49	2.32	9.28
ENSG00000070495	10.41	11.58	10.03	12.19	7.25	6.97	11.8	13.97	13.76	11.56	15.25	1.26	16.7	0.26	0.71	0.47	0.16	1.33	0	0.02	2.58	9.42	0	0.66	4.7	0.83	14.46	2.76	1.57	3.26	1.86	0.01	1.31	2.24	12.43	0.52	1.19	14.28	5.48	10.29	7.47	2.63	7.72	6.94	6.74	4.09	5.67	2.31	9.68
ENSG00000070501	15.36	20.6	19.48	23.63	20.58	16.82	24.37	26.24	20.58	18.07	23.24	4.08	25.18	0.88	1.92	1.34	0.68	2.37	10.11	9.63	10.38	13.66	0	4.77	9.18	4.86	39.73	6.27	2.71	6.73	4.57	20.87	2.36	6.51	0	1.52	2.64	44.27	11.47	19.3	17.31	2.56	13.25	13.88	16.8	6.91	14.63	5.9	18.47
ENSG00000070526	0.56	0.68	1.08	0.96	0.63	0.8	0.21	0.96	0.25	0.46	1.33	0.1	0.46	0.17	0	0.02	0.01	0.27	0.67	0	0	1.6	0	0.16	0	0.04	0.29	0.31	0.27	0.4	0.37	0	2.44	0.61	0	0.16	0.04	0.65	0.68	0.54	1.47	0.16	0.33	0.79	0.27	0.15	0.8	0.39	1.44
ENSG00000070540	9.85	11.18	9.82	14.44	10.94	9.21	6.56	17.43	4.44	5.24	17.87	1.72	15.66	0.62	2.87	0.65	0.44	1.24	5.42	0	1.52	9.81	0	2.44	3.8	1.3	16.74	1.86	1.58	2.87	2.48	0	0.7	2.37	12.06	0.83	1.63	17.84	2.06	6.93	4.26	1.82	8.83	8.7	8.34	6.77	7.33	3.52	12.33
ENSG00000070601	3.33	3.6	3.91	6.34	1.58	2.54	4.38	4.9	8.91	5.29	5.95	0.41	3.06	0	0	0.04	0	0.29	0	0.19	0	4.37	0	0.07	0	0.27	4.33	0	0.16	0.72	0	0	0	0	0	0.29	0.44	1.56	0.37	1.76	2.45	0.19	1.07	1.06	0.74	0.38	0.73	0.5	2.44
ENSG00000070610	23.56	30.47	25.23	35.31	18.48	22.66	29.21	42.84	57.81	31.44	33.63	1.63	26.8	0.46	0	0.26	0.09	0.72	0	7.73	4.32	32.59	0	1.01	5.41	0.68	34.79	2.6	1.37	4.08	2.31	1.2	1.32	0.94	2.1	1.03	1.17	21.6	6.49	15.42	11.88	3.5	15.46	13.15	9.58	5.64	8.76	3.85	17.05
ENSG00000070614	7.8	7.71	8.58	10.54	7.5	9.93	7.07	18.3	5.18	11.79	9.72	0.2	23.54	0.04	0	0.03	0.02	0.15	0.42	8.91	0	7.24	0.07	0.17	0.05	0.29	14	0.05	0.25	0.75	0.9	0.39	0.04	0.22	0.2	0.07	0.08	11.55	2.02	3.3	1.74	0.78	5.58	4.12	6.53	2.38	3.94	1.52	6.29
ENSG00000070669	5.5	8.77	8.42	8.42	3.1	6.23	9.93	8.11	37.34	6.62	12.29	0.68	4.16	0.19	0.95	0.13	0.02	0.36	1.49	0	2	8.17	0	0.38	1.5	0.54	5.38	1.15	0.68	3.11	0.58	0	0	0.73	11.21	0.5	0.4	4.49	1.62	5.94	5.5	0.97	5.22	3.42	1.49	1.08	2.21	1.28	4.26
ENSG00000070718	3.42	4.72	3.99	3.39	1.78	3.1	2.83	3.65	5.74	3.98	8.32	0.19	2.72	0.04	0	0	0	0.37	0	0	1.55	6.6	0	0.11	0.06	0.14	4.96	0.62	0.15	0.49	0.2	0	0	0.13	0	0.09	0.18	2.98	0.71	1.98	2.56	0.37	2.5	2.57	0.86	0.5	1.02	0.86	4.04
ENSG00000070729	0	0	0	0.01	0	0	0	0.01	0.01	0	0	0	0	0	0	0	0	0	0	0	0	0	0	0	0	0	0	0	0	0	0	0	0	0	0	0	0	0	0	0	0	0	0	0	0	0	0	0	0
ENSG00000070731	17.91	12.28	24.46	35.13	16.04	19.55	17.59	19.03	7.1	24.1	15.36	2.43	36.03	0.4	1.08	0.41	0.16	1.53	3.64	11.23	4.1	13.02	0	1.33	3.9	1.27	22.22	2.26	2.23	3.97	1.42	1.14	1.44	2.13	1.89	1.04	0.93	23.64	7.15	4.76	19.01	4.15	10.24	10.66	12.54	6.89	12.62	4.42	16.68
ENSG00000070748	0	0	0	0	0	0	0	0	0	0	0	0	0	0	0	0	0	0	0	0	0	0	0	0	0	0	0	0	0	0	0	0	0	0	0	0	0	0	0	0	0	0	0	0	0	0	0	0	0
ENSG00000070756	350.71	533.58	326.06	489.39	304.18	343.7	376.19	493.73	722.45	345.17	633.25	35.36	555.41	7.59	17.57	4.21	4.47	33.4	62.83	124.78	85.51	396.66	24.89	19.22	114.35	29.65	565.42	65.9	50.54	173.19	47.2	26.52	28.57	50.47	112.7	26.32	37.84	415.61	140.19	562.76	323.55	61.72	326.69	374.71	201.4	146.16	216.91	112.76	547.13
ENSG00000070759	3.82	2.94	3.34	4.5	2.96	3.25	3.75	3.11	8.46	4.38	4.05	0.5	4.53	0.03	0	0.09	0.01	1.07	0.43	4.65	0.7	2.88	0	0.3	1.5	0.17	3.79	0.94	0.3	0.98	0.99	0	0.36	0.45	0.48	0.19	0.29	3.76	0.93	2.15	1.25	0.23	2.04	1.99	2.09	1.16	1.97	0.86	3.88
ENSG00000070761	6.33	9.61	5.51	8.31	5.5	6.53	8.25	9.19	15.2	6.8	11.16	0.66	10.39	0.18	0	0.04	0.14	1.27	0	0	0	7.74	0	0.33	3.2	0.31	9.95	0.37	0.6	3.38	0.7	1.19	0.26	0.86	0	0.4	0.33	9.9	2.5	9.69	7.16	0.68	7	8.61	3.84	2.76	4.76	2.5	10.75
ENSG00000070770	6.97	11	6.79	9.23	6.09	7.59	9.68	9.22	22.29	7.21	13.28	0.64	9.91	0.28	1.5	0.13	0.11	1.17	7.66	0	0	7.81	0	0.27	1.82	0.64	10.34	1.92	1.26	2.08	1.39	4.85	0.15	1.18	0.93	0.25	0.88	7.96	2.16	7.59	5.17	1.02	6	6.72	3.52	2.36	3.03	2.04	8.15
ENSG00000070778	0	0.01	0.04	0	0	0	0	0	0	0.01	0	0	0	0	0	0	0	0	0	0	0	0	0	0	0	0	0.1	0	0	0	0	0	0	0	0	0	0	0	0	0	0	0	0	0	0	0	0	0	0
ENSG00000070785	2.91	3.81	2.38	2.9	2.62	2.96	3.29	3.41	7.08	2.85	4.85	0.49	4.56	0.13	0.75	0.03	0.02	0.37	2.21	4	0	3.5	0	0.14	0.99	0.15	4.95	0.72	0.16	1.19	1.04	0	0	1.35	0	0.19	0.04	4.31	1.76	7.84	5.12	0.91	3.69	3.75	2.23	1.3	2.26	1.19	4.62
ENSG00000070808	0.02	0.04	0.02	0.01	0.02	0.02	0.06	0.02	0.04	0	0.06	0	0	0	0	0	0	0	0	0	0	0	0	0	0	0	0	0	0	0	0	0	0	0	0	0	0	0.01	0	0	0	0	0	0	0	0	0	0	0
ENSG00000070814	7.14	9.79	6.62	9.46	5.32	6.11	9.88	8.92	20.15	7.46	11.71	0.13	7.72	0.01	0	0	0.01	0.23	0	0	0.23	9.03	0	0.07	1.48	0.07	8.82	1.05	0.18	0.62	0.21	0	0.11	0.01	1.06	0.1	0.13	6.52	1.65	4.58	2.73	0.4	5.3	4.01	1.66	0.97	2.1	1.05	5.71
ENSG00000070831	123.5	145.82	124.42	157.98	123.27	127.2	137.9	139.55	198.52	139.14	170.71	9.98	203.12	2.83	7.62	2.09	2.26	8.39	18.13	17.02	17.45	104.6	2.76	11.37	28.36	6.82	170.69	13.19	10.52	30.18	9.29	10.68	9.25	8.56	28.95	6.21	8.49	184.63	41.38	118.25	61.43	14.13	92.63	130.77	93.4	48.04	78.28	33.74	152.92
ENSG00000070882	2.81	3.4	3.48	3.91	1.83	2.26	3.37	3.45	3.3	2.38	7	0.06	2.71	0	0	0.01	0	0.36	0	0	0.26	6.22	0	0.09	0.05	0.03	5.19	0.32	0.04	0.36	0.16	0	0	0.11	1.71	0.04	0.18	2.87	0.5	1.67	1.09	0.22	1.81	2.55	0.6	0.47	0.82	0.39	2.42
ENSG00000070886	0	0	0	0	0.01	0.01	0	0	0.01	0	0.01	0	0	0	0	0	0	0	0	0	0	0	0	0	0	0	0	0	0	0	0	0	0	0	0	0	0	0	0	0.01	0.01	0	0	0	0	0	0	0	0
ENSG00000070915	0.17	0.2	0.12	0.2	0.09	0.09	2.09	0.27	2.65	0.15	0.26	0.01	0.22	0	0	0	0	0	0	0	0	0.16	0	0	0	0	0.31	0	0	0.02	0	0	0	0.07	0	0	0.04	0.08	0.04	0.09	0.11	0.01	0.07	0.12	0.01	0.01	0.05	0.01	0.07
ENSG00000070950	1.02	1.44	1.22	1.28	0.53	0.76	1.29	1.14	3.05	1.08	2.02	0.02	0.93	0.01	0	0.06	0	0.06	0	0	0	1.28	0	0.12	0.17	0.01	1.21	0.06	0.01	0.53	0.1	0	0	0	0	0.01	0.07	1.03	0.25	0.83	0.64	0.05	0.69	0.72	0.44	0.16	0.43	0.18	0.88
ENSG00000070961	17.92	18.48	20.21	35.25	12.12	14.03	18.79	20.33	60.03	21.36	27.41	0.42	14.04	0.12	0.06	0.22	0.04	0.43	0.64	3.37	0.49	19.76	0	0.51	0.68	0.28	16.89	0.47	0.32	1.14	0.87	0	0	0.16	0.74	0.5	0.58	12.03	0.95	2.33	0.96	0.11	6.95	6.16	2.64	1.9	1.49	1.17	8.22
ENSG00000070985	0.05	0.06	0.04	0.04	0.01	0.01	0	0.01	0.01	0.03	0.06	0	0	0	0	0	0	0	0	0	0	0	0	0	0	0	0.02	0	0	0	0	0	0	0	0	0	0	0	0.02	0.03	0.03	0.01	0	0.01	0	0.01	0	0	0.01
ENSG00000071051	12.48	10.52	11.88	13.86	8.06	9.54	24.69	10.48	32.83	14.47	17.83	2.35	17.29	0.29	0.25	0.55	0.12	1.82	5.5	0.06	1.37	13.86	0.02	2.07	2.62	1.6	12.38	3.67	2.13	6.25	3.98	1.11	2.43	2.42	1.73	1.99	1.5	10.39	3.16	9.63	7.19	1.05	9.26	11.55	6.05	4.55	6.98	3.62	13.27
ENSG00000071054	31.27	36.15	33.23	42.07	26.55	32.58	26.73	39.82	43.49	39.19	41.41	0.59	52.62	0.22	0.82	0.16	0.04	0.63	0.44	6.16	0.82	30.28	0.01	0.8	2.1	0.33	37.81	0.46	0.66	1.75	0.7	1.31	0.08	0.4	0	0.45	0.37	34.54	6.99	10.58	9.43	2.47	14.64	16.92	17.18	8.78	10.01	4.84	22.54
ENSG00000071073	9.04	10.68	11.35	10.62	4.16	9.77	4.41	9.92	3.94	10.87	17.92	1.1	7.19	0.07	0	0.08	0.06	0.54	0.97	11.39	4.97	9.55	0.93	0.57	3.51	0.48	8.32	1.05	1.23	3.49	1.85	0.45	0	1.38	2.34	1.13	0.66	6.22	1.04	4.4	2.54	0.47	3.76	6.28	2.63	1.9	3.37	1.19	7.62
ENSG00000071082	418.3	394.28	163.63	467.62	202.47	295.77	832.17	189.95	1342.71	198.15	290.61	276.3	218.57	206.11	458.98	92.05	56.96	500.86	572.47	265.46	855.07	604.96	342.9	209	533.42	378.17	312.64	665.31	236.99	339.15	313.41	431.64	279.15	385.19	743.84	192.71	183.56	323.78	272.67	974.51	875.06	198.36	248.6	396.39	193.5	190.07	340.96	243	463.06
ENSG00000071127	120.61	155.13	108.04	179.33	119.55	108.77	115.18	154.43	135.77	114.15	164.23	6.15	239.56	1.07	4.03	1.13	1.01	6.11	8.86	25.61	19.17	108.43	12.87	5.53	11.81	4.43	171.7	9.99	6.29	15.91	8.48	14.74	6	9.53	34.81	2.9	3.72	169.33	44.85	88.38	72.39	12.03	92.64	84.23	62.56	27.65	45.47	18.92	126.25
ENSG00000071189	4.84	5.67	5.87	8.23	3.57	5.09	4.6	5.46	8.9	7.34	7.76	0.57	8.75	0.14	0.94	0.04	0.24	0.36	0	0	0.26	4.56	0	0.52	1.49	0.41	7.39	0.3	0.51	1.95	0.56	0	0.21	0.61	0	0.41	0.75	5.42	1.04	2.11	1.19	0.23	2.45	3.13	3.15	1.55	1.45	1.32	4.65
ENSG00000071203	0	0	0	0	0	0	0	0	0	0	0	0	0	0	0	0	0	0	0	0	0	0	0	0	0	0	0	0	0	0	0	0	0	0	0	0	0	0	0	0	0	0	0	0	0	0	0	0	0
ENSG00000071205	1.07	1.27	1.21	1.01	1.07	0.85	0.56	1.33	0.34	1.26	2.31	0.16	1.64	0	0	0.01	0	0.18	0	1	0	1.18	0	0.07	1.79	0.02	2.13	0.16	0.05	0.49	0	0	0	0	0	0.03	0.05	1.98	0.36	1.15	0.72	0.19	1.32	1.13	0.43	0.31	0.46	0.21	1.46
ENSG00000071242	1.19	1.09	0.95	1.6	0.81	0.79	1.85	0.77	3.49	0.8	1.49	0.05	1.45	0.01	0	0	0	0.03	0	0	0	2.07	0	0.04	0	0.02	1.8	0.09	0.02	0.04	0.08	0	0.14	0.31	0.62	0.01	0	1.77	0.19	0.89	0.35	0.07	1.05	0.82	0.33	0.2	0.44	0.35	0.89
ENSG00000071243	5.92	8.27	6.86	9.18	5.17	6.64	7.53	9.02	13.17	7.71	10.43	0.44	8.54	0.17	2.34	0.19	0.02	0.56	3.54	5.22	2.49	5.58	0	0.34	0.77	0.6	8.54	1.84	0.61	1	0.18	3.67	0.16	0.35	0	0.38	0.25	7.09	0.94	3.02	0.97	0.33	3.86	5.86	3.07	2.47	2.66	1.45	6.61
ENSG00000071246	8.86	3.41	2.33	3.6	2.46	3.98	9.57	7.23	0.54	2.45	8.9	0.04	3	0.04	0.08	0	0	0.06	0	0	0	6.49	0	0.03	0.09	0.07	11.68	0.24	0.07	0.47	0	0	0	0.29	0.73	0.05	0.06	6.67	0.57	5.82	0.83	0.27	1.86	3.93	1.86	0.5	1.55	0.48	2.67
ENSG00000071282	0.23	0.21	0.09	0.08	0.11	0.09	0.75	0.24	0.08	0.15	0.48	0.19	0.41	0.01	0	0	0	0.01	0	0	0	0.13	0	0.01	0	0	0.51	0.32	0.02	0.14	0.27	0	0	0	0	0	0.03	0.05	0.16	0.2	0.58	0.02	0.08	0.24	0.03	0.04	0.05	0.02	0.29
ENSG00000071462	12.89	18.56	13.39	16.93	9.32	13.27	26.18	17.53	51.72	12.87	25.81	1.86	17.14	0.32	1.74	0.2	0.05	1.6	0	0	0.58	15.4	0	0.79	1.17	1.55	23.38	2.9	1.33	5.23	1.18	0	0.45	1.87	9.98	0.8	1.09	15.21	7.13	28.22	25.24	3.2	16.68	17.76	7.66	5.24	9.23	5.59	22.13
ENSG00000071537	9.8	11.23	12.46	15.94	8.79	10.66	10.1	11.64	13.7	16.44	17.24	0.19	16.1	0.18	0.43	0.04	0.04	0.33	0.3	1.64	0.19	12.44	0	0.24	1.31	0.23	12.36	0.08	0.13	1.38	0.35	0	0.13	0.2	0	0.16	0.51	8.9	0.8	1.72	0.96	0.31	2.94	2.86	2.23	1.09	1.33	0.58	4.62
ENSG00000071539	0.33	0.57	0.08	0.25	0.13	0.16	0.2	0.26	0.31	0.21	0.6	0.03	0.21	0.03	0	0	0.02	0	0	0	0	0.14	0	0	0	0	0.39	0	0	0.12	0	0	0	0.06	0	0	0	0.05	0.02	0.1	0	0.02	0.06	0.38	0.11	0	0.18	0.04	0.33
ENSG00000071553	35.7	47.39	34.63	54.6	42.44	35.68	42.7	59.38	42.08	41.99	53.25	1.7	73.09	0.48	1.27	0.21	0.23	1.85	4.68	9.93	0.41	33.8	0.54	0.96	4.44	0.82	51.66	2.32	2.14	4.16	1.96	0.72	1.79	1.32	4.46	0.81	0.8	50.18	12.55	31.47	25.17	5.93	24.67	19.2	18.58	8.38	14.23	5.76	29.88
ENSG00000071564	14.21	17.92	13.18	18.68	10.86	12.68	34.18	11.71	158.42	16.43	19.33	1.28	16.29	1.42	1.99	0.67	0.9	1.63	2.11	2.14	0.2	24.13	5.08	4.04	2.7	2.53	18.19	2.49	1.83	7.1	2.23	1.22	2.03	2.15	3.05	2.33	5.43	11.94	6.73	18.41	10.52	2.83	14.97	18.14	5.7	6.2	8.73	5.15	16.29
ENSG00000071575	13.7	20.07	17.48	17.98	6.9	15.99	4.06	12.26	4.44	16.91	31.82	0.4	10.81	0.11	0	0.08	0.03	0.62	2.68	0.56	3.35	24.28	0	0.57	1.24	0.33	11.08	3.35	0.61	3.45	0.78	2.46	0.4	0.57	0	0.63	0.58	5.48	1.58	7.25	5.14	0.68	5.62	8.8	2.37	2.42	3.58	2.7	12.76
ENSG00000071626	18.41	27.91	19.69	25.47	16.15	15.06	22.83	22.94	43.38	19.3	30.69	1.29	26.47	0.4	2.74	0.28	0.32	2.01	3.22	11.19	16.65	20.1	0	1.15	4.22	0.87	27.78	5.29	1.43	5.66	1.68	0.75	3.65	1.6	0	1.1	1.54	16.87	5.82	22.41	17.57	3.02	16.99	17.28	9.36	5.77	11.15	4.87	22.42
ENSG00000071655	10.22	14.33	9.61	13.72	10.22	6.65	16.15	9.51	25.79	10.69	12.44	1.61	18.53	0.47	0.09	0.08	0.17	1.82	4.39	22.48	3.49	14.78	1.5	1.27	8.98	1.11	16.4	3.78	2.53	12.11	4.96	3.8	1.15	3.46	16.72	2.33	2.41	10.32	6.99	28.15	26.96	5.85	14.09	11.7	5.8	2.73	7.75	3.81	14.53
ENSG00000071677	0	0	0	0	0	0	0	0	0	0	0	0	0	0	0	0	0	0	0	0	0	0	0	0	0	0	0	0	0	0	0	0	0	0	0	0	0	0	0	0	0	0	0	0	0	0	0	0	0
ENSG00000071794	1.5	1.93	2.11	2.13	0.71	1.45	2.13	1.41	5.77	1.36	3.12	0.09	1.09	0.04	0.12	0.01	0.01	0.05	0	0	0	1.56	0	0.05	0.34	0.02	1.43	0.47	0.03	0.38	0.09	0	0	0	1.3	0.06	0.16	0.8	0.09	0.39	0.23	0.04	0.7	0.7	0.16	0.15	0.22	0.26	1.04
ENSG00000071859	19.1	24.79	18.13	25.2	19.31	15.85	26.92	32.01	38.97	18.64	30	3.2	35.85	1.38	3.92	1.01	0.65	3.23	7.47	3.64	13.07	26.82	1.02	3.72	7.34	2.87	34.32	7.8	3.72	8.99	5.3	9.36	4.51	5.34	3.72	1.81	4.48	30.41	12.63	38.1	34.02	5.77	22.32	21.76	15.74	7.22	14.31	7.42	26.58
ENSG00000071889	7.39	10.52	6.88	10.01	6.27	5.44	9.72	7.21	17.36	6.24	8.95	2.66	13.1	2.38	0.98	0.93	1.14	3.5	5.6	11.08	12.6	12.52	6.86	3.76	7.78	3.06	8.62	7.67	3.76	10.58	5.91	12.88	4	4.07	13.3	4.36	4.61	9.64	5.61	20.82	18.39	4.89	7.73	6.8	4.77	2.8	5.86	3.86	10.78
ENSG00000071894	30.2	28.53	22.61	31.14	11.44	17.9	46.03	37.56	80.98	14.48	35.64	0.87	14.92	1.05	0	0.14	0.06	1.29	2.86	0.04	1.88	25.57	0	0.49	9.39	0.76	33.48	6.72	2.83	11.26	3.77	9.06	1.59	1.61	4.02	0.8	1.66	15.79	9.97	36.01	30	7.88	22.47	12.17	8.38	2.11	6.85	3.94	18.23
ENSG00000071909	0.02	0	0.05	0.12	0.02	0.03	0.04	0.03	0.05	0.01	0.04	0	0.03	0	0	0	0	0	0	0	0	0.06	0	0	0	0	0.1	0	0	0	0	0	0	0	0	0	0	0.01	0	0.03	0.03	0	0.01	0.03	0	0.01	0	0	0.01
ENSG00000071967	5.84	6.46	9.69	10.1	5.51	6.46	5.34	8.19	2.13	9.51	8.29	0.7	7.18	1.13	0	0.75	0.27	0.54	0.17	0.01	0.61	8.61	0	3.89	0.82	1.48	6.27	1.18	1.22	0.72	0.9	2.77	1.37	0.68	0	1.16	1.23	5.83	1.27	2.49	0.89	0.76	3	3.87	3.36	3.47	2.67	1.69	5.97
ENSG00000071991	0	0	0	0	0	0	0	0	0	0	0	0	0	0	0	0	0	0	0	0	0	0	0	0	0	0	0	0	0	0	0	0	0	0	0	0	0	0	0	0	0	0	0.01	0	0	0	0	0	0
ENSG00000071994	11.45	14.51	12.38	15.25	9.38	11.88	16.05	14	35.92	12.18	18.77	7.19	15.91	2.48	9.38	1.15	1.01	6.27	9.06	0	25.85	13.28	5.85	2.97	7.96	5.92	16.03	14.11	4.56	18.43	7.79	15.08	9.73	9.9	12.03	4.06	4.72	14.34	6.44	24.12	15.94	2.72	11.79	16.31	9.03	5.74	10.81	5.78	18.96
ENSG00000072041	0	0	0	0	0	0	0	0	0	0	0.02	0	0	0	0	0	0	0	0	0	0	0	0	0	0	0	0	0	0	0.01	0	0	0	0	0	0	0	0	0	0	0	0	0	0	0	0	0	0	0
ENSG00000072042	11.58	12.82	10.76	12.06	7.48	9.69	10.39	12.08	20.04	10.16	19.32	0.58	13.28	0.15	0.44	0.13	0.13	0.49	1.8	0	0	12.57	2.08	0.59	1	0.26	13.1	0.63	0.38	1.41	0.22	0	0	0.36	2.54	0.32	0.53	9.59	1.52	6.09	3.98	0.54	7.21	7.9	3.09	2.15	3.36	2.12	9.39
ENSG00000072062	46.8	67.4	44.82	63.26	50.26	53.12	45.48	70.47	34.11	55.35	62.15	1.26	86.42	0.15	1.17	0.2	0.15	1.58	1.83	8.69	1.88	32.2	0	0.82	4.97	0.56	62.87	1.4	1.14	2.94	1.82	3.3	0.9	1.62	2.71	0.44	0.8	66.92	16.55	34.52	23.8	4.92	30.45	31.04	28.38	14.81	19.74	9.22	51.73
ENSG00000072071	1.98	2.64	2.27	2.92	0.68	1.47	0.8	1.38	0.48	1.22	3.36	0.02	1.33	0	0	0	0	0.05	0	0	0.27	2.14	0	0.04	0	0.01	2.16	0.29	0.09	0.52	0.08	0	0	0.22	0.18	0.09	0.05	1.13	0.45	2.12	1.1	0.2	1.86	1.44	0.33	0.33	0.58	0.56	1.49
ENSG00000072080	1.17	1.71	1.71	2.66	0.94	1.14	1.34	1.66	3.13	2.18	3.5	0	0.88	0	0	0	0	0	0	0	0	0.13	0	0	0	0	1.4	0	0	0.16	0	0	0	0	0	0	0	0.69	0.14	0.2	0.08	0.15	0.3	0.39	0.12	0.25	0.02	0.13	0.19
ENSG00000072110	85.6	92.46	82.82	127.54	79.37	85.42	64.19	92.97	25.18	88.5	95.04	2.24	118.87	0.21	1.04	0.3	0.26	1.62	2.59	22.93	0.85	58.41	5.44	1.04	4.84	1.36	94.08	2.22	2.29	4.27	1.25	0.04	1.62	1.95	3.4	0.83	0.91	86.65	19.4	17.44	22.32	5.12	31.64	26.18	29.3	12.35	18.85	9.16	44.68
ENSG00000072121	3.77	4.43	3.42	4.82	2.77	3.63	3.57	4.62	8.76	3.33	6.69	0.09	4.49	0.03	1.81	0	0.01	0.18	0	0	0	4.21	0	0.06	1.03	0.07	4.54	0.05	0.13	0.23	0.13	0	0.06	0.07	0	0.34	0.08	2.51	0.4	1.57	1.07	0.23	1.92	2.07	1.24	0.77	0.99	0.53	2.34
ENSG00000072133	0.04	0.05	0.04	0.04	0	0.03	0	0.01	0	0.01	0.02	0	0.01	0	0	0	0	0	0	0	0	0	0	0	0	0	0.01	0	0	0	0	0	0	0	0	0	0	0	0	0	0	0	0.01	0.01	0	0	0	0	0
ENSG00000072134	1.56	1.88	1.81	3.74	1.19	1.57	1.56	2.95	2.75	2.05	3.26	0.43	2.77	0.19	0	0.24	0.18	0.09	0	0.05	0	3.54	0	0.2	0.22	0.2	2.48	0.27	0.44	0.2	0.25	4.55	0.26	0.1	1.76	0.04	0.15	1.77	0.3	0.73	0.25	0.31	1.49	1.06	0.74	0.39	0.59	0.44	1.44
ENSG00000072135	52.3	67.46	48.61	65.79	49.85	43	50.42	77.69	65.83	56.59	75.62	5.33	87.27	1.35	4.64	1.19	0.73	5.1	7.33	14.67	15.02	69.06	1.61	4	15.66	4.58	104.73	12.75	5.27	11.98	8.78	7.62	4.78	6.31	14.96	2.85	4.61	73.42	23.22	83.47	40.48	9.12	47.23	53.1	33.93	21.41	36.78	15.92	64.58
ENSG00000072163	1.11	2.96	1.38	1.03	0.94	1.02	2.75	0.92	4.78	2.18	3.68	0.67	1.94	0.43	0	0.03	0.01	0.17	2.07	0	3.74	1.72	0	0.1	1.21	0.27	1.67	1.23	1.33	1.48	0.41	0	0.45	0.19	0	0.6	0.08	1.67	2.06	4.91	6.82	0.92	1.9	1.64	0.33	0.99	1.32	0.94	3.28
ENSG00000072182	0	0	0	0	0.01	0	0.01	0	0.04	0	0.01	0	0.01	0	0	0	0	0	0	0	0	0	0	0	0	0	0	0	0.03	0.02	0	0	0	0	0	0	0	0	0	0	0	0	0.02	0.01	0	0	0	0	0
ENSG00000072195	0.89	1.48	1.16	1.48	0.35	0.6	0.34	0.92	0.48	0.52	2.11	0.07	0.57	0	1.9	0.06	0	0.02	0	0.19	0	1.91	0	0.06	1.58	0.11	1.16	0.63	0.12	0.77	0.02	0	0	0.03	0	0.19	0.07	0.53	0.27	1.28	1.01	0.2	0.71	0.29	0.13	0.12	0.35	0.26	0.59
ENSG00000072201	0	0	0	0.01	0	0.02	0	0.02	0.01	0.01	0.03	0	0.01	0	0	0	0	0	0	0	0	0.08	0	0	0	0	0	0	0	0	0	0	0	0	0	0.03	0	0	0	0.01	0	0	0	0	0	0	0	0	0
ENSG00000072210	5.79	7.78	7.65	8.49	5.31	6.34	9.13	8.22	27.7	6.76	11.43	0.46	8.35	0.13	0.14	0.04	0.03	0.33	0.31	0.83	1.49	7.46	1.09	0.27	0.48	0.28	10.25	1.17	0.53	0.85	0.5	0	0.68	1.25	0.01	0.11	0.45	7.58	1.79	6.3	2.77	0.98	5.11	5.91	3.19	2.01	2.71	1.58	8.26
ENSG00000072274	4.04	3.94	4.32	4.94	2.6	3.91	8.43	3.66	45.94	4.65	9.7	0.29	3.76	0.17	0	0.04	0.08	0.27	0.64	0	0.91	6.69	0	0.68	1.39	0.24	4.31	0.88	0.22	1.08	0.12	0	0	0.46	0	0.4	0.4	3.79	0.49	1.56	1.03	0.75	2.24	2.62	0.92	0.89	0.85	0.56	2.3
ENSG00000072310	17.31	28.65	20.87	29.96	12.61	13.57	10.78	30.88	18.37	15.59	25.83	0.93	29.6	0.25	0.21	0.14	0.04	0.7	1.02	3.32	2.63	17.93	0.9	0.66	5.58	0.76	22.95	1.92	0.93	4.1	3.03	0	0.24	1.61	10.39	0.84	0.88	7.85	2.24	8.37	5.77	1.82	11.54	5.47	3.92	2.15	3.26	1.97	13.45
ENSG00000072315	0	0	0	0	0	0	0	0	0	0	0	0	0	0	0	0	0	0	0	0	0	0	0	0	0	0	0	0	0	0	0	0	0	0	0	0	0	0	0	0	0	0	0	0	0	0	0	0	0
ENSG00000072364	4.14	4.9	4.85	6.73	2.89	4.63	7.35	4.46	18	5.41	7.94	0.12	4.47	0.08	0	0.02	0.01	0.16	0	0.48	0	4.24	0	0.09	0.36	0.05	4.7	0.05	0.08	0.44	0.06	0	0	0.06	0	0.12	0.1	2.45	0.26	0.45	0.52	0.11	1.19	1.6	0.72	0.42	0.47	0.37	2.19
ENSG00000072401	44.01	27.94	24.57	31.19	27.93	27.84	28.85	40.49	23.24	35.45	34.08	6.13	48.17	0.87	2.42	1.8	0.37	2.53	9.57	1.73	5.58	14.32	0	2.25	5.77	4.52	42.62	7.9	4.48	17.59	4.64	11.54	3.63	2.27	0.81	6.94	2.74	30.75	6.05	8.98	3.88	0.42	14.35	29.89	18.05	13.09	10.57	8.79	50.23
ENSG00000072415	0.78	0.94	0.86	1.18	0.48	0.71	0.92	0.89	2.66	0.78	2.02	0.01	0.73	0.02	0	0	0	0.02	0	0	0.23	0.81	0	0.04	0	0	0.91	0	0.02	0.14	0	0	0	0	0	0.07	0.04	0.5	0.06	0.3	0.19	0.06	0.38	0.56	0.2	0.17	0.14	0.08	0.72
ENSG00000072422	0.69	0.52	0.47	0.4	0.62	0.56	0.4	0.55	0.15	0.74	0.75	0.07	0.64	0.01	0	0.01	0.05	0.05	0	0	0	0.74	0	0.08	0.19	0.57	0.52	0.02	0.02	0.25	0	0	0	0	0	0	0.03	0.46	0.12	0.27	0.61	0.33	0.07	0.22	0.17	0.1	0.1	0.2	0.2
ENSG00000072444	0.02	0	0	0.01	0	0	0.01	0	0.06	0.01	0	0	0.01	0	0	0	0	0	0	0	0	0	0	0	0	0	0.02	0	0	0	0.02	0	0	0	0	0	0	0	0	0	0	0	0.02	0.02	0	0	0	0.01	0.01
ENSG00000072501	12.4	13.27	10.94	14.05	8.98	8.35	11.43	11.73	24.62	9.68	21.79	0.14	10.72	0.03	0.19	0.01	0.01	0.18	0.26	1.37	0.17	12.31	0	0.07	0.18	0.04	17.5	0.16	0.12	0.35	0.07	0	0.04	0.06	0.43	0.17	0.11	7.69	0.51	1.78	1.33	0.29	3.58	2.97	1.32	0.77	1.16	0.59	4.89
ENSG00000072506	20.53	27.25	18.9	25.12	26.18	20.81	33.07	25.86	62.4	19.07	34.8	5.29	41.45	2.23	4.57	0.74	0.8	4.48	0	0	12.2	19.16	0	2.91	14.56	5.41	46.21	9.03	4.38	16.8	7.09	5.93	4.45	6.63	35.05	3.47	3.4	33.83	16.96	65.94	56.7	11.3	28.64	27.66	15.95	8.79	16.74	8.03	33.16
ENSG00000072518	24.18	30.13	26.67	35.48	21.62	23.83	22.93	31.42	27.39	29.73	31.16	0.7	40.62	0.05	0.27	0.11	0.09	0.55	0.71	6.98	0.79	22.27	0	0.64	1.14	0.37	31.79	0.91	0.83	2.37	1.13	1.55	0.4	0.95	1.07	0.44	0.29	30.3	6.97	10.72	9.26	2.12	15.47	14.64	12.74	6.56	10.09	4.85	22.45
ENSG00000072571	0.14	0.56	0.04	0.22	0.1	0.1	0.04	0.12	0.32	0.07	0.26	0	0.18	0	0	0	0	0	0	0	0	0.21	0	0.02	0	0	0.19	0	0	0.15	0	0	0	0	0	0	0.03	0.18	0.06	0.17	0.02	0.01	0.06	0.08	0.1	0.02	0.16	0.04	0.17
ENSG00000072609	18.87	23.78	21.61	29.3	15.91	18.9	21.51	27.04	30.3	23.81	31.52	1.49	31.34	0.18	1.75	0.29	0.06	1.13	6.04	0	12	23.14	4.56	1.01	3.62	0.72	26.4	3.01	1.56	4.72	1.89	5.4	0.73	2.07	11.29	1.26	1.07	17.64	4.97	11.2	6.31	1.42	13.66	14.22	9.82	5.05	7.08	4.24	21.16
ENSG00000072657	0.1	0.01	0.01	0	0	0	0.04	0.01	0.05	0.01	0.14	0	0.04	0	0	0	0	0	0	0	0	0	0	0	0	0	0.01	0	0	0	0	0	0	0	0	0	0	0.02	0	0	0.01	0	0	0.03	0	0	0	0	0.02
ENSG00000072682	0.3	0.15	0.16	0.27	0.18	0.04	0.44	0.27	0.02	0.27	0.23	0.01	0.38	0	0	0	0	0	0	0	0	0.05	0	0.02	0.09	0	0.27	0.15	0.08	0.16	0.04	0	0	0	0	0.05	0	0.42	0.07	0.08	0.01	0.01	0.13	0.05	0.27	0.02	0.04	0.03	0.27
ENSG00000072694	17.21	25.24	17.65	20.86	9.92	16.68	41.13	14.23	133.86	17.76	19.43	2.63	22.75	0.95	1.66	0.31	0.4	0.7	2.06	0	8.14	14.52	0	1.43	6.98	2.13	43.42	6.81	2.64	6.72	3.3	2.01	0	1.86	1.26	1.44	2.58	45.42	14.48	14.6	14.5	2.9	7.43	12.55	23	5.85	18.62	3.88	19.89
ENSG00000072736	10.54	17.76	13.67	15.69	8.17	13.25	13.52	16.3	30.27	14.86	21.36	0.28	14.83	0.1	0.22	0.03	0.03	0.38	0.21	0.81	0.16	14.71	0.16	0.25	0.65	0.11	14.93	1	0.25	1.2	0.48	0	0.07	0.36	0	0.14	0.18	10.99	1.74	6.84	6.34	1.08	8.03	7.51	3.26	1.96	3.37	1.34	9.24
ENSG00000072756	3.76	4.32	3.61	5.92	2.36	3.11	4.83	4.05	10.85	3.6	7.25	0.55	3.95	0.35	1.69	0.06	0	0.28	0	0	0	4.17	0	0.24	0.39	0.17	4.89	0.98	0.18	1.67	1.3	0	0.43	0.53	0.08	0.13	0.68	3.65	0.45	1.78	1.1	0.17	2.03	3.77	1.25	1.18	1.09	0.79	4.35
ENSG00000072778	114.52	114.41	97.99	121.28	75.01	68.6	137.11	202.68	162.02	125.23	122.59	8.91	121.74	2.15	7.25	1.37	1.72	5.56	6.5	10.46	15.29	169.47	1.98	6.83	29.39	2.73	132.77	16.81	5.16	32.89	10.31	11.33	8.18	10.86	34.6	7.85	5.68	82.44	42.12	97.77	77.94	22.72	67.08	47.25	27.89	19.7	30.38	17.59	58.48
ENSG00000072786	120	137.26	126.48	157.53	98.64	112.35	97.52	144.67	108.76	124.61	170.77	3.31	184.39	0.69	2.66	0.47	0.43	3.06	2.71	6.03	2.98	124.79	0	2.34	17.07	1.71	156.76	4.47	3.31	10.16	3.6	1.92	3.32	2.51	1.71	1.99	2.11	103.77	27.07	45.71	52.1	13.52	73.91	60.29	48.56	22.23	34.19	15.85	85.35
ENSG00000072803	5.9	7.04	6.09	8.08	4.61	5.69	8.1	7.37	18.63	7.17	9.78	0.09	7.13	0.06	0	0.01	0.01	0.14	0.43	7.82	0.4	5.33	0	0.14	4.21	0.25	6.29	0.31	0.15	0.56	0.67	0	1.28	0.15	1.04	0.07	0.13	4.6	0.72	1.66	0.96	0.27	3.04	3.39	1.25	1.19	1.14	0.72	4.42
ENSG00000072818	77.87	108.73	115.24	142.4	61.75	72.55	83.17	118.53	173.98	111.6	139.46	8.98	101.58	2.98	4.07	1.33	0.44	8.57	13.35	10.19	13.21	136.24	2.08	4.71	24.18	7.61	110.85	23.25	12.12	40.62	19.01	11.23	5.65	10.33	26.98	8.21	8.25	79.69	33.39	66.12	81.64	17.6	73.18	48.28	40.22	16.85	36.53	18.56	68.75
ENSG00000072832	0.01	0.05	0.02	0.03	0.09	0	0	0.02	0	0	0.16	0	0	0	0	0	0	0	0	0	0	0.02	0	0	0	0	0.02	0	0	0	0	0	0	0	0	0	0	0	0.03	0.03	0.02	0	0	0.02	0	0	0.02	0	0
ENSG00000072840	0.15	0.11	0.07	0.12	0.11	0.06	0.02	0.15	1.59	0.15	0.44	0	0.22	0	0	0	0	0	0	0	0	0.13	0	0	0	0.02	0.18	0	0	0	0	0	0	0	0	0	0	0.12	0.03	0.06	0.06	0.01	0.12	0.12	0.06	0.03	0.01	0.04	0.17
ENSG00000072849	16.36	18.04	17.7	23.36	13.78	15.66	21.46	26.48	36.01	16.86	24.54	6.98	21.47	1.57	2.47	2.12	0.55	6.06	9.61	1.57	15.89	17.87	0	4.1	19.7	4.02	22.26	11.17	6.12	19.48	6.39	4.89	3.24	10.22	11.47	3.03	5.03	21.22	9.65	26.88	28.55	7.06	13.56	16.91	13.4	9.01	13.37	4.75	18.68
ENSG00000072858	4.3	6.04	4.45	7.26	1.78	4.14	5.83	5.99	34.25	4.04	10.43	0.07	3.82	0.02	0	0	0	0.13	0.22	0	0	4.81	0	0.03	0.25	0.06	4.53	0.37	0.07	0.38	0.29	0	0	0.04	0	0.11	0.09	2.77	0.63	3.26	2.76	0.39	4.1	4.09	0.76	0.95	1.57	0.89	4.19
ENSG00000072864	25.6	30.24	24.86	37.84	21.69	31.24	25.82	32.09	28.98	30.17	34.71	1.2	41.35	0.33	0.67	0.39	0.09	0.8	4.45	1.95	5.24	28.08	0	0.64	3.18	1.63	28.71	2.12	1.01	1.86	1.05	10.89	2.78	3.47	12.73	0.62	0.55	38.9	5.42	12.51	8.78	2.09	14.23	16.98	16.02	7.66	11.6	5.48	29.96
ENSG00000072952	6.63	6.88	8.94	18.34	5.91	7.2	7.02	11.04	2.64	11.96	7.46	0.66	7.86	0.11	0.37	0.07	0.06	0.27	0.7	0.26	0.57	5.14	0	0.45	2.93	0.26	9.71	0.4	0.64	1.49	0.48	0.64	0.26	0.42	0	0.29	0.18	6.24	2.84	3.69	6.4	0.99	3.86	4.26	4.65	2.51	5.05	2.14	6.51
ENSG00000072954	1.6	1.09	0.85	0.95	1.17	1.01	1.04	1.15	5.97	0.84	2.18	0.18	3.14	0.11	0	0.03	0.03	0.2	0	1.75	0.22	1.26	0	0.09	0.17	0.22	1.63	0.41	0.16	0.39	1.11	0	0.28	0.22	0	0.09	0.11	1.89	0.27	1.26	1.52	0.34	0.64	1.17	0.92	0.5	0.57	0.32	0.98
ENSG00000072958	27.44	39.56	22.83	36.32	26.9	24.98	43.22	34.92	74.26	24.65	34.64	1.28	36.68	0.41	0.82	0.4	0.34	1.67	2.8	3.37	6.57	20.98	0	0.86	6.18	1.57	36.52	2.5	1.33	3.44	1.51	0	3.38	1.99	21.14	0.62	0.91	33.08	9.73	20.86	17.66	2.85	21.94	17.66	14.5	6.78	12.02	5.38	23.64
ENSG00000073008	2.15	1.66	2.62	3.89	2.15	1.58	2.28	3.55	0.74	2.43	3.4	0.11	4.12	0.1	0	0.02	0.01	0.14	0	0.88	0	2.47	0	0.09	0.23	0.07	3.42	0.39	0.07	0.14	0.21	0	0	0.19	0	0.04	0.05	3.03	0.89	1.98	1.13	0.28	1.96	1.88	0.94	0.58	0.98	0.42	2.64
ENSG00000073009	31.41	34.81	33.34	48.71	26.5	23.6	31.44	51.77	43.74	40.42	38.17	1.83	46.55	0.41	2.63	0.31	0.3	1.47	0.81	4.92	2.77	34.31	0	1.74	2.84	1.25	43.67	2.05	2.07	5.81	2.98	0	0.17	1.31	47.04	1.14	1.24	26.6	10.5	22.93	17.6	3.18	19.95	16.39	12.77	5.58	11.28	4.56	24.63
ENSG00000073050	11.57	15.79	12.1	14.12	9.67	9.12	16.72	16.61	22.31	11.57	16.53	1.2	18.65	0.48	0.9	0.18	0.08	2	4.65	3.72	1.34	12.95	0	0.69	2.28	2.22	15.3	2.72	1.69	3.78	2.29	0	0.89	1.63	0	1.05	0.88	15.06	4.81	12.25	12.46	1.72	9.73	9.22	5.78	3.27	5.76	3.15	12.85
ENSG00000073060	2.28	3.43	1.8	2.63	2.23	2.01	1.1	2.28	0.43	3.66	5.07	0.21	4.74	0.04	0	0.03	0.08	0.39	0.9	0	2.11	3.32	0	0.05	0.39	0.33	4.32	0.8	0.35	0.53	0.89	0	0.67	0.33	14.65	0.13	0.08	2.65	1.31	3.88	2.95	0.96	2.19	2.98	1.86	0.96	0.85	0.9	4.21
ENSG00000073067	0	0	0.04	0.02	0	0.01	0	0.01	0.01	0	0	0	0	0	0	0	0	0	0	0	0	0	0	0	0	0	0	0	0	0	0	0	0	0	0	0	0	0	0	0	0	0	0	0	0	0	0	0	0
ENSG00000073111	1.67	3.67	1.59	2.52	1.49	1.56	5.3	2.37	13.99	1.52	3.3	0.09	1.68	0.01	0	0	0	0.06	1.73	0	0.2	1.33	0	0.07	0	0	1.63	0.11	0.15	0.35	0.07	0	0.32	0.06	0	0.11	0.03	1.37	0.4	0.99	1.12	0.09	1.36	1.19	0.46	0.36	0.53	0.26	1.58
ENSG00000073146	0.03	0.06	0.04	0.07	0.03	0.05	0.03	0.08	0.02	0.23	0.07	0	0.01	0	0	0	0	0	0	0	0	0	0	0	0	0	0.09	0	0	0	0	0	0	0	0	0	0	0.06	0.02	0	0.08	0.04	0.02	0.04	0	0	0.07	0.04	0.06
ENSG00000073150	2.86	4.97	5.01	6.63	3.83	2.73	4.69	5.45	1.22	6.42	2.35	1.54	8.93	0.18	0.58	0.19	0.16	0.83	1.47	3.62	0.78	3.82	0.57	0.55	4.86	1.28	4.45	1.46	1.85	4.47	1.88	7.08	0.98	1.58	2.37	1.19	0.61	6.12	2.01	2.06	3.4	1.36	3.05	3.21	6.64	1.98	4.63	1.92	5.24
ENSG00000073169	9.13	12.99	9.22	15	9.97	6.16	12.33	12.51	12.61	10.52	9.73	2	19.12	0.52	1.75	0.21	0.21	1.95	0.72	1.38	1.8	13.68	0	1.24	9.73	1.3	13.38	4.98	2.77	7.86	2.58	0.76	0.37	2.23	0	1.35	1.86	10.51	6.27	16.48	18.3	5.18	10.02	9.18	6.22	3.21	7	2.89	11.63
ENSG00000073282	0.11	0.11	0.1	0.09	0.09	0.06	0	0.06	0.04	0.05	0.13	0	0.09	0	0	0	0	0	0	0	0	0.04	0	0.01	0	0	0.08	0	0	0.03	0	0	0	0	0	0.01	0	0.02	0	0.01	0.01	0	0.05	0.04	0.01	0.03	0.01	0	0.11
ENSG00000073331	20.57	15.78	26.7	31.2	22.27	20.63	20.54	21.17	12.62	26.42	24.73	2.08	29.31	0.51	2.21	0.5	0.19	1.27	0.23	3.28	5.57	21.97	1.43	1.35	7.69	2.16	42.46	2.01	1.92	5.38	2.68	0	2.78	1.45	0.56	1.31	0.92	29.31	6.94	6.32	10.63	2.95	7.74	7.8	12.54	5.68	8.99	4.06	14.45
ENSG00000073350	7.67	10.21	7.77	10.06	4.92	5.52	9.12	11.42	18.7	9.84	12.33	0.81	8.2	0.11	0.43	0.07	0.04	1	0.25	0	0.6	10.21	0	0.47	2.69	0.78	11.54	2.06	1.06	6.46	3.76	0.03	1.32	1.88	0.06	0.85	1.58	6.95	2.53	11.18	11.06	2.77	11.95	11.4	4.31	2.14	3.87	2.21	9.14
ENSG00000073417	3.89	5.01	3.82	6.11	2.16	3.59	3.58	6.02	12.14	4.02	6.59	0.13	3.69	0.07	0	0	0	0.11	0	0	0.33	6.81	0	0.09	0.75	0.11	5.64	0.32	0.19	0.63	0.19	0	0	0.66	0	0.1	0.18	2.71	0.55	2.09	0.87	0.13	2.55	2.08	1.19	0.67	0.93	0.79	3.44
ENSG00000073464	0.69	1.6	0.61	1.09	1.03	1.16	1.91	0.57	5.25	2.14	2.2	0.03	2	0.01	0	0	0.02	0.03	0	0	0	1.25	0	0.03	0	0.04	1.38	0.01	0.06	0.08	0.13	0	0.05	0.03	0.37	0.02	0.04	0.31	0.2	0.54	0.24	0.08	0.36	0.41	0.74	0.22	0.39	0.18	1.02
ENSG00000073536	2.14	3.27	2.59	2.64	1.07	2.22	2.3	2	7.49	1.95	3.59	1.02	2.5	0.51	1.52	0.44	0.25	1.09	2.86	0.02	5.73	2.18	2.77	0.21	2.01	0.94	1.84	2.14	0.93	3.24	0.89	0.23	1.1	1	4.44	0.73	0.83	1.49	0.91	3.94	3.03	0.89	2.11	1.87	0.82	0.6	1.33	1.05	3.52
ENSG00000073578	20.22	31.48	20.56	25.38	19.67	19.17	33.48	27.75	70.15	19.79	36.69	1.26	31.07	0.34	1.69	0.29	0.21	0.66	2.33	9.72	1.74	25.43	6.55	1.13	3.72	0.94	31.62	3.26	0.62	2.31	1.24	0	0.4	2.58	7.21	0.32	0.88	22.88	6.7	20.45	17.77	2.75	20.63	18.58	8.65	5.14	8	4.37	24.16
ENSG00000073584	26.49	39.48	24.61	34.71	24.66	26.52	38.56	32.34	84.92	27.15	45.11	1.88	46.28	0.44	0.55	0.12	0.15	1	5.55	4.56	5.89	32.85	0	1.09	2.85	0.73	52.53	2.02	1.23	3.88	3.48	0	2.25	1.8	0	0.8	0.96	38.82	9.95	34.45	16.09	2.16	31.66	36.62	16.26	10.69	15.48	9.35	45.93
ENSG00000073598	0	0.02	0.01	0	0.01	0.01	0.01	0.04	0.02	0	0	0	0	0	0	0	0	0	0	0	0	0	0	0	0	0	0	0	0	0	0	0	0	0	0	0	0	0	0	0	0	0	0	0.01	0.02	0	0	0	0
ENSG00000073605	11.26	16.19	8.57	10.59	4.39	7.95	9.08	13.47	34.84	10.6	20.21	0.32	8.77	0.12	0	0.09	0.08	0.33	0	0	0	18.06	0	0.3	2.31	0.09	13.78	0.48	0.44	1.24	0.72	0	4.2	0.48	0	0.54	0.61	7.72	2.54	11.39	15.35	2.98	13.17	6.01	3.83	1.83	3.2	2.51	9.54
ENSG00000073614	9.69	11.27	10.93	15.8	7.69	9.47	8.59	11.66	15.98	11.79	15.81	0.21	13.89	0.06	0.12	0.12	0.03	0.72	0.58	1.07	0	11.47	0	0.35	1.38	0.1	11.33	0.64	0.15	0.53	0.88	0.01	0.07	1.15	0	0.09	0.18	8.93	1.18	2.95	1.98	0.42	4.47	4.71	2.76	1.3	2.6	0.92	6.03
ENSG00000073670	0.08	0.04	0.09	0.07	0.02	0.03	0.08	0.06	0.17	0.09	0.09	0	0.04	0	0	0	0	0	0	0	0	0.36	0	0	0	0	0.09	0	0	0.03	0	0	0	0	0	0	0	0.03	0.01	0.02	0.19	0.01	0.15	0.02	0.01	0.02	0.02	0.02	0.07
ENSG00000073711	0.05	0.05	0.02	0.1	0.02	0.03	0.11	0.07	0.05	0.04	0.1	0	0.11	0	0	0	0	0	0	0	0.13	0.01	0	0	0	0	0.06	0	0	0	0	0	0	0	0	0	0	0.06	0.01	0.04	0.01	0	0.03	0.02	0.01	0	0	0	0.09
ENSG00000073712	0.07	0.14	0.14	0.14	0.06	0.13	0.04	0.09	0.09	0.09	0.35	0	0.05	0	0	0	0.01	0	0	0.42	0	0.25	0	0	0	0	0.19	0	0	0.01	0	0	0	0	0	0	0	0.04	0.01	0.09	0.02	0.02	0.1	0.06	0.03	0.02	0.02	0.02	0.09
ENSG00000073734	0.01	0.04	0.04	0.03	0	0.01	0.01	0.04	0	0	0	0	0.01	0	0	0	0	0	0	0	0	0.01	0	0	0	0	0.02	0	0	0	0	0	0	0	0	0	0	0.01	0	0	0	0	0	0.01	0.01	0	0	0	0
ENSG00000073737	6.75	16.02	16.86	12.89	12.69	10.41	10.97	23.91	2.3	11.32	10.58	2.57	17.42	0.23	4.65	0.2	0.23	0.92	3.26	20.84	1.61	8.66	3.49	2.73	2.78	1.25	26.33	2.51	1.58	4.32	2.24	12.71	1.79	3.6	0	0.4	0.69	34.19	5.29	7.88	3.12	1.94	5.25	9.64	14.65	2.48	5.98	1.93	13.16
ENSG00000073754	0	0.02	0.01	0.01	0	0.01	0.03	0	0	0.01	0.01	0	0.02	0	0	0	0	0	0	0	0	0.01	0	0	0	0	0	0	0	0.04	0	0	0	0	0	0	0.01	0.01	0	0.05	0	0	0	0	0.01	0	0	0	0
ENSG00000073756	3.82	3.68	6.26	8.34	3.35	4.91	2.73	5.8	2.54	6.33	3.89	0.59	4.55	0.11	0	0.15	0.04	0.34	0.19	0	0.49	3.1	0	0.49	0.83	0.42	5.84	0.61	0.43	1.65	0.58	0	0.67	0.27	0	0.37	0.5	2.8	0.2	0.25	0.07	0.04	0.85	1.53	0.99	0.57	0.93	0.48	2.97
ENSG00000073792	1.93	3.09	2.17	2.53	3.74	3.92	1.68	3.16	0.72	2.94	3.09	0.21	1.98	0.25	0	0.1	0.13	0.22	0	0	0	4.43	0	0.6	0.14	0.22	5.29	0.16	0.19	0.26	0.17	0	0	0.18	0	0.25	0.42	5.16	2.58	2.2	0.81	1.16	3.55	3.15	2.68	4.06	2.29	2.35	2.92
ENSG00000073803	1.97	2.47	2.71	3.71	1.93	2.02	2.8	3.57	8.87	1.95	3.17	1.24	3.52	0.23	1.17	0.2	0.23	0.72	0.55	1.59	1.8	1.06	0	0.79	2.73	0.74	4.36	1.34	0.59	3	1.96	0.08	1.04	2.06	0	1.04	0.53	4.28	0.78	2.45	1.05	0.15	1.69	2.11	2.11	1.03	1.38	1.5	3.4
ENSG00000073849	33.62	47.52	32.85	40.5	19.51	35.25	104.4	26.25	330.68	33.07	63.7	0.48	26.53	0.2	0	0.03	0.05	0.7	0	2.78	1.01	31.81	0.75	0.44	0.85	0.44	29.18	1.19	0.61	2	0.61	0	2.33	0.47	2.37	0.45	0.52	22.3	4.36	18.32	11.17	1.08	19.29	24.6	5.54	5.64	10.08	6.42	29.91
ENSG00000073861	9.33	15.31	8.93	13.41	9.68	7.9	12.51	15.9	12.2	10.2	11.48	0.63	8.28	0.23	0.63	0.04	0.09	0.9	1.52	1.93	1.73	7.26	0	0.54	2.95	0.97	17.69	2.84	0.39	4.01	2.5	0	0.84	2.08	2.76	0.41	1.07	14.85	2.09	13.1	6.6	0.66	19.08	17.88	5.87	3.39	4.68	2.04	13.39
ENSG00000073905	0	0.02	0.02	0.05	0	0.02	0.02	0.02	0.03	0.02	0	0	0.03	0	0	0	0	0	0	0	0	0.04	0	0	0	0	0	0	0	0	0	0	0	0	0	0	0	0	0	0	0.09	0	0.04	0.02	0	0.03	0	0	0.02
ENSG00000073910	11.2	12.53	12.31	17.67	9.82	11.07	14.63	17.2	18.22	12.34	14.57	0.46	12.74	0.04	0.17	0.11	0.01	0.16	2.57	8.56	0.12	9.83	0	0.2	0.36	0.16	12.66	0.19	0.31	0.95	0.83	0.16	0	0.74	0	0.07	0.07	11.14	1.37	1.79	0.81	0.19	3.58	2.8	3.44	1.27	2.1	0.95	3.39
ENSG00000073921	107.61	137.61	161.45	173.6	103.66	117.19	91.23	167.67	88.99	182.56	169.66	5.18	214.37	1.05	2.12	1.03	0.61	2.54	5.03	27.87	0.66	104.74	0	4.53	12.36	2.56	172.11	3.7	3.08	13.38	4.34	6.75	2.17	3.43	3.95	3.16	3.79	151.43	21.71	32.62	18.43	4.31	59.14	68.63	56.58	25.81	31.49	16.89	112.78
ENSG00000073969	7.71	10.46	7.68	9.55	7.88	6.95	10.27	11.3	28.27	8.09	12.67	0.41	13.39	0.28	2.25	0.09	0.06	0.48	0	10.03	0.38	7.42	0	0.29	1.23	0.29	12.66	0.42	0.38	0.83	0.34	0	0.52	0.25	2.21	0.26	0.26	9.13	1.59	4.48	2.66	0.4	5.08	4.99	2.75	1.32	1.82	1.16	6.5
ENSG00000074047	0	0	0	0	0	0	0	0	0	0	0	0	0	0	0	0	0	0	0	0	0	0	0	0	0	0	0	0	0	0	0	0	0	0	0	0	0	0	0	0	0	0	0	0	0	0	0	0	0
ENSG00000074054	3.82	5.23	4.73	7.15	3.12	4.14	5.3	5.3	11.59	4.56	7.21	0.14	4.77	0.02	0.08	0.02	0.01	0.04	0	0.01	0	4.8	0	0.06	0.11	0.21	5.32	0.07	0.1	0.21	0.1	0	0.08	0.51	0	0.06	0.05	3.63	0.46	1.11	0.76	0.14	1.86	2.04	1.09	0.69	0.97	0.52	2.5
ENSG00000074071	18.07	24.15	18.59	21.37	20.51	14.93	32.13	21.07	55.85	17.25	23.94	5.49	47.71	1.66	5.87	0.72	0.93	8.48	6.7	11.75	13.08	22.32	3.75	3.43	19.6	5.8	35.02	13.79	7.09	22.04	5.73	10.57	3.78	8.22	43.47	4.9	5.32	29.78	21.37	65.7	66.87	13.4	27.99	30.98	20.56	10.23	21.75	11.5	34.17
ENSG00000074181	0.05	0.23	0.06	0.21	0.05	0.16	0.25	0.72	0.12	0.01	0.12	0	0.13	0	0	0	0	0	0	0	0	0.05	0	0	0	0	0.2	0	0	0.02	0	0	0	0	0	0	0	0.02	0	0.14	0.03	0.07	0.11	0.02	0.03	0.04	0	0	0.03
ENSG00000074201	20.67	31.28	21.44	28.38	19.58	20.3	30.56	25.32	51.63	19.46	35.6	6.71	35.42	1.76	5.44	0.96	0.81	6.1	6.16	0	11.39	28.91	0	3.28	18.56	5.99	37.56	14.03	4.97	23.36	7.54	13.65	6.79	4.35	7.57	3.93	7.64	29.04	9.29	39.29	20.96	4.16	24.4	30.53	15.77	11.2	18.18	11.3	34.56
ENSG00000074211	0	0	0.01	0	0	0	0	0	0	0	0.01	0	0	0	0	0	0	0	0	0	0	0	0	0	0	0	0	0	0	0	0	0	0	0	0	0	0	0.01	0	0	0	0	0	0	0	0	0.02	0	0
ENSG00000074219	0.11	0.25	0.12	0.74	0.07	0.15	21.21	0.14	70.85	0.16	0.2	0.04	0.07	0.2	0.68	0	0	0.03	0	0	0	0.3	0	0	0	0	0.14	0.15	0.06	0.06	0.02	0	0	0	0	0	0.1	0.03	0.1	0.51	0.41	0.03	0.19	0.1	0.01	0.06	0.06	0.04	0.15
ENSG00000074266	6.26	8.61	6.58	8.27	5.37	6.69	13.11	7.3	31.53	6.9	11.79	0.84	5.4	0.39	1.54	0.17	0.1	0.53	0	3.33	0	5.35	0	0.56	2.64	0.36	8.87	1.21	0.73	2.88	0.74	0	1.16	0.69	0	0.36	1.31	7.21	1.69	6.36	3.46	0.41	4.91	6.83	2.24	1.79	2.56	1.7	7.73
ENSG00000074276	0.27	0.19	0.14	0.2	0.09	0.16	0.11	0.09	0.09	0.18	0.1	0	0.05	0	0	0	0	0	0	0	0	0.14	0	0	0	0	0.09	0	0.01	0.04	0.07	0	0	0	0	0	0.01	0.05	0.04	0.05	0.11	0.07	0.18	0.08	0.03	0.01	0.07	0.03	0.07
ENSG00000074317	0	0	0.01	0.07	0.05	0	0	0.04	0	0	0	0	0	0	0	0	0	0	0	0	0	0	0	0	0	0	0	0	0	0	0	0	0	0	0	0	0	0.05	0	0.02	0.03	0	0	0.04	0	0	0.02	0	0
ENSG00000074319	26.19	36.69	27.77	44.09	31.41	27.47	40.22	42.67	51.26	31.39	41.98	5.02	56.69	0.9	2.06	1.06	1.24	3.02	8.11	0.84	7.11	30.25	0	5.59	10.72	3.35	52.22	4.63	3.24	10.25	2.8	0	3.88	5.1	0	2.83	2.21	56.23	20.65	41.03	44.9	7.15	31.8	34.53	25.95	17.36	25.15	11.55	44.68
ENSG00000074356	9.94	10.16	10.22	15.14	6.53	9.62	10.15	12.53	21	12.31	18.52	0.18	15.78	0.04	0	0.07	0	0.21	0	3.93	0.05	14.47	0	0.11	0.24	0.41	15.78	0.08	0.19	0.3	0.54	0.91	0.15	0.22	0	0.59	0.15	6.71	1.47	2.75	2.95	0.35	5.12	8.43	2.93	1.73	1.87	1.49	8.15
ENSG00000074370	79.88	88.49	80.56	135.46	57.21	60.64	107.88	98.35	275.12	90.82	122.31	2.36	108.44	0.61	1.07	0.26	0.36	1.89	3.46	17.4	4.61	83.97	0.56	1.99	7.24	1.62	98.89	3.8	3	10.78	4.96	8.88	1.58	4.22	18.55	2.18	2.8	71.78	22.27	48.27	54.88	11.03	55.68	46.09	27.44	15.77	30.21	13.35	59.91
ENSG00000074410	0.01	0.04	0.04	0.04	0.01	0.07	0.07	0.02	0.01	0.04	0.02	0	0.05	0	0	0	0	0	0	0	0	0.01	0	0	0	0	0.02	0	0	0	0	0	0	0	0	0	0	0	0	0.01	0	0	0	0.02	0.01	0	0	0.02	0
ENSG00000074416	3.49	3.21	3.3	2.43	1.97	1.85	1.96	3.04	1.57	3.41	4.47	0.21	3.93	0.03	0.12	0.07	0.08	0.14	0	0	0	2.3	0	0.28	0.07	0.15	4.15	0.79	0.14	0.55	0.07	0	0	0.86	0.57	0.12	0.15	2.42	0.91	2.62	2.34	0.27	1.61	2.07	1.12	0.76	1.17	0.56	2.59
ENSG00000074527	0.06	0.12	0.45	0.24	0.04	0.07	0.12	0.13	0.01	0.48	0.22	0.01	0.05	0	0	0	0	0	0	0	0	0.05	0	0	0	0	0.02	0	0.01	0.01	0	0	0	0	0	0	0	0.12	0	0.07	0.02	0	0.01	0.03	0.04	0.02	0.06	0.01	0.23
ENSG00000074582	8.54	9.03	9.51	12.22	4.78	6.31	11.78	13.3	36.98	8.18	14.26	0.82	6.55	0.78	0	0.23	0.13	0.85	0.04	17.59	13.15	10.73	0	0.38	1.81	1.41	9.94	2.87	0.91	4.65	2.89	0	2.46	1.57	0	0.81	1.12	6.74	2.06	9.6	8.2	2.06	6.86	4.91	2.17	1.55	3.61	1.2	6.67
ENSG00000074590	0.07	0.14	0.06	0.1	0.06	0.03	0.06	0.11	0.08	0.04	0.2	0	0.07	0	0	0	0	0	0	0	0	0.05	0	0	0	0	0.35	0.02	0	0	0	0	0	0.01	0	0	0.01	0.05	0	0.04	0.01	0	0.12	0.07	0.08	0.01	0	0.06	0.04
ENSG00000074603	5.47	6.2	7.08	7.92	4.01	6.2	5.87	6.13	12.94	7.19	9.82	0.43	6.65	0.16	2.72	0.43	0.3	1.05	0.13	0	0.18	6.39	0	0.85	1.89	0.24	7.34	1.95	0.39	1.37	0.13	0	0.67	0.47	1.83	0.37	0.4	3.89	0.76	1.78	1.03	0.37	2.62	3.49	1.61	1.15	1.15	0.92	3.89
ENSG00000074621	0.6	1.41	0.68	0.94	0.34	0.83	0.83	1.26	2.81	0.62	1.6	0.03	0.98	0	0	0	0	0.08	0	0	0	1.06	0	0.02	0	0	0.8	0.14	0.02	0.02	0.01	0	0	0	0	0.05	0.01	0.48	0.09	0.14	0.17	0.08	0.45	0.59	0.25	0.17	0.26	0.09	0.78
ENSG00000074657	1.97	1.82	2.07	4.69	1.04	1.44	4.2	1.65	12.51	2.06	4.13	0.06	1.46	0.01	0	0	0	0.03	0.3	1.26	0	1.73	0	0	0	0.06	1.51	0.02	0.01	0.21	0.07	0	0	0.03	0	0.04	0.03	0.95	0.11	0.31	0.17	0.03	0.71	1.43	0.23	0.19	0.2	0.31	1.42
ENSG00000074660	6.57	7.69	7.43	14.54	13.12	8.36	5.77	12.32	3.71	11.54	6.39	0.55	12.76	0.12	0.12	0.11	0.09	0.45	1.31	1.5	0.64	9.53	0	0.45	2.55	0.5	22.75	1.29	0.51	1.3	0.83	0.01	0	0.92	1.72	0.2	0.23	11.04	2.16	1.58	2.25	0.32	3.67	3.12	2.36	0.96	1.96	0.67	5.42
ENSG00000074695	3.27	5.11	3.58	5.02	2.27	4.32	5.48	3.91	14.14	4.16	7.88	0.1	3.15	0.05	0	0	0.01	0.09	0.01	1.36	0	3.29	0	0.16	0.5	0.05	3.98	0.18	0.06	0.98	0.25	0	0	0.14	0	0.09	0.25	2.3	0.36	1.41	0.62	0.15	1.75	2.7	0.56	0.68	0.75	0.51	3.01
ENSG00000074696	2.91	4.29	3.11	4.14	2.1	3.15	3.88	3.38	9.91	3.42	6	0.17	3.05	0.09	0.21	0.01	0.02	0.15	0	0	0.52	3.76	0	0.11	0.9	0.04	4.03	0.15	0.14	0.95	0.21	0	0	0.3	0	0.17	0.23	3.6	0.59	2.86	1.54	0.21	2.97	3.67	0.97	0.97	1.43	0.88	3.89
ENSG00000074706	8.38	9.69	8.83	9.74	3.99	9.42	4.61	7.65	6.27	9.54	13.23	0.34	9.9	0.01	0	0.02	0.03	0.08	0	1.99	5.13	9.48	0	0.11	0.52	0.5	9.12	0.41	0.31	0.82	1.68	0	0	0.11	0	0.14	0.39	4.64	0.93	1.94	1.21	0.37	3.54	4.53	2.68	2.05	2.08	1.09	5.02
ENSG00000074755	12.67	16.62	16.02	22.06	8.81	12.69	13.55	16.56	24.28	15.13	22.68	0.22	15.73	0.05	0.1	0.02	0.04	0.17	0	1.56	0.04	16.06	0	0.17	0.37	0.1	17.57	0.3	0.2	0.69	0.49	0	0.1	0.17	0.83	0.22	0.11	11.05	1.17	3.66	1.84	0.41	5.58	5.77	2.94	1.73	2.58	1.57	7.93
ENSG00000074771	0	0	0	0	0	0	0	0	0	0	0	0	0	0	0	0	0	0	0	0	0	0	0	0	0	0	0	0	0	0	0	0	0	0	0	0	0	0	0	0	0	0	0	0	0	0	0	0	0
ENSG00000074800	186.6	242.31	146.46	221.69	230.91	176.94	197.53	263.05	195.85	136.25	314.31	14.66	375.88	4.93	15.83	3.48	2.18	17.86	10.42	31.98	20.71	175.84	6.22	7.79	28.25	11.24	291.12	26.8	15.95	38.49	16.76	7.05	11.08	17.96	46.42	8.46	9.68	255.6	85.97	206.57	160.94	30.19	162.24	134.26	102.4	43.36	73.16	39.99	197.46
ENSG00000074803	0	0	0	0	0	0.04	0	0	0	0.01	0	0	0	0	0	0	0	0	0	0	0	0	0	0	0	0	0	0	0	0	0	0	0	0	0	0	0	0	0	0	0	0	0	0	0	0	0	0	0
ENSG00000074842	12.24	16.31	10.05	14.92	13.55	12.45	17.35	15.18	26.32	11.92	22.58	6.71	27.89	3.71	6.11	1.41	1.08	9.81	12.27	15.14	23.88	15.15	0	5.08	13.86	7.2	20.93	19.43	7.81	29.88	11.78	2.79	11.98	12.1	28.19	4.76	6.38	17.48	6.23	43.21	29.93	8.56	15.26	20.6	12.74	7.17	12.87	7.46	20.83
ENSG00000074855	1.44	2.12	1.59	1.85	1.05	0.82	0.73	1.38	0.65	1.36	1.92	0.02	1.52	0	0	0	0	0.04	0	0	0	2.5	0	0.01	0.33	0.02	1.54	0.13	0.01	0.17	0.04	0	0.21	0	0	0.02	0.02	0.94	0.18	0.84	0.44	0.07	1	0.6	0.28	0.1	0.33	0.24	1.28
ENSG00000074935	1.71	1.91	2.03	2.82	0.72	1.63	2.21	1.93	8.25	1.81	2.87	0.39	1.19	0.02	0	0.1	0	0.38	0	0	0	1.63	0	0.11	1.8	0.08	1.51	0.36	0.15	0.98	0.71	0	0	0.03	0.45	0.24	0.22	0.86	0.33	0.78	0.48	0.02	1.05	1.2	0.3	0.46	0.6	0.37	2.01
ENSG00000074964	5.68	7.43	4.68	5.84	7.5	3.81	5.22	7.59	7.36	4.35	7.28	0.41	9.6	0.07	0	0.01	0.01	0.5	0.09	1.16	0.84	7.86	0	0.2	0.06	0.34	11.23	1.55	0.31	0.65	0.88	0	0.22	0.88	0	0.08	0.17	5.79	1.5	4.66	1.04	0.63	3.55	4.71	2.5	1.13	1.59	0.95	5.15
ENSG00000074966	6.72	9.45	7.09	9.87	2.74	7.4	5.87	8.44	4.31	8.13	14.75	0.16	6.26	0.08	0	0	0.12	0.13	0	8.62	0.1	9.4	1.18	0.11	1.21	0.17	7.25	0.25	0.28	1.48	0.62	0	0	0.16	0	0.13	0.16	5.7	1.05	3.16	1.13	0.24	3.13	3.46	1.56	1.87	1.81	1.52	8.85
ENSG00000075035	0.03	0.05	0.04	0.1	0.04	0.02	0.01	0.06	1.23	0.04	0.05	0.01	0.07	0	0	0	0	0	0	0	0	0.08	0	0	0	0	0.03	0.08	0	0	0	0	0	0	0	0	0	0.04	0.01	0.05	0	0	0.04	0.02	0	0.01	0.06	0.04	0.05
ENSG00000075043	0	0.02	0	0.01	0	0	0	0	0.01	0	0	0	0.01	0	0	0	0	0	0	0	0	0	0	0	0	0	0	0	0	0.04	0	0	0	0	0	0	0.03	0	0.01	0.02	0	0	0	0	0	0	0	0	0
ENSG00000075073	0.05	0.04	0.01	0.05	0.05	0.01	0.02	0.03	0.32	0.04	0.05	0	0.08	0	0	0.02	0	0.02	0	0	0	0	0	0	0	0	0.02	0.33	0.02	0.08	0.05	0	0	0	0	0.02	0	0.03	0.02	0.37	0.19	0.01	0.02	0.01	0.04	0.01	0.01	0	0.07
ENSG00000075089	4.29	6.16	3.74	7.08	2.93	3.46	7.6	3.69	18.17	4.25	7.47	1.03	2.66	0.48	0	0.07	0.05	0.69	0.01	3.28	0	4.38	0	0.37	0.79	0.63	4.74	1.12	0.59	4.4	1.73	0	1.9	1.63	0	0.98	1.64	5.33	1.24	4.55	1.52	0.44	2.52	5.84	2.16	1.94	2.21	2.2	7.07
ENSG00000075131	0.8	1.62	1	0.99	0.67	0.96	1.45	1.04	3.88	0.49	1.33	0.03	1.82	0.37	0	0	0.05	0.06	0	0	0	0.36	0	0.1	0	0.05	1.14	0.11	0.18	0.41	0	0	0	0.28	0	0	0.23	1.52	0.2	1	0.78	0.13	0.83	0.81	0.65	0.4	0.85	0.32	2.02
ENSG00000075142	22.47	28.6	21.24	26.68	21.28	20.21	24.56	26.85	45.81	21.42	37.32	10.19	50.96	2.69	6.14	1.41	1.03	7.89	15.09	29.27	9.94	30.25	0	5.67	19.26	9.22	45.54	17.29	8.76	29.83	16.44	33.23	8.56	8.97	22.83	5.46	6.29	49.16	19.79	57.91	44.12	8.5	32.25	41.2	25.78	15	27.65	14.85	38.49
ENSG00000075151	7.44	10.53	8.7	11.63	8.35	7.67	8.3	11.01	15.92	8.58	13.73	0.16	12.61	0.02	0	0.08	0.02	0.22	0	0	0.21	11.36	0	0.11	0.37	0.05	14.28	0.46	0.06	0.41	0.34	0	0	0.21	0	0.18	0.16	5.21	0.78	1.16	0.72	0.41	3.26	3.07	1.78	1.05	0.78	0.64	4.32
ENSG00000075188	3.91	6.21	3.62	5.32	3.65	4.13	7.38	5.48	16.65	4.15	8.41	0.67	5.49	0.21	0	0.11	0.15	0.57	0	4.97	3.48	4.64	0	0.36	0.87	0.15	7.29	1.03	0.3	1.96	0.29	0	0	0.67	0	0.16	0.27	6.19	1.7	6.48	3.65	0.66	4.5	4.53	2.82	1.58	2.73	1.33	7.12
ENSG00000075213	0.05	0.05	0.04	0.09	0.01	0.08	0	0.03	0	0.02	0.08	0	0.03	0	0	0	0	0	0	0	0	0.11	0	0	0	0	0.09	0	0	0	0	0	0	0	0	0.01	0	0	0.01	0	0.04	0.01	0.01	0.04	0	0	0.01	0	0.01
ENSG00000075218	0.14	0.6	0.3	0.16	0.18	0.25	0.14	0.37	0.1	0.34	0.38	0.02	0.48	0	0	0	0	0.08	0	0.79	0	0.53	0	0.03	0	0.06	0.41	0	0.03	0.06	0	0	0	0	0	0	0	0.08	0.05	0.04	0.09	0	0.12	0.21	0.21	0.06	0.06	0.05	0.17
ENSG00000075223	1.02	0.85	0.76	1	0.46	0.74	0.74	0.99	0.48	1.46	1.36	0.02	0.97	0	2.56	0.01	0	0.03	0	0	0	1.35	0	0.01	0	0.06	1.4	0.03	0.01	0.04	0	0	0	0	0	0.02	0.04	0.49	0.03	0.11	0	0	0.2	0.41	0.12	0.07	0.12	0.02	0.34
ENSG00000075234	8.26	11.44	8.36	12.66	9.69	6.13	10.63	16.47	8.54	7.11	11.41	0.93	13.07	0.1	2.46	0.2	0.17	0.6	0.63	4.54	1.69	7.06	0.85	0.74	4.83	0.99	15.71	2.8	1.07	6.1	2.19	0.26	0.22	1.89	3.55	0.47	1.64	10.53	2.46	12.69	8.51	1.03	11.55	13.6	8.61	3.79	5.73	2.15	13.84
ENSG00000075239	5.29	7.35	4.32	7.35	4.89	4.82	6.62	6.43	18.32	4.57	9.52	0.62	6.32	0.06	0.67	0.06	0	0.6	0	0	5.13	6.83	0	0.42	0.82	1.33	9.36	2.21	0.51	2.32	0.34	0	2.49	0.9	0	0.39	0.46	8.52	2.37	9.89	6.76	0.94	6.18	9.19	3.51	2.66	3	2.55	8.64
ENSG00000075240	5.2	7.78	6.89	10.18	5.71	3.94	3.39	7.26	6.06	5.36	10.96	0.33	10.65	0.06	0.01	0.02	0.02	0.23	0.45	0	0.56	6.22	0	0.22	0.89	0.15	13.54	0.51	0.29	1.17	0.37	0	0.35	0.33	0.01	0.21	0.19	7.61	1.16	5.31	1.92	0.32	6.05	5.83	3.87	1.11	3.18	1.69	5
ENSG00000075275	0.92	0.64	0.4	1.31	0.31	0.56	10.84	0.34	45.31	0.51	0.88	0.03	0.24	0.07	0	0	0	0.02	0	0	0	0.6	0	0.01	0	0.02	0.52	0	0.02	0.1	0.07	0	0	0	0	0.01	0.07	0.41	0.12	0.41	0.29	0.05	0.35	0.32	0.03	0.07	0.1	0.05	0.22
ENSG00000075290	0.01	0.01	0	0.04	0	0.01	0	0.03	0	0	0.03	0	0.03	0	0	0	0	0	0	0	0	0.04	0	0	0	0	0.01	0.03	0	0	0	0	0	0	0	0	0	0.03	0.01	0	0.01	0	0	0	0	0	0	0.01	0.03
ENSG00000075292	21.4	28.28	26.71	31.89	19.95	21.76	29.97	33.5	75.47	27.13	32.31	1.78	31.46	0.84	0.78	0.3	0.26	1.48	1.81	42.02	1.23	35.73	0	1.17	6.51	0.78	41.08	1.27	1.42	3.72	1.5	0	0	1.99	12.57	1.22	1.73	28.87	6.31	18.29	10.3	1.81	13.51	12.65	8.44	4.9	7.24	4.08	16.41
ENSG00000075303	4.81	7.12	6.25	6.55	4.42	4.37	4.66	7.3	13.18	5.91	10	0.24	7.87	0.06	0	0.04	0.03	0.06	0	0	0	6.04	0	0.17	0.69	0.1	7.88	0.9	0.29	0.91	0.45	0	0.05	0.7	0	0.39	0.4	4.83	0.45	1.11	0.48	0.13	2.44	3.41	1.89	1.43	1.63	1.12	4.29
ENSG00000075336	3.18	4.19	3.7	4.73	2.18	2.95	5.05	3.83	11.72	3.16	7.4	0.28	3.68	0.08	0	0.14	0	0.23	0.75	0	0	3.2	0	0.11	3.13	0.49	4.67	0.62	0.24	1.06	0.57	0	0.62	0.66	0	0.1	0.33	3.56	1.21	3.93	3.02	0.34	2.73	3.77	1.48	1.41	1.77	1.21	4.08
ENSG00000075340	0.85	1.09	0.69	1.25	0.68	0.84	0.36	0.63	0.13	0.9	1.95	0.04	0.35	0	0	0.01	0	0.05	0	0	0.41	1.08	0	0.1	0	0.14	1.21	0.23	0.11	0.45	0	0	0	0.13	0	0.06	0.13	0.85	0.22	1.35	0.55	0.11	0.24	0.67	0.32	0.34	0.35	0.43	0.8
ENSG00000075388	0	0	0	0	0	0	0	0	0	0	0	0	0	0	0	0	0	0	0	0	0	0	0	0	0	0	0	0	0	0	0	0	0	0	0	0	0	0	0	0	0	0	0	0	0	0	0	0	0
ENSG00000075391	0.05	0.05	0.09	0.09	0.04	0.03	0.01	0.09	0.05	0.06	0.09	0.01	0.05	0	0	0	0	0.01	0	0	0	0.15	0	0	0	0	0.12	0	0	0	0	0	0	0	0	0	0	0.09	0	0.02	0.04	0	0.02	0.02	0.01	0	0.01	0	0.07
ENSG00000075399	9.03	7.43	9.63	11.21	11.78	4.61	5.91	11.26	8.29	7.7	8.72	2.48	15.68	0.37	0.55	0.31	0.1	1.19	1.76	3.68	2.09	11.33	0	1.37	9.11	1.88	19.34	2.95	3.46	7.91	3.44	2.31	0.96	2.14	3.3	1.64	1.37	11.98	5.45	6.84	10.15	2.72	5.65	5.36	5.63	1.87	3.43	1.83	6.05
ENSG00000075407	1.32	2.05	1.38	2.09	0.8	1.38	3.93	1.76	5.82	1.57	2.95	0.05	1.43	0	0	0.02	0.04	0.05	0	0.69	0	1.91	0	0.04	0.23	0.07	1.53	0.14	0.02	0.15	0.24	0	0	0.83	0	0.05	0.14	1.05	0.29	1.03	0.32	0.04	0.7	1.05	0.36	0.18	0.37	0.23	1.11
ENSG00000075413	24.31	32.1	28.64	34.76	28.02	26.58	30.86	41.81	43.59	27.03	34.27	3.21	44.98	1.58	3.9	1.22	2.14	2.93	8.94	2	6.61	35.04	0	9.35	17.48	4	34.97	4.48	2.2	5.64	4.33	10.66	0.66	4.52	9.34	1.67	3.54	39.29	15.5	24.31	20.06	7.24	18.57	17.84	18.21	12.94	13.42	8.82	21.91
ENSG00000075415	78.23	108.24	78.21	100.14	76.22	78.4	109.19	123	190.16	81.5	127.89	22.73	144.56	9.55	51.24	7.37	3.19	36.72	51.87	6.1	74.83	69.11	15.23	11.04	35.35	27.43	117.55	63.66	17.45	50.53	24.21	13.09	9.89	24.75	48.49	10.54	12.08	104.98	35.15	135.73	97.79	19.92	73.85	77.49	51.5	31.96	44.43	25.04	99.55
ENSG00000075420	7.33	7.34	9.34	12.15	6.54	6.68	4.6	8.65	4.19	10.63	10.12	1.16	12.02	0.22	1.64	0.15	0.1	0.42	2.32	1.57	7.86	11.13	0	0.69	0.58	1.34	9.88	1.71	1.47	3.52	1.72	0	1.72	1.08	0	0.83	0.35	8.11	2.04	1.74	1.4	0.65	2.87	3.92	3.2	1.76	2.23	1.26	5.66
ENSG00000075426	27.46	38.1	36.28	53.45	28.83	25.18	17.63	47.08	10.62	38.01	32.88	1.69	55.27	0.25	1.39	0.49	0.25	1.04	1.06	17.57	0.2	25.8	4.77	1.16	5.55	0.81	43.9	1.44	2.02	4.07	1.05	0.41	0.45	1.07	0	1.02	0.86	33.07	7.35	8.41	10.3	2.07	14.74	19.01	14.24	7.94	8.69	4.82	23.62
ENSG00000075429	0	0	0	0	0	0	0	0	0	0	0	0	0	0	0	0	0	0	0	0	0	0	0	0	0	0	0	0	0	0	0	0	0	0	0	0	0	0	0	0	0	0	0	0	0	0	0	0	0
ENSG00000075461	0	0	0	0	0	0	0	0	0	0	0	0	0	0	0	0	0	0	0	0	0	0	0	0	0	0	0	0	0	0	0	0	0	0	0	0	0	0	0	0	0	0	0	0	0	0	0	0	0
ENSG00000075539	8.55	10.08	9.5	12.49	5.77	9.58	9.8	10.79	19.18	9.73	14.03	0.51	8.16	0.13	0	0.05	0.07	0.33	0	0	0	9.1	0	0.35	0.53	0.09	8.86	0.25	0.22	1.32	0.5	0	0.09	0.09	0	0.23	0.28	7.91	0.76	1.93	1.46	0.21	3	3	2.15	1.2	1.53	0.83	3.91
ENSG00000075568	9	12.33	9.18	11.29	8.31	8.02	13.62	12.94	34.11	9.36	13.01	0.2	10	0.02	0	0.02	0.01	0.38	0.33	0.73	0	11.54	0	0.13	0.24	0.05	12.68	0.29	0.1	0.51	0.09	0	0.12	0.11	1.35	0.06	0.09	10.9	0.93	3.68	1.21	0.29	3.98	3.26	1.9	1.37	2.29	1.13	4.71
ENSG00000075618	0.8	1.09	0.94	1.69	0.98	0.68	0.96	1.95	0.33	0.95	1.42	0.04	2.85	0	0	0.01	0.06	0.06	0.27	0	0	0.71	0	0.01	0.03	0.02	1.44	0.09	0.07	0.08	0.14	0	0	0.09	1.96	0.02	0.01	1.19	0.3	0.84	0.52	0.15	0.78	0.59	0.53	0.14	0.24	0.17	1.45
ENSG00000075624	2414.77	3019.72	1921.31	3237.85	3361.44	2002.09	2373.16	2973.08	1994.93	2147.46	2815.63	137.45	4977.6	21.64	68.05	26.47	24.41	98.08	106.91	405.95	104.41	1815.12	48.23	167.16	419.32	67.27	4093.05	89.75	103.92	331.68	126.77	61.17	50.63	99.85	203.49	61.7	89.23	3485.78	820.4	1474.4	1386.81	387.58	1619.19	1368.86	1359.24	563.07	929.59	390.53	2081.89
ENSG00000075643	0.03	0.06	0.07	0.07	0.06	0.04	0.05	0.1	0.08	0.04	0.14	0	0.05	0	0	0	0	0	0	0	0	0.04	0	0	0.01	0	0.04	0	0	0	0	0	0	0	0	0	0	0.02	0.01	0.01	0.01	0.01	0.02	0.01	0.01	0.01	0.02	0.01	0.02
ENSG00000075651	0.99	1.26	1.33	2.08	0.98	1.35	1.41	1.93	0.36	1.52	2.01	0.04	1.88	0.16	0	0.01	0.06	0.17	0	0	0	1.66	0	0.17	0.16	0.05	1.85	0.04	0.03	0.1	0	0	0	0	0	0.02	0.01	1.19	0.19	0.36	0.25	0.09	0.73	0.73	0.58	0.26	0.45	0.13	0.6
ENSG00000075673	0	0.02	0	0	0	0	0	0	0	0	0	0	0	0	0	0	0	0	0	0	0	0	0	0	0	0	0	0	0	0	0	0	0	0	0	0	0	0	0	0	0	0	0	0	0	0	0	0	0
ENSG00000075702	0.93	1.06	1.11	1.79	0.91	1.07	0.88	1.11	1.48	0.96	1.24	0.03	0.47	0	0	0.03	0	0.03	0.24	0	0	0.66	0	0.02	0.19	0.01	0.82	0.09	0.06	0.07	0.04	0	0	0	0	0	0.03	0.4	0.09	0.49	0.38	0.09	0.28	0.29	0.11	0.11	0.21	0.07	0.39
ENSG00000075711	5.36	5.68	5.89	7.04	3.11	4.9	6.67	5.4	19.11	5.09	10.66	0.19	4.74	0.04	0.13	0.06	0.01	0.29	0.57	0	0	8.98	0	0.25	0.21	0.39	5.81	0.27	0.07	0.84	0.42	0.06	0	0.08	0	0.15	0.29	3.52	0.4	1.42	0.65	0.13	2.53	3.54	1.04	0.83	1.2	0.63	4.7
ENSG00000075785	86.19	106.95	91.7	121	91.71	89.54	106.45	128.36	93.66	106.48	117.04	5.79	210.88	1.5	1.58	0.86	0.81	3.92	9.09	13.89	4.02	78.43	3.56	4.93	21.41	2.2	162.68	3.76	4.18	15.73	5.75	9.06	2.47	3.31	12.95	2.93	3.78	172.51	42.78	92	72.74	15.97	77.9	91.61	86.1	46.57	66.1	27.63	133.77
ENSG00000075790	4.03	5.1	3.99	6.38	4.14	3.56	5.99	5.28	10.2	3.94	6.93	0.8	9.07	0.2	0	0.07	0.03	0.59	0	0.41	0	6.36	0	0.64	2.91	0.04	11.1	0.83	0.62	1.25	1.69	0.15	0	0.3	0.46	0.23	0.45	9.5	1.9	5.82	3.49	0.97	4.91	5.56	3.44	2.02	3.27	1.37	6.82
ENSG00000075826	8.16	9.1	9.73	11.53	3.71	4.56	8.81	12.33	32.56	8.36	14.64	0.39	5.02	0.03	0	0.03	0.04	0.23	0	0	0	14.32	0	0.08	0.21	0.28	8.38	0.61	0.26	1.1	0.22	0	0	0.12	0	0.16	0.12	2.89	1.19	7.65	2.69	1.01	4.32	3.1	1.45	0.66	1.82	0.92	4.81
ENSG00000075856	11.11	15.51	11.69	16.34	8.44	10.59	16.33	14.1	46.85	10.87	19.41	0.2	12.38	0.08	0.22	0.03	0.02	0.23	0.83	0	5.08	12.99	0	0.2	1.49	0.18	13.5	0.49	0.49	1.03	0.62	0	0	0.23	1.85	0.26	0.37	9.13	1.75	5.39	3.19	0.44	8.01	6.34	2.98	1.8	2.89	1.37	8.72
ENSG00000075884	34.78	41.19	41.83	44.37	29.78	33.56	30.32	34.73	60.92	37.27	55.59	7.11	48.2	1.66	5.28	1.01	1.35	3.93	9.45	22.15	6.9	33.78	0	4.1	16.78	3.81	46.96	10.05	4.73	17.1	6.36	18.91	3.04	4.16	19.56	3.34	4.18	56.66	18.18	35.63	36.52	4.72	29.14	21.2	21.59	12.58	28.44	12.08	55.29
ENSG00000075886	0	0	0	0	0	0	0.05	0	0	0	0	0	0	0	0	0	0	0	0	0	0	0	0	0	0	0	0	0	0	0	0	0	0	0	0	0	0	0	0	0	0	0	0	0	0	0	0	0	0
ENSG00000075891	0.01	0	0	0.01	0	0	0	0	0	0	0	0.02	0.05	0	0	0	0	0	0	0	0	0.01	0	0	0	0	0.01	0	0	0	0	0	0	0	0	0	0	0	0	0	0	0	0.02	0.01	0	0	0.02	0	0.01
ENSG00000075914	6.55	9.91	6.82	8.94	6.58	7.44	10.31	10.28	23.46	7.6	15.38	1.09	13.31	0.22	1.65	0.05	0.25	2.15	2.95	0	0.56	12.03	0	0.75	3.72	1.56	12.57	2.89	2	4.42	1.4	0	0.94	0.75	7.04	0.79	0.82	10.48	6.97	17.41	12.16	3.85	10.62	10.65	5.35	2.99	6.53	2.96	13.78
ENSG00000075945	3.16	4.31	3.03	3.95	2.45	3.08	3.66	3.98	6.47	3.31	5.61	0.33	3.7	0.06	0.53	0.01	0.02	0.21	0	0	0.91	3.35	0	0.33	1.13	0.27	4.75	0.67	0.33	1.18	0.65	0	0.51	0.36	2.28	0.13	0.2	5.38	0.88	4.47	3.43	0.37	2.89	3	1.07	0.93	1.83	0.76	4.08
ENSG00000075975	6.34	7	7.08	8.93	3.79	5.92	6.72	7.2	14.74	6.78	9.12	0.61	7.39	0.25	0	0.07	0.07	0.66	2.18	0.75	0.79	6.9	0	0.28	1.39	0.32	7.85	0.79	0.57	1.24	0.7	1.44	0.77	0.67	1.56	0.37	0.44	5.96	1.17	3.36	2.34	0.35	4.57	5.66	3.11	2.12	2.46	1.51	7.55
ENSG00000076003	3.63	7.74	3.03	4.55	2.41	3.64	4.36	6.48	8.32	3.65	6.3	0.1	3.16	0.02	0	0.02	0.01	0.11	0	0	0.39	3.41	0	0.03	0.41	0	4.25	0.1	0.04	0.6	0.05	0	0	0.02	0	0.2	0.04	3.9	0.72	3.21	4.38	0.38	2.99	2.82	1.47	0.85	1.54	0.86	3.39
ENSG00000076043	7.85	8.07	8.41	9.24	6.72	7.49	10.27	8.33	20.07	6.96	15.85	2.47	7.89	1.52	0	1.3	1.11	1.5	0	0	0	11.59	7.43	3.89	3.72	3.25	10.96	2.39	1.28	4.9	1.11	0.06	2.79	1.54	0.04	3.3	3.35	9.42	5.34	12.8	9.27	1.43	6.81	8.7	6.67	6.25	6.22	4.14	10.85
ENSG00000076053	8.15	10.22	9.42	11.5	5.51	8.05	8.8	10.03	19.13	8.51	12.29	1.7	15.82	0.24	0	0.28	0.26	0.66	3.58	0	3.31	8.2	0	1.06	3.83	1.48	13.34	2.85	1.67	5.25	0.86	0	0.72	0.44	0.69	0.84	1.15	12.15	1.92	5.71	1.7	0.18	7.29	9.41	6.1	4.12	5.1	3.52	13.23
ENSG00000076067	0.86	1.4	0.53	0.87	0.63	0.63	0.57	1.38	0.29	0.81	1.31	0.08	2.19	0.01	0	0.04	0	0.62	0	0	0	1.3	0	0.09	0.44	0.46	0.79	0.05	0.08	0.32	0.02	0	0	0.6	0	0.03	0	1.45	0.38	1.03	0.29	0.09	0.72	0.65	0.43	0.37	0.48	0.48	0.59
ENSG00000076108	35.27	39.55	42.94	58.32	25.22	32.01	40.53	41.56	83.14	41.14	55.63	0.57	47.34	0.07	0	0.06	0.06	0.71	0.61	8.19	0.1	47.82	0	0.5	1.12	0.5	52.55	0.35	0.6	1.09	0.61	0	0	0.32	1.66	0.29	0.48	32.36	4.51	6.46	5.86	1.03	15.02	13.69	9.12	4.8	6.37	3.7	19.43
ENSG00000076201	5.92	7.19	4.6	7.44	4.69	4.2	8.21	7.09	19.28	4.97	7.04	0.05	5.37	0.01	0	0	0.01	0.15	0.2	1.44	0.02	7.81	0	0.05	0.21	0.06	6.97	0.13	0.18	0.4	0.14	0	0.13	0.21	0	0.11	0.08	4.41	1.2	3.68	2.46	0.66	3.34	2.65	1.46	0.81	1.53	0.66	3.38
ENSG00000076242	5.33	9.15	5.31	7.5	5.36	5.26	9.43	7.92	23.96	5.61	9.63	1.28	8.36	0.31	3.3	0.37	0.36	0.61	1.01	0	0	6.68	0	0.31	1.3	1.84	8.33	1.66	0.57	1.53	1.11	1.38	0.14	1.96	0	0.43	0.95	7.07	1.74	8.47	3.47	0.63	4.91	4.82	3.01	1.85	2.97	1.29	6.78
ENSG00000076248	2.66	3.99	3.63	3.61	2.03	3.09	4.87	3.42	10.44	3.29	5.41	0.16	2.93	0.02	0.35	0.02	0.02	0.23	0.29	0	0.55	4.02	0	0.88	0.42	0.03	3.41	0.32	0.1	0.39	0.18	0	0	0.19	0	0.07	0.14	3.17	0.62	4.06	2.43	0.31	3.2	3.44	1.15	0.58	1.89	0.93	5
ENSG00000076258	0.63	0.84	0.82	0.86	0.46	0.64	1.4	1.11	4.6	0.56	1.52	0.04	0.77	0	0	0.03	0.06	0.06	0	0	0	0.72	0	0.02	0	0.07	1.92	0.32	0.17	0.67	0	0	0	0	0	0.13	0.12	0.73	0.2	0.81	0.6	0.16	0.56	0.58	0.21	0.23	0.29	0.29	1.05
ENSG00000076321	2.97	3.34	3.35	4.61	1.68	3.03	3.01	2.6	8.17	3.42	6.09	0.39	3.65	0.02	0.62	0.01	0	0.04	0	0	0	3.52	0	0.05	0	0.05	3.95	0.19	0.07	0.49	0.54	0	0	0	0	0.09	0.09	2.75	0.24	1.49	0.59	0.12	1.82	2.4	0.73	0.85	0.88	0.5	3.17
ENSG00000076344	0.04	0.02	0.03	0.02	0.03	0	0.02	0.09	0.69	0.01	0.01	0	0	0	0	0	0	0	0	0	0	0	0	0	0	0	0	0.02	0	0	0	0	0	0	0	0	0	0.01	0.03	0	0	0	0.01	0	0	0.01	0	0	0.01
ENSG00000076351	0.44	0.8	0.65	0.76	0.55	0.79	0.68	0.68	2.42	0.4	1.82	0.01	0.85	0	0	0	0	0.02	0	0	0	0.43	0	0.04	0	0	1.11	0.18	0.09	0.02	0.04	0	0	0.31	0	0.01	0.01	0.38	0.06	0.24	0.12	0.05	0.35	0.38	0.39	0.15	0.14	0.12	0.53
ENSG00000076356	1.18	1.21	0.87	1.64	0.47	0.61	0.42	1.19	0.18	1.99	1.06	0.14	1.81	0.01	0	0	0.02	0.01	0	0.64	0.43	1.47	0	0.02	0	0.02	0.99	0.04	0.54	0.19	0.24	0	0	0.09	0	0.01	0	0.65	0.13	0.33	0.22	0.17	0.25	0.48	0.54	0.12	0.32	0.26	0.36
ENSG00000076382	0.46	1.15	0.5	0.75	0.33	0.58	0.63	0.68	1.47	0.57	1.11	0.02	0.56	0	0	0	0	0.02	0	6.88	0	0.8	0	0.01	0	0	0.53	0	0.06	0.06	0.04	0	0	0	0	0	0	0.46	0.07	0.31	0.28	0.01	0.33	0.39	0.17	0.17	0.16	0.1	0.44
ENSG00000076513	49.75	57.37	53.56	76.02	44.03	52.29	57.32	72.68	80.15	59.69	64.85	1.43	72.46	0.63	0.68	0.24	0.16	1.02	4.11	5.93	1.06	39.19	0	1.36	5.76	0.69	72.94	0.95	1.14	4.3	1.37	0.63	0.43	1.22	1.38	0.81	1.09	68.12	11.52	20.53	19.87	3.17	27.54	25.19	22.92	12.34	19.92	7.12	41.09
ENSG00000076554	4.73	2.84	5.6	10.06	4.12	4.67	16.14	4.4	65.79	6.71	9.59	0.65	4.48	0.34	0.73	0.03	0.02	1.08	0	0	0	8.26	0.86	0.22	0.4	0.97	5.89	0.37	1.3	3.54	0.73	0	0.39	0	0	0.34	0.95	7.09	0.75	7.66	2.21	0.31	4.08	8.79	2.21	1.05	3.44	0.83	6.3
ENSG00000076555	2.23	2.71	1.67	3.54	1.34	2.42	2	2.24	6.75	1.81	4.13	0.04	2.23	0.01	0	0	0.01	0.05	0	0.08	0	4.17	0	0.03	0.22	0	4.1	0.17	0.03	0.19	0.04	0	0	0.11	1.86	0.02	0.01	2.17	0.27	1.17	0.55	0.1	1.44	1.15	0.36	0.26	0.52	0.48	1.5
ENSG00000076604	3.56	3.16	2.92	5.43	2.11	2.27	7.6	3.38	51.23	3.08	6.3	0.63	2.2	0.62	0.07	0.09	0.03	0.83	5.23	0	3.34	5.23	0.54	0.3	0.88	1.11	3.45	2.08	0.67	3	1.43	0	0	0.54	0.08	1.49	1.06	1.78	0.73	3.14	3.22	0.64	2.21	2.97	0.81	0.86	2.17	1	3.66
ENSG00000076641	10.02	11.27	13.59	10.21	5.78	9.77	4.63	8.37	3.26	9.16	21.57	0.16	8.53	0	0	0.01	0	0.08	0	0	0	16.83	0	0.06	0.07	0.02	10.26	0.35	0.09	0.5	0.15	0.37	0	0	0	0.02	0.05	4.84	0.55	1.69	0.9	0.12	2.75	5.04	2.21	1.95	1.28	1.54	7.41
ENSG00000076650	2.44	2.84	3.07	3.97	1.79	2.79	3.46	3.92	7.25	3.09	5.22	0.06	3.44	0.03	0	0.02	0	0.11	0	0	0	3.45	0	0.02	0.73	0.04	3.49	0.43	0.16	0.3	0	0	0	0	0	0.05	0.1	3.28	0.59	2.5	0.97	0.2	1.81	1.99	1.27	0.77	0.86	0.4	2.77
ENSG00000076662	277.09	340.87	361.47	471.03	305.07	225.08	312.93	487.96	196.71	405.3	295.19	106.71	591.31	34.37	123.99	27.42	17.06	119.5	163.16	224.2	218.78	196.64	77.45	60.27	222.23	161.69	323.24	236.39	149.86	251.44	137.22	129.32	111.23	126.45	192.26	81.23	76.59	407.35	200.24	252.47	373.4	131.9	210.84	191.27	218.91	94.04	202.08	69.68	351.95
ENSG00000076685	44.51	46.64	55.96	75.89	32.13	45.5	39.86	62.17	49.17	61.56	60.24	2.52	67.3	0.78	1.8	0.46	0.72	1.63	6.06	23.19	4.7	41.8	0	2.19	11.69	1.5	53.73	2.35	2.21	5.22	3.15	15.72	0.84	1.91	4.86	1.1	1.54	44.67	6.88	12.24	6.7	2.25	18.77	22.78	22.77	10.37	10.79	5.71	32.91
ENSG00000076706	0.1	0.12	0.02	0.58	0.03	0.05	0.03	0.1	0.01	0.07	0.08	0	0.19	0	0	0	0	0.01	0	0	0.59	0.67	0	0	0	0	0.09	0.05	0	0	0	0	0	0	0	0	0	0.15	0.04	0.08	0	0	0.14	0.21	0.04	0.03	0.04	0.02	0.04
ENSG00000076716	0.37	0.03	0.07	0.36	0.11	0.06	0.05	0.1	0.06	0.1	0.66	0	0.06	0	0	0	0	0	0	0	0	0.36	0	0.01	0	0.03	0.13	0	0	0	0	0	0	0	0	0	0	0.12	0.01	0.03	0.05	0	0.05	0.07	0.03	0.01	0.03	0.01	0.07
ENSG00000076770	12.5	24.9	15.59	15.1	22.1	22.9	11.27	20.54	16.01	11.61	15.15	10.42	11.75	8.62	3.09	6.93	8.33	8.33	13.88	9.71	11.04	14.64	12.13	18.69	25.37	13.09	15.47	9.34	6.33	6.49	11.08	30.62	12.51	9.42	3.61	8.63	12.87	19.15	15.16	14.18	5.84	7.33	22.39	17.32	20.26	22.68	19.09	16.63	16.18
ENSG00000076826	0.11	0.25	0.06	0.11	0.02	0.01	0.02	0.04	0.05	0.02	0.06	0	0.01	0	0	0	0	0	0	0	0	0.19	0	0.01	0	0	0.05	0.03	0	0.01	0	0	0	0	0	0	0	0.03	0.01	0.01	0.03	0.02	0.03	0.14	0.01	0	0.04	0.01	0.04
ENSG00000076864	0.16	0.39	0.49	0.26	1.34	0.93	0.06	2.25	0.23	0.58	0.11	0	0.21	0.46	0	0.04	1.37	0.42	0	1.51	0	6.05	1.96	9.46	0.1	4.41	3.91	0.03	0.04	1.14	0	1.48	0	0.07	0	0.64	2.99	0.38	2.31	0.07	0.08	4.25	1.38	0.68	2.2	1.18	0.17	0.2	0.81
ENSG00000076924	15.02	21.2	14.2	21.62	14.23	11.98	23.72	21.87	38.23	14.78	18.14	1.55	19.96	0.29	1.45	0.16	0.11	1.49	1.79	1.41	2.68	15.6	1.21	0.71	3.3	0.86	18.63	4.13	1.79	6.03	3.05	1.46	1.12	1.62	3.65	1.22	1.21	13.73	5.57	15.06	11.76	2.89	13.81	9.13	6.16	2.62	5.18	3.05	14.28
ENSG00000076928	167.66	227.24	194.76	276.19	121.79	109.61	173.01	253.29	269.01	213.23	205.89	7.06	189.01	1.03	5.42	0.7	0.97	6.02	12.32	32.4	13.08	271.46	6.05	3.94	13.24	5.04	232.03	12.5	8.94	29.66	14.08	4.16	5.49	6.46	23.76	5.28	4.97	125.75	44.85	94.78	86.67	19.58	112.83	72.06	50.91	24.61	48.12	23.63	115.43
ENSG00000076944	118.11	136.18	123.75	188.29	126.17	86.49	129.3	196.17	103.96	127.45	121.43	16.6	220.45	10.34	14.99	6.26	5.74	16.29	19.73	43.19	36.7	122.38	18.64	14.79	46.06	16.29	175.14	26	18.37	42.02	18.81	28.11	14.52	18.23	27.42	15.16	14.23	143.21	71.02	125.07	113.03	28.43	75.27	67.47	75.21	34.22	57.35	25.51	94.84
ENSG00000076984	11.41	13.69	12.94	15.75	9.47	9.31	12.89	14.83	20.51	13.4	14.98	0.54	18.05	0.16	0.25	0.07	0.12	0.64	0.43	0.58	0.74	14.04	0	0.34	0.18	0.84	13.91	0.88	0.54	2.11	0.8	0	0.7	0.92	1.54	0.6	0.45	10.96	4.03	9.9	6.46	2.02	9.57	8.58	6.03	3.83	5.48	3.47	12.7
ENSG00000077009	0	0	0	0	0	0	0	0	0	0	0	0	0	0	0	0	0	0	0	0	0	0	0	0	0	0	0	0	0	0	0	0	0	0	0	0	0	0	0	0	0	0	0	0	0	0	0	0	0
ENSG00000077044	24.52	26.26	22.83	38.2	14.46	17.19	26.77	26.92	79.9	23.29	43.8	0.37	23.55	0.09	0.2	0.12	0.02	0.51	0.76	0.01	0.74	28	0	0.43	0.65	0.19	24.65	0.74	0.8	1.67	0.74	0	0.13	0.68	1.6	0.38	0.37	15.38	2.66	9.38	5.57	1.04	14.43	13.81	7.75	4.18	5.98	3.42	17.65
ENSG00000077063	0.11	0.02	0.07	0.07	0	0.01	0.02	0.01	0	0.03	0.05	0	0.02	0	0	0	0	0	0	0	0	0.04	0	0	0	0	0.45	0	0.09	0	0	0	0	0	0	0	0	0.01	0.01	0.11	0.02	0.02	0.07	0.02	0	0	0	0.01	0.01
ENSG00000077080	0	0	0	0	0.01	0	0	0	0	0	0.02	0	0	0	0	0	0	0	0	0	0	0	0	0	0	0	0.05	0	0	0	0	0	0	0	0	0	0	0	0	0	0	0	0	0	0	0	0	0	0
ENSG00000077092	0	0	0	0	0	0.01	0	0	0	0	0	0	0	0	0	0	0	0	0	0	0	0	0	0	0	0	0	0	0	0	0	0	0	0	0	0	0	0	0	0	0	0	0	0	0	0	0	0	0.09
ENSG00000077097	24.23	38.4	26.57	32.63	21.59	25.84	36.86	33.63	70.9	27.19	43.44	1.4	36.37	0.29	1.14	0.13	0.07	1.03	0	6.14	1.89	29.37	0	0.93	4.94	0.65	40.1	0.77	0.8	4.79	1	0	0.51	1.43	0.72	0.65	1.1	31.56	6.47	23.7	16.45	2.9	19.23	13.64	8.34	4.57	8.26	3.31	20.6
ENSG00000077147	12.78	14.5	13.89	17.54	9.83	14.63	11.56	13.37	21.29	15.2	22.03	0.72	17.92	0.2	0	0.1	0.1	0.43	0.14	1.98	0.52	10.68	0	0.56	2	0.27	14.13	0.68	0.51	2.57	0.67	0	0.68	0.54	0.76	0.54	0.86	10.16	1.66	5.31	2.05	0.47	6.58	7.99	3.76	2.29	3.02	1.66	10.62
ENSG00000077150	36.12	33.49	28.7	45.87	34	25.44	35.45	31.65	54.54	30.12	39.17	1.91	40.29	0.63	1.05	0.33	0.15	1.46	2.54	2.62	3.88	28.66	0	1.53	7.97	1.38	38.55	5.07	3.19	6.91	4.98	2	0.65	1.57	9.33	1.77	2.23	33.25	14.64	16.66	22.31	4.14	15.55	10.87	10.98	4.55	9.18	4.17	18.27
ENSG00000077152	0.67	1.45	0.55	0.66	0.65	0.58	1.56	0.54	5.86	0.46	1.23	0.3	0.93	0.01	0	0	0	0.07	0	0	0	1.02	0	0.08	0	0.05	1.05	0.08	0.29	1.07	0.57	0	0.79	0.66	0	0.15	0.02	0.77	0.51	1.62	1.44	0.26	0.97	1.27	0.59	0.27	0.54	0.26	1.43
ENSG00000077157	6.59	9.68	11.01	15.35	3.56	8.03	5.33	16.63	7.72	9.97	10.41	0.11	12.37	0.05	0	0.03	0.03	0.08	0.04	0.49	0	8.97	0	0.06	0.13	0.08	6.81	0.24	0.15	0.18	0.17	0	0	0.41	0.25	0.08	0.03	4	0.54	1.43	1.07	0.27	2.47	5.12	3.21	2.54	1.82	1.08	5.68
ENSG00000077232	8.42	9.86	8.26	12.26	6.97	7.74	13.16	8.09	44.65	8.65	14.28	0.42	9.68	0.22	0.65	0.04	0.03	0.21	0	1.37	1	8.82	0	0.24	1.01	0.33	13.81	1.19	0.31	1.18	0.66	0	0	0.38	5.39	0.27	0.54	7.46	0.9	4.05	1.66	0.35	4.2	5.29	1.96	1.45	1.94	1.16	6.11
ENSG00000077235	8.68	12.21	10.32	12.15	9.07	7.1	11.81	14.45	20.47	11.59	12.47	0.88	15.33	0.26	0.64	0.06	0.14	1.73	1.76	0	1.71	13.02	0	0.67	9.56	0.6	12.57	2.3	0.86	6.1	4.19	0	0.71	1.08	0	0.74	0.87	9.56	3.68	13.4	12.2	2.12	8.34	7.43	3.4	2.33	3.7	1.88	6.38
ENSG00000077238	66.66	45.44	56.97	76.88	66.91	54.94	112.38	39.68	674.28	55.74	110.17	3.76	73.03	0.86	0.96	0.65	0.12	1.94	2.74	19.9	7.05	65.31	0.2	2.27	8.89	2.1	67.57	3.81	5.5	10.49	3.84	4.03	1.46	1.47	3.61	1.85	1.51	42.47	16.17	30.29	26.33	7.45	26.29	39.26	22.85	13.92	22.56	16.36	42.82
ENSG00000077254	11.63	14.79	13.58	19.29	8.48	11.72	13.03	15.67	27.68	14.46	20.76	0.43	13.34	0.18	0.39	0.21	0.12	0.3	0	0	0	14.85	0	0.54	1.3	0.2	15.61	0.76	0.32	1.16	0.58	0	0	0.28	0	0.41	0.42	10.59	0.99	2.95	1.56	0.41	5.28	6.24	3.3	2.01	2.15	1.38	7.57
ENSG00000077264	0.01	0.02	0.07	0.03	0	0.01	0.03	0.02	0.01	0.03	0.06	0	0	0	0	0	0	0	0	0	0	0.01	0	0	0	0	0.01	0	0	0	0	0	0	0	0	0	0	0	0	0.01	0	0	0.01	0	0	0.02	0.01	0.01	0.02
ENSG00000077274	0	0.01	0	0	0	0	0	0	0	0.02	0.01	0	0	0	0	0	0	0	0	0	0	0	0	0	0	0	0	0	0	0	0	0	0	0	0	0	0	0	0	0	0	0	0	0	0	0	0	0	0
ENSG00000077279	0	0	0	0	0	0	0	0	0	0	0	0	0	0	0	0	0	0	0	0	0	0	0	0	0	0	0	0	0	0	0	0	0	0	0	0	0	0	0	0	0	0	0	0	0	0	0	0	0
ENSG00000077312	9.74	17.55	12.15	15.18	11.05	11.78	24.35	15.45	52.54	10.88	19.08	5.03	20.58	2.31	7.7	0.79	0.47	3.3	8.24	6.1	10.21	14.51	7.47	1.33	8.71	5.05	19.62	7.82	3.15	8.6	4.63	0	7.74	8.41	7.9	2.32	5.4	13.03	7.73	28.66	24.31	5.61	14.67	14.86	7.36	4.72	7.48	5.2	18.54
ENSG00000077327	0.22	0.14	0.08	0.15	0.03	0.06	0.17	0.06	0.07	0.18	0.06	0.04	0.14	0	0	0.03	0	0	0	0	0	0.12	0	0.01	0	0	0.05	0	0.02	0.06	0	0	0	0	0	0	0	0.09	0.26	0.01	0.22	0	0.07	0.14	0.01	0	0.08	0.02	0.03
ENSG00000077348	5.71	7.13	4.51	6.8	5.09	5.57	6.32	5.94	16.28	6.08	10.12	2.04	9.58	0.24	0.98	0.48	0.1	1.13	0	0	6.27	5.95	0	0.58	4.24	1.06	8.73	3.91	1.27	5.41	1.61	0	2.35	1.84	0	1.4	0.9	6.71	4.13	15.79	14.68	2.17	7.28	7.04	4.39	2.13	5.56	2.76	9.98
ENSG00000077380	11.45	8.91	10.19	13.83	12.4	11.24	15.1	15.18	31.37	10.64	22.87	0.79	19.44	0.1	0	0.07	0.03	0.85	0.93	27.59	0.21	17.16	0	0.37	0.33	0.34	22.99	1.8	0.39	1.22	0.85	0.81	0	0.68	2.84	0.49	0.59	17.31	2.78	10.23	5.7	0.72	10.92	10.11	5.04	2.71	3.68	2.44	12.98
ENSG00000077420	61.97	78.99	77.01	92.32	69.93	60.61	62.25	91.8	69.16	74.42	77.7	3.09	96.29	0.38	0.57	0.71	0.23	1.35	0.05	6.02	4.07	51.78	1.8	1.7	12.25	2.29	83.04	3.34	2.67	8.01	3.29	3.88	1.67	1.88	5.49	1.71	0.89	94.81	17.89	24.1	29.47	3.45	32.1	29.01	27.54	12.69	19.39	9.25	51.26
ENSG00000077454	97.42	118.22	107.38	164.08	75.05	58.39	104.5	131.86	118.47	119.64	94.65	16.71	140.04	3.66	16.47	2.54	1.74	15.01	18.69	34.7	39.66	146.29	3.5	8.63	53.19	14.12	123.9	29.38	20.63	61.85	24.03	18.18	13.93	18.06	48.63	11.42	11.91	94	48.26	99.74	125.56	32.78	67.27	54.73	56.34	22.03	53.87	21.39	84.04
ENSG00000077458	5.54	4.8	7.78	11.32	3.54	4.58	5.83	7.69	14.85	9.32	10.87	0.7	6.72	0.27	1.09	0.07	0.01	0.79	0.44	5.19	0	12.21	0	0.33	0.32	0.56	7.23	0.82	0.22	0.86	1.8	0	1.31	0.74	0	0.54	0.43	3.56	0.36	0.53	0.47	0.01	2.12	3.94	1.42	1.13	0.77	0.69	4.61
ENSG00000077463	8.84	10.82	9.6	13.41	8.2	6.45	10.24	10.59	14.36	9.17	9.6	1.68	14.3	0.43	0.8	0.29	0.19	1.63	3.5	3.41	1.81	9.47	0.02	1.15	4.12	1.81	13.78	3.86	2.23	6.36	2.81	5.83	4.26	2.41	13.02	1.53	1.41	8.82	5.57	12.17	12.4	3.15	8.45	8.26	6.49	2.63	6	2.58	8.78
ENSG00000077498	0	0	0	0	0	0	0	0	0	0	0	0	0	0	0	0	0	0	0	0	0	0	0	0	0	0	0	0	0	0	0	0	0	0	0	0	0	0	0	0	0	0	0	0	0	0	0	0	0
ENSG00000077514	4.48	5.07	4.5	6.47	3.76	3.89	4.66	7.21	8.16	4.26	6.51	0.16	6.33	0.1	0	0.07	0.02	0.31	0	0.69	0	5.34	0	0.14	1.4	0.21	7.53	0.52	0.11	0.58	0.16	0	0	0.57	0	0.04	0.16	6.59	1.27	3.47	2.22	0.18	3.25	3.33	2.09	1.16	1.49	0.74	5.16
ENSG00000077522	0	0	0	0	0.01	0.01	0	0	0	0	0.02	0	0	0	0	0	0	0	0	0	0	0	0	0	0	0	0	0	0	0	0	0	0	0	0	0	0	0	0	0	0	0.01	0	0	0	0	0	0.02	0
ENSG00000077549	162.55	209.85	157.98	213.04	186.8	169.97	179.55	217.55	145.51	180.37	258.65	11.96	277.21	1.88	8.53	2.23	1.35	12.59	10.49	42.2	14.27	127.32	5.45	7.72	16.04	9.73	232.86	14.19	9.69	25.97	10.53	6.91	5.8	11.37	20.15	3.47	4.96	259.58	91.87	190.16	148.45	24.83	151.06	149.24	125.81	60.05	110.54	46.3	207.25
ENSG00000077585	2.54	4.59	3.64	5.1	4.2	3.95	5.22	4.34	4.15	2.62	6.92	0.46	6.39	0.35	0	0.16	0.08	0.56	0	0	4.17	4.36	0	0.26	0.94	1.01	6.42	1.5	0.37	1.09	1.4	0	0.51	0.28	0	0.3	0.38	4.8	0.76	2.93	2.17	0.15	3.5	4.67	3.46	1.39	1.64	1.14	4.35
ENSG00000077616	0	0	0.02	0.1	0	0.01	0.03	0.05	0	0.03	0.03	0	0	0	0	0	0	0	0	0	0	0.02	0	0	0	0	0.05	0	0	0	0	0	0	0	0	0	0	0.02	0	0.02	0	0	0	0	0	0	0	0	0
ENSG00000077684	7.61	8.63	8.02	11.84	4.83	6.57	8.33	7.96	19.19	7.84	10.26	0.26	4.99	0.03	0.47	0.04	0.08	0.31	0.69	0	0.43	5.77	0	0.24	1.17	0.16	6.9	0.3	0.33	1.12	0.21	0.74	0	0.25	0.38	0.27	0.31	4.29	1.08	2.69	2.29	0.57	3.28	3.44	1.93	1.5	2.41	1.2	5.43
ENSG00000077713	1.2	1.84	1.27	1.86	1.15	1.27	2.52	1.31	5.05	1.43	2.22	0.33	1.63	0.03	2.42	0.02	0.04	0.26	0.25	0	0.07	1.57	0	0.16	0.59	0.1	2.39	0.68	0.18	0.54	0.33	0	0.26	0.51	0	0.15	0.13	1.98	0.28	1.7	0.5	0.07	1.41	1.63	1.12	0.67	0.87	0.43	2.21
ENSG00000077721	17.25	18.52	16.18	20.32	14.98	13.3	18.37	19.57	26.13	17.19	21.48	2.29	26.13	0.71	1.96	0.21	0.41	1.34	0.49	0	3.9	19.51	0	2.05	4.29	2.18	26.9	2.58	1.92	9.38	2.09	0	1.05	2.42	0	1.93	2.01	27.06	7.17	18.91	10.05	2.09	14.34	18.57	13.81	7.71	11.12	5.37	21.84
ENSG00000077782	1.46	3.61	2.48	5.34	0.75	2.12	1.53	2.32	0.44	1.46	2.9	0.06	2.08	0.01	0	0	0	0.05	0	11.75	0	3.26	0	0.03	0.16	0.1	3.45	0.38	0.03	0.11	0	0	0	0.59	0	0.34	0	1.17	0.22	0.62	0.4	0.15	0.8	1.25	0.5	0.64	0.57	0.42	1.8
ENSG00000077800	0.01	0	0	0.02	0	0.02	0	0	0	0.01	0	0	0	0	0	0	0	0.03	0	0	0	0	0	0	0	0	0	0	0	0	0	0	0	0	0	0	0	0	0	0	0	0	0	0	0	0	0	0	0.01
ENSG00000077809	58.88	66.29	79.18	80.03	43.02	57.46	83.8	86.76	134.74	70.22	84.74	2.48	69.63	0.61	1.46	0.57	0.33	2.1	2.62	21.75	0.72	60.82	0.43	1.91	7.43	1.13	65.87	1.48	1.68	7.01	2.36	0.16	1.19	1.94	4.39	1.14	1.34	58.2	11.64	23.04	22.78	4.61	30.63	25.69	25.52	15.44	23.04	8.72	35.25
ENSG00000077935	0	0.02	0	0	0	0	0.03	0	0	0	0	0	0	0	0	0	0	0	0	0	0	0	0	0	0	0	0.02	0	0	0	0	0	0	0	0	0	0	0	0	0	0	0	0	0	0	0.01	0	0	0
ENSG00000077942	0.05	0.08	0.06	0.1	0.02	0.02	0.09	0.03	0.08	0.05	0.05	0	0	0	0	0	0	0	0	0	0	0.33	0	0	0.19	0	0.09	0.05	0	0	0	0	0	0	0	0	0	0.06	0	0.05	0.01	0	0.01	0.02	0	0	0	0	0.03
ENSG00000077943	0	0	0.02	0	0	0.11	0	0	0	0	0	0	0	0	0	0	0	0	0	0	0	0	0	0	0	0	0	0	0	0	0	0	0	0	0	0	0	0	0	0	0	0	0	0	0	0	0	0	0
ENSG00000077984	118.11	109.02	92.03	166.07	134.46	65.1	121.68	122.75	63.26	95.11	111.13	27.47	139.63	10.35	51.2	19.24	3.78	24.04	24.32	30.13	55.42	51.99	14.44	20.31	122.59	32.18	195.25	42.98	62.84	190.19	56.83	22.55	36.23	44.02	53.83	25.09	42.51	163.99	96.51	227.89	408.66	96.58	158.9	230.13	168.32	56.81	88.78	90.03	198.09
ENSG00000078018	0.14	0.07	0.05	0.06	0.1	0.03	1.06	0.01	4.81	0.08	0.28	0	0	0.04	0	0	0	0	0	0	0	0.1	0	0	0	0	0	0	0	0	0	0	0	0	0	0	0.03	0.07	0.02	0	0	0	0	0.09	0.01	0	0.04	0	0.01
ENSG00000078043	1.56	1.56	1.7	2.29	1.23	1.31	2.7	1.84	5.93	1.6	3.46	0.12	2.09	0	0.07	0.01	0.02	0.12	0	0	0	1.9	0	0.04	0.81	0.32	2.33	0.03	0.07	0.23	0.11	0	0	0.31	0	0.04	0.06	1.43	0.25	1	0.47	0.23	0.83	1.12	1.14	0.45	0.64	0.4	1.53
ENSG00000078053	0.05	0.02	0.06	0.02	0.04	0.04	0.02	0.08	0	0.08	0.05	0.01	0.18	0	0	0.01	0	0	0	0	0	0.08	0	0	0	0	0.13	0.12	0.02	0.04	0	0	0	0	0	0	0	0.03	0.04	0.01	0	0.02	0.07	0.05	0.09	0.01	0.03	0.01	0.04
ENSG00000078061	26.91	35.33	27.22	37.14	24.24	24.29	32.32	40.23	49.29	27.25	36.5	3.02	42.07	0.94	3.34	0.4	0.6	2.53	8.69	16.72	6.17	26.73	1.12	1.67	6.17	2.06	35.54	6.21	2.98	11.01	3.81	9.12	3.44	3.06	6.3	1.76	1.98	32.69	15.02	34.42	38.37	7.92	22.62	19.99	16.19	8.3	16	6.72	29.61
ENSG00000078070	3.52	4.51	2.9	4.51	2.52	2.88	7.39	4.34	16.43	3.01	5.62	0.09	4.83	0.05	0	0.11	0	0.24	0	0.03	0.87	3.23	0	0.13	0	0	4.8	0.54	0.09	0.73	0.13	0	0	0.12	3.51	0.15	0.66	3.12	1.31	5.24	2.99	0.86	2.9	2.79	0.94	0.82	1.52	1.28	3.69
ENSG00000078081	0.33	0.31	0.22	0.65	0.52	0.43	0.17	0.21	0.19	0.2	0.62	0.01	0.52	0	0	0	0.01	0	0	0	0	0.56	0	0.02	0	0	1.77	0	0.02	0.07	0.12	0.02	0	0.03	0	0	0.07	0.76	0.08	0.16	0.18	0.01	0.26	0.19	0.09	0.06	0.11	0.06	0.31
ENSG00000078098	0.02	0	0	0.05	0.1	0.03	0.01	0.01	0.03	0	0.02	0	0.01	0	0	0	0.02	0	0	0	0	0	0	0	0	0	0.11	0	0	0	0	0	0	0	0	0	0	0.12	0.03	0	0	0	0.03	0.01	0.03	0	0.17	0	0
ENSG00000078114	0.15	0.07	0.03	0.23	0	0.11	0.06	0.06	0.02	0.21	0.15	0.03	0.02	0.07	0	0	0	0	0	0	0	0.02	0	0	0	0	0.02	0.16	0	0.06	0	0.88	0	0.01	0	0	0.1	1.41	0.01	0.56	0	0	0	0.01	2.03	0	0.06	0.02	0.02
ENSG00000078124	2.05	2.41	2.41	2.87	2.52	2.14	1.93	2.44	1.95	2	3.75	0.09	3.12	0.31	2.47	0.08	0.02	0.58	0	0	0	3.49	0	0.19	1.45	0.09	3.53	0.45	0.19	0.63	0.17	0	0	0.05	0.28	0.06	0.21	2.37	0.35	0.98	1.02	0.44	0.96	1.87	1.54	0.66	0.48	0.42	1.86
ENSG00000078140	9.11	11.69	10.46	11.1	9.15	9.85	12.21	11.8	20.65	8.88	16.57	1.67	13.97	0.48	0.05	0.61	0.3	1.39	2.25	6.38	0.81	8.77	0	1.59	2.48	1.2	13.21	1.31	2.22	8.05	1.59	4.9	0.34	1.45	0	1.66	1.16	16.69	4.45	11.53	8.16	1.33	7.78	10.27	7.34	4.14	6.33	3.74	13.48
ENSG00000078142	19.57	26.42	18.94	22.05	17.91	16.97	19.73	27.61	33.97	19.67	27.57	0.5	30.82	0.44	2.52	0.13	0.12	1.52	6.15	0.29	0	15.42	0	0.77	3.31	0.58	31.14	0.8	0.91	3.37	1.5	0.38	0.88	0.71	0	0.26	0.51	28.69	6.7	11.87	12	1.88	11.46	11.5	8.62	4.67	5.44	2.63	15.33
ENSG00000078177	0.75	0.9	0.83	1.15	0.38	0.71	0.81	0.71	2.46	0.81	1.83	0.02	0.67	0	0	0	0.01	0.01	0	0	0	0.96	0	0.01	0	0	0.8	0.02	0.01	0.08	0.06	0	0	0.04	0	0.03	0.03	0.4	0.04	0.1	0.05	0.01	0.21	0.22	0.07	0.08	0.08	0.06	0.37
ENSG00000078237	3.92	4.37	3.71	4.97	4.02	4.11	3.81	4.83	6.16	5.29	6.36	0.45	7.91	0.04	0.92	0.1	0.06	0.33	0	4.58	1.2	4.76	0	0.23	0.74	0.27	8.39	0.89	0.27	1.08	0.23	0	0	0.17	0	0.12	0.23	5.39	1.37	7.04	2.11	0.22	2.91	4.69	3.2	1.81	1.68	0.96	5.79
ENSG00000078246	1.18	1.43	1.31	1.71	0.87	1.17	2.01	1.45	4.75	1.55	2.22	0.01	1.01	0.04	0	0	0	0.01	0	0	0	1.5	0	0.04	0.25	0.01	1.66	0.12	0.08	0.2	0.01	0	0	0.48	0	0.02	0.01	1.09	0.25	1.33	0.83	0.09	1.06	1.07	0.54	0.3	0.56	0.32	1.44
ENSG00000078269	2.15	2.71	1.7	2.44	0.46	2.41	1.57	1.89	2.83	1.78	2.85	0.02	2.34	0.01	0	0	0	0.28	0	0	0	2.33	0	0.07	0.08	0.47	1.09	0.97	0.18	0.65	0.05	0	0	0	0	0.07	0.15	0.77	0.21	0.82	0.52	0.17	0.61	0.48	0.65	0.2	0.33	0.17	1.14
ENSG00000078295	0.04	0.04	0.03	0.06	0.02	0.02	0.03	0.03	0.08	0.03	0.05	0	0.01	0	0	0	0	0	0	0	0	0.02	0	0	0	0	0.02	0	0	0	0	0	0	0	0	0	0	0.15	0	0.01	0.02	0	0	0.01	0	0	0	0	0.01
ENSG00000078304	43.51	55.8	49.45	60.12	38.07	47.08	60.48	58.73	104.54	52.67	80.5	9.62	65.78	2.83	20.72	1.2	1.06	8.88	16.89	19.66	24.2	44.13	14.77	6.25	39.92	7.97	65.74	19.13	10.38	38.25	17.76	18.85	4.07	14.85	44.47	7.76	8.37	66.79	18.25	57.03	47.57	7.16	44.17	57.3	33.2	18.84	29.05	16.27	59.75
ENSG00000078319	2.91	3.77	2.24	3.41	1.29	3.07	3.95	1.97	12.98	3.21	4.6	1.11	4.81	0.15	0	0.04	0.02	1.65	0	0.09	0.01	6.4	0	0.19	0.16	0.27	6.49	3.38	1.67	3.33	1.08	0.02	6.38	3.05	0	0.28	1.73	2.99	0.86	9.5	3.21	0.41	1.75	5.41	1	0.84	1.95	1.26	6.57
ENSG00000078328	0	0	0	0	0	0	0	0	0	0	0	0	0	0	0	0	0	0	0	0	0	0	0	0	0	0	0	0	0	0	0	0	0	0	0	0	0	0	0	0	0	0	0	0	0	0	0	0	0
ENSG00000078369	110.31	141.57	111.47	155.29	114.66	103.6	119.96	144.04	156.03	122.95	162.13	10.51	197.02	2.58	7.15	4.14	2.22	9.34	27.63	29.74	20.09	89.67	3.27	8.49	24.23	12.25	143	10.99	10.21	17.08	7.95	16.46	4.65	9.61	16.91	6.68	6.27	143.25	38.1	64.55	51.18	8.71	82.35	79.55	61.47	33.54	49.98	24.78	116.24
ENSG00000078399	0.07	0.19	0.22	0.36	0.41	0.21	0.07	0.19	0.03	0.29	0.61	0	0.35	0	0	0.01	0	0	0	0	0	0.06	0	0.05	0	0	1.27	0.02	0.02	0.12	0	0	0	0	0	0	0.02	0.48	0.04	0.06	0.17	0	0.24	0.32	0.11	0.04	0.1	0.06	0.17
ENSG00000078401	0.3	0.3	0.37	0.59	0.28	0.21	0.37	0.24	2.23	0.31	0.5	0	0.3	0	0	0	0	0	0	0	0	0.41	0	0.01	0	0	0.33	0.01	0	0	0	0	0	0	0	0	0.01	0.37	0.03	0.06	0.03	0	0.18	0.13	0.1	0.06	0.08	0.05	0.3
ENSG00000078403	4.27	5.43	4.57	5.6	3.24	4.48	3.91	4.63	10.63	5.16	9.24	0.83	6.18	0.36	0	0.21	0.01	0.42	1.26	0	0.38	5.78	0	0.55	1.95	0.45	5.27	1.15	0.32	1.93	0.69	0	1.33	1.76	0	0.43	0.45	3.01	0.68	2.89	1.46	0.39	2.83	3.71	1.97	1.63	1.75	1.32	4.44
ENSG00000078487	2.05	2.61	2.09	3.15	1.49	1.59	4.36	2.43	7.01	2.92	3.29	0.4	2.04	0.11	0.01	0.01	0.02	0.34	0	0	0.08	2.68	0	0.16	1.64	0.17	3.32	0.29	0.18	0.72	0.41	0	0	0.39	0	0.05	0.12	3.32	1.25	3.41	2.78	0.71	2.04	1.43	0.75	0.5	1.24	0.48	2.1
ENSG00000078549	0	0	0	0	0	0	0	0	0	0	0	0	0	0	0	0	0	0	0	0	0	0	0	0	0	0	0	0	0	0	0	0	0	0	0	0	0	0	0	0	0	0	0	0	0	0	0	0	0
ENSG00000078579	0	0	0	0	0	0	0	0	0	0	0	0	0	0	0	0	0	0	0	0	0	0	0	0	0	0	0	0.01	0	0	0	0	0	0	0	0	0	0	0	0	0	0	0	0	0	0	0	0	0
ENSG00000078589	10.38	12.19	14.93	16.06	6.74	12.04	20.52	9.36	77.15	10.22	21.43	0.77	8.29	0.44	0	0.1	0.04	0.51	2.67	0	0.71	11.14	0	0.43	1.18	0.87	5.91	1.03	0.28	2.14	2.47	2.5	1.15	1.09	0	0.89	0.61	11.58	1.93	5.57	3.94	0.41	8.28	9.67	2.33	2.1	3.68	2.36	11.78
ENSG00000078596	26.24	29.96	14.9	21.73	11.59	16.08	15.04	16.71	52.72	23.44	42.03	3.19	14.22	1.04	0.78	0.18	0.3	2.59	8.22	0	4.48	23.01	0	1.33	4.21	1.75	18.52	5.7	2.55	17.61	7.36	2.18	0.03	2.77	14.64	4	3.17	18.62	6.7	30.18	16.76	2.7	20.77	16.31	6.58	8.17	14.2	6.34	29.19
ENSG00000078618	55.35	58.76	60.72	78.13	59.28	47.18	60.47	88.44	65.35	66.28	71.38	3.97	73.93	0.71	1.07	0.52	0.88	2.48	2.86	2.66	2.34	49.15	0	3.49	14.43	1.25	75	2.65	3.34	15.18	3.03	5.85	1.43	3.48	14.22	1.63	3.66	69.62	24.3	37.42	54.81	15.64	28.02	23.29	23.76	12.83	22.55	8.7	33.28
ENSG00000078668	30.71	37.02	31.14	36.7	25.62	31.08	38.04	41.62	45.37	31.24	50.81	5.02	43.8	1.45	4.71	1.3	0.74	4.08	12.91	11.64	9.73	34.62	0.73	3.81	9.15	3.61	45.69	7.75	3.75	13.62	3.53	5.23	5	4.39	12.41	2.58	3.53	46.35	14.84	50.44	38.01	6.62	32.02	35.19	18.76	13.55	20.5	10.18	40.9
ENSG00000078674	16.93	21.36	17.26	23.92	12	17.76	24.85	23.06	73.44	19.51	31.7	1.21	18.81	0.36	1.16	0.18	0.37	0.37	1.74	3.76	0	23.67	0	0.78	2.85	0.89	24.47	1.84	0.62	2.59	1.64	0	0.48	1.03	0	0.43	1.05	19.27	3.92	11.16	8.75	2.33	12	9.77	4.81	2.37	3.89	2.12	12.59
ENSG00000078687	3.42	4.24	3.17	5.23	1.37	3.93	2.04	2.61	5.25	3.51	8.49	0.03	2.44	0.01	0.01	0.01	0	0.05	0	0	0	5.69	0	0.02	0.01	0.01	2.8	0.02	0.02	0.35	0.02	0	0	0.02	0	0.03	0.03	1.51	0.2	0.71	0.33	0.07	1.68	1.39	0.37	0.46	0.42	0.37	1.7
ENSG00000078699	3.07	3.83	3.61	4.67	1.99	2.66	3.19	3.9	8.52	3.66	5.8	0.06	2.76	0	0	0.01	0	0.06	0	0.95	0	3.87	0.04	0.05	0.23	0.08	3.3	0.08	0.05	0.23	0.23	0	0	0.33	0.5	0.05	0.05	2.02	0.53	1.36	0.87	0.13	1.75	1.83	0.7	0.57	0.91	0.6	2.87
ENSG00000078725	0	0	0	0	0	0	0	0	0	0	0	0	0	0	0	0	0	0	0	0	0	0	0	0	0	0	0	0	0	0	0.06	0	0	0	0	0	0	0	0	0	0	0	0	0	0	0	0	0	0
ENSG00000078747	12.79	14.35	14.76	19.42	7.93	14.45	12.49	13.85	23.7	15.1	19.11	0.46	17.11	0.1	0.16	0.09	0.06	0.36	0.63	0.8	1.19	13.73	0.5	0.42	0.97	0.17	15.97	0.42	0.3	1.64	0.55	0	0.1	0.28	0.49	0.31	0.51	11.32	0.95	2.05	1.1	0.34	5.37	6.8	3.23	2.09	1.87	1.23	9.13
ENSG00000078795	0.87	1.03	0.5	1.22	0.56	0.56	0.9	1.08	1.5	1.19	1.53	0	1.32	0	0	0	0	0	0	0	0	1.26	0	0	0	0.1	2.23	0.18	0	0.3	0	0	0	0	0	0.04	0	0.83	0.3	0.31	0.81	0.07	0.47	0.38	0.47	0.11	0.33	0.12	0.87
ENSG00000078804	2.99	4.62	4.57	6.78	2.09	3.02	2.86	10.86	3.21	5.73	3.42	0.12	7.29	0.02	0.13	0.04	0.02	0.06	0	1.06	0	2.93	0	0.13	0.32	0.1	2.72	0.28	0.1	0.21	0.31	0	0.07	0.23	0	0.07	0.08	4.31	0.72	0.77	0.85	0.31	1.83	1.7	1.31	0.84	1.26	0.46	3.4
ENSG00000078808	35.86	47.88	36.19	57.75	41.34	28.45	48.73	48.97	62.92	39.72	47.33	3.24	80.91	0.6	1.35	0.5	0.21	3.09	6.79	17.21	5.77	43.3	0	1.77	3.82	2.23	62.04	4.78	2.94	8.99	2.75	2.39	1.3	4.57	5.83	2.07	2.76	52.01	18.38	43.6	28.24	5.16	38.25	41.4	24.97	12.89	24.95	12.92	56.8
ENSG00000078814	0.74	0.87	0.97	1.25	0.75	0.67	1.04	1.34	1.9	0.86	1.61	0.01	0.61	0.03	0	0	0.01	0.05	0	0	3.46	1	0	0.01	0	0.08	0.98	0.22	0.01	0.09	0	0	0	0.06	0	0	0	0.49	0.12	0.4	0.29	0.33	0.37	0.43	0.25	0.15	0.26	0.12	0.42
ENSG00000078898	0	0	0	0	0	0	0	0	0	0	0	0	0	0	0	0	0	0	0	0	0	0	0	0	0	0	0	0	0	0	0	0	0	0	0	0	0	0	0	0	0	0	0	0	0	0	0	0	0
ENSG00000078900	0.02	0.11	0.03	0.11	0.02	0.01	0.25	0.05	1.99	0.03	0.04	0	0.06	0.01	0	0	0	0	0	0	0	0.08	0	0	0	0	0.09	0.08	0	0	0	0	0	0	0	0	0	0.01	0.01	0.05	0	0.02	0.07	0.03	0.03	0.01	0.01	0.01	0.01
ENSG00000078902	16.3	19.54	14.11	20.17	18.56	13.17	16.58	19.47	17.24	18.37	21.1	8.24	31.83	7.74	8.8	2.38	4.38	6.9	9.02	1.69	7.94	16.15	11.9	6.38	4.86	9.04	18.82	7.81	5.08	8.4	4.15	25.36	3.23	8.61	9.69	6.07	7.28	17.25	9.56	19.15	13.05	6.1	16.07	17.1	15.29	11.78	10.22	8.91	20.36
ENSG00000078967	2.02	3.21	1.78	2.31	1.76	2.48	4.03	2.06	7.27	1.78	3.42	1.04	3.22	0.21	1.76	0.17	0.29	1.43	1.66	0	6.39	2.1	0.87	0.4	3.16	1.47	2.97	2.74	0.92	2.74	0.98	0	1.84	1.19	4.07	0.81	0.93	2.68	1.33	4.32	4.28	0.87	3.05	3.15	1.84	0.82	1.67	1.04	3.61
ENSG00000079101	0.04	0.05	0.01	0	0	0	0.04	0	0.08	0	0.01	0	0	0	0	0	0	0	0	0	0	0	0	0	0	0	0	0	0	0	0	0	0	0	0	0	0	0	0.01	0	0	0	0	0	0	0.06	0	0	0
ENSG00000079102	0	0	0	0	0	0	0.02	0.05	0	0.02	0	0	0	0	0	0	0	0	0	0	0	0.14	0	0	0	0	0	0	0	0	0	0	0	0	0	0	0	0	0	0	0	0	0	0.04	0	0	0	0	0
ENSG00000079112	0.01	0	0.01	0	0.01	0.01	0	0	0	0	0.04	0	0	0.03	0	0	0	0	0	0	0	0.01	0	0	0	0	0	0	0	0	0	0	0	0	0	0	0	0	0	0	0	0	0	0	0	0	0	0	0
ENSG00000079134	7.64	9.94	8.81	10.59	5.3	7.51	11.91	9.99	31.44	7.98	15.41	0.37	8.09	0.11	0	0.1	0.1	0.35	0	0	0	9.72	0	0.07	0.34	0.4	11.6	1.06	0.21	1.1	0.57	0	0	0.7	0	0.19	0.17	8.82	2.16	7.53	4.61	0.67	6.58	6.28	2.29	1.75	3.15	1.3	8.14
ENSG00000079150	0.28	0.28	0.34	0.28	0.29	0.16	0.36	0.34	0.95	0.13	0.5	0	0.29	0	0	0	0	0.13	0	0	0	0.01	0	0	1.84	0.14	0.26	0.02	0.24	0.26	0.02	0	0	0.59	0	0.02	0.02	0.14	0.11	0.71	0.38	0.08	0.56	0.41	0.34	0.12	0.16	0.09	0.66
ENSG00000079156	0.06	0.03	0.04	0.17	0.04	0.08	0.08	0.41	0.01	0.1	0.12	0	0.12	0.01	0	0	0	0	0	0	0	0.15	0	0.02	0	0	0.04	0	0	0.01	0.01	0	0	0	0	0	0.01	0.1	0.02	0.02	0.03	0.03	0.04	0.03	0.06	0.04	0.03	0.02	0.05
ENSG00000079215	0.26	0.15	0.13	0.09	0.31	0.26	0.2	0.1	0.17	0.1	0.16	0	1.04	0	0	0	0	0	0	11.39	0	0.29	0	0	0	0.29	0.88	0	0	0.16	0.02	0	0	0.04	0	0	0	0.15	0.06	0.08	0	0	0.17	0.04	0.12	0.03	0.15	0.04	0.21
ENSG00000079246	54.71	73.09	55.54	72.23	48.45	61.86	64.36	72.74	102.47	64.57	86.05	2.24	96.35	1.27	1.43	0.4	0.27	2.29	8.12	12.53	2.21	51.74	0	1.64	7.03	0.99	86.85	2.51	1.57	6.15	2.28	0.01	0.23	2.02	6.28	1.2	1.78	86.66	18.81	51.86	39.01	6.36	45.31	37.42	25.64	13.37	20.53	9.03	54.54
ENSG00000079257	6.19	4.39	3.73	5.75	3.41	2.85	4.63	4	6.78	4.4	5.88	1.64	5.4	0.19	0	0.31	0.18	0.75	3.45	0	1.07	4.42	0	0.68	2.85	1.09	6.5	2.24	0.83	3.73	0.77	2.9	0	1.41	0	1.84	0.84	4.7	3.24	5.59	3.79	0.46	3.52	4.81	3.57	2.76	5.35	2.45	8.81
ENSG00000079263	12.65	17.95	11.97	21.63	12.31	12.96	29.17	17.76	81.55	11.68	18.01	1.39	11.31	0.66	0	0.17	0.39	2.06	2.54	0	5.49	12.36	0	0.98	6	2.84	27.09	2.59	1.38	2.99	3.37	0	0	1.68	0	0.94	1.29	21.33	5.25	13.81	12.83	1.26	11.19	9.99	5.26	2.71	5.44	2.75	11.24
ENSG00000079277	47.18	30.45	48.6	52.78	34.1	35.47	34.24	49.63	34.08	45.51	58	1.14	51.7	0.66	2.32	0.67	0.31	1.58	5.98	28.96	3.03	53.16	0	1.4	6.39	1.26	53.18	3.51	2.75	6.22	1.89	6.12	0.26	2.69	4.06	1.07	1.44	41.53	11	20.41	11.06	4.21	20.37	22.69	18.83	10.32	15.01	7.44	32.82
ENSG00000079308	5.76	6.53	4.87	3.46	8.22	10.91	3.35	9.96	3.18	4.49	10.5	2.16	2.02	0.77	0.13	0.13	0.3	0.66	0.71	0.19	0.09	10.75	1.37	1.02	0.43	1.03	7.58	0.45	0.62	1.1	1.37	1.46	0.9	1.07	0	1.88	1.25	6.7	3.7	2.77	1.22	1.74	6.44	6.85	5.48	7.3	7.09	7.14	3.68
ENSG00000079313	6.8	10.18	9.27	13.65	6.59	5.06	11.61	9.14	24.82	10.4	11.56	0.32	11.47	0.06	0.24	0.02	0.01	0.98	0	3.14	0.1	13.93	0	0.27	0.86	0.11	10.02	1.09	0.26	1.64	0.44	0	0.02	0.37	0.47	0.28	0.21	6.02	2.37	5.31	4.13	1.04	6.2	6.51	3.12	1.53	3.32	2.03	7.97
ENSG00000079332	17.87	23.08	19.67	23.97	14.01	19.64	21.17	28.39	33.01	21.11	31.6	1.2	26.62	0.42	1.16	0.27	0.25	1.41	3.95	13.66	10.07	16.05	0	1.16	6.68	0.82	26.91	1.22	0.72	4.86	1.66	0	0.12	1.56	0.95	0.96	2.05	22.67	5.57	15.13	9.2	2.12	13.87	17.97	10.43	6.26	9.48	4.08	19.72
ENSG00000079335	3.76	3.67	4.48	4.79	1.7	2.97	1.76	3.06	2.97	4.17	6.9	0.12	3.37	0	0	0	0.02	0.13	0	0	0	4.84	0	0.09	0	0.01	2.99	0.19	0.08	0.28	0.31	0	0.11	0.08	0	0.13	0.14	2.15	0.12	0.63	0.23	0.05	1.15	1.97	0.58	0.62	0.76	0.48	3.33
ENSG00000079337	0.07	0.09	0.11	0.31	0.19	0.07	29.02	0.11	112.62	0.12	0.15	0.03	0.56	0.09	0.26	0	0	0.04	0	0	0.39	0.26	0	0	0	0	0.61	0.01	0.01	0.02	0.11	0	0	0.04	0	0.01	0.34	0.13	0.08	0.19	0.36	0.05	0.13	0.09	0.09	0.06	0.13	0.04	0.23
ENSG00000079385	8.23	10.4	7.65	15.58	11.14	10.71	6.62	18.47	12.51	7.99	15.08	0.7	11.34	0.09	0	0.09	0.03	0.16	2.06	0	1.25	7.91	0	0.66	1.44	0.53	31.05	0.26	0.41	0.91	0.27	0	0	1.67	0	0.08	1.3	12.15	2.5	1.3	1.77	0.68	3.63	3.68	4.64	1.55	3.81	1.51	3.61
ENSG00000079387	2.79	3.54	3.31	3.96	1.88	2.76	3.24	2.88	8.17	3.42	5.06	0.07	3.7	0.05	0	0	0	0.06	0	0	0.47	3.28	0	0.16	3.28	0.05	3.46	0.35	0.11	0.51	0.22	0	0	0.02	0	0.08	0.12	2.84	0.37	1.47	0.53	0.17	1.98	2.46	1.12	0.71	1.05	0.52	2.84
ENSG00000079393	0.17	0.25	0.13	0.63	0.13	0.23	0.25	1.36	0.24	0.37	0.19	0.17	0.92	0	0	0.07	0	0.29	0	0	0	0.11	0	0.08	0	0.05	0.35	0.06	0.19	0.35	0.26	0	0	0	0	0.14	0.06	0.17	0.22	0.1	0.35	0.23	0.17	0.2	0.47	0.4	0.19	0.06	0.09
ENSG00000079432	19.21	23.35	19.96	29.89	16.95	12.51	20.94	18.11	40.58	19.71	19.17	0.51	30.64	0.38	0.37	0.25	0.12	0.79	1.06	3.55	1.16	27.56	0	0.41	5.29	0.6	25.21	1.72	0.98	2.73	1.27	2.64	0	0.48	2.03	0.72	0.61	21.11	8.84	14.2	14.01	3.73	13.65	11.32	7.17	3.99	7.6	3.91	18.05
ENSG00000079435	2.34	2.85	1.74	2.97	1.38	1.92	3.57	2.13	10.51	2.13	3.55	0.1	1.89	0.06	0	0.03	0	0.02	0	0	0	2.34	0	0.04	0	0.05	2.16	0.42	0.3	0.98	0.45	2.93	0.02	0.09	0	0.17	0.14	1.85	0.54	1.76	1.88	0.3	1.91	1.72	0.78	0.83	0.86	0.6	2.49
ENSG00000079459	29.09	35.45	27.55	31.68	28.31	32.17	42.11	35.44	78.58	28.49	53.73	3.66	37.22	1.59	2.47	1.47	1.07	4.25	3.93	6.91	6.28	31.17	26.01	3.63	6.71	3.14	39.64	5.77	2.63	6.2	3.11	9.76	2.39	4.89	4.95	1.63	2.38	40.93	12.51	32.86	22.55	4.93	24.9	29.63	16.39	11.67	18.02	8.33	32.49
ENSG00000079462	5.46	7.8	5.5	5.03	4.48	5.15	6.38	5.13	14.83	3.75	8.6	1.64	9.16	0.79	1.67	0.42	0.41	2.62	0.14	0	4.36	4.13	0	0.96	5.4	1.48	7.24	3.71	1.43	7.16	2.73	5.74	1.29	3.12	20.49	2.23	1.67	4.88	4.28	13.69	14.91	2.83	7.98	8.05	2.79	2.01	4.52	3.4	6.56
ENSG00000079482	0.79	0.75	0.96	1.66	0.49	0.85	0.81	0.93	1.59	0.99	1.76	0.02	0.78	0	0	0.01	0	0.03	0	0	0	0.81	0	0.06	0.18	0	0.83	0.02	0.02	0.08	0.01	0.19	0	0.05	0	0.02	0	0.34	0.07	0.21	0.16	0.1	0.21	0.26	0.16	0.11	0.23	0.06	0.36
ENSG00000079557	0	0	0	0	0	0	0	0	0	0	0	0	0	0	0	0	0	0	0	0	0	0	0	0	0	0	0	0	0	0	0	0	0	0	0	0	0	0	0	0	0	0	0	0	0	0	0	0	0
ENSG00000079616	13.14	19.39	14.43	15.95	9.97	11.02	16.83	19.67	33.34	14.34	21.81	2.66	17.69	0.64	1.89	0.21	0.45	3.12	4.29	3.92	5.28	14.23	0	1.76	5.32	1.98	15.51	7.28	3.21	8.06	5.5	1.75	1.24	5.73	7.02	1.99	2.92	14.3	6.39	20.84	16.63	4.07	16.96	11.84	5.61	3.96	7.33	2.96	16.49
ENSG00000079689	0.01	0	0	0	0	0	0	0.03	0	0.01	0	0	0	0	0	0.01	0	0.05	0	0	0	0	0	0	0	0.05	0	0	0	0	0	0	0	0	0	0.01	0.06	0	0	0	0	0	0	0	0	0.02	0	0.01	0
ENSG00000079691	0.47	0.77	0.3	0.74	0.31	0.37	2.5	0.35	5.48	0.55	1.09	0.03	0.62	0	0	0.01	0	0.14	0	0	0	0.98	0	0	0	0	0.38	0.08	0.02	0.03	0	0	0	0.02	0	0	0.07	0.17	0.16	0.3	0.44	0.01	0.18	0.16	0.04	0.05	0.25	0.08	0.4
ENSG00000079739	7.41	10.73	7.41	10.49	7.15	7.07	7.48	11.62	13.48	7.67	11.39	0.81	12.81	0.27	2.5	0.14	0.15	0.92	1.99	4.34	1.43	4.87	0	0.45	0.89	0.77	10.6	1.32	0.87	2.52	0.68	0	2.19	1.35	3.91	0.4	0.6	11.96	3.09	6.98	6.55	1.47	5.25	6.24	5.86	3.08	3.74	1.74	7.44
ENSG00000079785	10.16	12.37	8.66	12.43	7.85	8.52	13.77	10.23	33.68	9.32	17.04	0.46	11.1	0.21	0	0.04	0.03	0.27	0.24	1.7	2.14	11.67	0	0.47	1.85	0.14	13.75	1.41	0.31	1.77	0.25	0	0.65	0.87	3.49	0.3	0.51	11.94	2.35	9.5	5.26	0.65	8.42	9.16	3.95	2.73	3.47	2.12	10.5
ENSG00000079805	76.22	90.54	77.54	117.54	62.94	63.77	79.17	114.67	109.7	83.02	113.13	5.22	126.43	1.54	5.2	0.8	0.44	3.83	6.13	5.21	14.55	84.15	1.44	3.5	11.48	3.69	110.1	9.92	8.92	18.62	11.24	4.79	1.72	7.44	7.52	4.26	5.81	75.77	26.6	56.73	55.46	16.58	58.53	51.65	41.29	19.74	31.9	16.76	69.64
ENSG00000079819	2.15	3.75	2.02	2.97	2.6	2.14	1.86	2.17	0.86	3.12	6.7	0.06	2.89	0	0.38	0	0.01	0.05	0	0	0	4.16	0	0.01	0.24	0.02	4.24	0.05	0	0.37	0.06	0	0	0.03	0	0.01	0.04	1.7	0.39	1.06	0.94	0.28	1.22	1.37	0.6	0.37	0.42	0.29	2.03
ENSG00000079841	0	0	0	0	0	0	0	0	0	0	0	0	0	0	0	0	0	0	0	0	0	0	0	0	0	0	0	0	0	0	0	0	0	0	0.37	0	0	0	0	0	0	0	0	0	0	0	0	0	0
ENSG00000079931	0.08	0.09	0.12	0.18	0.08	0.19	0.87	0.08	0.11	0.14	0.22	0	0.04	0	0	0	0	0	0	0	0	0.25	0	0.01	0	0	0.11	0	0	0.02	0	0	0	0	0	0	0.04	0.06	0.03	0.18	0.04	0	0.06	0.11	0.01	0.02	0.03	0.04	0.11
ENSG00000079950	26.38	24.9	25.03	42.23	20.44	25.21	49.87	30.07	164.42	32.21	39.67	3.46	39.18	0.54	1.13	0.49	0.15	1.26	2.82	1.48	8.55	26.87	0	2.38	2.46	2.08	31.41	3.89	2.64	5.3	2.3	0	0.01	2.58	5.48	1.61	1.67	31.71	5.2	13.2	7.01	1.66	13.38	17.12	14.78	7.74	9.76	5.37	26.04
ENSG00000079974	9.82	12.37	10.44	12.3	6.84	8.67	15.07	15.66	43.18	10.33	18.44	0.57	9.51	0.24	0	0.04	0.03	0.43	0.18	6.61	0	15.94	0	0.22	0.29	0.34	13.41	1.06	0.25	1.32	0.85	0	0	0.66	0.05	0.34	0.22	8.22	2.55	7.64	6.05	0.69	7.13	6.62	2.92	2.61	3.99	1.81	9.21
ENSG00000079999	9.38	10.73	8.45	11.07	10.03	8.83	8.61	13.7	11.92	9.53	16.08	1.15	16.4	0.61	0.24	0.25	0.28	1.31	3.28	2.11	9.76	8.44	0.9	1.72	5.25	1.36	11.27	1.37	1.09	4.19	1.4	0.78	1.44	2.42	0.15	0.59	1.37	11.6	4.68	12.18	8.46	1.72	11.02	9.67	5.2	3.35	5.19	1.92	11.07
ENSG00000080007	0.03	0.34	0.04	0.75	0	0.33	0.21	0.31	0.04	0.19	0.02	0.03	0.15	0	0	0	0.01	0	0	0	0	0.29	0	0	0	0	0.28	0	0	0.02	0	0	0	0	0	0	0	0.59	0.17	0.09	0.28	0	0.09	0.51	0.12	0.05	0.03	0.02	0.3
ENSG00000080031	0.14	0.02	0.04	0.02	0.03	0	0.04	0.03	0.07	0.03	0.15	0.02	0.01	0	0	0	0	0	0	0	0	0.03	0	0	0	0	0.19	0	0.02	0	0	0	0	0	0	0.01	0	0.17	0.03	0.17	0.02	0.01	0.02	0.02	0.01	0.03	0.09	0.01	0.18
ENSG00000080166	0.03	0.05	0.01	0.03	0.01	0.02	0.03	0	0.03	0	0.07	0	0.06	0	0	0	0	0	0	0	0	0.11	0	0	0	0	0.05	0.01	0	0	0	0	0	0	0	0	0	0.01	0	0.07	0.05	0	0.01	0.03	0	0.02	0	0	0.06
ENSG00000080189	20.54	27.92	21.77	26.08	15.54	18.71	22.89	30.88	39.8	22.34	30.83	3.26	29.35	0.51	3.57	0.39	0.39	3.46	1.39	6.02	8.12	21.06	7.78	1.48	5.82	3.43	26.27	6.59	3.78	9.75	3.76	8.37	1.92	2.96	3.43	2.2	2.3	21.88	9.84	26.71	26.07	5.65	17.42	15.95	11.16	6.87	14.29	5.82	23.41
ENSG00000080200	1.41	1.89	1.88	1.74	1.56	1.55	0.97	3.1	1.87	1.45	2.76	0.06	2.01	0.02	0	0	0	0.2	0.14	0	0	1.58	0	0.03	0	0.01	2.84	0.04	0.01	0.15	0.06	0	0	0.22	0	0.02	0.06	1.09	0.15	0.48	0.27	0.06	0.55	0.56	0.46	0.21	0.34	0.25	0.91
ENSG00000080224	0	0	0	0	0	0	0	0	0	0	0	0	0	0	0	0	0	0	0	0	0	0	0	0	0	0	0	0	0	0	0	0	0	0	0	0	0	0	0	0	0	0	0	0	0	0	0	0	0
ENSG00000080293	0	0	0	0	0	0	0	0	0	0	0	0	0	0	0	0	0	0	0	0	0	0	0	0	0	0	0	0	0	0	0	0	0	0	0	0	0	0	0	0	0	0	0	0	0	0	0	0	0
ENSG00000080298	1.32	1.43	1.48	1.92	1.24	1.06	1.63	1.51	4.15	1.54	2.67	0.15	1.31	0.09	0	0.07	0.12	0.1	1.23	0.3	0	1.53	0	0.55	1.6	0	1.25	0.12	0.16	0.18	0.06	0	0	0.09	0	0.07	0.22	1.74	0.2	0.27	0.14	0.4	0.69	0.63	0.6	0.44	0.45	0.25	0.71
ENSG00000080345	2.65	2.54	2.67	4	1.51	2.6	2.57	2.63	7.49	2.77	4.98	0.07	2.59	0.01	0.11	0.01	0.02	0.04	0	0	0	2.99	0	0.04	0.07	0	3.12	0.04	0.04	0.2	0.1	0	0.07	0.02	0	0.07	0.1	1.45	0.13	0.6	0.12	0.03	0.84	0.93	0.43	0.17	0.22	0.19	1.02
ENSG00000080371	11.44	15.95	12.82	19.12	9.83	12.24	11.17	12.8	19.52	13.31	17.97	0.45	21.21	0.19	0.48	0.09	0.07	0.38	0	4.41	0.1	12.91	0	0.49	1.4	0.3	16.64	0.34	0.28	1.37	0.55	0	0.06	0.27	0.97	0.38	0.57	16.54	1.35	3.91	1.75	0.23	8.01	11.55	6.2	3.85	4.36	2.62	15.41
ENSG00000080493	0.13	0.18	0.17	0.22	0.07	0.15	0.12	0.07	0.1	0.24	0.2	0	0.06	0	0	0	0	0.03	0	0	0	0.11	0	0	0	0.05	0.19	0.04	0	0.02	0.02	0	0	0	0	0	0.02	0.08	0.01	0.01	0.03	0	0.08	0.15	0.05	0.02	0.02	0.02	0.08
ENSG00000080503	21.68	28.03	23.45	29.04	18.53	22.7	28.11	29.3	46.16	22.17	36.2	0.61	27.01	0.37	0	0.04	0.06	0.22	0	12.43	0	20.78	0	0.47	0.91	0.36	27.23	1.12	0.72	2.6	1.29	0	0	0.23	3.84	0.59	1.05	20.35	3.28	9.55	6.64	1.31	11.61	9.45	5.85	3.4	4.45	2.76	12.01
ENSG00000080511	0	0	0	0	0	0	0	0	0	0	0	0	0	0	0	0	0	0	0	0	0	0	0	0	0	0	0	0	0	0	0	0	0	0	0	0	0	0	0	0	0	0	0	0	0	0	0	0	0
ENSG00000080546	6.4	10.57	7.56	9.49	2.62	9.28	17.68	6.75	49.85	10.63	11.59	0.23	8.26	0.09	0	0.04	0	0.3	1.06	0.9	0	9.85	0	0.21	0.84	0.07	5.18	0.09	0.18	1.07	0.17	0	0	0.11	0.95	0.32	0.23	5.62	0.82	3.83	0.93	0.18	4.47	5.12	2.24	1.9	2.52	1.34	8.13
ENSG00000080561	0.73	1.07	0.54	1.03	0.14	0.57	0.23	0.39	1.54	0.66	1.19	0.02	0.37	0	0	0	0.01	0	0	0	0	0.49	0	0	0	0	0.37	0	0	0.22	0.04	0	0	0	0	0.04	0.01	0.27	0.2	0.8	0.21	0.1	0.53	0.55	0.28	0.04	0.18	0.13	0.8
ENSG00000080572	0	0	0.01	0.01	0	0.02	0	0.01	0.04	0	0.01	0	0	0	0	0	0	0	0	0	0	0	0	0	0	0	0	0	0	0	0	0	0	0	0	0	0	0	0	0	0	0	0.02	0	0	0	0	0	0
ENSG00000080573	0.22	0.47	0.09	0.02	0.74	0.75	0	0.09	0.03	1.18	0.58	0.01	0.41	0	0	0	0	0	0	0	0	0.97	0	0	0.07	0	1.58	0.05	0.01	0.01	0.08	0	0	0	0	0	0	0.06	0.01	0.26	0.16	0.01	0.05	0.32	0.1	0.05	0.37	0.08	1.18
ENSG00000080603	14.1	19.52	13.47	21.51	9.07	11.73	13.33	17.02	28.8	13.78	21.63	0.16	16.78	0.05	0.35	0.02	0.03	0.49	0.05	2.35	0.11	19.71	0	0.13	0.75	0.09	17.23	0.35	0.26	0.69	0.37	0.32	0	0.18	0.77	0.15	0.18	10.57	2.12	4.98	3.53	0.61	7.61	6.88	3.19	2.13	3.24	1.86	9.53
ENSG00000080608	3.74	4.92	2.9	4.53	3.05	2.89	3.9	3.9	11.37	3.19	6.58	0.48	4.04	0.01	0	0.02	0	0.16	0	0	0	5.19	0	0.15	5.15	0.12	5.15	0.51	0.09	1.28	0.14	0	0	0.33	1.92	0.09	0.47	3.88	1.24	5.26	4.93	1.11	4.41	3.91	1.5	1.25	1.97	1.17	4.61
ENSG00000080618	0	0	0	0	0.01	0	0	0	0	0	0	0	0	0	0	0	0	0	0	0	0	0	0	0	0	0	0	0	0	0	0	0	0	0	0	0	0	0	0	0	0	0	0	0	0	0	0	0	0
ENSG00000080644	0	0	0	0	0	0	0	0	0	0	0	0	0	0	0	0	0	0	0	0	0	0	0	0	0	0	0	0	0	0	0	0	0	0	0	0	0	0	0	0	0	0	0	0	0	0	0	0	0
ENSG00000080709	0.06	0.02	0	0.02	0.01	0.02	0	0	0	0.04	0	0	0	0	0	0	0	0	0	0	0	0	0	0	0	0	0.08	0	0	0	0	0	0	0	0	0	0	0	0	0	0	0	0.08	0	0.02	0	0	0	0
ENSG00000080802	3.44	4.68	3.61	4.45	2.74	3.8	4.92	4.41	10.72	3.56	5.57	0.09	4.3	0.02	0	0.03	0	0.18	0	0	0	4.77	0	0.13	0	0.02	4.72	0.1	0.04	0.16	0.12	0	0	0	0	0.05	0.09	3.98	0.69	2	1.21	0.22	2.24	2.57	1.16	0.83	1.3	0.61	3.02
ENSG00000080815	32.23	33.07	31.18	43.84	24.77	30.06	28.58	36.75	32.32	31.18	43.21	2.21	58.13	0.4	1.61	0.44	0.36	1.82	1.25	10.91	3.15	29.2	0	2.4	9.15	1.04	44.5	2.18	1.57	5.61	1.48	0	1.02	2.09	1.91	0.96	1.74	41.2	11.55	20.55	15.33	4.32	19.33	17.15	16.81	8.62	15.54	5.73	26.3
ENSG00000080819	3.75	4.02	3.93	4.71	2.62	3.19	3.63	3.98	7.27	3.94	7.71	0.23	4	0.04	0.51	0.05	0.02	0.31	0	0.03	0.55	5.63	0	0.28	0.24	0.12	3.75	0.28	0.16	0.42	0.19	0	0	0.04	0	0.27	0.43	2.18	0.26	0.9	0.4	0.07	1.62	2.52	0.64	0.57	0.64	0.55	3.15
ENSG00000080822	15.41	18.39	20.95	25.3	11.75	15.86	16.16	21.85	36.11	20.09	36.34	2.74	19.48	1.47	4.1	1.36	0.72	4.61	5.06	2.59	10.11	22.2	0	2.51	5.53	2.58	18.96	6.31	2.54	11.76	5.16	20.12	2.85	1.75	4.76	2.97	2.63	14.32	5.3	13.76	7.22	2.03	12.83	15.49	7.68	6.45	10.46	5.5	21.36
ENSG00000080823	1	0.82	1.32	1.19	0.54	0.78	0.53	0.67	0.63	1.5	1.14	0.26	0.37	0.08	2.13	0	0	0.12	0	0	0	0.77	0	0.06	0.16	0.1	1.35	0.68	0.5	0.75	0.2	0	0	0	0	0.02	0	0.84	0.46	0.68	0.77	0.18	0.35	0.63	0.28	0.7	0.3	0.22	0.56
ENSG00000080824	77.17	107.03	64.3	94.21	61.79	63.68	89.33	73.51	208.73	72.9	118.28	2.15	83.63	0.45	1.46	0.26	0.25	2.04	2.57	11.4	1.31	93.05	0	1.59	3.85	0.6	128.48	1.83	1.15	5.46	1.78	0	0.26	1.58	3.95	0.84	2.12	117.7	17.64	49.18	27.18	3.66	62.32	66.79	27.49	16.48	24.99	13.75	87.09
ENSG00000080839	1.21	1.79	1.35	1.44	0.74	1.16	1.3	1.13	5.37	1.28	2.96	0.06	1.16	0.01	0	0.01	0	0.09	0	0	0	1.77	0	0.03	0	0.01	1.44	0.08	0.02	0.24	0.09	0	0	0.08	0	0.05	0.05	0.64	0.12	0.45	0.23	0.06	0.57	0.76	0.27	0.2	0.3	0.15	0.99
ENSG00000080845	14.19	17.96	14.33	21.51	11.15	10.71	34.53	16.27	74.08	14.81	19.58	1.79	19.19	0.6	1.78	0.76	0.36	1.27	5.05	12.59	1.93	15.36	0	1.09	11.35	1.34	19.62	1.76	1.46	3.02	1.71	0.05	1.09	5.46	5.27	0.43	0.72	14.99	3.96	10.16	8.28	1.68	8.98	9.16	6.7	3.44	6.65	3.39	12.26
ENSG00000080854	0.36	0.23	0.46	0.46	0.06	0.34	0.08	0.16	0.04	0.18	1.36	0	0.18	0	0	0	0	0	0	0	0	0.57	0	0	0	0	0.28	0.03	0	0.01	0	0	0	0	0	0	0	0.22	0.04	0.11	0.09	0.01	0.11	0.11	0.04	0.02	0.05	0.2	0.25
ENSG00000080910	0	0	0	0	0	0	0	0	0	0	0	0	0	0	0	0	0	0	0	0	0	0	0	0	0	0	0	0	0	0	0	0	0	0	0	0	0	0	0	0	0	0	0	0	0	0	0	0	0
ENSG00000080947	1.61	3.78	2.34	4.97	0.89	1.92	2.11	2.73	12.01	3.1	6.91	0.03	3.97	0	0	0	0	0.07	0	1.08	0	5.06	0	0	0	0.05	4.69	0.19	0.02	0.2	0.24	0	0	0.1	0	0.08	0.04	2.95	0.36	3.4	1.42	0.4	2.39	2.65	0.96	0.45	0.47	0.39	3.42
ENSG00000080986	0.86	2.04	1.66	1.26	1.16	1.24	1.66	1.78	2.59	1.22	1.64	0.07	1.57	0.02	0	0.01	0.01	0.01	0	0	0	0.85	0	0.08	0	0.15	1.75	0.3	0.05	0.14	0.07	0	0	0	0	0.04	0.09	1.84	0.32	0.92	0.6	0.11	0.74	0.67	0.75	0.22	0.43	0.19	1.49
ENSG00000081014	1.45	1.63	1.38	1.8	1.12	1.31	1.41	1.52	3.77	1.53	2.35	0.03	2.02	0	0	0.01	0	0.05	0	0	0.52	1.79	0	0.04	0.06	0.02	1.9	0.04	0.04	0.15	0.03	0	0	0.08	0	0.03	0.06	0.91	0.07	0.5	0.26	0.02	0.54	0.75	0.39	0.22	0.33	0.18	0.95
ENSG00000081019	3.61	4.39	4.35	6.97	3.26	4.24	4.22	3.17	11.1	4.12	8.18	0.17	4.77	0.02	0	0.01	0.01	0.03	0.57	0.8	0.34	5.37	0	0.08	1.14	0.09	4.98	0.19	0.11	0.71	0.18	0	0	0.67	0	0.09	0.25	2.76	0.43	0.92	0.7	0.09	2.02	2.42	1.05	0.75	0.98	0.6	3.84
ENSG00000081026	0.21	0.26	0.3	0.21	0.07	0.21	0.08	0.16	0.07	0.16	0.51	0	0.26	0	0	0	0	0	0	0	0	0.33	0	0	0	0	0.14	0	0	0	0	0	0	0	0	0	0	0.08	0.02	0.05	0.02	0	0.04	0.04	0.01	0.01	0.06	0.04	0.11
ENSG00000081041	0.19	0.14	0.16	0.11	0.19	0.05	0.16	0.24	0	0.05	0.16	0.04	0.15	0	0	0	0	0.03	0	0	0	0	0	0	0	0	0.22	0.3	0.03	0.04	0	0	0	0.28	0	0	0.07	0.23	0.02	0	0	0	0.14	0.03	0.04	0.1	0.05	0.04	0.17
ENSG00000081051	0	0	0	0	0	0	0	0	0	0	0	0	0	0	0	0	0	0	0	0	0	0	0	0	0	0	0	0	0	0	0	0	0	0	0	0	0	0	0	0	0	0	0	0	0	0	0	0	0
ENSG00000081052	0.15	0.12	0.14	0.27	0.02	0.11	1.27	0.08	6.79	0.22	0.14	0.01	0.04	0	0	0	0	0	0	0	0	0.13	0	0	0	0	0.04	0	0	0.01	0	0	0	0	0	0	0	0.02	0	0.02	0.02	0	0.02	0.03	0.01	0.01	0.03	0.01	0.02
ENSG00000081059	62.48	114.52	69.6	66.91	12.81	72.51	19.82	51.56	52.9	55.7	142.83	1.57	66.26	0.19	1.42	0.15	0.08	2	0.71	10.02	2.54	91.28	0.38	0.7	2.04	0.78	48.82	4.7	2.16	7.04	1.42	5.31	1.18	1.2	9.17	1.62	0.9	44.98	18.15	60.23	54.08	5.54	55.8	54.1	12.59	16.43	35.05	25.82	112.51
ENSG00000081087	8.52	10.3	9.62	12.94	8.51	9.67	8.84	10.7	16.35	12.46	13.9	1.44	12	0.47	0	0.23	0.19	0.96	0	10.36	0.95	10.45	0	1.27	4.75	0.66	11.11	1.05	0.94	3.55	0.73	0	0.3	1.38	0	1.25	1.43	10.66	1.81	3.04	1.31	0.29	3.84	9.49	6.65	3.88	3.5	2.27	11
ENSG00000081138	0.01	0	0.01	0.01	0	0.01	0	0	0.01	0.02	0	0	0	0	0	0	0	0	0	0	0	0	0	0	0	0	0	0	0	0	0	0	0	0	0	0	0	0	0	0	0	0	0	0	0	0	0	0	0
ENSG00000081148	0.06	0.02	0.03	0.07	0.01	0.04	0.03	0.05	0.04	0.03	0.13	0	0.05	0	0	0	0	0	0	0	0	0.1	0	0	0	0	0.05	0	0	0	0	0	0	0	0	0	0	0.04	0	0.04	0	0	0.01	0.02	0.04	0.01	0.01	0.01	0.05
ENSG00000081154	19.37	19.55	20.07	27.15	10.55	17.18	23.3	18.41	58.12	19.08	30.09	2.42	21.25	0.86	0.93	0.42	0.31	2.82	3.32	1.19	1.7	22.41	0.01	2.19	4.07	1.88	24.47	5.31	2.93	9.1	4.62	1.89	1.02	1.11	9.1	2.6	3.06	19.27	3.1	8.98	6.02	0.63	10.36	18.75	11.08	7.62	9.26	6.47	22.86
ENSG00000081177	1.57	1.37	1.43	1.59	0.79	1.31	1.6	1.33	3.73	1.62	2.12	0.02	1.07	0.04	0	0	0	0.07	0	0	0	1.05	0	0.02	0.45	0	1.62	0.11	0.04	0.12	0.1	0	0	0	1.56	0.05	0.02	1.44	0.14	0.76	0.48	0.05	0.75	0.69	0.4	0.22	0.45	0.33	1.26
ENSG00000081181	0.25	0.15	0.27	0.14	0.35	0.32	0.45	0.33	0.43	0.43	0.62	0.11	0.2	0.04	0	0.21	0.16	0.01	0	0	0	0.63	0	1.66	0	0.21	0.18	0.24	0.25	0.21	0.37	0	0	0.46	0	0.05	0.07	0.4	0.16	0.25	0.45	0.01	0.1	0.22	0.08	0.08	0.07	0.37	0.14
ENSG00000081189	7.34	10.3	6.98	13.49	7.74	6.54	14.22	8.78	59.65	9.38	14.53	0.29	9.7	0.17	0	0.03	0.06	0.58	0.35	1.27	0.26	10.35	0	0.26	1.8	0.15	11.5	0.79	0.19	1.33	0.2	0	0.32	0.16	0	0.21	0.35	5.88	0.87	2.81	1.24	0.29	2.94	5.68	1.8	1.13	1.37	0.97	5.53
ENSG00000081237	303.81	330.46	321.7	431.95	252.26	271.53	245.8	286.99	327.39	348.17	423.29	10.55	381.47	1.99	3.67	1.61	0.71	6.68	6.68	32.66	4.49	353.52	0	6.31	19.53	4.58	393.27	9.2	6.15	22.99	10.13	2.92	2.23	5.01	7.25	5.71	4.61	289.13	28.74	56.3	23.51	4.45	111.07	110.47	66.73	33.41	49.19	23.42	170.95
ENSG00000081248	0	0	0	0	0	0	0	0	0	0	0	0	0	0	0	0	0	0	0	0	0	0	0	0	0	0	0	0	0	0	0	0	0	0	0	0	0	0	0	0	0	0	0	0	0	0	0	0	0
ENSG00000081277	0	0	0	0	0.02	0	0	0	0	0	0.01	0	0	0	0	0	0	0	0	0	0	0	0	0	0	0	0	0	0	0	0	0	0	0	0	0	0	0	0	0	0	0	0	0.02	0	0	0	0	0
ENSG00000081307	3.4	4.26	3.76	5.84	2.27	3.38	4.69	3.82	12.72	3.61	7.28	0.23	3.83	0.06	3.23	0.05	0.11	0.17	0	0	0.2	4.49	0	0.11	1.75	0.1	4.64	0.32	0.15	0.69	2.01	0	0	0.74	0	0.24	0.12	3.04	0.82	3.47	1.54	0.39	2.85	3.53	1.62	0.96	1.44	0.76	4
ENSG00000081320	31.81	34.27	33.5	42.45	21.18	31.47	23.92	36.53	34.05	34.19	41.55	2.41	46.35	0.46	1.54	0.41	0.28	1.57	2.79	2.63	2.23	29.63	0	3	9.97	0.96	34.4	2.56	2.32	11.43	3.14	0.1	1.15	2.45	2.81	1.95	2.77	36.43	5.87	11.53	6.23	1.67	14.33	19.46	14.52	7.21	7.85	4.58	22.58
ENSG00000081377	1.59	1.45	1.72	1.62	0.69	1.56	2.43	1.08	8.68	1.75	2.62	0.08	1.2	0.01	0	0.08	0.12	0.15	0	0	0	1.1	0	0.11	0	0.03	1.07	0.13	0.04	0.27	0	0	0	0.11	0	0.05	0.2	1.37	0.11	0.46	0.25	0.02	0.82	1.03	0.32	0.28	0.42	0.19	0.86
ENSG00000081386	1.8	2.02	1.69	2.39	0.82	1.57	2.47	1.35	7.87	1.84	3.27	0.13	1.16	0.06	0	0.09	0.03	0.51	0	0	0	2.46	0	0.1	0.65	0.06	1.73	0.11	0.11	0.42	0.64	0	0	0.36	0.96	0.13	0.2	0.83	0.17	0.9	0.4	0.06	0.92	1.2	0.48	0.47	0.52	0.57	1.68
ENSG00000081479	0	0	0	0	0	0	0	0	0	0	0	0	0	0	0	0	0	0	0	0	0	0	0	0	0	0	0	0	0	0	0	0	0	0	0	0	0	0	0	0	0	0	0	0	0	0	0	0	0
ENSG00000081665	5.43	8.41	6.85	8.5	3.31	5.7	12.47	8.45	29.58	5.74	11.12	0.43	6.17	0.18	0	0.01	0.13	0.22	0.29	2.76	2.74	6.42	0.01	0.23	0.82	0.34	5.3	0.48	0.62	2.03	0.66	0	0	0.35	0.99	0.77	0.15	4.17	2.13	8.5	8.51	1.81	3.08	3.65	2.16	1.26	3.09	1.53	5.46
ENSG00000081692	2.42	3.83	2.21	3.18	2	2.13	3.65	3.05	8.95	2.65	4.99	0.59	4.27	0.27	0.44	0.06	0.09	0.92	1.58	0	2.95	2.42	0	0.37	1.67	0.92	3.61	2.65	1.11	4.24	1.71	0.98	0.68	0.71	2.83	1.03	0.88	2.34	1.69	5.89	5.13	0.92	3.21	2.46	1.31	0.88	2.06	0.91	3.61
ENSG00000081721	5.36	6.02	5.4	6.2	4	3.8	7.87	5.66	19.12	5.59	7.66	1.39	7.39	0.46	1.45	0.35	0.2	1.39	0.43	4.86	5.66	7.05	0	0.97	2.26	0.67	8	2.42	1.8	5.03	0.96	0	1.12	1.63	2.64	1.06	0.92	5.46	2.09	7.4	3.75	0.96	5.1	6.41	3.7	2.24	3.78	2.04	7.53
ENSG00000081760	2	2.58	2.2	2.11	1.95	1.94	2.89	2.5	4.7	2.35	4.35	0.2	2.38	0.05	0.49	0.02	0.04	0.21	0	1	0.55	1.91	0	0.17	0.76	0.13	2.62	0.32	0.07	0.59	0.18	0	0	0.83	0	0.09	0.21	2.34	0.74	1.76	1.46	0.16	1.78	1.88	0.69	0.49	0.84	0.49	1.84
ENSG00000081791	19.13	27.15	20.16	27.91	16.34	16.06	21.66	31.92	50.06	22.01	34.28	3.43	31.59	1	2.23	0.4	0.51	3.99	4.11	18.45	7.54	34.03	0.65	2.2	4.14	4	34.52	8.61	3.65	6.22	5.29	10.04	3.86	5.35	13.4	2.5	2.51	23.99	5.21	24.95	10.01	2.65	15.03	18.09	10.78	5.77	7.62	4.48	23.11
ENSG00000081800	0	0.01	0	0.05	0	0	0	0	0.02	0.01	0.02	0	0	0	0	0	0	0	0	0	0	0	0	0	0	0	0	0	0	0	0	0	0	0	0	0	0	0	0	0	0	0	0	0	0	0	0	0	0
ENSG00000081803	0	0.01	0	0	0	0	0	0	0.01	0	0.01	0	0.01	0	0	0	0	0	0	0	0	0	0	0	0	0	0.01	0	0	0	0	0	0	0	0	0	0	0	0	0	0	0	0	0	0	0	0	0	0
ENSG00000081818	0	0	0	0	0	0	0	0	0	0	0.01	0	0	0	0	0	0	0	0	0	0	0.01	0	0	0	0	0	0	0	0	0	0	0	0	0	0	0	0	0	0	0	0	0	0	0	0	0	0	0
ENSG00000081842	0	0	0	0	0	0	0	0	0	0	0	0	0	0	0	0	0	0	0	0	0	0	0	0	0	0	0	0	0	0	0	0	0	0	0	0	0	0	0	0	0	0	0	0	0	0	0	0	0
ENSG00000081853	0.01	0	0	0.01	0.01	0.01	0	0	0.04	0.01	0	0	0	0	0	0	0	0	0	0	0	0	0	0	0	0	0	0	0	0	0	0	0	0	0	0	0	0	0	0	0	0	0	0.02	0	0	0	0.01	0
ENSG00000081870	7.67	9.51	6.67	9.28	5.87	5.82	12.88	8.25	29.47	6.53	11.12	4.71	6.69	1.83	5.32	0.59	0.19	4.7	9.84	30.8	10.08	9.87	6.16	2.05	5.6	4.24	10.5	9.91	3.46	9.58	3.25	0	4.15	4.83	21.94	2.48	3.1	11.04	3.14	19.51	15.65	2.45	7.24	10.69	5.91	4.71	6.81	2.91	10.79
ENSG00000081913	1.28	2.67	2.13	2.17	1.7	1.81	1.07	2.22	0.5	1.8	1.75	0.17	1.39	0.02	0	0.02	0.01	0.03	0	0	0	1.03	0	0.09	0.35	0.07	2.07	0.05	0.05	0.2	0.04	0	0.05	0.03	0.49	0.07	0.01	1.89	0.14	0.52	0.39	0.06	0.63	0.64	0.45	0.27	0.25	0.22	0.74
ENSG00000081923	0	0	0.01	0.01	0.01	0	0	0.01	0.06	0	0.01	0	0	0	0	0	0	0	0	0	0	0	0	0	0	0	0	0	0	0	0	0	0	0	0	0	0	0	0	0	0	0	0	0	0	0	0	0	0
ENSG00000081985	0.65	1.28	0.51	1.44	0.48	0.94	0.21	1.16	0.21	0.56	0.79	0.01	0.36	0	0	0	0	0.13	0	0	0.05	0.75	0	0.22	0	0.02	0.36	0.17	0	0.33	0.04	0	0	0.07	0	0.03	0	1.04	0.17	0.16	0.38	0.02	0.73	0.32	0.2	0.13	0.43	0.15	0.41
ENSG00000082014	9.67	15.69	8.47	12.12	13.42	7.57	9.15	18.43	2.99	11.27	14.01	8.7	21.9	2.72	11.69	1.8	1.04	15.33	13.17	2.5	18.77	13.61	15.99	8.02	17.59	12.75	24.37	17.86	9.25	21.23	9.71	14.44	16.22	13.94	33.41	6.8	9.41	16.05	8.65	21.62	10.32	7.36	6.94	10.37	14.84	5.84	7.12	5.06	11.01
ENSG00000082068	5.25	8.63	4.81	5.68	4.68	4.01	9.11	6.67	18.22	4.66	8.27	0.44	7.69	0.09	0.41	0.15	0.18	0.63	0	0	4.77	6.46	0	0.29	1.78	0.24	11.11	1.01	0.5	1.39	0.88	0	0	0.71	0.91	0.37	0.57	7.82	2.58	12.5	7.42	1.8	5.08	5.87	2.19	1.81	2.67	1.79	7.85
ENSG00000082074	78.76	92.18	94.71	107.95	76.04	81.15	55.53	80.04	31.28	96.65	114.39	3.77	136.61	1	2.14	0.8	0.66	2.56	2.24	3.11	6.8	83.71	0.82	3.1	18.19	1.38	137.6	2.8	3.04	12.88	4.12	2.75	0.72	3.51	3.4	2.81	3.13	96.6	8.42	15.41	10.1	1.7	31.37	38.52	31.44	13.52	17.52	9.47	58.77
ENSG00000082126	0.14	0.17	0.14	0.39	0.12	0.11	0.28	0.25	0.49	0.2	0.22	0.01	0.1	0	0	0	0	0	0	0	0	0.13	0	0.01	0	0	0.14	0	0.02	0.04	0.05	0	0	0	0	0	0.01	0.02	0.03	0.04	0.09	0.01	0.05	0.03	0.02	0.04	0.03	0.03	0.08
ENSG00000082146	34.2	51.69	55.5	35.25	68.87	102.78	29.5	65.27	29.38	39.26	51.38	15.18	23.55	22.56	5.81	10.99	25.85	8.83	8.7	10.99	4.38	34.4	15.22	54.04	8.98	38.74	57	12.19	16.28	21.65	11.51	21.85	12.88	10.88	7.08	48.45	55.52	38.09	56.28	27.28	19.37	31.1	39.72	49.17	54.59	95.37	45.98	58.6	37.89
ENSG00000082153	25.41	32.24	27.22	37.25	21.56	26.09	26.83	29.38	54.73	28.86	44.59	2.67	37.49	0.72	2.12	0.51	0.44	1.82	4.18	23.93	0.31	21.72	1.04	2.28	5.17	1.28	34.83	2.67	1.91	9.69	2.7	5.74	0.75	2.84	7.64	1.89	3.04	32.74	3.89	12.7	4.51	1.11	15.96	22.57	11.9	7.47	9.59	5.23	29.37
ENSG00000082175	0	0	0	0	0	0	0	0	0	0	0	0	0	0	0	0	0	0	0	0	0	0	0	0	0	0	0	0	0	0	0	0	0	0	0	0	0	0	0	0	0	0	0	0.03	0	0	0	0	0
ENSG00000082196	0.76	1.2	1.39	1.3	0.43	0.86	1.77	1.29	5	0.85	2.48	0.06	0.79	0.04	0	0	0	0.07	0	0	0	1.18	0	0.08	0.49	0.02	1.11	0.1	0.08	0.19	0	0	0	0	0	0.01	0.04	0.72	0.19	0.97	0.38	0.07	0.66	1.19	0.43	0.32	0.58	0.32	1.01
ENSG00000082212	16.03	20.06	18.75	18.72	16.18	18.19	16.62	22.75	19.7	19.38	22.47	1.9	32.1	0.1	5.21	0.32	0.08	0.84	3.54	1.78	4.43	14.02	0	1.07	2.03	0.57	34.91	0.87	0.89	5.79	1.93	0	0.87	1.24	0	1.04	0.89	23.61	5.29	18.96	7.79	1.5	12.14	12.8	12.7	4.47	7.14	2.99	19.75
ENSG00000082213	2.7	4.58	2.9	4.16	2.52	3.77	4.1	3.74	9.82	2.99	5.52	0.28	3.6	0.11	0.48	0.02	0.07	0.17	0	0	0	3.85	0	0.22	0.18	0.23	4.47	0.14	0.16	0.64	0.13	0	0	0.48	0	0.09	0.24	2.85	0.59	1.96	1.35	0.23	1.96	2.57	1.31	0.93	1.01	0.63	3.57
ENSG00000082258	6.88	5.94	7.38	11.76	3.91	5.72	6.53	6.84	19.63	7.8	11.41	0.18	6.77	0.02	0.45	0.04	0.01	0.13	0	0	0	8.5	0.54	0.26	0.49	0.12	7.19	0.32	0.18	1.09	0.29	0.9	0.27	0.34	0	0.29	0.23	3.65	0.3	0.88	0.35	0.07	2.08	3.52	1.52	0.97	1.05	0.75	4.13
ENSG00000082269	0.97	1.28	1.26	1.9	0.77	1.09	0.92	1.22	1.84	1.37	1.9	0.04	1.18	0	0	0	0	0.04	0	0	0.26	1.03	0	0.07	0	0	1.2	0.09	0.04	0.18	0.02	0	0	0.18	0	0.01	0.01	0.51	0.04	0.18	0.17	0	0.35	0.43	0.16	0.1	0.12	0.16	0.65
ENSG00000082293	0.25	0.11	0.31	0.94	0.31	0.21	0.5	0.07	3.35	0.23	1.28	0.01	0	0	0	0	0	0	0	0	0	0.7	0	0	0	0	0.1	0	0	0	0	0	0	0	0	0	0	0.12	0.01	0.14	0.2	0	0.08	0.36	0.01	0.02	0.26	0.02	0.19
ENSG00000082397	6.57	8.93	3.98	6.93	8.38	4.74	2.96	9.3	0.75	4.64	7.83	0.09	10	0	0	0.02	0.01	0.13	0	12.63	0.67	8.98	0	0.01	0.9	0.03	15.64	0.19	0.09	0.1	0	0	0.12	0.23	0	0.03	0.13	6.58	0.75	3.33	0.43	0.24	3.44	2.94	2.9	0.78	0.96	0.56	3.08
ENSG00000082438	1.45	0.82	1.08	2.83	0.43	1.17	5.15	0.68	25.73	1.24	2.19	0.11	0.2	0.02	0	0	0	0.02	0	0	0	0.95	0	0	0	0	0.59	0	0.03	0.02	0	0	0	0	0	0	0.04	0.47	0.08	0.2	0.17	0	0.41	0.26	0.04	0.09	0.12	0.11	0.46
ENSG00000082458	1.11	2.28	1.56	1.6	0.67	1.38	1.25	1.25	2.36	1.4	3.38	0.06	1.11	0.01	0.14	0	0.01	0.06	0	0	0.28	0.62	0	0.11	0.22	0.17	2	0.07	0.03	0.17	0.09	0	0	0.15	0	0.23	0.03	1.57	0.29	1.05	0.6	0.11	1.47	1.62	0.59	0.44	0.57	0.64	1.63
ENSG00000082482	0	0	0	0	0	0	0	0	0	0	0	0	0	0	0	0	0	0	0	0	0	0	0	0	0	0	0	0	0	0	0	0	0	0	0	0	0	0	0	0	0	0	0	0	0	0	0	0	0
ENSG00000082497	0	0	0	0	0	0	0	0	0	0	0	0	0	0	0	0	0	0	0	0	0	0	0	0	0	0	0	0	0	0	0	0.57	0	0	0	0	0	0	0	0	0	0	0	0	0	0	0	0	0
ENSG00000082512	6.91	8.61	8.68	11.75	3.5	8.1	14.11	7.29	48.18	7.91	17.8	0.33	4.19	0.1	0.21	0.02	0.02	0.21	0.7	3.38	0.55	8.24	0	0.17	0.41	0.17	6.27	0.54	0.28	1.49	0.9	0	0.17	0.3	0	0.33	0.33	4.21	0.98	4.23	3.05	0.63	4.92	6.34	1.52	1.93	2.56	1.62	7.16
ENSG00000082515	4.56	5.22	2.39	7.58	4.24	3.65	7.74	3.63	15.1	3.36	4.45	1.25	4.22	0.29	2.81	0.15	0.44	0.85	0	0	0.21	7.53	0	1.33	3.49	2.49	9.61	3.81	2.2	4.92	1.22	0	3.82	3.73	1.92	1.59	1.99	8.8	4.17	21.56	10.57	2.87	5.42	9.93	6.4	4.36	6.04	3.67	8.56
ENSG00000082516	1.71	2.6	1.81	2.24	1.27	1.91	2.65	2.3	7.08	1.67	3.75	0.19	2.01	0.02	0	0	0	0.02	0	0	0	1.61	0	0.04	0.11	0.03	2.46	0.04	0.05	0.17	0.29	0	0	0.08	0	0.14	0.07	1.7	0.37	1.25	0.7	0.13	1.05	0.79	0.36	0.21	0.32	0.22	1.42
ENSG00000082556	0.01	0	0.01	0.02	0	0.01	0.01	0	0.01	0.01	0.01	0	0	0	0	0	0	0	0	0	0	0.01	0	0	0	0	0	0	0	0	0	0	0	0	0	0	0	0	0	0	0	0	0	0.01	0	0	0	0	0
ENSG00000082641	14.67	20.32	14.26	22.19	15.67	12.83	18.48	20.65	30.25	16.14	22.06	0.37	24.82	0.27	0	0.03	0.01	0.87	0.59	2.9	0.26	20.73	0	0.21	1.17	0.16	29.17	0.33	0.25	0.72	1.66	0	0.05	1.84	0.79	0.14	0.24	19.08	3.84	9.2	4.39	0.91	11.21	9.07	6.18	3.74	5.1	3.38	11.27
ENSG00000082684	0	0	0	0.01	0.02	0.04	0	0.06	0	0	0.03	0	0	0	0	0	0	0	0	0	0	0	0	0	0	0	0.04	0	0	0	0	0	0	0	0	0	0	0.02	0.01	0.01	0.03	0	0	0.01	0	0	0.03	0.01	0.04
ENSG00000082701	8.58	11.63	12.42	13.93	6.64	8.4	8.91	10.55	11	11.11	13.01	1.5	17.26	0.14	0	0.44	0.12	0.5	8.17	1.12	11.15	10.51	1.94	1.19	5.08	0.92	11.7	1.75	0.84	2.34	1.76	0	0	0.49	0	1.13	0.79	13.59	4.85	8.27	8.04	3	4.35	5.3	5.89	3.28	5.29	2.16	8.51
ENSG00000082781	5.5	3.39	5.5	4.17	2.93	3.02	2.18	4.4	1.87	5.44	9.6	0.89	6.87	0.01	0	0.14	0.24	0.82	0.03	0	0.8	10.75	0	0.84	0.13	0.75	6.94	0.45	0.18	1.09	1.05	0	0.24	1.38	14.37	0.32	0.43	5.06	2.48	4.34	9.38	1.3	1.82	3.22	1.04	1.22	1.87	1.59	1.81
ENSG00000082805	2.01	2.41	1.67	2.8	1.12	1.81	1.85	1.98	7.31	1.84	3.34	0.03	2.32	0.02	0	0	0.01	0.06	0	0	0	2.54	0	0.02	0.06	0.02	2.91	0.06	0.03	0.08	0.29	0	0.06	0.02	0	0.02	0.02	1.16	0.13	0.4	0.35	0.07	0.55	0.47	0.22	0.16	0.23	0.14	0.79
ENSG00000082898	19.98	23.05	18.16	35.36	12.85	17.84	19.18	23.81	57.92	20.67	37.04	1.37	18.53	0.36	0.87	0.18	0.22	1.13	1.54	5.68	1.42	18.33	0	1.28	3.47	0.71	26.57	2.12	1.37	4.49	2.12	0.97	0.09	1.54	0	1.43	1.62	14.95	1.85	6.65	2.76	0.73	8.7	9.57	5.07	2.93	3.87	2.23	13.15
ENSG00000082929	0	0	0	0	0	0	0	0	0	0	0	0	0	0	0	0	0	0	0	0	0	0	0	0	0	0	0	0	0	0	0	0	0	0	0	0	0	0	0	0	0	0	0	0	0	0	0	0	0
ENSG00000082996	51.87	38.28	51.48	62.05	44.63	42.16	40.66	47.89	34.95	45.44	52.15	11.3	80.28	1.98	3.73	1.79	1.14	3.83	14.21	14.17	5.81	51.13	0.17	7.52	13.61	5.57	61.01	7.98	7.45	26.7	8.03	6.41	2.77	8.34	6.18	5.02	6.8	91.67	8.61	13.9	5.98	1.79	28.68	39.02	35.08	13.31	22.14	10.03	50.11
ENSG00000083067	0.14	0.22	0.18	0.19	0.11	0.1	0.17	0.24	0.41	0.18	0.27	0	0.09	0	0	0	0	0	0	0	0	0.16	0	0	0.16	0	0.13	0.03	0	0	0.04	0	0	0	0	0	0	0.06	0	0.04	0.1	0.01	0.05	0.05	0.03	0.02	0.02	0.02	0.03
ENSG00000083093	1.12	2.09	1.14	1.7	0.95	1.33	1.69	1.61	5.76	1.17	2.72	0.04	1.93	0.01	0	0	0	0.01	0	0	0	1.42	0	0.05	0.72	0.04	2.36	0	0.03	0.21	0.22	0	0	0.08	0.99	0.01	0.02	1.15	0.28	1.41	0.79	0.04	0.94	0.9	0.74	0.43	0.45	0.27	1.68
ENSG00000083097	2.76	3.8	3.13	3.64	1.65	2.94	3.16	3.63	10.4	3.13	5.81	0.09	3	0.01	0	0	0	0.15	0	0	0.11	4.01	0	0.04	0.13	0.01	3.52	0.23	0.06	0.41	0.13	0.15	0	0	0.4	0.07	0.1	1.91	0.33	1.12	0.64	0.07	1.03	1.42	0.41	0.27	0.53	0.27	1.82
ENSG00000083099	3.55	4.78	3.26	5.41	2.48	3.83	5.95	4.3	15.85	3.68	5.61	0.4	3.92	0.45	0.61	0.11	0.19	0.32	0	0	0	4.05	0	0.54	2.37	0.81	4.14	1.23	0.66	2.85	1.55	0	0.76	0.19	0	0.7	0.78	2.68	0.74	2.39	1.11	0.2	1.56	3.93	1.89	1.21	1.7	1.26	4.18
ENSG00000083123	1.1	1.26	1.64	1.58	0.71	1.25	1.99	1.27	6.18	1.52	2.58	0.19	1.27	0.09	0	0.01	0.01	0.21	0	1.34	0	1.35	0	0.06	0.07	0.04	1.46	0.24	0.22	0.53	0.49	0	0.1	0.36	0	0.05	0.11	1.51	0.19	1.32	0.7	0.08	1.03	1.07	0.36	0.45	0.49	0.28	1.9
ENSG00000083168	10.73	12.91	13.73	17.52	7.26	12.14	9.55	11.02	17.99	13.79	17.3	0.14	14.72	0.06	0.18	0.03	0.01	0.14	0.04	2.67	0.34	11.52	0	0.11	0.67	0.05	12.17	0.17	0.1	0.39	0.14	0.38	0.21	0.01	0.18	0.08	0.06	8.83	0.88	1.54	1.47	0.23	3.6	4.1	2.25	1.04	1.49	0.95	6.43
ENSG00000083223	25.42	22.37	28.65	31.66	24.45	27.52	27.73	29.52	30.74	30.22	27.5	1.37	46.87	0.35	0.37	0.18	0.11	0.71	1.79	3.33	0.45	19.64	0	1.29	7.92	0.23	34.97	0.92	1.04	4.35	1.78	0	0.16	1.12	0	0.99	1.33	36.76	4.57	7.35	6.44	2	9.52	8.48	13.17	3.66	6.12	2.41	13.43
ENSG00000083290	2.44	3.7	2.7	3.44	2.7	2.81	1.93	3.41	1.65	2.31	5.11	0.14	4.14	0.04	0	0.01	0.07	0.59	0	0.05	0	3.81	0	0.12	1.85	0.06	4.2	0.22	0.35	0.21	0.02	0	0	0.02	0.01	0.11	0.07	2.7	0.58	3.56	0.82	0.36	1.48	1.99	1.05	0.94	0.85	0.9	3.65
ENSG00000083307	0	0	0	0	0	0	0	0	0	0	0.02	0	0.02	0	0	0	0	0	0	0	0	0.07	0	0	0	0	0	0.15	0	0	0	0	0	0	0	0	0	0	0	0	0	0	0	0	0	0	0	0	0
ENSG00000083312	9.06	11.68	11.98	14.86	6.57	11.38	9.5	8.5	26.9	11.83	16.52	0.15	10.22	0.04	0	0.1	0.04	0.1	0	1.2	0	7.69	0	0.18	0.45	0.06	9.22	0.19	0.08	0.8	0.45	0	0.1	0.15	0.6	0.11	0.14	6.23	0.79	0.98	1.34	0.29	3.13	4.07	1.91	0.96	0.94	0.85	5.85
ENSG00000083444	11.21	19.86	15.07	28.41	15.62	16.05	10.64	31.13	6.95	14.04	14.62	1.07	27.53	0.18	0.76	0.15	0.15	1.19	0.79	2.97	1.15	13.42	0.06	1.06	4.3	1.06	26.56	1.34	1.3	5.01	1.48	4.9	0.65	1.37	4.24	1.06	0.92	19.39	5.53	13.4	9.76	3.4	10.31	8.21	8.06	4.62	6.46	1.67	10.11
ENSG00000083454	23.46	13.86	15.67	29.9	10.89	11.09	15.85	13.68	94.76	17.87	24.71	1.25	5.49	0.27	0	0.07	0.03	0.52	2.47	0	3.21	33.49	0	0.38	3.78	0.45	10.44	2.16	0.73	2.62	0.8	0	0	0.1	6.3	0.61	1.2	17.37	6.09	16.74	27.46	3.99	12.74	14.34	2.39	3.01	11.59	4.85	10.09
ENSG00000083457	8.66	8.19	8.11	9.66	5.95	6.92	15.85	11.35	33.21	7.58	11.15	3.11	9.24	1.33	3.46	0.71	0.39	4.11	1.71	0	8.95	13.67	0	2.14	9.06	3.06	8.38	7.15	2.5	5.9	4.29	6.15	0.98	3.6	0	2.43	3.17	8.33	2.04	8.25	8.39	1.77	4.82	5.15	3.47	3.23	3.45	2.02	5.52
ENSG00000083520	4.31	5.95	4.87	7.05	4	4.69	5.91	4.73	18.13	5.09	8.41	0.14	6.32	0.08	0	0.05	0.05	0.13	0	0	0	5.91	0	0.14	0.33	0.13	6.34	0.17	0.13	0.85	0.15	0	0	0.2	0.81	0.27	0.29	5.95	0.5	1.33	0.57	0.09	2.96	3.22	1.11	0.92	0.78	0.68	4.49
ENSG00000083535	1.99	1.91	2.01	3.17	0.93	1.71	1.67	2.09	4.47	1.58	3.75	0.47	2.22	0	0	0.01	0	0.18	0.35	1.51	0	2.48	0	0.13	2.74	0.23	2.57	0.39	0.04	0.99	0.25	0	0	0.15	0	0.17	0.25	2.65	0.51	1.29	0.59	0.01	1.48	1.75	0.76	0.48	0.56	0.35	2.94
ENSG00000083544	2.45	3.6	2.23	2.92	1.86	2.67	3.2	3.09	6.93	2.39	4.3	0.13	3.06	0.09	0.32	0.02	0.01	0.2	0	0	0	3.52	0	0.16	0.01	0.13	3.11	0.29	0.17	0.45	0.13	0	0	0	1.67	0.04	0.22	3.46	0.71	3.79	1.95	0.43	2.46	2.71	1.05	0.72	1.22	0.69	3.16
ENSG00000083622	0	0	0	0	0	0	0	0	0	0	0	0	0	0	0	0	0	0	0	0	0	0	0	0	0	0	0	0	0	0	0	0	0	0	0	0	0	0	0	0	0	0	0	0	0	0	0	0	0
ENSG00000083635	0.67	0.79	0.49	0.8	0.41	0.64	0.96	0.63	2.51	0.74	1.12	0.04	0.88	0.01	0	0	0	0.02	0	0	0	0.64	0	0.02	0.21	0	1.01	0.05	0.03	0.07	0	0	0	0.11	0	0.01	0.03	0.79	0.14	0.85	0.54	0.1	0.59	0.64	0.2	0.16	0.34	0.14	0.97
ENSG00000083642	6.96	8.4	6.9	8.88	5.54	6.01	7.19	7.61	17.83	7.49	10.99	0.16	10.78	0.02	0	0.02	0.02	0.05	0.24	6.67	0.45	8.16	0	0.29	0.49	0.02	10.31	0.74	0.33	1.63	0.32	0	0	1.06	0	0.26	0.3	8.03	0.96	2.87	1.14	0.29	4.23	3.28	2.58	1.28	1.8	0.73	4.37
ENSG00000083720	2.96	5.2	3.74	4.31	1.77	3.48	4.76	3.3	17.08	3.71	7.37	0.1	2.83	0.06	0	0.01	0.02	0.24	0	0.58	0	5.27	0	0.11	0.44	0.01	4.17	0.17	0.23	0.59	0.24	0	0.25	0.16	0	0.09	0.16	2.53	0.38	1.9	1.62	0.12	2.3	2.85	0.76	0.79	0.94	0.58	3.5
ENSG00000083750	2.17	3.48	3.11	2.63	1.7	1.87	4.57	3.27	10.04	2.42	4.55	0.38	2.5	0.11	0	0	0.25	0.35	0	0	0.59	4.38	0	0.54	0.52	0.06	3.03	1.02	0.63	1.15	0.76	0	0.65	0.22	0	0.33	1.19	2.9	1.02	3.06	0.86	0.65	1.57	2.66	0.98	1.09	1.53	0.93	2.85
ENSG00000083782	0	0	0	0	0	0	0	0	0	0	0	0	0	0	0	0	0	0	0	0	0	0	0	0	0	0	0	0	0	0	0	0	0	0	0	0	0	0	0	0	0	0	0	0	0	0	0	0	0
ENSG00000083799	28.91	33.21	33.05	37.74	20.04	26.8	25.52	28.27	42.47	30.87	51.13	1.17	36.99	0.34	0.16	0.32	0.1	0.9	0.18	4.54	1.7	29.13	0	0.86	3.18	0.48	34.04	0.9	1.07	4.14	1.17	0	0.21	1.12	7.93	0.54	0.94	33.05	5.42	11.03	8.46	1.34	14.21	16.51	10.23	5.11	8.89	4.93	24.8
ENSG00000083807	1.43	1.67	1.47	1.93	0.77	1.32	2.76	1.57	5.61	1.69	3.68	0.84	1.26	0.79	0	0.12	0.21	1.74	0	0.04	1.18	1.83	9.78	0.56	1.36	0.89	1.55	1.66	0.96	3.78	1.85	12.44	0	0.79	15.85	0.74	1.33	1.09	0.95	4.14	4.52	1.09	1.47	1.3	0.64	0.75	0.95	0.65	2.33
ENSG00000083812	2.26	2.63	2	2.88	1.52	1.82	2.44	2.32	3.81	2.23	3.11	0.14	2.51	0.03	0	0.02	0.02	0.14	0.08	0	0	1.78	0	0.08	0.44	0.11	2.47	0.46	0.24	0.6	0.24	0	0.09	0	0.01	0.14	0.09	1.87	0.77	1.47	1.45	0.31	1.87	1.72	0.79	0.38	0.9	0.45	2.37
ENSG00000083814	5.17	7.68	6.3	8.54	4.06	5.6	10.21	9.11	26.04	4.76	9.01	0.66	5.1	0.2	1.27	0.04	0.07	0.58	0.44	0.01	1.23	4.55	0	0.49	3.17	0.2	7.89	0.86	0.57	2.1	0.64	0	0.14	0.99	0	0.43	0.87	5.95	1.98	6.97	5.12	0.85	4.25	5.27	2.59	1.67	2.82	1.81	7.29
ENSG00000083817	0.87	1.5	0.99	1.4	0.82	1.09	2.02	1.33	5.72	0.95	1.87	0.12	1.14	0.11	0.19	0.02	0	0.24	0.53	0	0.98	1.15	0	0.08	0.46	0.36	1.59	0.83	0.24	0.47	0.33	0	0.1	0.34	0	0.28	0.21	1.41	0.36	1.81	1.8	0.15	0.99	1.1	0.55	0.3	0.68	0.42	1.46
ENSG00000083828	6.59	6.92	6.22	9.63	4.62	6.56	8.54	7.38	13.53	6.66	8.38	1.26	10.23	0.31	2.24	0.12	0.11	1.46	0	0	1.02	5.53	0	1.25	4.02	1.02	8.84	2.17	1.4	4.76	2.2	4.89	0.59	1.84	3.99	0.66	1.56	8.04	2.39	8.37	5.8	1.37	4.4	6.84	4.29	2.81	3.14	1.87	7.06
ENSG00000083838	2.63	3.59	2.92	4.13	2.23	2.53	3.66	3.71	5.81	3.27	3.67	0.26	3.77	0.13	0.16	0.18	0.1	0.48	0.93	0	0.46	3.47	0	0.24	1.44	1.46	4.13	1.16	0.41	1.53	0.79	0	0.15	0.47	1.1	0.61	0.76	2.62	1.29	3.03	3.31	0.76	2.68	1.91	1.32	0.61	1.41	0.68	3.51
ENSG00000083842	1.31	1.56	1.41	1.8	0.74	1.31	1.21	1.41	3.07	1.22	2.29	0.07	1.84	0	0.23	0.01	0.01	0.05	0.39	0	0	1.26	0	0.02	0	0.21	1.75	0.01	0.03	0.16	0.03	0.65	0.22	0	0	0.04	0.03	1.12	0.24	0.77	0.58	0.12	0.88	1.06	0.54	0.36	0.52	0.46	1.58
ENSG00000083844	2.39	3.28	3.31	5.06	1.82	3.11	2.96	3.66	7.46	2.93	5.48	0.7	3.39	0.22	1.95	0.17	0	0.33	0	0	6.94	4.66	0	0.3	1.82	0.28	3.72	1.83	0.53	1.99	1.73	0	0.33	1.17	0	0.48	0.6	1.45	1	1.95	4.82	0.92	1.8	1.64	1.04	0.55	0.95	0.74	2.31
ENSG00000083845	357.28	406.48	316.6	409.6	183.19	340.09	714.44	259.12	1840.21	287.64	566.11	419.09	476.36	320.02	525.89	145.14	112.97	634.31	428.96	463.39	1010.82	326.83	495.18	269.17	739.27	393.91	309.19	921.37	506.36	1150.34	475.99	428.79	504.23	403.02	1084.69	516.87	363.52	240.83	372.15	1032.76	1586.66	495.7	350.31	357.45	175.08	148.95	284.75	204.32	471.34
ENSG00000083857	0	0.02	0.01	0	0	0	0	0	0	0.08	0	0	0	0	0	0	0	0	0	0	0	0	0	0	0	0	0.01	0	0	0	0	0	0	0	0	0	0	0.01	0	0	0	0	0	0	0	0	0	0	0
ENSG00000083896	24.3	29.89	26.88	39.32	19.15	26.13	28.3	34.53	51.69	28.27	41.77	0.64	35.68	0.16	0.65	0.18	0.06	0.64	0	0.54	0.41	20.72	0	0.59	2.92	0.3	32.11	1.15	0.52	2.16	0.86	0	0	0.49	0	0.48	0.66	27.81	3.37	9.25	4.8	0.8	13.84	13.96	7.05	4.2	5.77	3.25	19.82
ENSG00000083937	9.67	11.67	9.53	12.54	8.6	8.24	11.36	10.53	16.56	11.93	11.53	0.89	13.96	0.41	0.01	0.18	0.07	0.6	0	0	0.6	7.18	0	0.98	1.94	0.98	13.49	0.96	0.62	2.95	1.22	3.32	0	1.14	0	0.63	1	12.05	1.89	5.12	3.06	0.7	5.93	8.85	6.87	3.72	4.17	3.12	11.09
ENSG00000084070	246.17	216.83	230.28	355.66	210.05	229.28	368.05	371.46	351.49	301.88	285.97	10.7	596.15	2.26	5.63	2.02	1.42	10.08	16.69	60.66	7.39	248.37	2.48	9.12	53.44	9.76	294.58	12.86	11.53	33.43	12.49	10.68	7.34	13.32	28.57	5.54	6.17	578.45	93.39	167.46	131.8	38.96	144.27	125.71	209.75	73.33	135.87	41.62	202.57
ENSG00000084072	14.02	18.88	12.46	17.94	10.7	13.89	24.92	17.38	53.09	13.69	26.27	1.96	19.26	0.57	2.58	0.2	0.24	2.37	4.75	8.83	5.24	14.35	0	0.87	5.98	1.67	21.27	4.62	2.37	8.42	3.38	1.9	1.93	2.99	0.06	1.56	1.91	17.96	7.85	33.97	26.98	5.22	16.69	18.05	8.41	5.76	11	5.35	22.03
ENSG00000084073	8.16	9.17	8.22	11.13	6.67	8.12	10.08	9.41	14.39	9.92	12.7	0.61	13.96	0.04	0.41	0.09	0.13	0.3	0	0	0.68	6.32	0	0.58	1.75	0.14	9.61	0.14	0.44	2.56	0.68	0	0.44	0.45	0	0.59	0.68	10.15	1.4	3.53	1.98	0.37	3.8	5.17	3.78	2.17	2.54	1.24	5.81
ENSG00000084090	16.14	22.91	14.92	21.31	15.61	15.99	40.96	20.6	132.91	15.63	28.58	1.18	24.84	0.77	0.78	0.22	0.24	1.05	0	8.72	0.71	17.08	1.14	1.3	4.44	0.64	26.5	1.39	0.93	4.18	1.44	0.08	0	1.52	8.38	0.95	2.17	17.95	4.78	18	9.21	2.64	14.03	17.17	8.69	5.66	7.92	4.23	20.44
ENSG00000084092	3.23	5.2	2.99	4.85	2.92	3.01	4.5	4.35	8.42	3.46	5.62	1.11	5.08	0.31	2.11	0.13	0.03	1.49	2.77	0	1.65	3.72	0	0.36	0.98	1.16	4.46	2.32	1.06	2.81	0.79	0	0.69	0.99	1.2	0.72	0.65	3.41	1.38	5.23	4.18	0.61	3.41	3.94	2.03	1.16	2.08	1.32	4.51
ENSG00000084093	4.08	5.09	4.25	5.75	2.56	4.25	4.35	4.48	11.3	4.73	8.23	0.17	4.54	0.05	0	0.01	0.03	0.06	0.08	0.37	0	3.32	0	0.14	0.35	0.04	4.45	0.1	0.13	0.64	0.15	0	0	0.13	0	0.21	0.21	2.44	0.35	0.85	0.56	0.1	1.42	1.5	0.75	0.55	0.56	0.34	2.37
ENSG00000084110	22.65	27.96	28.77	48.53	13.27	24.59	15.78	54.36	9.52	40.53	29.75	1.57	32.74	0.19	0.83	0.34	0.13	0.78	0.55	0	1.43	21.18	0	0.98	3.67	0.97	26.91	1.26	0.99	3.51	1.61	0.31	0.59	1.63	0.47	0.84	0.66	27.13	2.73	3.05	5.18	2.19	8.11	10.04	11.37	6.54	7.63	2.67	14.87
ENSG00000084112	5.07	6.2	5.72	7.93	4.5	5.4	4.25	6.97	7.28	6.19	8.15	0.05	7.17	0.02	0	0.03	0.01	0.13	0.23	0.21	0.68	5.89	0.17	0.07	0.32	0.03	6.22	0.08	0.06	0.26	0.4	0	0	0.08	0	0.06	0.07	3.77	0.51	1.17	0.93	0.14	2.64	2.88	1.82	0.97	1.22	0.65	4.01
ENSG00000084207	89.13	130.31	75.66	110.16	132.58	74.09	209.46	145.54	110.28	76.74	146.96	22.95	201.16	6.3	24.09	4.42	3.53	39.66	29.09	31.93	43.77	103.3	13.85	7.98	50.55	23.25	192.55	51.72	25.09	60.13	27.57	15.61	23.27	35.82	49.21	11.42	14.27	191.78	88.52	347.54	201.16	60.11	122	130.79	98.04	45.38	85.08	41.29	157.34
ENSG00000084234	106.02	150.13	107.31	160.51	136.73	94.1	88.25	237.1	68.39	111.57	144.65	3.38	253.26	0.86	1.51	0.97	0.53	3.68	3.29	34.8	4.89	132.11	2.62	3.02	9.87	1.87	190.41	2.78	2.71	8.27	3.99	0	0.72	3.76	4.88	1.47	1.92	145.43	19.89	46.94	26.47	8.5	54.29	47.11	37.91	16.81	23.28	10.6	63.59
ENSG00000084444	0.49	0.76	0.57	0.94	0.45	0.47	0.48	0.71	0.54	0.54	1.06	0.03	0.62	0	0	0	0.01	0.05	0	0	0	0.76	0	0.02	0	0	0.82	0.06	0.06	0.1	0.12	0	0	0	0.85	0.08	0.02	0.48	0.16	0.45	0.4	0.13	0.36	0.43	0.17	0.1	0.2	0.09	0.43
ENSG00000084453	0.13	0.11	0.09	0.12	0.05	0.28	0.08	0.09	0.38	0.05	0.14	0	0.1	0	0	0	0	0	0	0	0	0.16	0	0	0	0	0.1	0	0	0.01	0	0	0	0	0	0	0	0.06	0.01	0	0	0	0.03	0.06	0.02	0	0.02	0.01	0.05
ENSG00000084463	14.8	22.06	14.74	20.02	11.84	15.57	20.52	20.39	44.88	15.58	25.02	0.48	21.36	0.11	2.7	0.05	0.07	0.71	0.6	1	1.38	14.74	0	0.24	1.02	0.3	23.69	1.03	0.2	1.29	1.1	0.7	0.26	0.38	1.94	0.17	0.29	19.56	2.81	9.41	5.01	0.77	13.88	12.44	5.76	3.79	5.71	3.27	17.51
ENSG00000084623	34.49	47.89	31.96	41.26	33.06	34.64	52.63	46.26	108.23	32.12	66.7	12.67	55.88	5.88	20.65	3.05	1.67	19.44	13.95	19.42	37.07	35.91	5.48	6.95	17.88	13.11	54.27	30.21	11.9	30.58	15.14	4.37	10.07	13.42	26.95	8.77	7.66	45.51	23.89	78.51	64.47	11.47	39.95	40.86	24.65	16.81	28.25	14.82	55.74
ENSG00000084628	0	0	0	0.01	0	0	0	0	0	0	0.05	0	0	0	0	0	0	0	0	0	0	0	0	0	0	0	0	0	0	0	0	0	0	0	0	0	0	0	0	0	0	0	0	0	0	0	0	0	0
ENSG00000084636	0	0.04	0	0.04	0.03	0	0.01	0.01	0	0	0.01	0	0.06	0	0	0	0	0	0	0	0	0.06	0	0.03	0	0	0.02	0	0	0.14	0	0	0	0	0	0	0.08	0	0	0.08	0.06	0.06	0	0.02	0.04	0	0.02	0.02	0.1
ENSG00000084652	7.04	8.82	6.39	9.07	5.31	6.13	8.13	8.21	23.15	6.67	12.08	0.17	7.92	0.07	0	0.02	0.02	0.19	0	0	0.36	9.06	0	0.1	0.9	0.11	9.78	0.65	0.28	0.91	0.34	0	0.3	0.23	0.01	0.18	0.16	6.37	1.48	4.74	3.36	0.63	5.2	4.56	2.28	1.25	2.15	1.23	5.9
ENSG00000084674	0	0	0	0	0	0	0	0	0	0	0	0	0	0	0	0	0	0	0	0	0	0	0	0	0	0	0	0	0	0	0	0	0	0	0	0	0	0	0	0	0	0	0	0	0	0	0	0	0
ENSG00000084676	16.33	16.41	18.85	26.69	12.37	16.35	13.73	17.41	16.76	18.33	23.06	0.64	25.5	0.27	0.37	0.2	0.17	0.63	1.2	1.39	1.26	16.59	0.07	0.44	2.52	0.33	19.36	0.79	0.61	1.69	0.52	0.55	0.2	0.82	0.63	0.33	0.51	15.46	2.1	3.54	3.58	0.52	5.8	5.67	4.49	2.02	3.02	1.43	9.75
ENSG00000084693	2.02	2.52	2.29	1.85	1.47	1.85	3.05	2.45	5.95	2.02	3.58	0.34	2.8	0.12	0	0.11	0.03	0.32	0	6.55	0.21	2.18	0	0.48	0.28	0.56	2.38	0.73	0.27	0.72	0.22	0	2.25	0.55	0	0.33	0.58	1.87	1.04	2.94	2.28	0.37	1.94	2.29	1.13	1.1	1.37	1.31	2.96
ENSG00000084710	0	0	0	0.02	0	0.01	0	0.01	0.01	0.01	0.02	0	0	0	0	0	0	0	0	0	0	0	0	0	0	0	0	0	0	0	0	0	0	0	0	0	0	0	0	0	0	0	0	0.01	0	0	0	0	0
ENSG00000084731	1.73	2.15	2.07	2.49	1.45	1.47	1.49	3.33	1.96	2.33	2.03	0.06	3.09	0.01	0	0	0.01	0.04	0	0	0	1.64	0	0.11	0.19	0.01	2.75	0.05	0.07	0.14	0.01	0	0	0.08	0	0.1	0.05	2.25	0.28	1.07	0.61	0.1	1.16	1.02	1.26	0.85	0.81	0.62	1.61
ENSG00000084733	33.27	35.56	29.86	41.79	33.49	29.41	29.97	33.69	41.09	32.35	44.06	3.57	63.44	0.59	0.46	0.86	0.37	1.92	2.42	1.34	2.24	32.48	8.95	3.27	8.91	1.78	57.67	1.77	2.02	8.71	4.17	0.94	0.64	2.07	15.01	2	3.24	52.63	14.89	23.14	19.49	3.1	27.6	32.55	23.1	14.57	15.4	8.89	37.17
ENSG00000084734	0.01	0	0.03	0	0.03	0.01	0	0.1	0	0.02	0.25	0	0.01	0	0	0	0	0	0	0	0	0.05	0	0	0	0	0	0	0.02	0	0	0	0	0	0	0	0	0	0	0.03	0.02	0	0.09	0.03	0	0	0.01	0	0
ENSG00000084754	33.89	56.24	35.26	42.82	36.97	36.85	54.39	60.73	82.7	34.84	61.36	3.63	65.86	0.94	2.37	0.58	0.37	5.03	7.98	10.97	11.15	34.82	2.01	2.71	8.16	5.78	60.02	8.15	5.08	13.79	4.94	4.06	3.85	5.44	22.96	2.25	2.59	46.72	16.6	56.34	41.95	9.48	27.14	28.96	22.01	12.37	17.22	11.43	35.06
ENSG00000084764	4	3.93	5.97	6.94	3.01	2.71	2.83	6.46	3.15	5.72	4.75	0.07	3.26	0	0.38	0.01	0	0.18	0	0	0	4.65	0	0.15	0.35	0.01	4.43	0.39	0.17	0.42	0.17	0	0	0	0	0.2	0.09	3	1.49	1.52	1.64	0.2	2.36	2.29	1.25	0.71	1.4	0.81	2.29
ENSG00000084774	4.37	5.87	4.17	5.56	2.4	4.09	5.55	6.13	15.96	3.81	9.06	0.28	3.96	0.04	0	0	0.01	0.66	0.84	7.36	0	4.89	0	0.06	1.45	0.49	4.65	1.15	0.1	1.46	0.37	0	0.01	0.29	1.08	0.5	0.15	2.22	1.13	3.07	3.57	0.73	3.1	2.17	0.86	0.54	1.29	0.67	2.76
ENSG00000085063	19.75	24.26	18.89	27.81	17.89	21.75	23.15	19.5	20.8	26.95	42.97	3.93	22.33	1.69	1.68	1.21	1.18	2.37	6.07	4.7	15.39	16.44	1.18	4.75	6.27	4.01	26.24	4.77	5.21	14.65	4.12	8.1	5.65	2.11	8.28	2.47	2.75	39.02	17.94	19.18	23.94	4.93	12.88	22.29	17.07	14.05	19.14	10.03	27.4
ENSG00000085117	48.39	48.94	47.94	94.67	41.3	50.71	94.95	64.96	149.49	54.72	61.65	1.96	127.01	2.55	2.87	0.7	0.51	2.5	6.01	13.33	2.43	52.05	3.76	2.52	6.02	2.17	65.73	3.89	4.03	9.4	10.59	2.9	2.42	3.18	20.33	2.13	3.18	68.17	25.65	36.91	37.93	6.66	47.54	33.95	40	18.58	29.3	15.78	59.21
ENSG00000085185	3.07	3.35	3.18	3.93	2.74	2.79	2.58	4.13	3.34	3.53	4.37	0.07	3.89	0.03	0	0.01	0.02	0.08	0.01	1.09	0	2.84	0	0.03	0.37	0.09	3.28	0.02	0.06	0.22	0.14	0	0.1	0.06	0	0.06	0.08	2.67	0.41	0.61	0.62	0.14	1.28	1.06	0.86	0.5	0.58	0.41	1.41
ENSG00000085224	4.99	6.08	5.31	7.18	3.14	4.28	5.6	4.9	15.73	5.61	8.54	0.05	4.83	0.03	0	0.01	0.05	0.14	0	0.18	0	4.24	0	0.04	0.27	0.02	6.2	0.05	0.04	0.2	0.05	0.18	0.03	0.04	0	0.09	0.13	2.67	0.25	0.43	0.23	0.07	1.29	1.1	0.7	0.41	0.35	0.24	1.91
ENSG00000085231	14.9	19.96	11.12	18.52	11.35	10.14	24.86	15.33	50.44	12.1	22.3	5.41	18.99	1.86	1.43	0.89	0.47	4.75	5.28	13.33	6.09	17.11	5.08	3.01	6.07	3.09	24.63	10.2	3.84	11.58	6.38	0	7.12	4.65	5.15	4.07	4.71	26.07	8.62	30.72	14.2	2.35	14.02	18.87	11.75	8.07	12.12	6.81	24.06
ENSG00000085265	551.47	655.01	546.54	799.55	831.2	498.96	715.68	929.39	152.26	397.32	725.34	47.1	2215.77	9.57	77.36	11.42	8.85	72.69	80.52	235.08	64.32	659.62	37.78	29.33	62.14	45.29	1562.56	107.08	52.62	81.87	58.74	53.76	47.9	62.44	89.33	19.09	30.85	788.15	278.66	676.42	344.35	153.29	504.99	579.18	470.33	208.18	278.07	157.32	716.67
ENSG00000085274	3.38	3.93	2.98	5.67	2.3	2.65	4.53	3.65	11.18	3.2	4.25	0.63	3.38	0.18	0.63	0.11	0.04	0.35	0	2.81	0.72	3.29	0	0.5	1.63	0.17	4.9	0.78	0.51	2.9	1.21	0	0	0.51	0	0.31	0.33	3.9	0.9	2.32	1.44	0.2	2.27	3.54	2.44	1.49	1.72	1.23	4.01
ENSG00000085276	0.07	0.09	0.03	0.03	0.01	0.01	0.01	0.02	0.09	0.1	0.07	0	0.04	0	0	0	0	0	0	0	0	0.01	0	0	0	0	0.03	0	0	0	0	0	0	0	0	0	0	0.05	0.02	0	0.02	0	0	0	0.02	0.02	0.01	0.11	0.04
ENSG00000085365	3.35	3.33	3.41	4.44	2.23	3.6	3.09	2.69	6.66	3.87	5.89	0.12	4.77	0.02	0	0.02	0.02	0.06	0	0	0	3.72	0	0.09	0.48	0.16	3.41	0.1	0.14	0.41	0.25	0	0	0.13	0	0.26	0.12	2.5	0.22	0.51	0.24	0.06	1.15	2.48	1.21	0.66	0.75	0.45	2.71
ENSG00000085377	7.28	10.17	6.1	8.58	6.84	7.16	7.39	8.86	13.66	6.28	13.04	0.35	10.14	0.23	0	0.04	0	0.87	1.34	0	0	7.48	0	0.18	0.67	0.23	11.36	0.98	0.23	0.96	0.42	0	0.16	0.24	1.79	0.24	0.14	9.36	2.05	7.07	4.56	0.7	6.23	5.91	2.89	1.82	2.84	1.51	7.68
ENSG00000085382	0.88	1.02	1.08	1.36	0.51	0.78	1.2	0.98	4.22	0.97	2.08	0.03	0.86	0.01	0	0	0	0.03	0	0	0	1.07	0	0.02	0	0	0.89	0.37	0.02	0.17	0.13	0	0	0	0	0.05	0.09	0.48	0.04	0.34	0.14	0	0.52	0.62	0.27	0.15	0.2	0.09	0.61
ENSG00000085415	3.82	4.9	3.33	4.88	2.99	3.95	5.17	3.76	14.98	4.01	6.45	0.16	4.32	0.05	0	0.06	0.01	0.24	0	0	0.42	4.37	0	0.08	0.13	0.14	5.09	0.24	0.09	0.65	0.13	0	0	0.03	0	0.06	0.1	3.38	0.7	3.31	1.85	0.36	2.6	2.6	1.24	0.79	1.14	0.86	3.91
ENSG00000085433	2.54	3.06	2.47	3.47	1.95	2.39	2.49	3.12	3.79	2.91	4.04	0.09	3.47	0.02	0	0	0	0.07	0.4	0	0	2.65	0	0.05	0.05	0.17	3.11	0.07	0.05	0.2	0.09	0	0.07	0.09	1.22	0.05	0.05	2.46	0.25	0.6	0.17	0.05	1.18	1.33	0.79	0.5	0.45	0.41	1.69
ENSG00000085449	7.86	9.86	7.53	12.58	7.44	8.04	8.75	10.18	26.31	8.07	10.17	0.36	9.97	0.26	0	0.05	0.09	0.17	0.13	1.05	0.73	8.73	0	0.64	3.71	0.32	15.52	0.24	0.21	1.64	0.81	0	0	0.39	0.98	0.26	0.4	10.2	0.83	2.84	0.51	0.2	4.22	5.62	4.58	1.75	1.96	1.15	5.83
ENSG00000085465	1.48	1.26	1.05	1.65	0.44	1.31	5.09	1.54	6.95	1.07	2.2	0.03	0.88	0.03	0	0	0.01	0.16	0	0	0	1.6	0	0.02	0	0.08	0.95	0.09	0.1	0.38	0.53	0	0	0	2.19	0.03	0.09	1.18	0.27	1.46	2.34	0.3	1.41	0.9	0.3	0.33	0.81	0.41	1.18
ENSG00000085491	3.9	3.72	3.18	5.19	3.65	2.51	3.72	2.74	8.64	5.11	6.02	0.71	5.26	0.13	0.28	0.13	0.12	0.37	0.14	1.42	0	4.83	0	0.36	0.85	0.15	5.44	0.29	0.22	0.87	0.39	0	0	0.56	0	0.15	0.28	4.31	0.27	0.92	0.09	0.05	1.86	4.1	1.47	1.26	0.85	0.8	4.61
ENSG00000085511	5	7.25	5.81	5.81	3.5	5.69	6.61	7.08	15.73	5.27	9.88	0.09	5.27	0.05	0.69	0.06	0	0.12	0	0	0	6.05	0	0.11	0.42	0.05	6.27	0.38	0.15	0.5	0.24	0	0	0.16	0	0.1	0.13	4.92	1.05	4.11	2.68	0.43	3.89	4.42	0.89	1.09	2.02	0.85	4.39
ENSG00000085514	145.36	185.81	146.87	265.52	175.42	133	142.77	268.32	53.96	173.86	148.84	16.66	378.49	4.12	16.95	6.39	2.28	15.16	26.66	31.23	28.08	105.23	5.02	11.77	41.1	19.09	272.08	23.69	18.86	36.71	19.31	22.14	10.43	21.15	31.01	6.31	9.93	288.08	84.76	129.11	117.51	34.93	116.29	103.44	121.81	55.08	113.34	31.11	163.77
ENSG00000085552	0.01	0.02	0.04	0.01	0.02	0.02	0	0.09	0.09	0.04	0.01	0	0.01	0	0	0	0	0	0	0	0	0.02	0	0	0	0	0.02	0	0	0	0	0	0	0	0	0	0	0.01	0.01	0.03	0.05	0.01	0.01	0.01	0	0	0.01	0.01	0.01
ENSG00000085563	2.04	4.56	3.88	3.97	1.6	2.17	2.26	2.64	2.81	4.37	4.88	0.26	0.95	0	0	0	0.12	0.2	4.15	0	0	1.35	0	0.2	0	0.17	2.51	0.02	0.12	0.65	0.13	0	0.4	0.2	0	0.22	0.08	2.47	0.28	1.71	0.57	0.02	1.73	2.18	0.38	0.54	1.06	0.34	2
ENSG00000085644	3.22	4.34	2.64	4.54	2.98	2.19	2.66	3.97	3.85	3.2	3.37	0.15	5.77	0.06	0.26	0.09	0.01	0.18	0.59	1.51	0.91	3.2	0	0.13	0.64	0.06	5.16	0.42	0.3	0.63	0.56	2.49	0.08	0.09	0	0.27	0.1	4.33	1.59	3.84	3.7	1.05	3.3	2.59	2.66	1.21	2.04	1.23	4.52
ENSG00000085662	22.77	35.57	25.01	29.61	15.5	22.21	29.71	30.15	72.64	22.5	42.25	3.63	24.6	0.51	2.95	0.32	0.3	3.36	5.37	0	4.81	22.22	8.22	1.37	10.18	1.64	35.56	5.31	1.84	11.34	2.79	0	3.17	2.89	13.49	1.51	1.86	24.91	10.89	41.67	37.26	7.93	24.46	25.12	11.73	7.31	14.1	7.63	29.94
ENSG00000085719	9.06	12.02	9.47	12.91	6.9	10.03	10.39	10.47	20.22	12.98	16.37	0.85	12.33	0.22	0.62	0.07	0.14	0.55	0	1.06	0.14	7.52	0	0.67	2.41	0.26	11.92	0.58	0.96	2.09	1.21	0	0	0.92	0	0.53	0.65	8.78	1.16	3.52	1.84	0.42	4.52	4.48	3.37	1.91	2.05	1.33	6.36
ENSG00000085721	6.36	8.66	6.54	8.4	3.48	6.49	9.87	7.01	23.06	7.14	12.23	0.05	5.61	0.04	0.19	0.02	0.03	0.19	0	3.77	0	8.1	0	0.03	0.07	0.04	7.25	0.13	0.06	0.49	0.19	0	0	0	0	0.08	0.16	5	0.42	2.08	0.85	0.07	3.98	4.27	1.09	0.8	1.29	0.95	5.8
ENSG00000085733	3.75	2.8	3.22	1.7	2.05	2.11	3.04	3.49	2.31	3.99	3.92	0.34	2.96	0.09	0	0.11	0.13	0.28	0	0	1.27	2.81	0	0.7	0	0.23	1.9	0.49	0.24	0.92	0.16	0	0	0.4	1.96	0.15	0.25	3.09	0.86	1.72	3.26	0.35	0.7	1.6	0.52	0.54	0.74	0.43	1.21
ENSG00000085741	0.16	0.1	0.06	0.09	0.07	0.07	0.08	0.12	0.05	0.11	0.15	0.11	0.11	0	0	0.01	0	0.02	0	0	0	0.08	0	0.06	0	0.02	0.07	0.02	0	0.08	0	0	0	0	0	0.01	0.01	0.09	0.06	0.17	0.07	0.02	0.01	0.12	0.01	0.04	0.05	0.02	0.07
ENSG00000085760	4.42	5.9	4.45	4.5	3.93	4.71	7.84	6.3	19.15	4.72	8.2	0.18	6.04	0.08	0	0.02	0.01	0.22	0.49	0.01	1.24	5.01	0	0.22	0.77	0.16	8.01	0.32	0.21	1.03	0.34	0	0	0.17	0	0.15	0.25	5.76	1.18	4.24	2.33	0.43	3.56	3.97	2.21	1.4	2.04	1.07	5.31
ENSG00000085788	5.82	7.4	6.66	8.22	3.61	5.47	7.01	5.65	41.36	7.62	14.38	0.25	5.26	0.09	0	0.04	0.08	0.34	0	0	2	11.58	0	0.34	1	0.51	7.61	0.92	0.23	2.22	0.95	0	0	3.98	2.26	0.1	0.31	3.89	1.38	4.95	3	0.64	5.69	5.04	1.31	1.61	1.71	1.47	8.06
ENSG00000085831	0.13	0.07	0.19	0.45	0.14	0.23	0.06	0.2	0.12	0.17	0.21	0.12	0.15	0.04	0	0.07	0.07	0.18	0	0	0	0.06	0	0.14	0	0.14	0.21	0	0.02	0.31	0	0	0	0	0	0.24	0.12	0.18	0.18	0.25	0.19	0.12	0.16	0.17	0.15	0.24	0.17	0.07	0.16
ENSG00000085832	10.57	12.85	10.91	14.65	8.46	10.4	12.91	11.33	28.39	12.18	18.46	0.41	15.51	0.2	0	0.07	0.08	0.5	0.01	1.94	0	12.41	0	0.3	1.65	0.37	16.34	0.32	0.38	1.06	0.35	0	0.66	0.38	2.33	0.34	0.51	12.27	1.18	3.43	1.58	0.28	7.58	7.48	3.9	2.41	2.43	1.52	10.39
ENSG00000085840	0.23	0.9	0.21	0.37	0.24	0.25	0.31	0.47	0.49	0.2	0.58	0.04	0.49	0	0	0.02	0	0.01	0	0	0	0.58	0	0.01	0	0.01	0.32	0	0	0.11	0	0	0	0	0.5	0	0.01	0.31	0.09	0.18	0.18	0.03	0.19	0.26	0.08	0.04	0.12	0.01	0.27
ENSG00000085871	6.82	12.86	8.31	11.88	12.03	9.57	10.48	16.27	6.02	9.21	15.27	1.52	25.16	0.54	3.41	0.54	0.56	3.92	4.44	10.94	4.46	7.75	2.08	1.53	3.59	3.64	15.93	4.13	1.76	6.65	2.43	0	1.51	8.97	28.77	1.97	1.41	16.22	6.38	27.29	12.08	5.26	9.68	13.16	8.84	4.55	7.88	3.55	15.75
ENSG00000085872	9.83	12.29	11.29	14.89	8.67	8.13	13.55	12.4	27.51	10.91	12.73	0.27	12.29	0.12	0.15	0.08	0.05	0.29	0.86	0	0.37	12.81	0.35	0.13	1.02	0.14	12.62	0.68	0.13	0.92	0.41	0	0	0.27	0	0.14	0.24	7.64	1.38	3.73	1.65	0.37	4.7	4.22	2.83	1.33	2.66	1.1	6.7
ENSG00000085978	6.45	8.06	7.83	9.85	4	6.1	6.58	8.59	14.68	7.26	12.03	0.68	7.25	0.15	0.41	0.15	0.04	0.31	1.02	0.01	0.99	8.4	0	0.36	1.54	0.58	8.54	1.65	0.41	1.82	0.76	0	1.01	1.07	0.6	0.52	0.53	5.13	1.39	4.61	2.55	0.5	5.3	5.35	1.92	1.76	2.41	1.41	7.07
ENSG00000085982	2.34	2.84	1.81	3.29	1.73	1.5	3.43	2.7	6.15	2.37	3.18	0.3	2.02	0.05	0	0	0.02	0.07	0	0	0	3.69	0	0.09	0.14	0.4	2.49	0.28	0.19	0.7	0.19	0	0	0	0	0.05	0.24	1.23	0.72	2.98	1.4	0.41	1.13	1.12	0.58	0.26	0.89	0.29	1.63
ENSG00000085998	5.65	7.86	5.11	7.43	3.79	5.28	8.86	7.35	22.27	5.87	9.82	0.69	6.54	0.17	0.16	0.05	0.03	0.54	1.23	0	1.95	8.16	0	0.34	1.9	0.52	6.38	1.45	0.55	2.29	0.83	0	1.03	0.31	0.27	0.72	0.46	4.59	2.15	9.23	8.41	1.46	5.88	5.91	2.39	1.55	2.7	1.94	6.68
ENSG00000085999	0.16	0.44	0.27	0.13	0.3	0.23	0.35	0.27	0.48	0.22	0.41	0	0.13	0	0	0	0	0	0	0	0	0.36	0	0.07	0	0.04	0.18	0	0	0.15	0	0	0	0	0	0.03	0.02	0.33	0.01	0.27	0.13	0	0.23	0.15	0.13	0.02	0.09	0.03	0.21
ENSG00000086015	1.67	2.22	1.69	2.12	1.65	1.2	1.93	2.68	2.39	1.45	2.83	0.06	2.49	0.02	0	0.01	0.01	0.1	0	0	0.2	1.94	0	0.09	0.12	0.12	2.71	0.1	0.02	0.27	0.19	0	0	0.14	1.37	0.14	0.11	1.89	0.43	1.7	1.2	0.13	1.78	1.26	0.76	0.49	0.73	0.44	1.45
ENSG00000086061	48.78	56.72	44.54	66.35	50.54	46.09	57.7	57.56	91.61	49.6	62.07	4.13	75.17	0.67	1.06	0.67	0.5	2.6	3.38	0.01	6.11	46.28	0	4.22	12.26	2.54	83.34	3.35	2.39	8.91	3.39	4.35	2.82	4.37	8.21	1.41	2.59	100.87	23.35	41.89	38.77	5.69	44.38	49.84	30.81	18.5	27.19	12.39	63.33
ENSG00000086062	19.26	25.56	22.49	31.69	18.7	21.31	54.76	30.16	74.14	26.85	30.2	1.54	38.86	0.48	0.34	0.26	0.29	1.68	2.6	3.19	1.78	18.69	0	1.66	7.04	1.1	28.55	1.88	2.12	6.89	2.21	1.71	1.2	2.05	2.96	1.49	2.08	28.01	6.2	14.28	12.64	3.15	15.34	14	9.29	5.74	10.53	3.98	19.46
ENSG00000086065	16.39	13.88	10.93	23.88	15.78	11.41	21.67	13.33	21.52	13.01	13.11	6.98	18.06	1.16	1.43	1.04	0.8	2.28	2.73	0	3.11	21.39	0	5.25	14.47	3.95	30.22	5.56	4.64	16.24	5.4	6	2.4	3.49	7.56	2.9	5.45	32.81	7.92	15.31	8.99	1.21	9.67	18.76	21.11	10.51	15.86	6.8	21.75
ENSG00000086102	6.94	8.38	6.78	9.08	4.33	7.06	15.03	8.06	44.44	6.91	12.14	0.18	7.28	0.03	0	0.02	0.01	0.54	0	0	0.81	6.84	0	0.16	0.23	0.11	8.64	0.35	0.2	0.81	0.44	0	0	0.23	0.91	0.1	0.24	6.34	1.21	4.89	2.96	0.63	5.11	4.95	2.12	1.63	2.64	1.25	6.76
ENSG00000086159	0.07	0.07	0.07	0.13	0.05	0.06	0.07	0.08	0.2	0.09	0.13	0.01	0.06	0	0	0	0	0	0	0	0	0.05	0	0	0	0	0.03	0.04	0	0	0	0	0	0	0	0	0	0.02	0	0.01	0.02	0.01	0.01	0.02	0.01	0.01	0.02	0.01	0.12
ENSG00000086189	3.87	4.36	4.17	5.25	3.43	3.83	4.61	3.62	11.34	4.15	6.92	0.44	4.15	0.14	0	0.01	0.02	0.27	0	0	0	3.79	0	0.23	0.26	0.18	5.14	1.28	0.26	1.09	0.11	0	0	0.53	0	0.21	0.13	3.64	0.97	3.49	2.35	0.46	4	4.8	1.74	1.36	1.87	1.43	4.71
ENSG00000086200	2.06	1.95	2.19	2.95	1.45	1.83	3.08	2	6.05	1.83	2.83	0.37	1.74	0.12	0	0.11	0.15	0.64	0	0	0	3	0.45	0.48	1.87	0.48	2.65	0.21	0.27	1	0.17	0	0.01	0.03	0	0.22	0.16	2.01	0.8	1.5	0.68	0.11	0.96	1	0.58	0.98	0.84	0.47	1.79
ENSG00000086205	0	0	0	0	0	0	0	0	0	0	0	0	0	0	0	0	0	0	0	0	0	0	0	0	0	0	0	0	0	0	0	0	0	0	0	0	0	0	0	0	0	0	0	0	0	0	0	0	0
ENSG00000086232	23.47	29.06	23.12	27.49	24.82	29.08	29.42	30.89	44.29	24.68	35.92	1.24	26.28	0.69	0.03	0.92	0.39	1.1	3.96	2	3.48	29.93	1.24	2.43	2.05	1.24	32.14	0.99	0.97	1.86	1.64	0	1.15	0.89	0	1.15	3.06	36.84	16.46	25.56	18.76	4.43	17.82	22.88	18.62	21.76	16.13	10.1	22.95
ENSG00000086288	3.22	2.03	1.96	4.7	3.18	1.38	2.35	5.55	1.05	1.99	3.28	0.38	2.85	0.02	4.08	0.11	0.04	0.68	5.99	0	0	3.53	0	0.48	0.34	0.26	7	0.48	0.31	2.16	0.32	0	2.22	1.12	0	0.1	0.64	3.73	1.34	2.58	1.39	0.63	2.11	2.1	2.16	1.4	1.61	1.28	2.1
ENSG00000086289	0.15	0.18	0.15	0.26	0.12	0.14	0.11	0.11	0.09	0.13	0.53	0.05	0.25	0	0	0	0	0.04	0.72	0	0	0.12	0	0.03	0	0.07	0.19	0.04	0	0.05	0	0	0	0	0	0	0.02	0.3	0.07	0.19	0.23	0.02	0.13	0.24	0.23	0.05	0.06	0.15	0.13
ENSG00000086300	21.65	17.98	26.14	26.63	19.3	22.19	26.25	17.59	42.34	25.1	21.41	4.51	27.1	0.87	3.38	1.46	0.45	2.33	5.3	1.71	5.11	14.08	0	2.55	2.79	2.18	24.24	6.47	2.23	5.32	2.34	4.16	1.24	2.7	7.01	2.21	1.53	16.53	1.36	2.59	0.81	0.18	5.98	13.07	12	6.61	5.75	4.32	19.91
ENSG00000086475	6.88	9.57	6.28	7.98	5.55	7.72	7.56	7.85	16.45	7.09	12.68	0.87	10.4	0.18	0.68	0.06	0.08	0.7	0	0	0.01	9.66	0.56	0.64	1.89	0.64	9.81	1.88	1.21	3.94	0.7	3.38	1.73	0.67	5.95	0.58	0.92	9.47	2.19	8.98	4.46	1.13	7.43	8.96	4.28	2.25	3.93	2.67	9.48
ENSG00000086504	17.81	28.84	20.5	28.08	23.66	18.97	32.4	29.42	33.47	26.66	25.1	4.59	49.18	1.41	3.77	0.94	0.87	4.77	3.36	2.17	7.78	20.81	2.65	3.2	14.41	3.47	35.72	7.81	4.88	12.54	5.28	7.31	1.11	5.9	30.26	3.54	2.81	30.42	18.2	39.23	43.52	8.07	22.8	25.32	22.71	10.27	19.4	8.9	33.3
ENSG00000086506	20.96	25.19	23.05	13.25	26.8	14.5	15.54	9.8	4.15	15.15	10.05	89.41	7.85	69.62	52.58	84.86	75.97	55.24	26.36	33.18	61.61	48.52	78.63	174.64	46.19	52.76	8.14	40.67	73.29	55.54	72.01	129	98.48	75.63	43.41	102.87	80.83	15.08	57.24	15.28	25.73	61.03	33.13	35.04	18.06	29.46	27.1	32.79	10.09
ENSG00000086544	2.87	3.77	2.81	4.17	2.7	2.62	3.72	3.4	6.12	3.17	3.31	0.31	9.73	0.1	0.38	0.05	0.08	0.3	1.34	0	0.9	3.08	0.29	0.25	1.71	0.22	4.96	0.67	0.33	0.9	0.71	0	0.29	0.26	2.83	0.28	0.31	4.15	1.66	3.83	2.88	0.81	3.14	2.51	2.64	0.97	1.62	0.76	3.42
ENSG00000086548	0.25	0.69	0.18	0.83	0.76	0.59	0.03	2.67	0.03	1.01	4.8	0.08	5	0.01	0	0	0	0.03	0	0	0	1.76	0	0.01	0	0	0.5	0.03	0.01	0.06	0	0.64	0	0	0	0	0.1	2.98	0.03	0.24	0.93	0.02	0.35	0.15	2.2	0.34	2.11	0.65	0.1
ENSG00000086570	0.01	0.01	0.01	0	0.01	0	0	0.01	0	0	0	0	0.01	0	0	0	0	0	0	0	0	0.01	0	0	0	0	0.02	0	0	0	0	0	0	0	0	0	0	0	0	0	0.02	0	0	0	0	0	0	0	0
ENSG00000086589	20.82	26.17	22.95	30.78	16.47	20.38	25.45	31.05	50.71	24.82	31.49	2.15	29.29	0.55	2.21	0.4	0.23	1.3	0.83	0	2.96	22.36	0	1.58	6.99	1.06	27.83	2.63	1.36	5.16	2.42	2.4	0.58	2.41	3.83	0.99	1.48	26.14	5.52	15.18	10.7	2.15	15.42	15.81	10.46	5.69	9.14	3.9	21.27
ENSG00000086598	20.27	24.02	21.38	28.75	17.09	20.47	27.9	23.48	44.86	24.23	32.1	5.18	37.17	1.49	2.43	0.84	0.91	4.15	6.93	2.37	16.24	22.12	1.24	4.29	7.61	2.35	31.36	6.66	4.56	18.55	5.18	0.71	2.59	3.84	15.1	3.34	5.66	30.68	6.78	22.2	8.69	1.96	19.69	26.93	17.67	11.01	14.59	8.31	33.51
[truncated: 55,047 more rows]
[truncated: 23 more columns]
